# Supplementary material for: A Comparison of Blood Plasma Small Extracellular Vesicle Enrichment Strategies for Proteomic Analysis
Source: Proteomes. 2022 Jun 1;10(2):19. doi: 10.3390/proteomes10020019 (PMC9229025; doi:10.3390/proteomes10020019)
Supplement: Supplementary file 1 [file proteomes-10-00019-s001.zip]

Archive with 9 entries (9 files):
- Supplementary file S1 - collated MS results, seq coverage, peptide ID, mass errors.xlsx
- Supplementary file S2.pdf
- Supplementary file S3 - UC+SEC_pantherGO.xlsx
- Supplementary file S4 - UC+SEC+UF_pantherGO.xlsx
- Supplementary file S5 Protein pilot output SEC+UC__FDR .xlsx
- Supplementary file S6 Protein pilot output SEC+UF__FDR.xlsx
- Supplementary file S7 Protein pilot output UC+SEC__FDR.xlsx
- Supplementary file S8 Protein pilot output UC+SEC+UF_FDR.xlsx
- Supplementary file S9 NTA and microBCA CVs.xlsx
