# Supplementary material for: A Comparison of Blood Plasma Small Extracellular Vesicle Enrichment Strategies for Proteomic Analysis
Source: Proteomes. 2022 Jun 1;10(2):19. doi: 10.3390/proteomes10020019 (PMC9229025; doi:10.3390/proteomes10020019)
Supplement: Supplementary file 1 [file proteomes-10-00019-s001.zip › Supplementary file S1 - collated MS results, seq coverage, peptide ID, mass errors.xlsx]

## Sheet: Sheet2
EV protein	Protein name	Uniprot Accession ID	% Sequence coverage (95)	# of peptides identified (>95% Conf)	Confidence score	Peptide sequence	Modifications	Mass errors (ppm)	Method
CD9	CD9 antigen	P30932	23.89	4	99	AIHIALDCCGLTGVPEQFLTDTCPPK	Carbamidomethyl(C)@8; Carbamidomethyl(C)@9; Carbamidomethyl(C)@23	-0.536631	UC+SEC
					99	FYEDTYNK		0.871653
					99	NLIDSLK		-1.01783
					99	TRPCPEAIDEIFR	Carbamidomethyl(C)@4	-0.062772
HSPA8	Heat shock cognate 71 kDa protein	P19120	10.92	6	99	SQIHDIVLVGGSTR		-1.60066	UC+SEC
					99	VEIIANDQGNR		0.631081
					99	DAGTIAGLNVLR		-1.40037
					98.64	ARFEELNADLFR		-3.2643
					99	EIAEAYLGK		-9.64312
					97.68	TTPSYVAFTDTER		0.333175
GAPDH	Glyceraldehyde-3-phosphate dehydrog...	P10096	10.37	3	99	IVSNASCTTNCLAPLAK	Carbamidomethyl(C)@7; Carbamidomethyl(C)@11	-0.342136	UC+SEC
					98.85	VPTPNVSVVDLTCR	Carbamidomethyl(C)@13	-0.267811
					95.58	AITIFQER		1.33463
SDCBP	Syndecan binding protein	F6QH17	24.44	5	99	FGDQVLQINGENCAGWSSDR	Carbamidomethyl(C)@13	-8.98984	UC+SEC
					99	NGLLTEHNICEVNGQNVIGLK	Carbamidomethyl(C)@10	1.40267
					99	SLMDHTIPEV		0.446715
					99	ANMALVPGAPSQGQVVAR		0.151901
PKM	Pyruvate kinase	A5D984	46.89	22	99	AEGSDVANAVLDGADCIMLSGETAK	Carbamidomethyl(C)@16	1.95499	UC+SEC
					99	AGKPVICATQMLESMIK	Carbamidomethyl(C)@7	1.66351
					99	CDENILWLDYK	Carbamidomethyl(C)@1	1.04553
					99	DPVQEAWAEDVDLR		1.26307
					99	FDEILEASDGIMVAR		2.10568
					99	GDLGIEIPAEK		2.26463
					99	GIFPVVCKDPVQEAWAEDVDLR	Carbamidomethyl(C)@7	-0.937384
					99	GPDFLVTEVENGGSLGSK		0.444851
					99	GVNLPGAAVDLPAVSEK		1.89572
					99	ITLDNAYMEK		0.194729
					99	IYVDDGLISLLVK		-2.55348
					99	KGVNLPGAAVDLPAVSEK		5.26316
					99	LDIDSPPITAR		1.05368
					99	LNFSHGTHEYHAETIK		-1.6467
					99	LSPITSDPTEAAAVGAVEASFK		0.610785
					99	NTGIICTIGPASR	Carbamidomethyl(C)@6	1.58608
					99	RFDEILEASDGIMVAR		0.476498
					99	VNLAMNVGK		1.98515
					99	GSGTAEVELK		-1.6974
					98.48	MQHLIAR		-0.182866
					95.09	GIFPVVCK	Carbamidomethyl(C)@7	2.262
EEF1A1	Elongation factor 1-alpha 1	P68103	18.08	2	99	IGGIGTVPVGR		3.73226	UC+SEC
					95.6	STTTGHLIYK		2.43722
YWHAZ	14-3-3 protein zeta/delta	P63103	31.84	6	99	DSTLIMQLLR		2.69832	UC+SEC
					99	GIVDQSQQAYQEAFEISK		-1.71107
					99	SVTEQGAELSNEER		-1.84085
					98.04	LAEQAER		-0.631737
					97.73	NLLSVAYK		1.14845
					95.98	FLIPNASQAESK		-0.021138
CLTC	Clathrin heavy chain 1	P49951	5.26	7	99	ALEHFTDLYDIK		-1.3401	UC+SEC
					99	LHIIEVGTPPTGNQPFPK		3.21745
					99	VANVELYYR		2.33736
					99	AVNYFSK		-2.03513
					97.98	IVLDNSVFSEHR		0.380887
					97.91	VDKLDASESLR		-0.170816
					95.62	LASTLVHLGEYQAAVDGAR	Deamidated(Q)@12	-2.06927
CD81	CD81 antigen	Q3ZCD0	18.64	3	99	IDELFSGK		2.94146	UC+SEC
					99	QFYDQALQQAIVDDDANNAK		-0.580678
					99	NSLCPSSGNVITNLFK	Carbamidomethyl(C)@4	1.75502
VCP	15S Mg(2+)-ATPase p97 subunit	G3X757/Q3ZBT1	35.48	21	99	AIANECQANFISIK	Carbamidomethyl(C)@6	-3.19167	UC+SEC
	Transitional endoplasmic reticulum ...				99	DVDLEFLAK		0.755598
					99	ELQELVQYPVEHPDK		-0.029738
					99	EVDIGIPDATGR		1.90618
					99	GDDLSTAILK		0.631988
					99	GGNIGDGGGAADR		-0.955875
					99	GVLFYGPPGCGK	Carbamidomethyl(C)@10	-0.045664
					99	LADDVDLEQVANETHGHVGADLAALCSEAALQAIR	Carbamidomethyl(C)@26	0.643341
					99	LAGESESNLR		0.59821
					99	LDQLIYIPLPDEK		-0.21966
					99	LIVDEAINEDNSVVSLSQPK		0.388787
					99	MDELQLFR		0.163416
					99	SVSDNDIR		2.17908
					99	WALSQSNPSALR		-0.569475
					99	QTNPSAMEVEEDDPVPEIR		14.8877
					98.91	EMVELPLR		2.02402
					97.21	VHLGDVISIQPCPDVK	Carbamidomethyl(C)@12	0.056663
					96.16	ESIESEIR		6.23361
					96.28	GILLYGPPGTGK		-0.611243
MSN	Moesin	Q2HJ49	15.77	9	99	ALELEQER		3.46195	UC+SEC
					99	ALTSELANAR		2.41054
					99	KTQEQLALEMAELTAR		3.07496
					99	ISQLEMAR		1.18819
					99	AQMVQEDLEK		2.57457
					99	ESEAVEWQQK		-2.01753
					99	EALLQASQDQK		-1.64772
					99	SGYLAGDR		-1.1215
					99	AQQELEEQTR		0.513387
CFL1	Cofilin-1	Q5E9F7	24.7	3	99	EILVGDVGQTVDDPYATFVK		3.58071	UC+SEC
					98.19	LGGSAVISLEGKPL		3.3124
					95.57	MIYASSK		0.398112
FLNA	Filamin A	F1N169	8.349	16	99	EAGAGGLAIAVEGPSK		1.16564	UC+SEC
					99	EGPYSISVLYGDEEVPR		2.01412
					99	ENGIYLIDVK		2.35219
					99	GTVEPQLEAR		1.58368
					99	IVGPSGAAVPCK	Carbamidomethyl(C)@11	11.363
					99	TATIPQHSAPGPGPTDASK		0.100108
					99	TPCEEILVK	Carbamidomethyl(C)@3	2.27243
					99	YGGDEIPFSPYR		-5.99612
					99	YGGQPVPNFPSK		-6.79028
					99	IANLQTDLSDGLR		0.496568
					98.74	VQVQDNEGCPVEATVK	Carbamidomethyl(C)@9	1.34781
					97.2	IQQNTFTR		4.0838
					96.95	AEISFEDR		4.71434
					99	DAGEGLLAVQITDPEGKPK	Deamidated(Q)@10	-7.2748
					96.41	VHSPSGALEECYVTEIDQDKYAVR	Carbamidomethyl(C)@11	1.04126
					96.53	DAGEGGLSLAIEGPSK		-1.09702
YWHAG	14-3-3 protein gamma	A7Z057/P68252	15.79	1	99	NVTELNEPLSNEER		1.23638	UC+SEC
TUBA1B	Tubulin alpha chain	A0A452DIK7	23.06	1	99	DVNAAIATIK		2.27256	UC+SEC
LGALS3BP	Galectin-3-binding protein	A7E3W2	24.68	12	99	ALLHCEGSFVVDVIDFK	Carbamidomethyl(C)@5	0.877313	UC+SEC
					99	EVEALVGQVR		-0.333342
					99	GCDLFITVK	Carbamidomethyl(C)@2	2.20566
					99	IDVSLSSVK		0.0644828
					99	LADGGSANQGR		1.75305
					99	LILSTNPEAHGLWK		0
					99	SNPTIGYENR		0.424762
					99	STSLFPCPSGVFSR	Carbamidomethyl(C)@7	-0.475372
					99	VREEDEIAMCAHK	Carbamidomethyl(C)@10	-0.461595
					99	VTMEVDAECVPVVK	Oxidation(M)@3; Carbamidomethyl(C)@9	1.99516
					98.33	ILQALEFH		2.76995
					98.27	FQVVIRPF		0.850596
HSPA1A	Heat shock 70 kDa protein 1A	Q27975	6.708		98.46	DNNLLGR		-0.761604	UC+SEC
					98.2	ELEQVCNPIISR	Carbamidomethyl(C)@6	4.40339
ACTN4	Alpha-actinin-4	A5D7D1	17.01	5	99	GISQEQMQEFR		4.53958	UC+SEC
					99	KDDPVTNLNNAFEVAEK		1.50192
					97.38	VLAVNQENEHLMEDYER		0.0676735
					97.51	DGLAFNALIHR		-0.147
					95.79	DYETATLSDIK		2.18749
TFRC	Transferrin receptor protein 1	E1BIG6	6.892	5	99	MLNENSYVPR		-0.0791724	UC+SEC
					99	VEYHLLSPYVSPR		-3.72533
					99	YVIVGAQR		4.61971
					99	VSASPLLYSLIEK		1.8654
					96.37	ILNVFGVIK		-1.08929
THBS1	Thrombospondin-1	Q28178/A0A3Q1MQV3	14.7	15	99	CQNSVTICK	Carbamidomethyl(C)@1; Carbamidomethyl(C)@8	2.71464	UC+SEC
					99	DCIGDVTENQICNK	Carbamidomethyl(C)@2; Carbamidomethyl(C)@12	-3.34347
					99	DHSGQVFSVISNGK		2.80482
					99	DNCQYVYNVDQK	Carbamidomethyl(C)@3	0.868044
					99	FTGSQPFGR		-7.60977
					99	GPDPSSPAFR		-1.78044
					99	QHVVSVEEALLATGQWK		2.4784
					99	SITLFVQEDR		6.816
					99	TIVTTLQDSIR		1.7612
					99	CGACPPGYSGDGVECK	Carbamidomethyl(C)@1; Carbamidomethyl(C)@4; Carbamidomethyl(C)@15	-1.96648
					99	GTSQNDPNWVVR		2.27465
					99	FQDLVDAVR		0.81187
					96.77	SCDSLNNR	Carbamidomethyl(C)@2	2.46854
					96.6	QVTQSYWDTNPTR		0.749813
					95.98	LVPNPDQK		0.362874
AHCY	Adenosylhomocysteinase	Q3MHL4	12.04	4	99	VADISLAAWGR		1.64805	UC+SEC
					99	VPAINVNDSVTK		2.2044
					99	KLDEAVAEAHLGK		0.213567
					98.46	ALDLAENEMPGLMHMR		0.72623
STOM	STOM protein	A8E4P3	11.97	3	99	AMAAEAEASR		-0.513741	UC+SEC
					99	VIAAEGEMNASR		-0.0139217
					99	YLQTLTTIAAEK		-2.936
MYH9	Myosin heavy chain 9	F1MQ37	11.97	3	99	VVFQEFR		1.98552	UC+SEC
					98.99	EDQSILCTGESGAGK	Carbamidomethyl(C)@7	-0.67058
					98.85	SDLLLESYNK		6.985
ITGB1	Integrin beta-1	P53712/A0A140T8D2	35.26	2	99	SLGTDLMNEMR		-4.26853	UC+SEC+UF
					95.11	SAVTTVVNPK		9.74857

## Sheet: Sheet1
CD9 antigen
	P19120	Heat shock cognate 71 kDa protein
	P10096	Glyceraldehyde-3-phosphate dehydrog...
	F6QH17	Syndecan binding protein
	A5D984	Pyruvate kinase
	P68103	Elongation factor 1-alpha 1
	P63103	14-3-3 protein zeta/delta
	P49951	Clathrin heavy chain 1
	Q3ZCD0	CD81 antigen
	G3X757	15S Mg(2+)-ATPase p97 subunit
	Q3ZBT1	Transitional endoplasmic reticulum ...
	Q2HJ49	Moesin
	Q5E9F7	Cofilin-1
	F1N169	Filamin A
	A7Z057	14-3-3 protein gamma
	P68252	14-3-3 protein gamma
	A0A452DIK7	Tubulin alpha chain
	A7E3W2	Galectin-3-binding protein
	Q27975	Heat shock 70 kDa protein 1A
	A5D7D1	Alpha-actinin-4
	E1BIG6	Transferrin receptor protein 1
	Q28178	Thrombospondin-1
	A0A3Q1MQV3	Thrombospondin-1
	Q3MHL4	Adenosylhomocysteinase
	A8E4P3	STOM protein
	F1MQ37	Myosin heavy chain 9
	P53712	Integrin beta-1
	A0A140T8D2	Integrin beta
