# Supplementary material for: A Comparison of Blood Plasma Small Extracellular Vesicle Enrichment Strategies for Proteomic Analysis
Source: Proteomes. 2022 Jun 1;10(2):19. doi: 10.3390/proteomes10020019 (PMC9229025; doi:10.3390/proteomes10020019)
Supplement: Supplementary file 1 [file proteomes-10-00019-s001.zip › Supplementary file S3 - UC+SEC_pantherGO.xlsx]

## Sheet: UC+SEC unique IDs pantherGO
	Category ID	Mapped IDs
2	GO:0002708	BOVIN|Gene=HA1B_BOVIN|UniProtKB=P13753
3	GO:0006955	BOVIN|Ensembl=ENSBTAG00000053220|UniProtKB=A0A3Q1MR79,BOVIN|Ensembl=ENSBTAG00000045659|UniProtKB=G3N033,BOVIN|Ensembl=ENSBTAG00000050136|UniProtKB=A0A3Q1MSF6,BOVIN|Ensembl=ENSBTAG00000017305|UniProtKB=F1N160,BOVIN|Ensembl=ENSBTAG00000003408|UniProtKB=F1MH40,BOVIN|Ensembl=ENSBTAG00000051734|UniProtKB=A0A3Q1LJT1
4	GO:0019941	BOVIN|Ensembl=ENSBTAG00000049993|UniProtKB=A0A3Q1M4K3
5	GO:0005886	BOVIN|Ensembl=ENSBTAG00000054761|UniProtKB=F1MTW5
6	PC00212	BOVIN|Ensembl=ENSBTAG00000054761|UniProtKB=F1MTW5
7	GO:0140014	BOVIN|Ensembl=ENSBTAG00000006969|UniProtKB=Q2KJD0
8	GO:0005198	BOVIN|Ensembl=ENSBTAG00000006969|UniProtKB=Q2KJD0
9	GO:0004867	BOVIN|Gene=BPT1_BOVIN|UniProtKB=P00974
10	GO:0006520	BOVIN|Ensembl=ENSBTAG00000004679|UniProtKB=P17248
11	GO:0000226	BOVIN|Ensembl=ENSBTAG00000006969|UniProtKB=Q2KJD0
12	GO:0009987	BOVIN|Gene=HA1B_BOVIN|UniProtKB=P13753
13	GO:0006897	BOVIN|Ensembl=ENSBTAG00000050088|UniProtKB=A0A3Q1MI29,BOVIN|Ensembl=ENSBTAG00000048268|UniProtKB=G3N1H5
14	GO:0017076	BOVIN|Ensembl=ENSBTAG00000006969|UniProtKB=Q2KJD0
15	GO:0008037	BOVIN|Ensembl=ENSBTAG00000050088|UniProtKB=A0A3Q1MI29,BOVIN|Ensembl=ENSBTAG00000048268|UniProtKB=G3N1H5
16	GO:0005615	BOVIN|Ensembl=ENSBTAG00000053220|UniProtKB=A0A3Q1MR79,BOVIN|Ensembl=ENSBTAG00000045659|UniProtKB=G3N033,BOVIN|Ensembl=ENSBTAG00000050136|UniProtKB=A0A3Q1MSF6,BOVIN|Ensembl=ENSBTAG00000048268|UniProtKB=G3N1H5,BOVIN|Ensembl=ENSBTAG00000017305|UniProtKB=F1N160,BOVIN|Ensembl=ENSBTAG00000003408|UniProtKB=F1MH40,BOVIN|Ensembl=ENSBTAG00000054761|UniProtKB=F1MTW5,BOVIN|Ensembl=ENSBTAG00000050088|UniProtK…
17	GO:0004806	BOVIN|Ensembl=ENSBTAG00000001852|UniProtKB=Q5MYB8
18	GO:0042742	BOVIN|Ensembl=ENSBTAG00000050088|UniProtKB=A0A3Q1MI29,BOVIN|Ensembl=ENSBTAG00000048268|UniProtKB=G3N1H5
19	GO:0005874	BOVIN|Ensembl=ENSBTAG00000006969|UniProtKB=Q2KJD0
20	GO:0016874	BOVIN|Ensembl=ENSBTAG00000004679|UniProtKB=P17248
21	GO:0002020	BOVIN|Gene=BPT1_BOVIN|UniProtKB=P00974
22	GO:0048522	BOVIN|Ensembl=ENSBTAG00000054761|UniProtKB=F1MTW5,BOVIN|Gene=HA1B_BOVIN|UniProtKB=P13753
23	GO:0006900	BOVIN|Ensembl=ENSBTAG00000050088|UniProtKB=A0A3Q1MI29,BOVIN|Ensembl=ENSBTAG00000048268|UniProtKB=G3N1H5
24	GO:0006956	BOVIN|Ensembl=ENSBTAG00000050088|UniProtKB=A0A3Q1MI29,BOVIN|Ensembl=ENSBTAG00000048268|UniProtKB=G3N1H5
25	GO:0097367	BOVIN|Ensembl=ENSBTAG00000006969|UniProtKB=Q2KJD0
26	GO:0060627	BOVIN|Ensembl=ENSBTAG00000054761|UniProtKB=F1MTW5
27	PC00228	BOVIN|Ensembl=ENSBTAG00000006969|UniProtKB=Q2KJD0
28	GO:0031625	BOVIN|Ensembl=ENSBTAG00000049993|UniProtKB=A0A3Q1M4K3
29	GO:0005737	BOVIN|Ensembl=ENSBTAG00000004679|UniProtKB=P17248,BOVIN|Ensembl=ENSBTAG00000049993|UniProtKB=A0A3Q1M4K3,BOVIN|Ensembl=ENSBTAG00000006969|UniProtKB=Q2KJD0
30	GO:0006399	BOVIN|Ensembl=ENSBTAG00000004679|UniProtKB=P17248

## Sheet: Gene ID
BOVIN|Ensembl=ENSBTAG00000045659|UniProtKB=G3N033	G3N033_BOVIN	Ig-like domain-containing protein;ENSBTAG00000045659;ortholog	IG-LIKE DOMAIN-CONTAINING PROTEIN (PTHR23267:SF447)	immunoglobulin(PC00123)	Bos taurus
BOVIN|Ensembl=ENSBTAG00000053220|UniProtKB=A0A3Q1MR79	A0A3Q1MR79_BOVIN	Ig-like domain-containing protein;ENSBTAG00000053220;ortholog	IGV DOMAIN-CONTAINING PROTEIN (PTHR23267:SF455)	immunoglobulin(PC00123)	Bos taurus
BOVIN|Ensembl=ENSBTAG00000050136|UniProtKB=A0A3Q1MSF6	A0A3Q1MSF6_BOVIN	Ig-like domain-containing protein;ENSBTAG00000050136;ortholog	IGV DOMAIN-CONTAINING PROTEIN (PTHR23267:SF455)	immunoglobulin(PC00123)	Bos taurus
BOVIN|Gene=BPT1_BOVIN|UniProtKB=P00974	BPT1_BOVIN	Pancreatic trypsin inhibitor;-;ortholog	UTERINE PLASMIN/TRYPSIN INHIBITOR (PTHR10083:SF367)	protease inhibitor(PC00191)	Bos taurus
BOVIN|Ensembl=ENSBTAG00000006969|UniProtKB=Q2KJD0	TBB5_BOVIN	Tubulin beta-5 chain;TUBB5;ortholog	TUBULIN BETA CHAIN (PTHR11588:SF61)	tubulin(PC00228)	Bos taurus
BOVIN|Gene=HA1B_BOVIN|UniProtKB=P13753	HA1B_BOVIN	BOLA class I histocompatibility antigen, alpha chain BL3-7;-;ortholog	HLA CLASS I HISTOCOMPATIBILITY ANTIGEN, B ALPHA CHAIN (PTHR16675:SF251)	major histocompatibility complex protein(PC00149)	Bos taurus
BOVIN|Ensembl=ENSBTAG00000007502|UniProtKB=Q9TTK8	KCRU_BOVIN	Creatine kinase U-type, mitochondrial;CKMT1;ortholog	CREATINE KINASE U-TYPE, MITOCHONDRIAL (PTHR11547:SF24)	amino acid kinase(PC00045)	Bos taurus
BOVIN|Ensembl=ENSBTAG00000017305|UniProtKB=F1N160	F1N160_BOVIN	Uncharacterized protein;ENSBTAG00000017305;ortholog	IG-LIKE DOMAIN-CONTAINING PROTEIN (PTHR23267:SF448)	immunoglobulin(PC00123)	Bos taurus
BOVIN|Ensembl=ENSBTAG00000048268|UniProtKB=G3N1H5	G3N1H5_BOVIN	Ig-like domain-containing protein;LOC100300716;ortholog	IMMUNOGLOBULIN HEAVY VARIABLE 4-38-2 (PTHR23266:SF356)	immunoglobulin(PC00123)	Bos taurus
BOVIN|Ensembl=ENSBTAG00000004679|UniProtKB=P17248	SYWC_BOVIN	Tryptophan--tRNA ligase, cytoplasmic;WARS1;ortholog	TRYPTOPHAN--TRNA LIGASE, CYTOPLASMIC (PTHR10055:SF1)	aminoacyl-tRNA synthetase(PC00047)	Bos taurus
BOVIN|Ensembl=ENSBTAG00000050088|UniProtKB=A0A3Q1MI29	A0A3Q1MI29_BOVIN	Ig-like domain-containing protein;ENSBTAG00000050088;ortholog	IMMUNOGLOBULIN HEAVY VARIABLE 4-38-2 (PTHR23266:SF356)	immunoglobulin(PC00123)	Bos taurus
BOVIN|Ensembl=ENSBTAG00000049993|UniProtKB=A0A3Q1M4K3	A0A3Q1M4K3_BOVIN	Ubiquitin-like domain-containing protein;LOC101902760;ortholog	SI:CH211-202A12.4 (PTHR10666:SF320)		Bos taurus
BOVIN|Ensembl=ENSBTAG00000054761|UniProtKB=F1MTW5	F1MTW5_BOVIN	C-type lectin domain-containing protein;MBL1;ortholog	MANNOSE-BINDING PROTEIN A (PTHR24024:SF35)	surfactant(PC00212)	Bos taurus
BOVIN|Ensembl=ENSBTAG00000014548|UniProtKB=F1N2F1	F1N2F1_BOVIN	Niban apoptosis regulator 1;NIBAN1;ortholog	PROTEIN NIBAN 1 (PTHR14392:SF3)		Bos taurus
BOVIN|Ensembl=ENSBTAG00000047448|UniProtKB=A5PKB9	A5PKB9_BOVIN	Chromosome 25 C16orf54 homolog;C25H16orf54;ortholog	TRANSMEMBRANE PROTEIN C16ORF54 (PTHR36134:SF1)		Bos taurus
BOVIN|Ensembl=ENSBTAG00000001852|UniProtKB=Q5MYB8	Q5MYB8_BOVIN	Carboxylic ester hydrolase;BREH1;ortholog	LIVER CARBOXYLESTERASE 1-RELATED (PTHR11559:SF179)	esterase(PC00097)	Bos taurus
BOVIN|Ensembl=ENSBTAG00000050618|UniProtKB=A0A3Q1MA45	A0A3Q1MA45_BOVIN	Uncharacterized protein;ENSBTAG00000050618;ortholog	SRCR DOMAIN-CONTAINING PROTEIN-RELATED (PTHR48071:SF15)		Bos taurus
BOVIN|Ensembl=ENSBTAG00000003408|UniProtKB=F1MH40	F1MH40_BOVIN	Uncharacterized protein;ENSBTAG00000003408;ortholog	IMMUNOGLOBULIN KAPPA VARIABLE 2-29 (PTHR23267:SF278)	immunoglobulin(PC00123)	Bos taurus
BOVIN|Ensembl=ENSBTAG00000048049|UniProtKB=G5E5T5	G5E5T5_BOVIN	Uncharacterized protein;ENSBTAG00000048049;ortholog	HLA CLASS II HISTOCOMPATIBILITY ANTIGEN, DR ALPHA CHAIN-RELATED (PTHR19944:SF63)	major histocompatibility complex protein(PC00149)	Bos taurus
BOVIN|Ensembl=ENSBTAG00000051734|UniProtKB=A0A3Q1LJT1	A0A3Q1LJT1_BOVIN	Ig-like domain-containing protein;ENSBTAG00000051734;ortholog	IMMUNOGLOBULIN LAMBDA VARIABLE 3-25 (PTHR23267:SF465)	immunoglobulin(PC00123)	Bos taurus

## Sheet: Ontology terms
Category ID	Mapped IDs	Name	Parent	Child	Families and Subfamilies
GO:0002708	BOVIN|Gene=HA1B_BOVIN|UniProtKB=P13753	positive regulation of lymphocyte mediated immunity	regulation of lymphocyte mediated immunity	positive regulation of natural killer cell mediated cytotoxicity;positive regulation of immunoglobulin mediated immune response	37
GO:0006955	BOVIN|Ensembl=ENSBTAG00000053220|UniProtKB=A0A3Q1MR79,BOVIN|Ensembl=ENSBTAG00000045659|UniProtKB=G3N033,BOVIN|Ensembl=ENSBTAG00000050136|UniProtKB=A0A3Q1MSF6,BOVIN|Ensembl=ENSBTAG00000017305|UniProtKB=F1N160,BOVIN|Ensembl=ENSBTAG00000003408|UniProtKB=F1MH40,BOVIN|Ensembl=ENSBTAG00000051734|UniProtKB=A0A3Q1LJT1	immune response	immune system process	humoral immune response;type 2 immune response;cell activation involved in immune response;innate immune response;adaptive immune response	863
GO:0019941	BOVIN|Ensembl=ENSBTAG00000049993|UniProtKB=A0A3Q1M4K3	modification-dependent protein catabolic process	proteolysis involved in cellular protein catabolic process	ubiquitin-dependent protein catabolic process	1619
GO:0005886	BOVIN|Ensembl=ENSBTAG00000054761|UniProtKB=F1MTW5	plasma membrane	cell periphery	intrinsic component of plasma membrane;external side of plasma membrane;plasma membrane region;leading edge membrane;plasma membrane protein complex;extrinsic component of plasma membrane;sarcolemma;cytoplasmic side of plasma membrane	15715
PC00212	BOVIN|Ensembl=ENSBTAG00000054761|UniProtKB=F1MTW5	surfactant	structural protein		15
GO:0140014	BOVIN|Ensembl=ENSBTAG00000006969|UniProtKB=Q2KJD0	mitotic nuclear division	mitotic cell cycle process	mitotic sister chromatid segregation;mitotic spindle assembly	1130
GO:0005198	BOVIN|Ensembl=ENSBTAG00000006969|UniProtKB=Q2KJD0	structural molecule activity	molecular_function	extracellular matrix structural constituent;structural constituent of ribosome;structural constituent of nuclear pore	1470
GO:0004867	BOVIN|Gene=BPT1_BOVIN|UniProtKB=P00974	serine-type endopeptidase inhibitor activity	endopeptidase inhibitor activity		149
GO:0006520	BOVIN|Ensembl=ENSBTAG00000004679|UniProtKB=P17248	cellular amino acid metabolic process	organonitrogen compound metabolic process	aromatic amino acid family metabolic process;cellular amino acid biosynthetic process;cellular amino acid catabolic process;alpha-amino acid metabolic process	1118
GO:0000226	BOVIN|Ensembl=ENSBTAG00000006969|UniProtKB=Q2KJD0	microtubule cytoskeleton organization	microtubule-based process	microtubule anchoring;microtubule polymerization or depolymerization;microtubule organizing center organization;spindle organization;microtubule cytoskeleton organization involved in mitosis;microtubule bundle formation;cytoplasmic microtubule organization;establishment of spindle localization	1034
GO:0009987	BOVIN|Gene=HA1B_BOVIN|UniProtKB=P13753	cellular process	biological_process	localization of cell;cellular developmental process;multi-organism cellular process;vesicle targeting;exocytic process;cellular metabolic process;cell recognition;syncytium formation;cell wall organization or biogenesis;protein folding;signal transduction;cell-cell fusion;cell communication;process utilizing autophagic mechanism;cell cycle checkpoint;cell adhesion;maintenance of location in cell;…	41698
GO:0006897	BOVIN|Ensembl=ENSBTAG00000050088|UniProtKB=A0A3Q1MI29,BOVIN|Ensembl=ENSBTAG00000048268|UniProtKB=G3N1H5	endocytosis	vesicle-mediated transport	synaptic vesicle endocytosis;receptor-mediated endocytosis	668
GO:0017076	BOVIN|Ensembl=ENSBTAG00000006969|UniProtKB=Q2KJD0	purine nucleotide binding	nucleotide binding	ATP binding	913
GO:0008037	BOVIN|Ensembl=ENSBTAG00000050088|UniProtKB=A0A3Q1MI29,BOVIN|Ensembl=ENSBTAG00000048268|UniProtKB=G3N1H5	cell recognition	cellular process	cell-cell recognition	174
GO:0005615	BOVIN|Ensembl=ENSBTAG00000053220|UniProtKB=A0A3Q1MR79,BOVIN|Ensembl=ENSBTAG00000045659|UniProtKB=G3N033,BOVIN|Ensembl=ENSBTAG00000050136|UniProtKB=A0A3Q1MSF6,BOVIN|Ensembl=ENSBTAG00000048268|UniProtKB=G3N1H5,BOVIN|Ensembl=ENSBTAG00000017305|UniProtKB=F1N160,BOVIN|Ensembl=ENSBTAG00000003408|UniProtKB=F1MH40,BOVIN|Ensembl=ENSBTAG00000054761|UniProtKB=F1MTW5,BOVIN|Ensembl=ENSBTAG00000050088|UniProtK…	extracellular space	extracellular region	high-density lipoprotein particle	2256
GO:0004806	BOVIN|Ensembl=ENSBTAG00000001852|UniProtKB=Q5MYB8	triglyceride lipase activity	lipase activity		50
GO:0042742	BOVIN|Ensembl=ENSBTAG00000050088|UniProtKB=A0A3Q1MI29,BOVIN|Ensembl=ENSBTAG00000048268|UniProtKB=G3N1H5	defense response to bacterium	response to bacterium	defense response to Gram-negative bacterium;defense response to Gram-positive bacterium;antibacterial humoral response	447
GO:0005874	BOVIN|Ensembl=ENSBTAG00000006969|UniProtKB=Q2KJD0	microtubule	microtubule cytoskeleton	microtubule plus-end;cytoplasmic microtubule;spindle microtubule	644
GO:0016874	BOVIN|Ensembl=ENSBTAG00000004679|UniProtKB=P17248	ligase activity	catalytic activity	ligase activity, forming carbon-sulfur bonds	724
GO:0002020	BOVIN|Gene=BPT1_BOVIN|UniProtKB=P00974	protease binding	enzyme binding		252
GO:0048522	BOVIN|Ensembl=ENSBTAG00000054761|UniProtKB=F1MTW5,BOVIN|Gene=HA1B_BOVIN|UniProtKB=P13753	positive regulation of cellular process	positive regulation of biological process	positive regulation of transmembrane transport;positive regulation of conjugation with cellular fusion;positive regulation of cell adhesion;positive regulation of cell growth;positive regulation of cell division;positive regulation of cellular component movement;positive regulation of natural killer cell mediated cytotoxicity;positive regulation of cell differentiation;positive regulation of cell…	3435
GO:0006900	BOVIN|Ensembl=ENSBTAG00000050088|UniProtKB=A0A3Q1MI29,BOVIN|Ensembl=ENSBTAG00000048268|UniProtKB=G3N1H5	vesicle budding from membrane	vesicle-mediated transport	Golgi vesicle budding	813
GO:0006956	BOVIN|Ensembl=ENSBTAG00000050088|UniProtKB=A0A3Q1MI29,BOVIN|Ensembl=ENSBTAG00000048268|UniProtKB=G3N1H5	complement activation	humoral immune response		111
GO:0097367	BOVIN|Ensembl=ENSBTAG00000006969|UniProtKB=Q2KJD0	carbohydrate derivative binding	binding	lipopolysaccharide binding;ATP binding;glycosaminoglycan binding	1109
GO:0060627	BOVIN|Ensembl=ENSBTAG00000054761|UniProtKB=F1MTW5	regulation of vesicle-mediated transport	regulation of cellular process	regulation of exocytosis;regulation of endocytosis	245
PC00228	BOVIN|Ensembl=ENSBTAG00000006969|UniProtKB=Q2KJD0	tubulin	microtubule or microtubule-binding cytoskeletal protein		126
GO:0031625	BOVIN|Ensembl=ENSBTAG00000049993|UniProtKB=A0A3Q1M4K3	ubiquitin protein ligase binding	ubiquitin-like protein ligase binding		255
GO:0005737	BOVIN|Ensembl=ENSBTAG00000004679|UniProtKB=P17248,BOVIN|Ensembl=ENSBTAG00000049993|UniProtKB=A0A3Q1M4K3,BOVIN|Ensembl=ENSBTAG00000006969|UniProtKB=Q2KJD0	cytoplasm	intracellular	SMN complex;endoplasmic reticulum;cell cortex;cytoplasmic vesicle;cytoplasmic microtubule;cytoplasmic region;sarcoplasm;cytosol;cytoplasmic ribonucleoprotein granule;mitochondrion;SMN-Sm protein complex;microbody;endoplasmic reticulum-Golgi intermediate compartment;contractile fiber;perinuclear region of cytoplasm;vacuole;membrane coat;Golgi apparatus;phagophore assembly site;SNARE complex;plasti…	24592
GO:0006399	BOVIN|Ensembl=ENSBTAG00000004679|UniProtKB=P17248	tRNA metabolic process	ncRNA metabolic process	tRNA processing	496
