# Supplementary material for: A Comparison of Blood Plasma Small Extracellular Vesicle Enrichment Strategies for Proteomic Analysis
Source: Proteomes. 2022 Jun 1;10(2):19. doi: 10.3390/proteomes10020019 (PMC9229025; doi:10.3390/proteomes10020019)
Supplement: Supplementary file 1 [file proteomes-10-00019-s001.zip › Supplementary file S4 - UC+SEC+UF_pantherGO.xlsx]

## Sheet: UniProtID
UniProt ID
A2MG_BOVIN
CO3_BOVIN
G5E513_BOVIN
A0A140T897_BOVIN
F1MJK3_BOVIN
F6QND5_BOVIN
A0A3Q1MG04_BOVIN
G3X6I0_BOVIN
A6QNW7_BOVIN
TRFE_BOVIN
F1MGU7_BOVIN
APOA1_BOVIN
CFAH_BOVIN
F1MC11_BOVIN
G3N0V0_BOVIN
LG3BP_BOVIN
CONG_BOVIN
PIGR_BOVIN
CLUS_BOVIN
F1N076_BOVIN
F1MVK1_BOVIN
A0A3Q1M3L6_BOVIN
HBB_BOVIN
F1MLW7_BOVIN
F1MVS9_BOVIN
ACTB_BOVIN
C4BPA_BOVIN
G3N3D4_BOVIN
A0A3Q1LPG0_BOVIN
F1N3Q7_BOVIN
BPT1_BOVIN
E1BIG6_BOVIN
A5D984_BOVIN
F1MW44_BOVIN
KNG2_BOVIN
A0A3Q1MB98_BOVIN
AOCX_BOVIN
A0A452DI25_BOVIN
CL43_BOVIN
F1MGZ4_BOVIN
A5D7R6_BOVIN
A0A3Q1M564_BOVIN
MOES_BOVIN
Q3SYR8_BOVIN
E1BIM6_BOVIN
HSPB1_BOVIN
A0A3B0IZF8_BOVIN
HBA_BOVIN
F1MTN1_BOVIN
F1MLW8_BOVIN
MBL2_BOVIN
E1BNR0_BOVIN
Q5MYB8_BOVIN
A5PKC2_BOVIN
A0A452DIU4_BOVIN
F6R4N7_BOVIN
A1AT_BOVIN
C1QB_BOVIN
A0A3Q1MLF4_BOVIN
COMP_BOVIN
A6QLB7_BOVIN
C1QA_BOVIN
G3N1H5_BOVIN
M0QVY0_BOVIN
G3N0S9_BOVIN
Q3SX06_BOVIN
G5E5T5_BOVIN
A5D7L1_BOVIN
A0A3Q1N1A8_BOVIN
CD81_BOVIN
Q3ZBS7_BOVIN
A0A3S5ZPN1_BOVIN
A0A3Q1MSF6_BOVIN
CD9_BOVIN
A8E4P3_BOVIN
A0A452DJK6_BOVIN
FETUA_BOVIN
BASP1_BOVIN
Q5GN72_BOVIN
E1BH06_BOVIN
F1MKS5_BOVIN
COR1A_BOVIN
F6QH17_BOVIN
A2AP_BOVIN
G3X6Q8_BOVIN
ACPH_BOVIN
G3N033_BOVIN
FETUB_BOVIN
G3X7W8_BOVIN
F1MH40_BOVIN
G3X7I5_BOVIN
A0A3Q1LJT1_BOVIN
APOA2_BOVIN
DHB14_BOVIN
E1BLA8_BOVIN
D5MTL9_BOVIN
K2C75_BOVIN
E1BJ49_BOVIN
HA1B_BOVIN
LACB_BOVIN
A0A3Q1M4K3_BOVIN
A0A452DIC9_BOVIN
APOC3_BOVIN
F1MD77_BOVIN
C4T8B4_BOVIN
F1MJQ3_BOVIN
A0A140T8A9_BOVIN
F6R4P6_BOVIN
A5PJM6_BOVIN
A0A3Q1MR79_BOVIN
G5E5H2_BOVIN
Q2KJB3_BOVIN
F1MIW8_BOVIN
E1BBS9_BOVIN
A0A3Q1LSG0_BOVIN

## Sheet: Detail
UniProt accession	UniProt ID
Q7SIH1	A2MG_BOVIN;
Q2UVX4	CO3_BOVIN;
G5E513	G5E513_BOVIN;
A0A140T897	A0A140T897_BOVIN;
F1MJK3	F1MJK3_BOVIN;
F6QND5	F6QND5_BOVIN;
A0A3Q1MG04	A0A3Q1MG04_BOVIN;
G3X6I0	G3X6I0_BOVIN;
A6QNW7	A6QNW7_BOVIN;
Q29443	TRFE_BOVIN;
F1MGU7	F1MGU7_BOVIN;
P15497	APOA1_BOVIN;
Q28085	CFAH_BOVIN;
F1MC11	F1MC11_BOVIN;
G3N0V0	G3N0V0_BOVIN;
A7E3W2	LG3BP_BOVIN;
P23805	CONG_BOVIN;
P81265	PIGR_BOVIN;
P17697	CLUS_BOVIN;
F1N076	F1N076_BOVIN;
F1MVK1	F1MVK1_BOVIN;
A0A3Q1M3L6	A0A3Q1M3L6_BOVIN;
P02070	HBB_BOVIN;
F1MLW7	F1MLW7_BOVIN;
F1MVS9	F1MVS9_BOVIN;
P60712	ACTB_BOVIN;
Q28065	C4BPA_BOVIN;
G3N3D4	G3N3D4_BOVIN;
A0A3Q1LPG0	A0A3Q1LPG0_BOVIN;
F1N3Q7	F1N3Q7_BOVIN;
P00974	BPT1_BOVIN;
E1BIG6	E1BIG6_BOVIN;
A5D984	A5D984_BOVIN;
F1MW44	F1MW44_BOVIN;
P01045	KNG2_BOVIN;
A0A3Q1MB98	A0A3Q1MB98_BOVIN;
Q29437	AOCX_BOVIN;
A0A452DI25	A0A452DI25_BOVIN;
P42916	CL43_BOVIN;
F1MGZ4	F1MGZ4_BOVIN;
A5D7R6	A5D7R6_BOVIN;
A0A3Q1M564	A0A3Q1M564_BOVIN;
Q2HJ49	MOES_BOVIN;
Q3SYR8	Q3SYR8_BOVIN;
E1BIM6	E1BIM6_BOVIN;
Q3T149	HSPB1_BOVIN;
A0A3B0IZF8	A0A3B0IZF8_BOVIN;
P01966	HBA_BOVIN;
F1MTN1	F1MTN1_BOVIN;
F1MLW8	F1MLW8_BOVIN;
O02659	MBL2_BOVIN;
E1BNR0	E1BNR0_BOVIN;
Q5MYB8	Q5MYB8_BOVIN;
A5PKC2	A5PKC2_BOVIN;
A0A452DIU4	A0A452DIU4_BOVIN;
F6R4N7	F6R4N7_BOVIN;
P34955	A1AT_BOVIN;
Q2KIV9	C1QB_BOVIN;
A0A3Q1MLF4	A0A3Q1MLF4_BOVIN;
P35445	COMP_BOVIN;
A6QLB7	A6QLB7_BOVIN;
Q5E9E3	C1QA_BOVIN;
G3N1H5	G3N1H5_BOVIN;
M0QVY0	M0QVY0_BOVIN;
G3N0S9	G3N0S9_BOVIN;
Q3SX06	Q3SX06_BOVIN;
G5E5T5	G5E5T5_BOVIN;
A5D7L1	A5D7L1_BOVIN;
A0A3Q1N1A8	A0A3Q1N1A8_BOVIN;
Q3ZCD0	CD81_BOVIN;
Q3ZBS7	Q3ZBS7_BOVIN;
A0A3S5ZPN1	A0A3S5ZPN1_BOVIN;
A0A3Q1MSF6	A0A3Q1MSF6_BOVIN;
P30932	CD9_BOVIN;
A8E4P3	A8E4P3_BOVIN;
A0A452DJK6	A0A452DJK6_BOVIN;
P12763	FETUA_BOVIN;
P80724	BASP1_BOVIN;
Q5GN72	Q5GN72_BOVIN;
E1BH06	E1BH06_BOVIN;
F1MKS5	F1MKS5_BOVIN;
Q92176	COR1A_BOVIN;
F6QH17	F6QH17_BOVIN;
P28800	A2AP_BOVIN;
G3X6Q8	G3X6Q8_BOVIN;
P80227	ACPH_BOVIN;
G3N033	G3N033_BOVIN;
Q58D62	FETUB_BOVIN;
G3X7W8	G3X7W8_BOVIN;
F1MH40	F1MH40_BOVIN;
G3X7I5	G3X7I5_BOVIN;
A0A3Q1LJT1	A0A3Q1LJT1_BOVIN;
P81644	APOA2_BOVIN;
Q9MYP6	DHB14_BOVIN;
E1BLA8	E1BLA8_BOVIN;
D5MTL9	D5MTL9_BOVIN;
Q08D91	K2C75_BOVIN;
E1BJ49	E1BJ49_BOVIN;
P13753	HA1B_BOVIN;
P02754	LACB_BOVIN;
A0A3Q1M4K3	A0A3Q1M4K3_BOVIN;
A0A452DIC9	A0A452DIC9_BOVIN;
P19035	APOC3_BOVIN;
F1MD77	F1MD77_BOVIN;
C4T8B4	C4T8B4_BOVIN;
F1MJQ3	F1MJQ3_BOVIN;
A0A140T8A9	A0A140T8A9_BOVIN;
F6R4P6	F6R4P6_BOVIN;
A5PJM6	A5PJM6_BOVIN;
A0A3Q1MR79	A0A3Q1MR79_BOVIN;
G5E5H2	G5E5H2_BOVIN;
Q2KJB3	Q2KJB3_BOVIN;
F1MIW8	F1MIW8_BOVIN;
E1BBS9	E1BBS9_BOVIN;
A0A3Q1LSG0	A0A3Q1LSG0_BOVIN;

## Sheet: PantherGO
GO:0009897	BOVIN|Ensembl=ENSBTAG00000048135|UniProtKB=G3N0V0,BOVIN|Ensembl=ENSBTAG00000048268|UniProtKB=G3N1H5,BOVIN|Gene=HA1B_BOVIN|UniProtKB=P13753,BOVIN|Ensembl=ENSBTAG00000001219|UniProtKB=G5E513,BOVIN|Ensembl=ENSBTAG00000032719|UniProtKB=E1BIG6	external side of plasma membrane	cell surface		326
GO:0044237	BOVIN|Ensembl=ENSBTAG00000013980|UniProtKB=F6R4N7	cellular metabolic process	cellular process	sulfur compound metabolic process;cellular aromatic compound metabolic process;cellular alcohol metabolic process;cellular lipid metabolic process;cellular biosynthetic process;heterocycle metabolic process;cellular modified amino acid metabolic process;generation of precursor metabolites and energy;phosphorus metabolic process;cellular carbohydrate metabolic process;translational initiation;cell…	26556
GO:0005769	BOVIN|Ensembl=ENSBTAG00000039321|UniProtKB=Q29437,BOVIN|Gene=TF|UniProtKB=Q29443	early endosome	endosome		107
GO:0008234	BOVIN|Gene=KNG2|UniProtKB=P01045	cysteine-type peptidase activity	peptidase activity	ubiquitin-like protein-specific protease activity;cysteine-type endopeptidase activity	554
PC00077	BOVIN|Gene=CROCC|UniProtKB=E1BBS9	chromatin/chromatin-binding, or -regulatory protein	protein class	histone;histone modifying enzyme;centromere DNA-binding protein	654
PC00175	BOVIN|Gene=CP|UniProtKB=F1N076,BOVIN|Ensembl=ENSBTAG00000039321|UniProtKB=Q29437	oxidase	oxidoreductase		788
GO:0030301	BOVIN|Gene=APOB|UniProtKB=E1BNR0	cholesterol transport	sterol transport		19
GO:0033627	BOVIN|Ensembl=ENSBTAG00000009987|UniProtKB=F1MTN1	cell adhesion mediated by integrin	cell adhesion		21
PC00052	BOVIN|Gene=APOB|UniProtKB=E1BNR0,BOVIN|Ensembl=ENSBTAG00000009212|UniProtKB=P81644,BOVIN|Ensembl=ENSBTAG00000012398|UniProtKB=P19035,BOVIN|Gene=APOA1|UniProtKB=P15497	apolipoprotein	transfer/carrier protein		93
GO:0055114	BOVIN|Ensembl=ENSBTAG00000001601|UniProtKB=A5D984,BOVIN|Ensembl=ENSBTAG00000039321|UniProtKB=Q29437	oxidation-reduction process	metabolic process	electron transport chain;lipid oxidation;oxidative demethylation;energy derivation by oxidation of organic compounds	1660
GO:0007229	BOVIN|Ensembl=ENSBTAG00000009987|UniProtKB=F1MTN1	integrin-mediated signaling pathway	cell surface receptor signaling pathway		34
GO:0044877	BOVIN|Gene=PTX3|UniProtKB=G3X6Q8	protein-containing complex binding	binding	actin filament binding;activin binding;low-density lipoprotein particle binding;nucleosome binding;integrin binding;collagen binding;proteasome binding;ribonucleoprotein complex binding	1146
GO:0098742	BOVIN|Ensembl=ENSBTAG00000052830|UniProtKB=A5PJM6	cell-cell adhesion via plasma-membrane adhesion molecules	cell-cell adhesion	synaptic membrane adhesion;homophilic cell adhesion via plasma membrane adhesion molecules	126
GO:0019899	BOVIN|Ensembl=ENSBTAG00000013363|UniProtKB=A6QLB7	enzyme binding	protein binding	protease binding;ubiquitin-like protein conjugating enzyme binding;histone deacetylase binding;RNA polymerase binding;phosphatase binding;ubiquitin-like protein ligase binding;GTPase binding;kinase binding	2598
GO:0007275	BOVIN|Ensembl=ENSBTAG00000052830|UniProtKB=A5PJM6	multicellular organism development	multicellular organismal process	pattern specification process;tube development;post-embryonic development;pollen development;embryo development;system development;male sex differentiation	2072
PC00153	BOVIN|Ensembl=ENSBTAG00000003564|UniProtKB=A0A452DI25,BOVIN|Ensembl=ENSBTAG00000032719|UniProtKB=E1BIG6	metalloprotease	protease		737
GO:0005581	BOVIN|Ensembl=ENSBTAG00000047317|UniProtKB=P23805	collagen trimer	protein-containing complex		21
GO:0006909	BOVIN|Ensembl=ENSBTAG00000048135|UniProtKB=G3N0V0,BOVIN|Ensembl=ENSBTAG00000048268|UniProtKB=G3N1H5,BOVIN|Ensembl=ENSBTAG00000001219|UniProtKB=G5E513,BOVIN|Ensembl=ENSBTAG00000007049|UniProtKB=O02659	phagocytosis	vesicle-mediated transport	apoptotic cell clearance	183
GO:0034599	BOVIN|Ensembl=ENSBTAG00000013980|UniProtKB=F6R4N7	cellular response to oxidative stress	response to oxidative stress		143
GO:0005791	BOVIN|Gene=CL43|UniProtKB=P42916,BOVIN|Ensembl=ENSBTAG00000007049|UniProtKB=O02659	rough endoplasmic reticulum	endoplasmic reticulum	rough endoplasmic reticulum membrane	49
GO:0008277	BOVIN|Ensembl=ENSBTAG00000001414|UniProtKB=G3N3D4	regulation of G protein-coupled receptor signaling pathway	regulation of signal transduction		27
GO:0015485	BOVIN|Gene=APOB|UniProtKB=E1BNR0	cholesterol binding	sterol binding		36
PC00212	BOVIN|Ensembl=ENSBTAG00000054331|UniProtKB=A0A3Q1MLF4,BOVIN|Gene=CL43|UniProtKB=P42916,BOVIN|Ensembl=ENSBTAG00000007049|UniProtKB=O02659	surfactant	structural protein		15
GO:0030199	BOVIN|Ensembl=ENSBTAG00000047317|UniProtKB=P23805	collagen fibril organization	extracellular matrix organization		14
GO:0005496	BOVIN|Ensembl=ENSBTAG00000004226|UniProtKB=A5PKC2	steroid binding	organic cyclic compound binding	sterol binding	123
GO:0002456	BOVIN|Gene=HA1B_BOVIN|UniProtKB=P13753	T cell mediated immunity	adaptive immune response based on somatic recombination of immune receptors built from immunoglobulin superfamily domains		28
GO:0030282	BOVIN|Ensembl=ENSBTAG00000018331|UniProtKB=A0A452DIU4	bone mineralization	ossification		13
GO:0007179	BOVIN|Ensembl=ENSBTAG00000019910|UniProtKB=F6QH17	transforming growth factor beta receptor signaling pathway	cellular response to transforming growth factor beta stimulus		55
GO:0005829	BOVIN|Ensembl=ENSBTAG00000051412|UniProtKB=P01966,BOVIN|Ensembl=ENSBTAG00000037644|UniProtKB=P02070	cytosol	cytoplasm	BLOC-1 complex;inflammasome complex;cytosolic ribosome;chaperonin-containing T-complex	5074
PC00041	BOVIN|Ensembl=ENSBTAG00000013363|UniProtKB=A6QLB7,BOVIN|Ensembl=ENSBTAG00000003418|UniProtKB=Q2HJ49	actin or actin-binding cytoskeletal protein	cytoskeletal protein	non-motor actin binding protein;actin binding motor protein;actin and actin related protein	362

## Sheet: Shared with UC+SEC
Uniprot ID
BPT1_BOVIN
Q5MYB8_BOVIN
G3N1H5_BOVIN
G5E5T5_BOVIN
A0A3Q1MSF6_BOVIN
G3N033_BOVIN
F1MH40_BOVIN
A0A3Q1LJT1_BOVIN
D5MTL9_BOVIN
HA1B_BOVIN
A0A3Q1M4K3_BOVIN
A0A3Q1MR79_BOVIN

## Sheet: Ontology terms
Category ID	Mapped IDs	Name	Parent	Child	Families and Subfamilies
GO:0009897	BOVIN|Ensembl=ENSBTAG00000048268|UniProtKB=G3N1H5,BOVIN|Gene=HA1B_BOVIN|UniProtKB=P13753	external side of plasma membrane	cell surface		326
GO:0006909	BOVIN|Ensembl=ENSBTAG00000048268|UniProtKB=G3N1H5	phagocytosis	vesicle-mediated transport	apoptotic cell clearance	183
GO:0002456	BOVIN|Gene=HA1B_BOVIN|UniProtKB=P13753	T cell mediated immunity	adaptive immune response based on somatic recombination of immune receptors built from immunoglobulin superfamily domains		28
GO:0019882	BOVIN|Gene=HA1B_BOVIN|UniProtKB=P13753	antigen processing and presentation	immune system process		31
PC00097	BOVIN|Ensembl=ENSBTAG00000001852|UniProtKB=Q5MYB8	esterase	hydrolase		571
GO:0032991	BOVIN|Ensembl=ENSBTAG00000048268|UniProtKB=G3N1H5	protein-containing complex	cellular_component	membrane protein complex;Prp19 complex;proteasome regulatory particle;nuclear pore central transport channel;mitochondrial protein complex;inflammasome complex;MCM complex;intraciliary transport particle;COP9 signalosome;condensed chromosome outer kinetochore;collagen trimer;t-UTP complex;catalytic complex;Arp2/3 protein complex;proteasome accessory complex;BBSome;origin recognition complex;CCR4-…	10951
GO:0009987	BOVIN|Gene=HA1B_BOVIN|UniProtKB=P13753	cellular process	biological_process	localization of cell;cellular developmental process;multi-organism cellular process;vesicle targeting;exocytic process;cellular metabolic process;cell recognition;syncytium formation;cell wall organization or biogenesis;protein folding;signal transduction;cell-cell fusion;cell communication;process utilizing autophagic mechanism;cell cycle checkpoint;cell adhesion;maintenance of location in cell;…	41698
GO:0042113	BOVIN|Ensembl=ENSBTAG00000048268|UniProtKB=G3N1H5	B cell activation	lymphocyte activation	B cell proliferation;B cell activation involved in immune response;B cell differentiation	150
PC00191	BOVIN|Gene=BPT1_BOVIN|UniProtKB=P00974	protease inhibitor	protein-binding activity modulator		519
GO:0005615	BOVIN|Ensembl=ENSBTAG00000053220|UniProtKB=A0A3Q1MR79,BOVIN|Ensembl=ENSBTAG00000045659|UniProtKB=G3N033,BOVIN|Ensembl=ENSBTAG00000050136|UniProtKB=A0A3Q1MSF6,BOVIN|Gene=BPT1_BOVIN|UniProtKB=P00974,BOVIN|Ensembl=ENSBTAG00000048268|UniProtKB=G3N1H5,BOVIN|Ensembl=ENSBTAG00000001852|UniProtKB=Q5MYB8,BOVIN|Gene=HA1B_BOVIN|UniProtKB=P13753,BOVIN|Ensembl=ENSBTAG00000003408|UniProtKB=F1MH40,BOVIN|Ensembl…	extracellular space	extracellular region	high-density lipoprotein particle	2256
GO:0008037	BOVIN|Ensembl=ENSBTAG00000048268|UniProtKB=G3N1H5	cell recognition	cellular process	cell-cell recognition	174
GO:0002377	BOVIN|Ensembl=ENSBTAG00000053220|UniProtKB=A0A3Q1MR79,BOVIN|Ensembl=ENSBTAG00000045659|UniProtKB=G3N033,BOVIN|Ensembl=ENSBTAG00000050136|UniProtKB=A0A3Q1MSF6,BOVIN|Ensembl=ENSBTAG00000003408|UniProtKB=F1MH40,BOVIN|Ensembl=ENSBTAG00000051734|UniProtKB=A0A3Q1LJT1	immunoglobulin production	production of molecular mediator of immune response	somatic recombination of immunoglobulin gene segments	114
GO:0005102	BOVIN|Ensembl=ENSBTAG00000048268|UniProtKB=G3N1H5	signaling receptor binding	protein binding	receptor serine/threonine kinase binding;receptor ligand activity;receptor tyrosine kinase binding;cytokine receptor binding;MHC protein binding;growth factor receptor binding;integrin binding;G protein-coupled receptor binding;hormone receptor binding	1260
GO:0072376	BOVIN|Ensembl=ENSBTAG00000048268|UniProtKB=G3N1H5	protein activation cascade	protein metabolic process		115
GO:0005634	BOVIN|Ensembl=ENSBTAG00000049993|UniProtKB=A0A3Q1M4K3	nucleus	intracellular membrane-bounded organelle	nuclear DNA-directed RNA polymerase complex;nuclear envelope;nuclear lumen;core mediator complex;THO complex;spliceosomal complex;COP9 signalosome;nuclear ubiquitin ligase complex;transcription factor TFIIH core complex;PcG protein complex;small nuclear ribonucleoprotein complex;telomerase holoenzyme complex;exon-exon junction complex;nuclear telomere cap complex;nucleotide-excision repair comple…	15379
GO:0002449	BOVIN|Ensembl=ENSBTAG00000048268|UniProtKB=G3N1H5	lymphocyte mediated immunity	leukocyte mediated immunity	T cell mediated immunity	146
GO:0016567	BOVIN|Ensembl=ENSBTAG00000049993|UniProtKB=A0A3Q1M4K3	protein ubiquitination	protein modification by small protein conjugation	histone ubiquitination;protein monoubiquitination;protein polyubiquitination	1343
GO:0006900	BOVIN|Ensembl=ENSBTAG00000048268|UniProtKB=G3N1H5	vesicle budding from membrane	vesicle-mediated transport	Golgi vesicle budding	813
GO:0051251	BOVIN|Ensembl=ENSBTAG00000048268|UniProtKB=G3N1H5	positive regulation of lymphocyte activation	regulation of lymphocyte activation	positive regulation of T cell activation	158
GO:0050853	BOVIN|Ensembl=ENSBTAG00000048268|UniProtKB=G3N1H5	B cell receptor signaling pathway	antigen receptor-mediated signaling pathway		122
GO:0045087	BOVIN|Ensembl=ENSBTAG00000048268|UniProtKB=G3N1H5	innate immune response	immune response	response to type I interferon	440
GO:0097478	BOVIN|Ensembl=ENSBTAG00000048268|UniProtKB=G3N1H5,BOVIN|Gene=HA1B_BOVIN|UniProtKB=P13753	leaflet of membrane bilayer	membrane		575
GO:0048522	BOVIN|Gene=HA1B_BOVIN|UniProtKB=P13753	positive regulation of cellular process	positive regulation of biological process	positive regulation of transmembrane transport;positive regulation of conjugation with cellular fusion;positive regulation of cell adhesion;positive regulation of cell growth;positive regulation of cell division;positive regulation of cellular component movement;positive regulation of natural killer cell mediated cytotoxicity;positive regulation of cell differentiation;positive regulation of cell…	3435
GO:0005737	BOVIN|Ensembl=ENSBTAG00000049993|UniProtKB=A0A3Q1M4K3	cytoplasm	intracellular	SMN complex;endoplasmic reticulum;cell cortex;cytoplasmic vesicle;cytoplasmic microtubule;cytoplasmic region;sarcoplasm;cytosol;cytoplasmic ribonucleoprotein granule;mitochondrion;SMN-Sm protein complex;microbody;endoplasmic reticulum-Golgi intermediate compartment;contractile fiber;perinuclear region of cytoplasm;vacuole;membrane coat;Golgi apparatus;phagophore assembly site;SNARE complex;plasti…	24592
GO:0002708	BOVIN|Gene=HA1B_BOVIN|UniProtKB=P13753	positive regulation of lymphocyte mediated immunity	regulation of lymphocyte mediated immunity	positive regulation of natural killer cell mediated cytotoxicity;positive regulation of immunoglobulin mediated immune response	37
GO:0010324	BOVIN|Ensembl=ENSBTAG00000048268|UniProtKB=G3N1H5	membrane invagination	membrane organization		673
GO:0002020	BOVIN|Gene=BPT1_BOVIN|UniProtKB=P00974	protease binding	enzyme binding		252
PC00149	BOVIN|Ensembl=ENSBTAG00000048049|UniProtKB=G5E5T5,BOVIN|Gene=HA1B_BOVIN|UniProtKB=P13753	major histocompatibility complex protein	defense/immunity protein		65
GO:0002460	BOVIN|Ensembl=ENSBTAG00000048268|UniProtKB=G3N1H5	adaptive immune response based on somatic recombination of immune receptors built from immunoglobulin superfamily domains	adaptive immune response	T cell mediated immunity	145
PC00123	BOVIN|Ensembl=ENSBTAG00000053220|UniProtKB=A0A3Q1MR79,BOVIN|Ensembl=ENSBTAG00000045659|UniProtKB=G3N033,BOVIN|Ensembl=ENSBTAG00000050136|UniProtKB=A0A3Q1MSF6,BOVIN|Ensembl=ENSBTAG00000048268|UniProtKB=G3N1H5,BOVIN|Ensembl=ENSBTAG00000003408|UniProtKB=F1MH40,BOVIN|Ensembl=ENSBTAG00000051734|UniProtKB=A0A3Q1LJT1	immunoglobulin	defense/immunity protein		227
