# Supplementary material for: A Comparison of Blood Plasma Small Extracellular Vesicle Enrichment Strategies for Proteomic Analysis
Source: Proteomes. 2022 Jun 1;10(2):19. doi: 10.3390/proteomes10020019 (PMC9229025; doi:10.3390/proteomes10020019)
Supplement: Supplementary file 1 [file proteomes-10-00019-s001.zip › Supplementary file S5 Protein pilot output SEC+UC__FDR .xlsx]

## Sheet: Metadata
_RESULTS_version	5
RESULTS_SEARCH_STAT_search_begin_time_clock	04/27/2021 19:04:05
RESULTS_SEARCH_STAT_search_end_time_clock	04/27/2021 20:30:29
RESULTS_SEARCH_STAT_search_time_duration	#VALUE!
RESULTS_SEARCH_STAT_stage_signal_processing_begin_time_clock	04/27/2021 19:04:06
RESULTS_SEARCH_STAT_stage_signal_processing_end_time_clock	04/27/2021 20:22:36
RESULTS_SEARCH_STAT_stage_signal_processing_time_duration	#VALUE!
RESULTS_SEARCH_STAT_stage_waiting_begin_time_clock	04/27/2021 20:22:36
RESULTS_SEARCH_STAT_stage_waiting_end_time_clock	04/27/2021 20:22:40
RESULTS_SEARCH_STAT_stage_waiting_time_duration	1910-03-16
RESULTS_SEARCH_STAT_stage_searching_begin_time_clock	04/27/2021 20:22:40
RESULTS_SEARCH_STAT_stage_searching_end_time_clock	04/27/2021 20:30:08
RESULTS_SEARCH_STAT_stage_searching_time_duration	3124-11-11
RESULTS_SEARCH_STAT_stage_fdr_begin_time_clock	04/27/2021 20:30:08
RESULTS_SEARCH_STAT_stage_fdr_end_time_clock	04/27/2021 20:30:29
RESULTS_SEARCH_STAT_stage_fdr_time_duration	1958-07-05
RESULTS_SEARCH_STAT_task_fraglet_exe_begin_time_clock	04/27/2021 20:22:42
RESULTS_SEARCH_STAT_task_fraglet_exe_end_time_clock	04/27/2021 20:23:56
RESULTS_SEARCH_STAT_task_fraglet_exe_time_duration	73647
RESULTS_SEARCH_STAT_task_fraglet_exe_time_cpu	2663-08-21
RESULTS_SEARCH_STAT_task_taglet_exe_begin_time_clock	04/27/2021 20:24:37
RESULTS_SEARCH_STAT_task_taglet_exe_end_time_clock	04/27/2021 20:28:10
RESULTS_SEARCH_STAT_task_taglet_exe_time_duration	213094
RESULTS_SEARCH_STAT_task_taglet_exe_time_cpu	3537-04-21
RESULTS_SEARCH_STAT_task_progroup_begin_time_clock	04/27/2021 20:28:10
RESULTS_SEARCH_STAT_task_progroup_end_time_clock	04/27/2021 20:30:07
RESULTS_SEARCH_STAT_task_progroup_time_duration	117670
RESULTS_SEARCH_STAT_task_progroup_time_cpu	2383-02-08
RESULTS_SEARCH_STAT_task_focusing_begin_time_clock	04/27/2021 20:23:56
RESULTS_SEARCH_STAT_task_focusing_end_time_clock	04/27/2021 20:24:37
RESULTS_SEARCH_STAT_task_focusing_time_duration	40481
RESULTS_SEARCH_STAT_task_focusing_time_cpu	65333
RESULTS_SEARCH_STAT_computer_memory	32767
RESULTS_SEARCH_STAT_computer_name	HPCPROTEIN02
RESULTS_SEARCH_STAT_num_proteins	75258
RESULTS_SEARCH_STAT_num_residues	45033574
RESULTS_SEARCH_STAT_number_cores	16
RESULTS_SEARCH_STAT_number_licensed_tasks	16
RESULTS_SEARCH_STAT_number_processors	16
RESULTS_SEARCH_STAT_os	Windows 7 Enterprise Service Pack 1 (6.1.7601)
RESULTS_SEARCH_1_time_cpu	45146
RESULTS_SEARCH_1_time_duration	45380
RESULTS_SEARCH_1_version	5.0.2.5174
RESULTS_SEARCH_1_xml:id	SEARCH:1:637551470453103936_0
RESULTS_SEARCH_1_PARAMETERS_chemical_data_edited	FALSE
RESULTS_SEARCH_1_PARAMETERS_do_multiprecursor_search	TRUE
RESULTS_SEARCH_1_PARAMETERS_do_reverse_search	TRUE
RESULTS_SEARCH_1_PARAMETERS_max_quant_labels	35
RESULTS_SEARCH_1_PARAMETERS_maxresults	15
RESULTS_SEARCH_1_PARAMETERS_separate_searches	FALSE
RESULTS_SEARCH_1_PARAMETERS_MSTOLERANCE_type	dalton
RESULTS_SEARCH_1_PARAMETERS_MSTOLERANCE_value	0.05
RESULTS_SEARCH_1_PARAMETERS_MSMSTOLERANCE_type	dalton
RESULTS_SEARCH_1_PARAMETERS_MSMSTOLERANCE_value	0.1
RESULTS_SEARCH_1_PARAMETERS_MS_STANDARD_DEVIATION_type	dalton
RESULTS_SEARCH_1_PARAMETERS_MS_STANDARD_DEVIATION_value	0.0011
RESULTS_SEARCH_1_PARAMETERS_MSMS_STANDARD_DEVIATION_type	dalton
RESULTS_SEARCH_1_PARAMETERS_MSMS_STANDARD_DEVIATION_value	0.01
RESULTS_SEARCH_1_PARAMETERS_FASTA_filename	C:\AB SCIEX\ProteinPilot Data\SearchDatabases\Natalie_Turner_Cattle_cRAP_combined_2020.fasta
RESULTS_SEARCH_1_PARAMETERS_AUTO_CALIBRATION_ms	TRUE
RESULTS_SEARCH_1_PARAMETERS_AUTO_CALIBRATION_msexport	FALSE
RESULTS_SEARCH_1_PARAMETERS_AUTO_CALIBRATION_msms	TRUE
RESULTS_SEARCH_1_PARAMETERS_AUTO_CALIBRATION_msmstolsdratio	2.75
RESULTS_SEARCH_1_PARAMETERS_AUTO_CALIBRATION_mstolsdratio	7
RESULTS_SEARCH_1_PARAMETERS_AUTO_CALIBRATION_squareroot	TRUE
RESULTS_SEARCH_1_PARAMETERS_AUTO_CALIBRATION_type	dalton
RESULTS_SEARCH_1_PARAMETERS_AUTO_CALIBRATION_MCP_d_s_s_f	0.0666667
RESULTS_SEARCH_1_PARAMETERS_AUTO_CALIBRATION_MCP_d_s_w_f	3
RESULTS_SEARCH_1_PARAMETERS_AUTO_CALIBRATION_MCP_m_f_r_mbc	200
RESULTS_SEARCH_1_PARAMETERS_AUTO_CALIBRATION_MCP_m_m_c	10
RESULTS_SEARCH_1_PARAMETERS_AUTO_CALIBRATION_MCP_m_m_f_s	0.25
RESULTS_SEARCH_1_PARAMETERS_AUTO_CALIBRATION_MCP_m_m_p_f	0.33
RESULTS_SEARCH_1_PARAMETERS_AUTO_CALIBRATION_MCP_m_m_p_rms_f	1
RESULTS_SEARCH_1_PARAMETERS_AUTO_CALIBRATION_MCP_m_p_t_f	1
RESULTS_SEARCH_1_PARAMETERS_AUTO_CALIBRATION_MCP_m_r_h_n_b	15
RESULTS_SEARCH_1_PARAMETERS_AUTO_CALIBRATION_MCP_m_z_n_s	99
RESULTS_SEARCH_1_PARAMETERS_AUTO_CALIBRATION_MCP_m_z_s_mn_f_r	0.0666667
RESULTS_SEARCH_1_PARAMETERS_AUTO_CALIBRATION_MCP_m_z_s_mx_f_r	0.1
RESULTS_SEARCH_1_PARAMETERS_MS_AUTO_CALIBRATION_OUT_avres	-5.71561e-11
RESULTS_SEARCH_1_PARAMETERS_MS_AUTO_CALIBRATION_OUT_c0	-0.000605882
RESULTS_SEARCH_1_PARAMETERS_MS_AUTO_CALIBRATION_OUT_c1minus1	2.18266e-05
RESULTS_SEARCH_1_PARAMETERS_MS_AUTO_CALIBRATION_OUT_c2	0
RESULTS_SEARCH_1_PARAMETERS_MS_AUTO_CALIBRATION_OUT_file	1
RESULTS_SEARCH_1_PARAMETERS_MS_AUTO_CALIBRATION_OUT_partnumber	1
RESULTS_SEARCH_1_PARAMETERS_MS_AUTO_CALIBRATION_OUT_polyorder	1
RESULTS_SEARCH_1_PARAMETERS_MS_AUTO_CALIBRATION_OUT_sample	1
RESULTS_SEARCH_1_PARAMETERS_MS_AUTO_CALIBRATION_OUT_squareroot	TRUE
RESULTS_SEARCH_1_PARAMETERS_MSMS_AUTO_CALIBRATION_OUT_avres	-1.70404e-07
RESULTS_SEARCH_1_PARAMETERS_MSMS_AUTO_CALIBRATION_OUT_c0	-0.000460983
RESULTS_SEARCH_1_PARAMETERS_MSMS_AUTO_CALIBRATION_OUT_c1minus1	1.63914e-05
RESULTS_SEARCH_1_PARAMETERS_MSMS_AUTO_CALIBRATION_OUT_c2	0
RESULTS_SEARCH_1_PARAMETERS_MSMS_AUTO_CALIBRATION_OUT_file	1
RESULTS_SEARCH_1_PARAMETERS_MSMS_AUTO_CALIBRATION_OUT_partnumber	1
RESULTS_SEARCH_1_PARAMETERS_MSMS_AUTO_CALIBRATION_OUT_polyorder	1
RESULTS_SEARCH_1_PARAMETERS_MSMS_AUTO_CALIBRATION_OUT_sample	1
RESULTS_SEARCH_1_PARAMETERS_MSMS_AUTO_CALIBRATION_OUT_squareroot	TRUE
RESULTS_SEARCH_1_PARAMETERS_MAX_PRECURSORS_FRAGLET	5
RESULTS_SEARCH_1_PARAMETERS_MAX_PRECURSORS_TAGLET	1
RESULTS_SEARCH_1_PARAMETERS_PRECURSORS_DR_FRAGLET	10
RESULTS_SEARCH_1_PARAMETERS_PRECURSORS_DR_TAGLET	3
RESULTS_SEARCH_1_PARAMETERS_DEFAULT_CHARGE_STATE_1_charge	2
RESULTS_SEARCH_1_PARAMETERS_DEFAULT_CHARGE_STATE_1_probability	1
RESULTS_SEARCH_1_PARAMETERS_DEFAULT_CHARGE_STATE_2_charge	3
RESULTS_SEARCH_1_PARAMETERS_DEFAULT_CHARGE_STATE_2_probability	1
RESULTS_SEARCH_1_PARAMETERS_DEFAULT_CHARGE_STATE_3_charge	4
RESULTS_SEARCH_1_PARAMETERS_DEFAULT_CHARGE_STATE_3_probability	1
RESULTS_SEARCH_1_PARAMETERS_VERSION	5.0.2.0, 5346
RESULTS_SEARCH_1_PARAMETERS_PARAGON_VERSION	5.0.2.0, 5174
RESULTS_SEARCH_1_PARAMETERS_APPLICATION	ProteinPilot(tm) Software
RESULTS_SEARCH_1_PARAMETERS_PROGROUP_alternativedispositionmaximumfoldprobabilitydrop	100
RESULTS_SEARCH_1_PARAMETERS_PROGROUP_alternativedispositionmaximumfoldscoredrop	2
RESULTS_SEARCH_1_PARAMETERS_PROGROUP_autodiscordantpeptidethreshold	0.3
RESULTS_SEARCH_1_PARAMETERS_PROGROUP_bayesconfidencecalclulation	TRUE
RESULTS_SEARCH_1_PARAMETERS_PROGROUP_calibrateconfidence	TRUE
RESULTS_SEARCH_1_PARAMETERS_PROGROUP_compresspeptides	FALSE
RESULTS_SEARCH_1_PARAMETERS_PROGROUP_confidencepercentthresholdforexcludingothersfromquant	15
RESULTS_SEARCH_1_PARAMETERS_PROGROUP_confidencepercentthresholdforincludingselfinquant	15
RESULTS_SEARCH_1_PARAMETERS_PROGROUP_donotstoremspeaklists	FALSE
RESULTS_SEARCH_1_PARAMETERS_PROGROUP_fasta	C:\AB SCIEX\ProteinPilot Data\SearchDatabases\Natalie_Turner_Cattle_cRAP_combined_2020.fasta
RESULTS_SEARCH_1_PARAMETERS_PROGROUP_featuregroupminpepconf	0.66
RESULTS_SEARCH_1_PARAMETERS_PROGROUP_featuregroupminups	0.47
RESULTS_SEARCH_1_PARAMETERS_PROGROUP_focusingintersection	4
RESULTS_SEARCH_1_PARAMETERS_PROGROUP_focusingminimummatchconfidence	0.1
RESULTS_SEARCH_1_PARAMETERS_PROGROUP_focusingminunusedprotscore	0.1
RESULTS_SEARCH_1_PARAMETERS_PROGROUP_focusingsubsetcutoff	6
RESULTS_SEARCH_1_PARAMETERS_PROGROUP_intersection	1.3
RESULTS_SEARCH_1_PARAMETERS_PROGROUP_minimummatchconfidencecutoff	0.001
RESULTS_SEARCH_1_PARAMETERS_PROGROUP_minunusedprotscore	0.0458
RESULTS_SEARCH_1_PARAMETERS_PROGROUP_subsetcutoff	2
RESULTS_SEARCH_1_PARAMETERS_PROGROUP_uniprotservicehttpssupported	TRUE
RESULTS_SEARCH_1_PARAMETERS_PROGROUP_unusedprotscorethresholdforexcludingothersfromquant	1900-01-01 07:12:00
RESULTS_SEARCH_1_PARAMETERS_PEAKLIST_count	3800
RESULTS_SEARCH_1_PARAMETERS_PEAKLIST_filenumber	1
RESULTS_SEARCH_1_PARAMETERS_PEAKLIST_original_count	3800
RESULTS_SEARCH_1_PARAMETERS_PEAKLIST_originalfilename	I:\lcmsabsciex5600\BACKUP(lims)\NPT035-039 DDA\20210423D_DDA_NPT36.wiff
RESULTS_SEARCH_1_PARAMETERS_PEAKLIST_partnumber	1
RESULTS_SEARCH_1_PARAMETERS_QUANT_TYPE_background_correction	FALSE
RESULTS_SEARCH_1_PARAMETERS_QUANT_TYPE_bias_correction	TRUE
RESULTS_SEARCH_1_PARAMETERS_QUANT_TYPE_keep_extreme_peptides_over_fraction	0
RESULTS_SEARCH_1_PARAMETERS_QUANT_TYPE_low_confidence_check	TRUE
RESULTS_SEARCH_1_PARAMETERS_QUANT_TYPE_low_intensity_check	TRUE
RESULTS_SEARCH_1_PARAMETERS_QUANT_TYPE_median_statistic	TRUE
RESULTS_SEARCH_1_PARAMETERS_QUANT_TYPE_mod_check	TRUE
RESULTS_SEARCH_1_PARAMETERS_QUANT_TYPE_quant_threshold	-1
RESULTS_SEARCH_1_PARAMETERS_QUANT_TYPE_quant_threshold_sn	9
RESULTS_SEARCH_1_PARAMETERS_QUANT_TYPE_separate_searches	FALSE
RESULTS_SEARCH_1_PARAMETERS_QUANT_TYPE_shared_msms_check	TRUE
RESULTS_SEARCH_1_PARAMETERS_PARAGON_METHOD_SETTINGS_UI_SAMPLE_TYPE	Identification
RESULTS_SEARCH_1_PARAMETERS_PARAGON_METHOD_SETTINGS_UI_CYS_ALKYLATION	Iodoacetamide
RESULTS_SEARCH_1_PARAMETERS_PARAGON_METHOD_SETTINGS_UI_DIGESTION	Trypsin
RESULTS_SEARCH_1_PARAMETERS_PARAGON_METHOD_SETTINGS_UI_SPECIAL_FACTOR	Urea denaturation
RESULTS_SEARCH_1_PARAMETERS_PARAGON_METHOD_SETTINGS_UI_INSTRUMENT	TripleTOF 6600
RESULTS_SEARCH_1_PARAMETERS_PARAGON_METHOD_SETTINGS_UI_SEARCH_EFFORT	Thorough
RESULTS_SEARCH_1_PARAMETERS_PARAGON_METHOD_SETTINGS_UI_ID_FOCUS	Amino acid substitutions
RESULTS_SEARCH_1_PARAMETERS_PARAGON_METHOD_SETTINGS_UI_USER_NAME	QUTAD\carfp2
RESULTS_SEARCH_1_PARAMETERS_PARAGON_METHOD_SETTINGS_UI_MACHINE_NAME	HPCPROTEIN02
RESULTS_SEARCH_1_PARAMETERS_PARAGON_METHOD_SETTINGS_UI_SEARCH_ID	6.37551e+17
RESULTS_SEARCH_1_PARAMETERS_PARAGON_METHOD_SETTINGS_UI_START_TIME	2021-04-27 19:04:05
RESULTS_SEARCH_1_PARAMETERS_PARAGON_METHOD_SETTINGS_UI_MIN_UNUSED_PROTSCORE	0.0458
RESULTS_SEARCH_1_PARAMETERS_PARAGON_METHOD_SETTINGS_UI_PSPEP	TRUE
RESULTS_SEARCH_2_time_cpu	101385
RESULTS_SEARCH_2_time_duration	101695
RESULTS_SEARCH_2_version	5.0.2.5174
RESULTS_SEARCH_2_xml:id	SEARCH:2:637551470453103936_0
RESULTS_SEARCH_2_PARAMETERS_chemical_data_edited	FALSE
RESULTS_SEARCH_2_PARAMETERS_do_multiprecursor_search	TRUE
RESULTS_SEARCH_2_PARAMETERS_do_reverse_search	TRUE
RESULTS_SEARCH_2_PARAMETERS_max_quant_labels	35
RESULTS_SEARCH_2_PARAMETERS_maxresults	15
RESULTS_SEARCH_2_PARAMETERS_separate_searches	FALSE
RESULTS_SEARCH_2_PARAMETERS_MSTOLERANCE_type	dalton
RESULTS_SEARCH_2_PARAMETERS_MSTOLERANCE_value	0.05
RESULTS_SEARCH_2_PARAMETERS_MSMSTOLERANCE_type	dalton
RESULTS_SEARCH_2_PARAMETERS_MSMSTOLERANCE_value	0.1
RESULTS_SEARCH_2_PARAMETERS_MS_STANDARD_DEVIATION_type	dalton
RESULTS_SEARCH_2_PARAMETERS_MS_STANDARD_DEVIATION_value	0.0011
RESULTS_SEARCH_2_PARAMETERS_MSMS_STANDARD_DEVIATION_type	dalton
RESULTS_SEARCH_2_PARAMETERS_MSMS_STANDARD_DEVIATION_value	0.01
RESULTS_SEARCH_2_PARAMETERS_FASTA_filename	C:\AB SCIEX\ProteinPilot Data\SearchDatabases\Natalie_Turner_Cattle_cRAP_combined_2020.fasta
RESULTS_SEARCH_2_PARAMETERS_AUTO_CALIBRATION_ms	TRUE
RESULTS_SEARCH_2_PARAMETERS_AUTO_CALIBRATION_msexport	FALSE
RESULTS_SEARCH_2_PARAMETERS_AUTO_CALIBRATION_msms	TRUE
RESULTS_SEARCH_2_PARAMETERS_AUTO_CALIBRATION_msmstolsdratio	2.75
RESULTS_SEARCH_2_PARAMETERS_AUTO_CALIBRATION_mstolsdratio	7
RESULTS_SEARCH_2_PARAMETERS_AUTO_CALIBRATION_squareroot	TRUE
RESULTS_SEARCH_2_PARAMETERS_AUTO_CALIBRATION_type	dalton
RESULTS_SEARCH_2_PARAMETERS_AUTO_CALIBRATION_MCP_d_s_s_f	0.0666667
RESULTS_SEARCH_2_PARAMETERS_AUTO_CALIBRATION_MCP_d_s_w_f	3
RESULTS_SEARCH_2_PARAMETERS_AUTO_CALIBRATION_MCP_m_f_r_mbc	200
RESULTS_SEARCH_2_PARAMETERS_AUTO_CALIBRATION_MCP_m_m_c	10
RESULTS_SEARCH_2_PARAMETERS_AUTO_CALIBRATION_MCP_m_m_f_s	0.25
RESULTS_SEARCH_2_PARAMETERS_AUTO_CALIBRATION_MCP_m_m_p_f	0.33
RESULTS_SEARCH_2_PARAMETERS_AUTO_CALIBRATION_MCP_m_m_p_rms_f	1
RESULTS_SEARCH_2_PARAMETERS_AUTO_CALIBRATION_MCP_m_p_t_f	1
RESULTS_SEARCH_2_PARAMETERS_AUTO_CALIBRATION_MCP_m_r_h_n_b	15
RESULTS_SEARCH_2_PARAMETERS_AUTO_CALIBRATION_MCP_m_z_n_s	99
RESULTS_SEARCH_2_PARAMETERS_AUTO_CALIBRATION_MCP_m_z_s_mn_f_r	0.0666667
RESULTS_SEARCH_2_PARAMETERS_AUTO_CALIBRATION_MCP_m_z_s_mx_f_r	0.1
RESULTS_SEARCH_2_PARAMETERS_MS_AUTO_CALIBRATION_OUT_avres	-5.71561e-11
RESULTS_SEARCH_2_PARAMETERS_MS_AUTO_CALIBRATION_OUT_c0	-0.000605882
RESULTS_SEARCH_2_PARAMETERS_MS_AUTO_CALIBRATION_OUT_c1minus1	2.18266e-05
RESULTS_SEARCH_2_PARAMETERS_MS_AUTO_CALIBRATION_OUT_c2	0
RESULTS_SEARCH_2_PARAMETERS_MS_AUTO_CALIBRATION_OUT_file	1
RESULTS_SEARCH_2_PARAMETERS_MS_AUTO_CALIBRATION_OUT_partnumber	1
RESULTS_SEARCH_2_PARAMETERS_MS_AUTO_CALIBRATION_OUT_polyorder	1
RESULTS_SEARCH_2_PARAMETERS_MS_AUTO_CALIBRATION_OUT_sample	1
RESULTS_SEARCH_2_PARAMETERS_MS_AUTO_CALIBRATION_OUT_squareroot	TRUE
RESULTS_SEARCH_2_PARAMETERS_MSMS_AUTO_CALIBRATION_OUT_avres	-1.70404e-07
RESULTS_SEARCH_2_PARAMETERS_MSMS_AUTO_CALIBRATION_OUT_c0	-0.000460983
RESULTS_SEARCH_2_PARAMETERS_MSMS_AUTO_CALIBRATION_OUT_c1minus1	1.63914e-05
RESULTS_SEARCH_2_PARAMETERS_MSMS_AUTO_CALIBRATION_OUT_c2	0
RESULTS_SEARCH_2_PARAMETERS_MSMS_AUTO_CALIBRATION_OUT_file	1
RESULTS_SEARCH_2_PARAMETERS_MSMS_AUTO_CALIBRATION_OUT_partnumber	1
RESULTS_SEARCH_2_PARAMETERS_MSMS_AUTO_CALIBRATION_OUT_polyorder	1
RESULTS_SEARCH_2_PARAMETERS_MSMS_AUTO_CALIBRATION_OUT_sample	1
RESULTS_SEARCH_2_PARAMETERS_MSMS_AUTO_CALIBRATION_OUT_squareroot	TRUE
RESULTS_SEARCH_2_PARAMETERS_MAX_PRECURSORS_FRAGLET	5
RESULTS_SEARCH_2_PARAMETERS_MAX_PRECURSORS_TAGLET	1
RESULTS_SEARCH_2_PARAMETERS_PRECURSORS_DR_FRAGLET	10
RESULTS_SEARCH_2_PARAMETERS_PRECURSORS_DR_TAGLET	3
RESULTS_SEARCH_2_PARAMETERS_DEFAULT_CHARGE_STATE_1_charge	2
RESULTS_SEARCH_2_PARAMETERS_DEFAULT_CHARGE_STATE_1_probability	1
RESULTS_SEARCH_2_PARAMETERS_DEFAULT_CHARGE_STATE_2_charge	3
RESULTS_SEARCH_2_PARAMETERS_DEFAULT_CHARGE_STATE_2_probability	1
RESULTS_SEARCH_2_PARAMETERS_DEFAULT_CHARGE_STATE_3_charge	4
RESULTS_SEARCH_2_PARAMETERS_DEFAULT_CHARGE_STATE_3_probability	1
RESULTS_SEARCH_2_PARAMETERS_VERSION	5.0.2.0, 5346
RESULTS_SEARCH_2_PARAMETERS_PARAGON_VERSION	5.0.2.0, 5174
RESULTS_SEARCH_2_PARAMETERS_APPLICATION	ProteinPilot(tm) Software
RESULTS_SEARCH_2_PARAMETERS_PROGROUP_alternativedispositionmaximumfoldprobabilitydrop	100
RESULTS_SEARCH_2_PARAMETERS_PROGROUP_alternativedispositionmaximumfoldscoredrop	2
RESULTS_SEARCH_2_PARAMETERS_PROGROUP_autodiscordantpeptidethreshold	0.3
RESULTS_SEARCH_2_PARAMETERS_PROGROUP_bayesconfidencecalclulation	TRUE
RESULTS_SEARCH_2_PARAMETERS_PROGROUP_calibrateconfidence	TRUE
RESULTS_SEARCH_2_PARAMETERS_PROGROUP_compresspeptides	FALSE
RESULTS_SEARCH_2_PARAMETERS_PROGROUP_confidencepercentthresholdforexcludingothersfromquant	15
RESULTS_SEARCH_2_PARAMETERS_PROGROUP_confidencepercentthresholdforincludingselfinquant	15
RESULTS_SEARCH_2_PARAMETERS_PROGROUP_donotstoremspeaklists	FALSE
RESULTS_SEARCH_2_PARAMETERS_PROGROUP_fasta	C:\AB SCIEX\ProteinPilot Data\SearchDatabases\Natalie_Turner_Cattle_cRAP_combined_2020.fasta
RESULTS_SEARCH_2_PARAMETERS_PROGROUP_featuregroupminpepconf	0.66
RESULTS_SEARCH_2_PARAMETERS_PROGROUP_featuregroupminups	0.47
RESULTS_SEARCH_2_PARAMETERS_PROGROUP_focusingintersection	4
RESULTS_SEARCH_2_PARAMETERS_PROGROUP_focusingminimummatchconfidence	0.1
RESULTS_SEARCH_2_PARAMETERS_PROGROUP_focusingminunusedprotscore	0.1
RESULTS_SEARCH_2_PARAMETERS_PROGROUP_focusingsubsetcutoff	6
RESULTS_SEARCH_2_PARAMETERS_PROGROUP_intersection	1.3
RESULTS_SEARCH_2_PARAMETERS_PROGROUP_minimummatchconfidencecutoff	0.001
RESULTS_SEARCH_2_PARAMETERS_PROGROUP_minunusedprotscore	0.0458
RESULTS_SEARCH_2_PARAMETERS_PROGROUP_subsetcutoff	2
RESULTS_SEARCH_2_PARAMETERS_PROGROUP_uniprotservicehttpssupported	TRUE
RESULTS_SEARCH_2_PARAMETERS_PROGROUP_unusedprotscorethresholdforexcludingothersfromquant	1.3
RESULTS_SEARCH_2_PARAMETERS_PEAKLIST_count	3800
RESULTS_SEARCH_2_PARAMETERS_PEAKLIST_filenumber	1
RESULTS_SEARCH_2_PARAMETERS_PEAKLIST_original_count	3800
RESULTS_SEARCH_2_PARAMETERS_PEAKLIST_originalfilename	I:\lcmsabsciex5600\BACKUP(lims)\NPT035-039 DDA\20210423D_DDA_NPT36.wiff
RESULTS_SEARCH_2_PARAMETERS_PEAKLIST_partnumber	1
RESULTS_SEARCH_2_PARAMETERS_QUANT_TYPE_background_correction	FALSE
RESULTS_SEARCH_2_PARAMETERS_QUANT_TYPE_bias_correction	TRUE
RESULTS_SEARCH_2_PARAMETERS_QUANT_TYPE_keep_extreme_peptides_over_fraction	0
RESULTS_SEARCH_2_PARAMETERS_QUANT_TYPE_low_confidence_check	TRUE
RESULTS_SEARCH_2_PARAMETERS_QUANT_TYPE_low_intensity_check	TRUE
RESULTS_SEARCH_2_PARAMETERS_QUANT_TYPE_median_statistic	TRUE
RESULTS_SEARCH_2_PARAMETERS_QUANT_TYPE_mod_check	TRUE
RESULTS_SEARCH_2_PARAMETERS_QUANT_TYPE_quant_threshold	-1
RESULTS_SEARCH_2_PARAMETERS_QUANT_TYPE_quant_threshold_sn	9
RESULTS_SEARCH_2_PARAMETERS_QUANT_TYPE_separate_searches	FALSE
RESULTS_SEARCH_2_PARAMETERS_QUANT_TYPE_shared_msms_check	TRUE
RESULTS_SEARCH_2_PARAMETERS_PARAGON_METHOD_SETTINGS_UI_SAMPLE_TYPE	Identification
RESULTS_SEARCH_2_PARAMETERS_PARAGON_METHOD_SETTINGS_UI_CYS_ALKYLATION	Iodoacetamide
RESULTS_SEARCH_2_PARAMETERS_PARAGON_METHOD_SETTINGS_UI_DIGESTION	Trypsin
RESULTS_SEARCH_2_PARAMETERS_PARAGON_METHOD_SETTINGS_UI_SPECIAL_FACTOR	Urea denaturation
RESULTS_SEARCH_2_PARAMETERS_PARAGON_METHOD_SETTINGS_UI_INSTRUMENT	TripleTOF 6600
RESULTS_SEARCH_2_PARAMETERS_PARAGON_METHOD_SETTINGS_UI_SEARCH_EFFORT	Thorough
RESULTS_SEARCH_2_PARAMETERS_PARAGON_METHOD_SETTINGS_UI_ID_FOCUS	Amino acid substitutions
RESULTS_SEARCH_2_PARAMETERS_PARAGON_METHOD_SETTINGS_UI_USER_NAME	QUTAD\carfp2
RESULTS_SEARCH_2_PARAMETERS_PARAGON_METHOD_SETTINGS_UI_MACHINE_NAME	HPCPROTEIN02
RESULTS_SEARCH_2_PARAMETERS_PARAGON_METHOD_SETTINGS_UI_SEARCH_ID	6.37551e+17
RESULTS_SEARCH_2_PARAMETERS_PARAGON_METHOD_SETTINGS_UI_START_TIME	2021-04-27 19:04:05
RESULTS_SEARCH_2_PARAMETERS_PARAGON_METHOD_SETTINGS_UI_MIN_UNUSED_PROTSCORE	0.0458
RESULTS_SEARCH_2_PARAMETERS_PARAGON_METHOD_SETTINGS_UI_PSPEP	TRUE
RESULTS_SEARCH_3_time_cpu	43087
RESULTS_SEARCH_3_time_duration	43305
RESULTS_SEARCH_3_version	5.0.2.5174
RESULTS_SEARCH_3_xml:id	SEARCH:1:637551470453103936_1
RESULTS_SEARCH_3_PARAMETERS_chemical_data_edited	FALSE
RESULTS_SEARCH_3_PARAMETERS_do_multiprecursor_search	TRUE
RESULTS_SEARCH_3_PARAMETERS_do_reverse_search	TRUE
RESULTS_SEARCH_3_PARAMETERS_max_quant_labels	35
RESULTS_SEARCH_3_PARAMETERS_maxresults	15
RESULTS_SEARCH_3_PARAMETERS_separate_searches	FALSE
RESULTS_SEARCH_3_PARAMETERS_MSTOLERANCE_type	dalton
RESULTS_SEARCH_3_PARAMETERS_MSTOLERANCE_value	0.05
RESULTS_SEARCH_3_PARAMETERS_MSMSTOLERANCE_type	dalton
RESULTS_SEARCH_3_PARAMETERS_MSMSTOLERANCE_value	0.1
RESULTS_SEARCH_3_PARAMETERS_MS_STANDARD_DEVIATION_type	dalton
RESULTS_SEARCH_3_PARAMETERS_MS_STANDARD_DEVIATION_value	0.0011
RESULTS_SEARCH_3_PARAMETERS_MSMS_STANDARD_DEVIATION_type	dalton
RESULTS_SEARCH_3_PARAMETERS_MSMS_STANDARD_DEVIATION_value	0.01
RESULTS_SEARCH_3_PARAMETERS_FASTA_filename	C:\AB SCIEX\ProteinPilot Data\SearchDatabases\Natalie_Turner_Cattle_cRAP_combined_2020.fasta
RESULTS_SEARCH_3_PARAMETERS_AUTO_CALIBRATION_ms	TRUE
RESULTS_SEARCH_3_PARAMETERS_AUTO_CALIBRATION_msexport	FALSE
RESULTS_SEARCH_3_PARAMETERS_AUTO_CALIBRATION_msms	TRUE
RESULTS_SEARCH_3_PARAMETERS_AUTO_CALIBRATION_msmstolsdratio	2.75
RESULTS_SEARCH_3_PARAMETERS_AUTO_CALIBRATION_mstolsdratio	7
RESULTS_SEARCH_3_PARAMETERS_AUTO_CALIBRATION_squareroot	TRUE
RESULTS_SEARCH_3_PARAMETERS_AUTO_CALIBRATION_type	dalton
RESULTS_SEARCH_3_PARAMETERS_AUTO_CALIBRATION_MCP_d_s_s_f	0.0666667
RESULTS_SEARCH_3_PARAMETERS_AUTO_CALIBRATION_MCP_d_s_w_f	3
RESULTS_SEARCH_3_PARAMETERS_AUTO_CALIBRATION_MCP_m_f_r_mbc	200
RESULTS_SEARCH_3_PARAMETERS_AUTO_CALIBRATION_MCP_m_m_c	10
RESULTS_SEARCH_3_PARAMETERS_AUTO_CALIBRATION_MCP_m_m_f_s	0.25
RESULTS_SEARCH_3_PARAMETERS_AUTO_CALIBRATION_MCP_m_m_p_f	0.33
RESULTS_SEARCH_3_PARAMETERS_AUTO_CALIBRATION_MCP_m_m_p_rms_f	1
RESULTS_SEARCH_3_PARAMETERS_AUTO_CALIBRATION_MCP_m_p_t_f	1
RESULTS_SEARCH_3_PARAMETERS_AUTO_CALIBRATION_MCP_m_r_h_n_b	15
RESULTS_SEARCH_3_PARAMETERS_AUTO_CALIBRATION_MCP_m_z_n_s	99
RESULTS_SEARCH_3_PARAMETERS_AUTO_CALIBRATION_MCP_m_z_s_mn_f_r	0.0666667
RESULTS_SEARCH_3_PARAMETERS_AUTO_CALIBRATION_MCP_m_z_s_mx_f_r	0.1
RESULTS_SEARCH_3_PARAMETERS_MS_AUTO_CALIBRATION_OUT_avres	-8.91355e-11
RESULTS_SEARCH_3_PARAMETERS_MS_AUTO_CALIBRATION_OUT_c0	-0.000547615
RESULTS_SEARCH_3_PARAMETERS_MS_AUTO_CALIBRATION_OUT_c1minus1	1.9293e-05
RESULTS_SEARCH_3_PARAMETERS_MS_AUTO_CALIBRATION_OUT_c2	0
RESULTS_SEARCH_3_PARAMETERS_MS_AUTO_CALIBRATION_OUT_file	1
RESULTS_SEARCH_3_PARAMETERS_MS_AUTO_CALIBRATION_OUT_partnumber	2
RESULTS_SEARCH_3_PARAMETERS_MS_AUTO_CALIBRATION_OUT_polyorder	1
RESULTS_SEARCH_3_PARAMETERS_MS_AUTO_CALIBRATION_OUT_sample	1
RESULTS_SEARCH_3_PARAMETERS_MS_AUTO_CALIBRATION_OUT_squareroot	TRUE
RESULTS_SEARCH_3_PARAMETERS_MSMS_AUTO_CALIBRATION_OUT_avres	-9.14824e-08
RESULTS_SEARCH_3_PARAMETERS_MSMS_AUTO_CALIBRATION_OUT_c0	-0.000438898
RESULTS_SEARCH_3_PARAMETERS_MSMS_AUTO_CALIBRATION_OUT_c1minus1	1.54684e-05
RESULTS_SEARCH_3_PARAMETERS_MSMS_AUTO_CALIBRATION_OUT_c2	0
RESULTS_SEARCH_3_PARAMETERS_MSMS_AUTO_CALIBRATION_OUT_file	1
RESULTS_SEARCH_3_PARAMETERS_MSMS_AUTO_CALIBRATION_OUT_partnumber	1900-01-02
RESULTS_SEARCH_3_PARAMETERS_MSMS_AUTO_CALIBRATION_OUT_polyorder	1
RESULTS_SEARCH_3_PARAMETERS_MSMS_AUTO_CALIBRATION_OUT_sample	1
RESULTS_SEARCH_3_PARAMETERS_MSMS_AUTO_CALIBRATION_OUT_squareroot	TRUE
RESULTS_SEARCH_3_PARAMETERS_MAX_PRECURSORS_FRAGLET	5
RESULTS_SEARCH_3_PARAMETERS_MAX_PRECURSORS_TAGLET	1
RESULTS_SEARCH_3_PARAMETERS_PRECURSORS_DR_FRAGLET	10
RESULTS_SEARCH_3_PARAMETERS_PRECURSORS_DR_TAGLET	3
RESULTS_SEARCH_3_PARAMETERS_DEFAULT_CHARGE_STATE_1_charge	2
RESULTS_SEARCH_3_PARAMETERS_DEFAULT_CHARGE_STATE_1_probability	1
RESULTS_SEARCH_3_PARAMETERS_DEFAULT_CHARGE_STATE_2_charge	3
RESULTS_SEARCH_3_PARAMETERS_DEFAULT_CHARGE_STATE_2_probability	1
RESULTS_SEARCH_3_PARAMETERS_DEFAULT_CHARGE_STATE_3_charge	4
RESULTS_SEARCH_3_PARAMETERS_DEFAULT_CHARGE_STATE_3_probability	1
RESULTS_SEARCH_3_PARAMETERS_VERSION	5.0.2.0, 5346
RESULTS_SEARCH_3_PARAMETERS_PARAGON_VERSION	5.0.2.0, 5174
RESULTS_SEARCH_3_PARAMETERS_APPLICATION	ProteinPilot(tm) Software
RESULTS_SEARCH_3_PARAMETERS_PROGROUP_alternativedispositionmaximumfoldprobabilitydrop	100
RESULTS_SEARCH_3_PARAMETERS_PROGROUP_alternativedispositionmaximumfoldscoredrop	2
RESULTS_SEARCH_3_PARAMETERS_PROGROUP_autodiscordantpeptidethreshold	0.3
RESULTS_SEARCH_3_PARAMETERS_PROGROUP_bayesconfidencecalclulation	TRUE
RESULTS_SEARCH_3_PARAMETERS_PROGROUP_calibrateconfidence	TRUE
RESULTS_SEARCH_3_PARAMETERS_PROGROUP_compresspeptides	FALSE
RESULTS_SEARCH_3_PARAMETERS_PROGROUP_confidencepercentthresholdforexcludingothersfromquant	15
RESULTS_SEARCH_3_PARAMETERS_PROGROUP_confidencepercentthresholdforincludingselfinquant	15
RESULTS_SEARCH_3_PARAMETERS_PROGROUP_donotstoremspeaklists	FALSE
RESULTS_SEARCH_3_PARAMETERS_PROGROUP_fasta	C:\AB SCIEX\ProteinPilot Data\SearchDatabases\Natalie_Turner_Cattle_cRAP_combined_2020.fasta
RESULTS_SEARCH_3_PARAMETERS_PROGROUP_featuregroupminpepconf	0.66
RESULTS_SEARCH_3_PARAMETERS_PROGROUP_featuregroupminups	0.47
RESULTS_SEARCH_3_PARAMETERS_PROGROUP_focusingintersection	4
RESULTS_SEARCH_3_PARAMETERS_PROGROUP_focusingminimummatchconfidence	0.1
RESULTS_SEARCH_3_PARAMETERS_PROGROUP_focusingminunusedprotscore	0.1
RESULTS_SEARCH_3_PARAMETERS_PROGROUP_focusingsubsetcutoff	6
RESULTS_SEARCH_3_PARAMETERS_PROGROUP_intersection	1900-01-01 07:12:00
RESULTS_SEARCH_3_PARAMETERS_PROGROUP_minimummatchconfidencecutoff	0.001
RESULTS_SEARCH_3_PARAMETERS_PROGROUP_minunusedprotscore	0.0458
RESULTS_SEARCH_3_PARAMETERS_PROGROUP_subsetcutoff	2
RESULTS_SEARCH_3_PARAMETERS_PROGROUP_uniprotservicehttpssupported	TRUE
RESULTS_SEARCH_3_PARAMETERS_PROGROUP_unusedprotscorethresholdforexcludingothersfromquant	1.3
RESULTS_SEARCH_3_PARAMETERS_PEAKLIST_count	3799
RESULTS_SEARCH_3_PARAMETERS_PEAKLIST_filenumber	1
RESULTS_SEARCH_3_PARAMETERS_PEAKLIST_original_count	3799
RESULTS_SEARCH_3_PARAMETERS_PEAKLIST_originalfilename	I:\lcmsabsciex5600\BACKUP(lims)\NPT035-039 DDA\20210423D_DDA_NPT36.wiff
RESULTS_SEARCH_3_PARAMETERS_PEAKLIST_partnumber	2
RESULTS_SEARCH_3_PARAMETERS_QUANT_TYPE_background_correction	FALSE
RESULTS_SEARCH_3_PARAMETERS_QUANT_TYPE_bias_correction	TRUE
RESULTS_SEARCH_3_PARAMETERS_QUANT_TYPE_keep_extreme_peptides_over_fraction	0
RESULTS_SEARCH_3_PARAMETERS_QUANT_TYPE_low_confidence_check	TRUE
RESULTS_SEARCH_3_PARAMETERS_QUANT_TYPE_low_intensity_check	TRUE
RESULTS_SEARCH_3_PARAMETERS_QUANT_TYPE_median_statistic	TRUE
RESULTS_SEARCH_3_PARAMETERS_QUANT_TYPE_mod_check	TRUE
RESULTS_SEARCH_3_PARAMETERS_QUANT_TYPE_quant_threshold	-1
RESULTS_SEARCH_3_PARAMETERS_QUANT_TYPE_quant_threshold_sn	9
RESULTS_SEARCH_3_PARAMETERS_QUANT_TYPE_separate_searches	FALSE
RESULTS_SEARCH_3_PARAMETERS_QUANT_TYPE_shared_msms_check	TRUE
RESULTS_SEARCH_3_PARAMETERS_PARAGON_METHOD_SETTINGS_UI_SAMPLE_TYPE	Identification
RESULTS_SEARCH_3_PARAMETERS_PARAGON_METHOD_SETTINGS_UI_CYS_ALKYLATION	Iodoacetamide
RESULTS_SEARCH_3_PARAMETERS_PARAGON_METHOD_SETTINGS_UI_DIGESTION	Trypsin
RESULTS_SEARCH_3_PARAMETERS_PARAGON_METHOD_SETTINGS_UI_SPECIAL_FACTOR	Urea denaturation
RESULTS_SEARCH_3_PARAMETERS_PARAGON_METHOD_SETTINGS_UI_INSTRUMENT	TripleTOF 6600
RESULTS_SEARCH_3_PARAMETERS_PARAGON_METHOD_SETTINGS_UI_SEARCH_EFFORT	Thorough
RESULTS_SEARCH_3_PARAMETERS_PARAGON_METHOD_SETTINGS_UI_ID_FOCUS	Amino acid substitutions
RESULTS_SEARCH_3_PARAMETERS_PARAGON_METHOD_SETTINGS_UI_USER_NAME	QUTAD\carfp2
RESULTS_SEARCH_3_PARAMETERS_PARAGON_METHOD_SETTINGS_UI_MACHINE_NAME	HPCPROTEIN02
RESULTS_SEARCH_3_PARAMETERS_PARAGON_METHOD_SETTINGS_UI_SEARCH_ID	6.37551e+17
RESULTS_SEARCH_3_PARAMETERS_PARAGON_METHOD_SETTINGS_UI_START_TIME	2021-04-27 19:04:05
RESULTS_SEARCH_3_PARAMETERS_PARAGON_METHOD_SETTINGS_UI_MIN_UNUSED_PROTSCORE	0.0458
RESULTS_SEARCH_3_PARAMETERS_PARAGON_METHOD_SETTINGS_UI_PSPEP	TRUE
RESULTS_SEARCH_4_time_cpu	88374
RESULTS_SEARCH_4_time_duration	88638
RESULTS_SEARCH_4_version	5.0.2.5174
RESULTS_SEARCH_4_xml:id	SEARCH:2:637551470453103936_1
RESULTS_SEARCH_4_PARAMETERS_chemical_data_edited	FALSE
RESULTS_SEARCH_4_PARAMETERS_do_multiprecursor_search	TRUE
RESULTS_SEARCH_4_PARAMETERS_do_reverse_search	TRUE
RESULTS_SEARCH_4_PARAMETERS_max_quant_labels	35
RESULTS_SEARCH_4_PARAMETERS_maxresults	15
RESULTS_SEARCH_4_PARAMETERS_separate_searches	FALSE
RESULTS_SEARCH_4_PARAMETERS_MSTOLERANCE_type	dalton
RESULTS_SEARCH_4_PARAMETERS_MSTOLERANCE_value	0.05
RESULTS_SEARCH_4_PARAMETERS_MSMSTOLERANCE_type	dalton
RESULTS_SEARCH_4_PARAMETERS_MSMSTOLERANCE_value	0.1
RESULTS_SEARCH_4_PARAMETERS_MS_STANDARD_DEVIATION_type	dalton
RESULTS_SEARCH_4_PARAMETERS_MS_STANDARD_DEVIATION_value	0.0011
RESULTS_SEARCH_4_PARAMETERS_MSMS_STANDARD_DEVIATION_type	dalton
RESULTS_SEARCH_4_PARAMETERS_MSMS_STANDARD_DEVIATION_value	0.01
RESULTS_SEARCH_4_PARAMETERS_FASTA_filename	C:\AB SCIEX\ProteinPilot Data\SearchDatabases\Natalie_Turner_Cattle_cRAP_combined_2020.fasta
RESULTS_SEARCH_4_PARAMETERS_AUTO_CALIBRATION_ms	TRUE
RESULTS_SEARCH_4_PARAMETERS_AUTO_CALIBRATION_msexport	FALSE
RESULTS_SEARCH_4_PARAMETERS_AUTO_CALIBRATION_msms	TRUE
RESULTS_SEARCH_4_PARAMETERS_AUTO_CALIBRATION_msmstolsdratio	2.75
RESULTS_SEARCH_4_PARAMETERS_AUTO_CALIBRATION_mstolsdratio	7
RESULTS_SEARCH_4_PARAMETERS_AUTO_CALIBRATION_squareroot	TRUE
RESULTS_SEARCH_4_PARAMETERS_AUTO_CALIBRATION_type	dalton
RESULTS_SEARCH_4_PARAMETERS_AUTO_CALIBRATION_MCP_d_s_s_f	0.0666667
RESULTS_SEARCH_4_PARAMETERS_AUTO_CALIBRATION_MCP_d_s_w_f	3
RESULTS_SEARCH_4_PARAMETERS_AUTO_CALIBRATION_MCP_m_f_r_mbc	200
RESULTS_SEARCH_4_PARAMETERS_AUTO_CALIBRATION_MCP_m_m_c	10
RESULTS_SEARCH_4_PARAMETERS_AUTO_CALIBRATION_MCP_m_m_f_s	0.25
RESULTS_SEARCH_4_PARAMETERS_AUTO_CALIBRATION_MCP_m_m_p_f	0.33
RESULTS_SEARCH_4_PARAMETERS_AUTO_CALIBRATION_MCP_m_m_p_rms_f	1
RESULTS_SEARCH_4_PARAMETERS_AUTO_CALIBRATION_MCP_m_p_t_f	1
RESULTS_SEARCH_4_PARAMETERS_AUTO_CALIBRATION_MCP_m_r_h_n_b	15
RESULTS_SEARCH_4_PARAMETERS_AUTO_CALIBRATION_MCP_m_z_n_s	99
RESULTS_SEARCH_4_PARAMETERS_AUTO_CALIBRATION_MCP_m_z_s_mn_f_r	0.0666667
RESULTS_SEARCH_4_PARAMETERS_AUTO_CALIBRATION_MCP_m_z_s_mx_f_r	0.1
RESULTS_SEARCH_4_PARAMETERS_MS_AUTO_CALIBRATION_OUT_avres	-8.91355e-11
RESULTS_SEARCH_4_PARAMETERS_MS_AUTO_CALIBRATION_OUT_c0	-0.000547615
RESULTS_SEARCH_4_PARAMETERS_MS_AUTO_CALIBRATION_OUT_c1minus1	1.9293e-05
RESULTS_SEARCH_4_PARAMETERS_MS_AUTO_CALIBRATION_OUT_c2	0
RESULTS_SEARCH_4_PARAMETERS_MS_AUTO_CALIBRATION_OUT_file	1
RESULTS_SEARCH_4_PARAMETERS_MS_AUTO_CALIBRATION_OUT_partnumber	2
RESULTS_SEARCH_4_PARAMETERS_MS_AUTO_CALIBRATION_OUT_polyorder	1
RESULTS_SEARCH_4_PARAMETERS_MS_AUTO_CALIBRATION_OUT_sample	1
RESULTS_SEARCH_4_PARAMETERS_MS_AUTO_CALIBRATION_OUT_squareroot	TRUE
RESULTS_SEARCH_4_PARAMETERS_MSMS_AUTO_CALIBRATION_OUT_avres	-9.14824e-08
RESULTS_SEARCH_4_PARAMETERS_MSMS_AUTO_CALIBRATION_OUT_c0	-0.000438898
RESULTS_SEARCH_4_PARAMETERS_MSMS_AUTO_CALIBRATION_OUT_c1minus1	1.54684e-05
RESULTS_SEARCH_4_PARAMETERS_MSMS_AUTO_CALIBRATION_OUT_c2	0
RESULTS_SEARCH_4_PARAMETERS_MSMS_AUTO_CALIBRATION_OUT_file	1
RESULTS_SEARCH_4_PARAMETERS_MSMS_AUTO_CALIBRATION_OUT_partnumber	2
RESULTS_SEARCH_4_PARAMETERS_MSMS_AUTO_CALIBRATION_OUT_polyorder	1
RESULTS_SEARCH_4_PARAMETERS_MSMS_AUTO_CALIBRATION_OUT_sample	1
RESULTS_SEARCH_4_PARAMETERS_MSMS_AUTO_CALIBRATION_OUT_squareroot	TRUE
RESULTS_SEARCH_4_PARAMETERS_MAX_PRECURSORS_FRAGLET	5
RESULTS_SEARCH_4_PARAMETERS_MAX_PRECURSORS_TAGLET	1
RESULTS_SEARCH_4_PARAMETERS_PRECURSORS_DR_FRAGLET	10
RESULTS_SEARCH_4_PARAMETERS_PRECURSORS_DR_TAGLET	3
RESULTS_SEARCH_4_PARAMETERS_DEFAULT_CHARGE_STATE_1_charge	2
RESULTS_SEARCH_4_PARAMETERS_DEFAULT_CHARGE_STATE_1_probability	1
RESULTS_SEARCH_4_PARAMETERS_DEFAULT_CHARGE_STATE_2_charge	3
RESULTS_SEARCH_4_PARAMETERS_DEFAULT_CHARGE_STATE_2_probability	1
RESULTS_SEARCH_4_PARAMETERS_DEFAULT_CHARGE_STATE_3_charge	4
RESULTS_SEARCH_4_PARAMETERS_DEFAULT_CHARGE_STATE_3_probability	1
RESULTS_SEARCH_4_PARAMETERS_VERSION	5.0.2.0, 5346
RESULTS_SEARCH_4_PARAMETERS_PARAGON_VERSION	5.0.2.0, 5174
RESULTS_SEARCH_4_PARAMETERS_APPLICATION	ProteinPilot(tm) Software
RESULTS_SEARCH_4_PARAMETERS_PROGROUP_alternativedispositionmaximumfoldprobabilitydrop	100
RESULTS_SEARCH_4_PARAMETERS_PROGROUP_alternativedispositionmaximumfoldscoredrop	2
RESULTS_SEARCH_4_PARAMETERS_PROGROUP_autodiscordantpeptidethreshold	0.3
RESULTS_SEARCH_4_PARAMETERS_PROGROUP_bayesconfidencecalclulation	TRUE
RESULTS_SEARCH_4_PARAMETERS_PROGROUP_calibrateconfidence	TRUE
RESULTS_SEARCH_4_PARAMETERS_PROGROUP_compresspeptides	FALSE
RESULTS_SEARCH_4_PARAMETERS_PROGROUP_confidencepercentthresholdforexcludingothersfromquant	15
RESULTS_SEARCH_4_PARAMETERS_PROGROUP_confidencepercentthresholdforincludingselfinquant	15
RESULTS_SEARCH_4_PARAMETERS_PROGROUP_donotstoremspeaklists	FALSE
RESULTS_SEARCH_4_PARAMETERS_PROGROUP_fasta	C:\AB SCIEX\ProteinPilot Data\SearchDatabases\Natalie_Turner_Cattle_cRAP_combined_2020.fasta
RESULTS_SEARCH_4_PARAMETERS_PROGROUP_featuregroupminpepconf	0.66
RESULTS_SEARCH_4_PARAMETERS_PROGROUP_featuregroupminups	0.47
RESULTS_SEARCH_4_PARAMETERS_PROGROUP_focusingintersection	4
RESULTS_SEARCH_4_PARAMETERS_PROGROUP_focusingminimummatchconfidence	0.1
RESULTS_SEARCH_4_PARAMETERS_PROGROUP_focusingminunusedprotscore	0.1
RESULTS_SEARCH_4_PARAMETERS_PROGROUP_focusingsubsetcutoff	6
RESULTS_SEARCH_4_PARAMETERS_PROGROUP_intersection	1.3
RESULTS_SEARCH_4_PARAMETERS_PROGROUP_minimummatchconfidencecutoff	0.001
RESULTS_SEARCH_4_PARAMETERS_PROGROUP_minunusedprotscore	0.0458
RESULTS_SEARCH_4_PARAMETERS_PROGROUP_subsetcutoff	2
RESULTS_SEARCH_4_PARAMETERS_PROGROUP_uniprotservicehttpssupported	TRUE
RESULTS_SEARCH_4_PARAMETERS_PROGROUP_unusedprotscorethresholdforexcludingothersfromquant	1.3
RESULTS_SEARCH_4_PARAMETERS_PEAKLIST_count	3799
RESULTS_SEARCH_4_PARAMETERS_PEAKLIST_filenumber	1
RESULTS_SEARCH_4_PARAMETERS_PEAKLIST_original_count	3799
RESULTS_SEARCH_4_PARAMETERS_PEAKLIST_originalfilename	I:\lcmsabsciex5600\BACKUP(lims)\NPT035-039 DDA\20210423D_DDA_NPT36.wiff
RESULTS_SEARCH_4_PARAMETERS_PEAKLIST_partnumber	2
RESULTS_SEARCH_4_PARAMETERS_QUANT_TYPE_background_correction	FALSE
RESULTS_SEARCH_4_PARAMETERS_QUANT_TYPE_bias_correction	TRUE
RESULTS_SEARCH_4_PARAMETERS_QUANT_TYPE_keep_extreme_peptides_over_fraction	0
RESULTS_SEARCH_4_PARAMETERS_QUANT_TYPE_low_confidence_check	TRUE
RESULTS_SEARCH_4_PARAMETERS_QUANT_TYPE_low_intensity_check	TRUE
RESULTS_SEARCH_4_PARAMETERS_QUANT_TYPE_median_statistic	TRUE
RESULTS_SEARCH_4_PARAMETERS_QUANT_TYPE_mod_check	TRUE
RESULTS_SEARCH_4_PARAMETERS_QUANT_TYPE_quant_threshold	-1
RESULTS_SEARCH_4_PARAMETERS_QUANT_TYPE_quant_threshold_sn	9
RESULTS_SEARCH_4_PARAMETERS_QUANT_TYPE_separate_searches	FALSE
RESULTS_SEARCH_4_PARAMETERS_QUANT_TYPE_shared_msms_check	TRUE
RESULTS_SEARCH_4_PARAMETERS_PARAGON_METHOD_SETTINGS_UI_SAMPLE_TYPE	Identification
RESULTS_SEARCH_4_PARAMETERS_PARAGON_METHOD_SETTINGS_UI_CYS_ALKYLATION	Iodoacetamide
RESULTS_SEARCH_4_PARAMETERS_PARAGON_METHOD_SETTINGS_UI_DIGESTION	Trypsin
RESULTS_SEARCH_4_PARAMETERS_PARAGON_METHOD_SETTINGS_UI_SPECIAL_FACTOR	Urea denaturation
RESULTS_SEARCH_4_PARAMETERS_PARAGON_METHOD_SETTINGS_UI_INSTRUMENT	TripleTOF 6600
RESULTS_SEARCH_4_PARAMETERS_PARAGON_METHOD_SETTINGS_UI_SEARCH_EFFORT	Thorough
RESULTS_SEARCH_4_PARAMETERS_PARAGON_METHOD_SETTINGS_UI_ID_FOCUS	Amino acid substitutions
RESULTS_SEARCH_4_PARAMETERS_PARAGON_METHOD_SETTINGS_UI_USER_NAME	QUTAD\carfp2
RESULTS_SEARCH_4_PARAMETERS_PARAGON_METHOD_SETTINGS_UI_MACHINE_NAME	HPCPROTEIN02
RESULTS_SEARCH_4_PARAMETERS_PARAGON_METHOD_SETTINGS_UI_SEARCH_ID	6.37551e+17
RESULTS_SEARCH_4_PARAMETERS_PARAGON_METHOD_SETTINGS_UI_START_TIME	2021-04-27 19:04:05
RESULTS_SEARCH_4_PARAMETERS_PARAGON_METHOD_SETTINGS_UI_MIN_UNUSED_PROTSCORE	0.0458
RESULTS_SEARCH_4_PARAMETERS_PARAGON_METHOD_SETTINGS_UI_PSPEP	TRUE
RESULTS_SEARCH_5_time_cpu	41465
RESULTS_SEARCH_5_time_duration	41745
RESULTS_SEARCH_5_version	5.0.2.5174
RESULTS_SEARCH_5_xml:id	SEARCH:1:637551470453103936_2
RESULTS_SEARCH_5_PARAMETERS_chemical_data_edited	FALSE
RESULTS_SEARCH_5_PARAMETERS_do_multiprecursor_search	TRUE
RESULTS_SEARCH_5_PARAMETERS_do_reverse_search	TRUE
RESULTS_SEARCH_5_PARAMETERS_max_quant_labels	35
RESULTS_SEARCH_5_PARAMETERS_maxresults	15
RESULTS_SEARCH_5_PARAMETERS_separate_searches	FALSE
RESULTS_SEARCH_5_PARAMETERS_MSTOLERANCE_type	dalton
RESULTS_SEARCH_5_PARAMETERS_MSTOLERANCE_value	0.05
RESULTS_SEARCH_5_PARAMETERS_MSMSTOLERANCE_type	dalton
RESULTS_SEARCH_5_PARAMETERS_MSMSTOLERANCE_value	0.1
RESULTS_SEARCH_5_PARAMETERS_MS_STANDARD_DEVIATION_type	dalton
RESULTS_SEARCH_5_PARAMETERS_MS_STANDARD_DEVIATION_value	0.0011
RESULTS_SEARCH_5_PARAMETERS_MSMS_STANDARD_DEVIATION_type	dalton
RESULTS_SEARCH_5_PARAMETERS_MSMS_STANDARD_DEVIATION_value	0.01
RESULTS_SEARCH_5_PARAMETERS_FASTA_filename	C:\AB SCIEX\ProteinPilot Data\SearchDatabases\Natalie_Turner_Cattle_cRAP_combined_2020.fasta
RESULTS_SEARCH_5_PARAMETERS_AUTO_CALIBRATION_ms	TRUE
RESULTS_SEARCH_5_PARAMETERS_AUTO_CALIBRATION_msexport	FALSE
RESULTS_SEARCH_5_PARAMETERS_AUTO_CALIBRATION_msms	TRUE
RESULTS_SEARCH_5_PARAMETERS_AUTO_CALIBRATION_msmstolsdratio	2.75
RESULTS_SEARCH_5_PARAMETERS_AUTO_CALIBRATION_mstolsdratio	7
RESULTS_SEARCH_5_PARAMETERS_AUTO_CALIBRATION_squareroot	TRUE
RESULTS_SEARCH_5_PARAMETERS_AUTO_CALIBRATION_type	dalton
RESULTS_SEARCH_5_PARAMETERS_AUTO_CALIBRATION_MCP_d_s_s_f	0.0666667
RESULTS_SEARCH_5_PARAMETERS_AUTO_CALIBRATION_MCP_d_s_w_f	3
RESULTS_SEARCH_5_PARAMETERS_AUTO_CALIBRATION_MCP_m_f_r_mbc	200
RESULTS_SEARCH_5_PARAMETERS_AUTO_CALIBRATION_MCP_m_m_c	10
RESULTS_SEARCH_5_PARAMETERS_AUTO_CALIBRATION_MCP_m_m_f_s	0.25
RESULTS_SEARCH_5_PARAMETERS_AUTO_CALIBRATION_MCP_m_m_p_f	0.33
RESULTS_SEARCH_5_PARAMETERS_AUTO_CALIBRATION_MCP_m_m_p_rms_f	1
RESULTS_SEARCH_5_PARAMETERS_AUTO_CALIBRATION_MCP_m_p_t_f	1
RESULTS_SEARCH_5_PARAMETERS_AUTO_CALIBRATION_MCP_m_r_h_n_b	15
RESULTS_SEARCH_5_PARAMETERS_AUTO_CALIBRATION_MCP_m_z_n_s	99
RESULTS_SEARCH_5_PARAMETERS_AUTO_CALIBRATION_MCP_m_z_s_mn_f_r	0.0666667
RESULTS_SEARCH_5_PARAMETERS_AUTO_CALIBRATION_MCP_m_z_s_mx_f_r	0.1
RESULTS_SEARCH_5_PARAMETERS_MS_AUTO_CALIBRATION_OUT_avres	2.57717e-09
RESULTS_SEARCH_5_PARAMETERS_MS_AUTO_CALIBRATION_OUT_c0	-0.000621889
RESULTS_SEARCH_5_PARAMETERS_MS_AUTO_CALIBRATION_OUT_c1minus1	2.22966e-05
RESULTS_SEARCH_5_PARAMETERS_MS_AUTO_CALIBRATION_OUT_c2	0
RESULTS_SEARCH_5_PARAMETERS_MS_AUTO_CALIBRATION_OUT_file	1
RESULTS_SEARCH_5_PARAMETERS_MS_AUTO_CALIBRATION_OUT_partnumber	3
RESULTS_SEARCH_5_PARAMETERS_MS_AUTO_CALIBRATION_OUT_polyorder	1
RESULTS_SEARCH_5_PARAMETERS_MS_AUTO_CALIBRATION_OUT_sample	1
RESULTS_SEARCH_5_PARAMETERS_MS_AUTO_CALIBRATION_OUT_squareroot	TRUE
RESULTS_SEARCH_5_PARAMETERS_MSMS_AUTO_CALIBRATION_OUT_avres	-1.11124e-07
RESULTS_SEARCH_5_PARAMETERS_MSMS_AUTO_CALIBRATION_OUT_c0	-0.000431467
RESULTS_SEARCH_5_PARAMETERS_MSMS_AUTO_CALIBRATION_OUT_c1minus1	1.50602e-05
RESULTS_SEARCH_5_PARAMETERS_MSMS_AUTO_CALIBRATION_OUT_c2	0
RESULTS_SEARCH_5_PARAMETERS_MSMS_AUTO_CALIBRATION_OUT_file	1
RESULTS_SEARCH_5_PARAMETERS_MSMS_AUTO_CALIBRATION_OUT_partnumber	3
RESULTS_SEARCH_5_PARAMETERS_MSMS_AUTO_CALIBRATION_OUT_polyorder	1
RESULTS_SEARCH_5_PARAMETERS_MSMS_AUTO_CALIBRATION_OUT_sample	1
RESULTS_SEARCH_5_PARAMETERS_MSMS_AUTO_CALIBRATION_OUT_squareroot	TRUE
RESULTS_SEARCH_5_PARAMETERS_MAX_PRECURSORS_FRAGLET	5
RESULTS_SEARCH_5_PARAMETERS_MAX_PRECURSORS_TAGLET	1
RESULTS_SEARCH_5_PARAMETERS_PRECURSORS_DR_FRAGLET	10
RESULTS_SEARCH_5_PARAMETERS_PRECURSORS_DR_TAGLET	3
RESULTS_SEARCH_5_PARAMETERS_DEFAULT_CHARGE_STATE_1_charge	2
RESULTS_SEARCH_5_PARAMETERS_DEFAULT_CHARGE_STATE_1_probability	1
RESULTS_SEARCH_5_PARAMETERS_DEFAULT_CHARGE_STATE_2_charge	3
RESULTS_SEARCH_5_PARAMETERS_DEFAULT_CHARGE_STATE_2_probability	1
RESULTS_SEARCH_5_PARAMETERS_DEFAULT_CHARGE_STATE_3_charge	4
RESULTS_SEARCH_5_PARAMETERS_DEFAULT_CHARGE_STATE_3_probability	1
RESULTS_SEARCH_5_PARAMETERS_VERSION	5.0.2.0, 5346
RESULTS_SEARCH_5_PARAMETERS_PARAGON_VERSION	5.0.2.0, 5174
RESULTS_SEARCH_5_PARAMETERS_APPLICATION	ProteinPilot(tm) Software
RESULTS_SEARCH_5_PARAMETERS_PROGROUP_alternativedispositionmaximumfoldprobabilitydrop	100
RESULTS_SEARCH_5_PARAMETERS_PROGROUP_alternativedispositionmaximumfoldscoredrop	2
RESULTS_SEARCH_5_PARAMETERS_PROGROUP_autodiscordantpeptidethreshold	0.3
RESULTS_SEARCH_5_PARAMETERS_PROGROUP_bayesconfidencecalclulation	TRUE
RESULTS_SEARCH_5_PARAMETERS_PROGROUP_calibrateconfidence	TRUE
RESULTS_SEARCH_5_PARAMETERS_PROGROUP_compresspeptides	FALSE
RESULTS_SEARCH_5_PARAMETERS_PROGROUP_confidencepercentthresholdforexcludingothersfromquant	15
RESULTS_SEARCH_5_PARAMETERS_PROGROUP_confidencepercentthresholdforincludingselfinquant	15
RESULTS_SEARCH_5_PARAMETERS_PROGROUP_donotstoremspeaklists	FALSE
RESULTS_SEARCH_5_PARAMETERS_PROGROUP_fasta	C:\AB SCIEX\ProteinPilot Data\SearchDatabases\Natalie_Turner_Cattle_cRAP_combined_2020.fasta
RESULTS_SEARCH_5_PARAMETERS_PROGROUP_featuregroupminpepconf	0.66
RESULTS_SEARCH_5_PARAMETERS_PROGROUP_featuregroupminups	0.47
RESULTS_SEARCH_5_PARAMETERS_PROGROUP_focusingintersection	4
RESULTS_SEARCH_5_PARAMETERS_PROGROUP_focusingminimummatchconfidence	0.1
RESULTS_SEARCH_5_PARAMETERS_PROGROUP_focusingminunusedprotscore	0.1
RESULTS_SEARCH_5_PARAMETERS_PROGROUP_focusingsubsetcutoff	6
RESULTS_SEARCH_5_PARAMETERS_PROGROUP_intersection	1.3
RESULTS_SEARCH_5_PARAMETERS_PROGROUP_minimummatchconfidencecutoff	0.001
RESULTS_SEARCH_5_PARAMETERS_PROGROUP_minunusedprotscore	0.0458
RESULTS_SEARCH_5_PARAMETERS_PROGROUP_subsetcutoff	2
RESULTS_SEARCH_5_PARAMETERS_PROGROUP_uniprotservicehttpssupported	TRUE
RESULTS_SEARCH_5_PARAMETERS_PROGROUP_unusedprotscorethresholdforexcludingothersfromquant	1.3
RESULTS_SEARCH_5_PARAMETERS_PEAKLIST_count	3780
RESULTS_SEARCH_5_PARAMETERS_PEAKLIST_filenumber	1
RESULTS_SEARCH_5_PARAMETERS_PEAKLIST_original_count	3780
RESULTS_SEARCH_5_PARAMETERS_PEAKLIST_originalfilename	I:\lcmsabsciex5600\BACKUP(lims)\NPT035-039 DDA\20210423D_DDA_NPT36.wiff
RESULTS_SEARCH_5_PARAMETERS_PEAKLIST_partnumber	3
RESULTS_SEARCH_5_PARAMETERS_QUANT_TYPE_background_correction	FALSE
RESULTS_SEARCH_5_PARAMETERS_QUANT_TYPE_bias_correction	TRUE
RESULTS_SEARCH_5_PARAMETERS_QUANT_TYPE_keep_extreme_peptides_over_fraction	0
RESULTS_SEARCH_5_PARAMETERS_QUANT_TYPE_low_confidence_check	TRUE
RESULTS_SEARCH_5_PARAMETERS_QUANT_TYPE_low_intensity_check	TRUE
RESULTS_SEARCH_5_PARAMETERS_QUANT_TYPE_median_statistic	TRUE
RESULTS_SEARCH_5_PARAMETERS_QUANT_TYPE_mod_check	TRUE
RESULTS_SEARCH_5_PARAMETERS_QUANT_TYPE_quant_threshold	-1
RESULTS_SEARCH_5_PARAMETERS_QUANT_TYPE_quant_threshold_sn	9
RESULTS_SEARCH_5_PARAMETERS_QUANT_TYPE_separate_searches	FALSE
RESULTS_SEARCH_5_PARAMETERS_QUANT_TYPE_shared_msms_check	TRUE
RESULTS_SEARCH_5_PARAMETERS_PARAGON_METHOD_SETTINGS_UI_SAMPLE_TYPE	Identification
RESULTS_SEARCH_5_PARAMETERS_PARAGON_METHOD_SETTINGS_UI_CYS_ALKYLATION	Iodoacetamide
RESULTS_SEARCH_5_PARAMETERS_PARAGON_METHOD_SETTINGS_UI_DIGESTION	Trypsin
RESULTS_SEARCH_5_PARAMETERS_PARAGON_METHOD_SETTINGS_UI_SPECIAL_FACTOR	Urea denaturation
RESULTS_SEARCH_5_PARAMETERS_PARAGON_METHOD_SETTINGS_UI_INSTRUMENT	TripleTOF 6600
RESULTS_SEARCH_5_PARAMETERS_PARAGON_METHOD_SETTINGS_UI_SEARCH_EFFORT	Thorough
RESULTS_SEARCH_5_PARAMETERS_PARAGON_METHOD_SETTINGS_UI_ID_FOCUS	Amino acid substitutions
RESULTS_SEARCH_5_PARAMETERS_PARAGON_METHOD_SETTINGS_UI_USER_NAME	QUTAD\carfp2
RESULTS_SEARCH_5_PARAMETERS_PARAGON_METHOD_SETTINGS_UI_MACHINE_NAME	HPCPROTEIN02
RESULTS_SEARCH_5_PARAMETERS_PARAGON_METHOD_SETTINGS_UI_SEARCH_ID	6.37551e+17
RESULTS_SEARCH_5_PARAMETERS_PARAGON_METHOD_SETTINGS_UI_START_TIME	2021-04-27 19:04:05
RESULTS_SEARCH_5_PARAMETERS_PARAGON_METHOD_SETTINGS_UI_MIN_UNUSED_PROTSCORE	0.0458
RESULTS_SEARCH_5_PARAMETERS_PARAGON_METHOD_SETTINGS_UI_PSPEP	TRUE
RESULTS_SEARCH_6_time_cpu	75395
RESULTS_SEARCH_6_time_duration	75659
RESULTS_SEARCH_6_version	5.0.2.5174
RESULTS_SEARCH_6_xml:id	SEARCH:2:637551470453103936_2
RESULTS_SEARCH_6_PARAMETERS_chemical_data_edited	FALSE
RESULTS_SEARCH_6_PARAMETERS_do_multiprecursor_search	TRUE
RESULTS_SEARCH_6_PARAMETERS_do_reverse_search	TRUE
RESULTS_SEARCH_6_PARAMETERS_max_quant_labels	35
RESULTS_SEARCH_6_PARAMETERS_maxresults	15
RESULTS_SEARCH_6_PARAMETERS_separate_searches	FALSE
RESULTS_SEARCH_6_PARAMETERS_MSTOLERANCE_type	dalton
RESULTS_SEARCH_6_PARAMETERS_MSTOLERANCE_value	0.05
RESULTS_SEARCH_6_PARAMETERS_MSMSTOLERANCE_type	dalton
RESULTS_SEARCH_6_PARAMETERS_MSMSTOLERANCE_value	0.1
RESULTS_SEARCH_6_PARAMETERS_MS_STANDARD_DEVIATION_type	dalton
RESULTS_SEARCH_6_PARAMETERS_MS_STANDARD_DEVIATION_value	0.0011
RESULTS_SEARCH_6_PARAMETERS_MSMS_STANDARD_DEVIATION_type	dalton
RESULTS_SEARCH_6_PARAMETERS_MSMS_STANDARD_DEVIATION_value	0.01
RESULTS_SEARCH_6_PARAMETERS_FASTA_filename	C:\AB SCIEX\ProteinPilot Data\SearchDatabases\Natalie_Turner_Cattle_cRAP_combined_2020.fasta
RESULTS_SEARCH_6_PARAMETERS_AUTO_CALIBRATION_ms	TRUE
RESULTS_SEARCH_6_PARAMETERS_AUTO_CALIBRATION_msexport	FALSE
RESULTS_SEARCH_6_PARAMETERS_AUTO_CALIBRATION_msms	TRUE
RESULTS_SEARCH_6_PARAMETERS_AUTO_CALIBRATION_msmstolsdratio	2.75
RESULTS_SEARCH_6_PARAMETERS_AUTO_CALIBRATION_mstolsdratio	7
RESULTS_SEARCH_6_PARAMETERS_AUTO_CALIBRATION_squareroot	TRUE
RESULTS_SEARCH_6_PARAMETERS_AUTO_CALIBRATION_type	dalton
RESULTS_SEARCH_6_PARAMETERS_AUTO_CALIBRATION_MCP_d_s_s_f	0.0666667
RESULTS_SEARCH_6_PARAMETERS_AUTO_CALIBRATION_MCP_d_s_w_f	3
RESULTS_SEARCH_6_PARAMETERS_AUTO_CALIBRATION_MCP_m_f_r_mbc	200
RESULTS_SEARCH_6_PARAMETERS_AUTO_CALIBRATION_MCP_m_m_c	10
RESULTS_SEARCH_6_PARAMETERS_AUTO_CALIBRATION_MCP_m_m_f_s	0.25
RESULTS_SEARCH_6_PARAMETERS_AUTO_CALIBRATION_MCP_m_m_p_f	0.33
RESULTS_SEARCH_6_PARAMETERS_AUTO_CALIBRATION_MCP_m_m_p_rms_f	1
RESULTS_SEARCH_6_PARAMETERS_AUTO_CALIBRATION_MCP_m_p_t_f	1
RESULTS_SEARCH_6_PARAMETERS_AUTO_CALIBRATION_MCP_m_r_h_n_b	15
RESULTS_SEARCH_6_PARAMETERS_AUTO_CALIBRATION_MCP_m_z_n_s	99
RESULTS_SEARCH_6_PARAMETERS_AUTO_CALIBRATION_MCP_m_z_s_mn_f_r	0.0666667
RESULTS_SEARCH_6_PARAMETERS_AUTO_CALIBRATION_MCP_m_z_s_mx_f_r	0.1
RESULTS_SEARCH_6_PARAMETERS_MS_AUTO_CALIBRATION_OUT_avres	2.57717e-09
RESULTS_SEARCH_6_PARAMETERS_MS_AUTO_CALIBRATION_OUT_c0	-0.000621889
RESULTS_SEARCH_6_PARAMETERS_MS_AUTO_CALIBRATION_OUT_c1minus1	2.22966e-05
RESULTS_SEARCH_6_PARAMETERS_MS_AUTO_CALIBRATION_OUT_c2	0
RESULTS_SEARCH_6_PARAMETERS_MS_AUTO_CALIBRATION_OUT_file	1
RESULTS_SEARCH_6_PARAMETERS_MS_AUTO_CALIBRATION_OUT_partnumber	3
RESULTS_SEARCH_6_PARAMETERS_MS_AUTO_CALIBRATION_OUT_polyorder	1
RESULTS_SEARCH_6_PARAMETERS_MS_AUTO_CALIBRATION_OUT_sample	1
RESULTS_SEARCH_6_PARAMETERS_MS_AUTO_CALIBRATION_OUT_squareroot	TRUE
RESULTS_SEARCH_6_PARAMETERS_MSMS_AUTO_CALIBRATION_OUT_avres	-1.11124e-07
RESULTS_SEARCH_6_PARAMETERS_MSMS_AUTO_CALIBRATION_OUT_c0	-0.000431467
RESULTS_SEARCH_6_PARAMETERS_MSMS_AUTO_CALIBRATION_OUT_c1minus1	1.50602e-05
RESULTS_SEARCH_6_PARAMETERS_MSMS_AUTO_CALIBRATION_OUT_c2	0
RESULTS_SEARCH_6_PARAMETERS_MSMS_AUTO_CALIBRATION_OUT_file	1
RESULTS_SEARCH_6_PARAMETERS_MSMS_AUTO_CALIBRATION_OUT_partnumber	3
RESULTS_SEARCH_6_PARAMETERS_MSMS_AUTO_CALIBRATION_OUT_polyorder	1900-01-01
RESULTS_SEARCH_6_PARAMETERS_MSMS_AUTO_CALIBRATION_OUT_sample	1
RESULTS_SEARCH_6_PARAMETERS_MSMS_AUTO_CALIBRATION_OUT_squareroot	TRUE
RESULTS_SEARCH_6_PARAMETERS_MAX_PRECURSORS_FRAGLET	5
RESULTS_SEARCH_6_PARAMETERS_MAX_PRECURSORS_TAGLET	1
RESULTS_SEARCH_6_PARAMETERS_PRECURSORS_DR_FRAGLET	10
RESULTS_SEARCH_6_PARAMETERS_PRECURSORS_DR_TAGLET	3
RESULTS_SEARCH_6_PARAMETERS_DEFAULT_CHARGE_STATE_1_charge	2
RESULTS_SEARCH_6_PARAMETERS_DEFAULT_CHARGE_STATE_1_probability	1
RESULTS_SEARCH_6_PARAMETERS_DEFAULT_CHARGE_STATE_2_charge	3
RESULTS_SEARCH_6_PARAMETERS_DEFAULT_CHARGE_STATE_2_probability	1
RESULTS_SEARCH_6_PARAMETERS_DEFAULT_CHARGE_STATE_3_charge	4
RESULTS_SEARCH_6_PARAMETERS_DEFAULT_CHARGE_STATE_3_probability	1
RESULTS_SEARCH_6_PARAMETERS_VERSION	5.0.2.0, 5346
RESULTS_SEARCH_6_PARAMETERS_PARAGON_VERSION	5.0.2.0, 5174
RESULTS_SEARCH_6_PARAMETERS_APPLICATION	ProteinPilot(tm) Software
RESULTS_SEARCH_6_PARAMETERS_PROGROUP_alternativedispositionmaximumfoldprobabilitydrop	100
RESULTS_SEARCH_6_PARAMETERS_PROGROUP_alternativedispositionmaximumfoldscoredrop	2
RESULTS_SEARCH_6_PARAMETERS_PROGROUP_autodiscordantpeptidethreshold	0.3
RESULTS_SEARCH_6_PARAMETERS_PROGROUP_bayesconfidencecalclulation	TRUE
RESULTS_SEARCH_6_PARAMETERS_PROGROUP_calibrateconfidence	TRUE
RESULTS_SEARCH_6_PARAMETERS_PROGROUP_compresspeptides	FALSE
RESULTS_SEARCH_6_PARAMETERS_PROGROUP_confidencepercentthresholdforexcludingothersfromquant	15
RESULTS_SEARCH_6_PARAMETERS_PROGROUP_confidencepercentthresholdforincludingselfinquant	15
RESULTS_SEARCH_6_PARAMETERS_PROGROUP_donotstoremspeaklists	FALSE
RESULTS_SEARCH_6_PARAMETERS_PROGROUP_fasta	C:\AB SCIEX\ProteinPilot Data\SearchDatabases\Natalie_Turner_Cattle_cRAP_combined_2020.fasta
RESULTS_SEARCH_6_PARAMETERS_PROGROUP_featuregroupminpepconf	0.66
RESULTS_SEARCH_6_PARAMETERS_PROGROUP_featuregroupminups	0.47
RESULTS_SEARCH_6_PARAMETERS_PROGROUP_focusingintersection	4
RESULTS_SEARCH_6_PARAMETERS_PROGROUP_focusingminimummatchconfidence	0.1
RESULTS_SEARCH_6_PARAMETERS_PROGROUP_focusingminunusedprotscore	0.1
RESULTS_SEARCH_6_PARAMETERS_PROGROUP_focusingsubsetcutoff	6
RESULTS_SEARCH_6_PARAMETERS_PROGROUP_intersection	1.3
RESULTS_SEARCH_6_PARAMETERS_PROGROUP_minimummatchconfidencecutoff	0.001
RESULTS_SEARCH_6_PARAMETERS_PROGROUP_minunusedprotscore	0.0458
RESULTS_SEARCH_6_PARAMETERS_PROGROUP_subsetcutoff	2
RESULTS_SEARCH_6_PARAMETERS_PROGROUP_uniprotservicehttpssupported	TRUE
RESULTS_SEARCH_6_PARAMETERS_PROGROUP_unusedprotscorethresholdforexcludingothersfromquant	1.3
RESULTS_SEARCH_6_PARAMETERS_PEAKLIST_count	3780
RESULTS_SEARCH_6_PARAMETERS_PEAKLIST_filenumber	1
RESULTS_SEARCH_6_PARAMETERS_PEAKLIST_original_count	3780
RESULTS_SEARCH_6_PARAMETERS_PEAKLIST_originalfilename	I:\lcmsabsciex5600\BACKUP(lims)\NPT035-039 DDA\20210423D_DDA_NPT36.wiff
RESULTS_SEARCH_6_PARAMETERS_PEAKLIST_partnumber	3
RESULTS_SEARCH_6_PARAMETERS_QUANT_TYPE_background_correction	FALSE
RESULTS_SEARCH_6_PARAMETERS_QUANT_TYPE_bias_correction	TRUE
RESULTS_SEARCH_6_PARAMETERS_QUANT_TYPE_keep_extreme_peptides_over_fraction	0
RESULTS_SEARCH_6_PARAMETERS_QUANT_TYPE_low_confidence_check	TRUE
RESULTS_SEARCH_6_PARAMETERS_QUANT_TYPE_low_intensity_check	TRUE
RESULTS_SEARCH_6_PARAMETERS_QUANT_TYPE_median_statistic	TRUE
RESULTS_SEARCH_6_PARAMETERS_QUANT_TYPE_mod_check	TRUE
RESULTS_SEARCH_6_PARAMETERS_QUANT_TYPE_quant_threshold	-1
RESULTS_SEARCH_6_PARAMETERS_QUANT_TYPE_quant_threshold_sn	9
RESULTS_SEARCH_6_PARAMETERS_QUANT_TYPE_separate_searches	FALSE
RESULTS_SEARCH_6_PARAMETERS_QUANT_TYPE_shared_msms_check	TRUE
RESULTS_SEARCH_6_PARAMETERS_PARAGON_METHOD_SETTINGS_UI_SAMPLE_TYPE	Identification
RESULTS_SEARCH_6_PARAMETERS_PARAGON_METHOD_SETTINGS_UI_CYS_ALKYLATION	Iodoacetamide
RESULTS_SEARCH_6_PARAMETERS_PARAGON_METHOD_SETTINGS_UI_DIGESTION	Trypsin
RESULTS_SEARCH_6_PARAMETERS_PARAGON_METHOD_SETTINGS_UI_SPECIAL_FACTOR	Urea denaturation
RESULTS_SEARCH_6_PARAMETERS_PARAGON_METHOD_SETTINGS_UI_INSTRUMENT	TripleTOF 6600
RESULTS_SEARCH_6_PARAMETERS_PARAGON_METHOD_SETTINGS_UI_SEARCH_EFFORT	Thorough
RESULTS_SEARCH_6_PARAMETERS_PARAGON_METHOD_SETTINGS_UI_ID_FOCUS	Amino acid substitutions
RESULTS_SEARCH_6_PARAMETERS_PARAGON_METHOD_SETTINGS_UI_USER_NAME	QUTAD\carfp2
RESULTS_SEARCH_6_PARAMETERS_PARAGON_METHOD_SETTINGS_UI_MACHINE_NAME	HPCPROTEIN02
RESULTS_SEARCH_6_PARAMETERS_PARAGON_METHOD_SETTINGS_UI_SEARCH_ID	6.37551e+17
RESULTS_SEARCH_6_PARAMETERS_PARAGON_METHOD_SETTINGS_UI_START_TIME	2021-04-27 19:04:05
RESULTS_SEARCH_6_PARAMETERS_PARAGON_METHOD_SETTINGS_UI_MIN_UNUSED_PROTSCORE	01:05:57.120000
RESULTS_SEARCH_6_PARAMETERS_PARAGON_METHOD_SETTINGS_UI_PSPEP	TRUE
RESULTS_SEARCH_7_time_cpu	43352
RESULTS_SEARCH_7_time_duration	43632
RESULTS_SEARCH_7_version	5.0.2.5174
RESULTS_SEARCH_7_xml:id	SEARCH:1:637551470453103936_3
RESULTS_SEARCH_7_PARAMETERS_chemical_data_edited	FALSE
RESULTS_SEARCH_7_PARAMETERS_do_multiprecursor_search	TRUE
RESULTS_SEARCH_7_PARAMETERS_do_reverse_search	TRUE
RESULTS_SEARCH_7_PARAMETERS_max_quant_labels	35
RESULTS_SEARCH_7_PARAMETERS_maxresults	15
RESULTS_SEARCH_7_PARAMETERS_separate_searches	FALSE
RESULTS_SEARCH_7_PARAMETERS_MSTOLERANCE_type	dalton
RESULTS_SEARCH_7_PARAMETERS_MSTOLERANCE_value	0.05
RESULTS_SEARCH_7_PARAMETERS_MSMSTOLERANCE_type	dalton
RESULTS_SEARCH_7_PARAMETERS_MSMSTOLERANCE_value	0.1
RESULTS_SEARCH_7_PARAMETERS_MS_STANDARD_DEVIATION_type	dalton
RESULTS_SEARCH_7_PARAMETERS_MS_STANDARD_DEVIATION_value	0.0011
RESULTS_SEARCH_7_PARAMETERS_MSMS_STANDARD_DEVIATION_type	dalton
RESULTS_SEARCH_7_PARAMETERS_MSMS_STANDARD_DEVIATION_value	0.01
RESULTS_SEARCH_7_PARAMETERS_FASTA_filename	C:\AB SCIEX\ProteinPilot Data\SearchDatabases\Natalie_Turner_Cattle_cRAP_combined_2020.fasta
RESULTS_SEARCH_7_PARAMETERS_AUTO_CALIBRATION_ms	TRUE
RESULTS_SEARCH_7_PARAMETERS_AUTO_CALIBRATION_msexport	FALSE
RESULTS_SEARCH_7_PARAMETERS_AUTO_CALIBRATION_msms	TRUE
RESULTS_SEARCH_7_PARAMETERS_AUTO_CALIBRATION_msmstolsdratio	2.75
RESULTS_SEARCH_7_PARAMETERS_AUTO_CALIBRATION_mstolsdratio	7
RESULTS_SEARCH_7_PARAMETERS_AUTO_CALIBRATION_squareroot	TRUE
RESULTS_SEARCH_7_PARAMETERS_AUTO_CALIBRATION_type	dalton
RESULTS_SEARCH_7_PARAMETERS_AUTO_CALIBRATION_MCP_d_s_s_f	0.0666667
RESULTS_SEARCH_7_PARAMETERS_AUTO_CALIBRATION_MCP_d_s_w_f	3
RESULTS_SEARCH_7_PARAMETERS_AUTO_CALIBRATION_MCP_m_f_r_mbc	200
RESULTS_SEARCH_7_PARAMETERS_AUTO_CALIBRATION_MCP_m_m_c	10
RESULTS_SEARCH_7_PARAMETERS_AUTO_CALIBRATION_MCP_m_m_f_s	0.25
RESULTS_SEARCH_7_PARAMETERS_AUTO_CALIBRATION_MCP_m_m_p_f	0.33
RESULTS_SEARCH_7_PARAMETERS_AUTO_CALIBRATION_MCP_m_m_p_rms_f	1
RESULTS_SEARCH_7_PARAMETERS_AUTO_CALIBRATION_MCP_m_p_t_f	1
RESULTS_SEARCH_7_PARAMETERS_AUTO_CALIBRATION_MCP_m_r_h_n_b	15
RESULTS_SEARCH_7_PARAMETERS_AUTO_CALIBRATION_MCP_m_z_n_s	99
RESULTS_SEARCH_7_PARAMETERS_AUTO_CALIBRATION_MCP_m_z_s_mn_f_r	0.0666667
RESULTS_SEARCH_7_PARAMETERS_AUTO_CALIBRATION_MCP_m_z_s_mx_f_r	0.1
RESULTS_SEARCH_7_PARAMETERS_MS_AUTO_CALIBRATION_OUT_avres	-3.49654e-09
RESULTS_SEARCH_7_PARAMETERS_MS_AUTO_CALIBRATION_OUT_c0	-0.000616165
RESULTS_SEARCH_7_PARAMETERS_MS_AUTO_CALIBRATION_OUT_c1minus1	2.1932e-05
RESULTS_SEARCH_7_PARAMETERS_MS_AUTO_CALIBRATION_OUT_c2	0
RESULTS_SEARCH_7_PARAMETERS_MS_AUTO_CALIBRATION_OUT_file	1
RESULTS_SEARCH_7_PARAMETERS_MS_AUTO_CALIBRATION_OUT_partnumber	4
RESULTS_SEARCH_7_PARAMETERS_MS_AUTO_CALIBRATION_OUT_polyorder	1
RESULTS_SEARCH_7_PARAMETERS_MS_AUTO_CALIBRATION_OUT_sample	1
RESULTS_SEARCH_7_PARAMETERS_MS_AUTO_CALIBRATION_OUT_squareroot	TRUE
RESULTS_SEARCH_7_PARAMETERS_MSMS_AUTO_CALIBRATION_OUT_avres	-1.32548e-07
RESULTS_SEARCH_7_PARAMETERS_MSMS_AUTO_CALIBRATION_OUT_c0	-0.000420323
RESULTS_SEARCH_7_PARAMETERS_MSMS_AUTO_CALIBRATION_OUT_c1minus1	1.50103e-05
RESULTS_SEARCH_7_PARAMETERS_MSMS_AUTO_CALIBRATION_OUT_c2	0
RESULTS_SEARCH_7_PARAMETERS_MSMS_AUTO_CALIBRATION_OUT_file	1
RESULTS_SEARCH_7_PARAMETERS_MSMS_AUTO_CALIBRATION_OUT_partnumber	4
RESULTS_SEARCH_7_PARAMETERS_MSMS_AUTO_CALIBRATION_OUT_polyorder	1
RESULTS_SEARCH_7_PARAMETERS_MSMS_AUTO_CALIBRATION_OUT_sample	1
RESULTS_SEARCH_7_PARAMETERS_MSMS_AUTO_CALIBRATION_OUT_squareroot	TRUE
RESULTS_SEARCH_7_PARAMETERS_MAX_PRECURSORS_FRAGLET	5
RESULTS_SEARCH_7_PARAMETERS_MAX_PRECURSORS_TAGLET	1
RESULTS_SEARCH_7_PARAMETERS_PRECURSORS_DR_FRAGLET	10
RESULTS_SEARCH_7_PARAMETERS_PRECURSORS_DR_TAGLET	3
RESULTS_SEARCH_7_PARAMETERS_DEFAULT_CHARGE_STATE_1_charge	2
RESULTS_SEARCH_7_PARAMETERS_DEFAULT_CHARGE_STATE_1_probability	1
RESULTS_SEARCH_7_PARAMETERS_DEFAULT_CHARGE_STATE_2_charge	3
RESULTS_SEARCH_7_PARAMETERS_DEFAULT_CHARGE_STATE_2_probability	1
RESULTS_SEARCH_7_PARAMETERS_DEFAULT_CHARGE_STATE_3_charge	4
RESULTS_SEARCH_7_PARAMETERS_DEFAULT_CHARGE_STATE_3_probability	1
RESULTS_SEARCH_7_PARAMETERS_VERSION	5.0.2.0, 5346
RESULTS_SEARCH_7_PARAMETERS_PARAGON_VERSION	5.0.2.0, 5174
RESULTS_SEARCH_7_PARAMETERS_APPLICATION	ProteinPilot(tm) Software
RESULTS_SEARCH_7_PARAMETERS_PROGROUP_alternativedispositionmaximumfoldprobabilitydrop	100
RESULTS_SEARCH_7_PARAMETERS_PROGROUP_alternativedispositionmaximumfoldscoredrop	2
RESULTS_SEARCH_7_PARAMETERS_PROGROUP_autodiscordantpeptidethreshold	0.3
RESULTS_SEARCH_7_PARAMETERS_PROGROUP_bayesconfidencecalclulation	TRUE
RESULTS_SEARCH_7_PARAMETERS_PROGROUP_calibrateconfidence	TRUE
RESULTS_SEARCH_7_PARAMETERS_PROGROUP_compresspeptides	FALSE
RESULTS_SEARCH_7_PARAMETERS_PROGROUP_confidencepercentthresholdforexcludingothersfromquant	15
RESULTS_SEARCH_7_PARAMETERS_PROGROUP_confidencepercentthresholdforincludingselfinquant	15
RESULTS_SEARCH_7_PARAMETERS_PROGROUP_donotstoremspeaklists	FALSE
RESULTS_SEARCH_7_PARAMETERS_PROGROUP_fasta	C:\AB SCIEX\ProteinPilot Data\SearchDatabases\Natalie_Turner_Cattle_cRAP_combined_2020.fasta
RESULTS_SEARCH_7_PARAMETERS_PROGROUP_featuregroupminpepconf	0.66
RESULTS_SEARCH_7_PARAMETERS_PROGROUP_featuregroupminups	0.47
RESULTS_SEARCH_7_PARAMETERS_PROGROUP_focusingintersection	4
RESULTS_SEARCH_7_PARAMETERS_PROGROUP_focusingminimummatchconfidence	0.1
RESULTS_SEARCH_7_PARAMETERS_PROGROUP_focusingminunusedprotscore	0.1
RESULTS_SEARCH_7_PARAMETERS_PROGROUP_focusingsubsetcutoff	6
RESULTS_SEARCH_7_PARAMETERS_PROGROUP_intersection	1.3
RESULTS_SEARCH_7_PARAMETERS_PROGROUP_minimummatchconfidencecutoff	0.001
RESULTS_SEARCH_7_PARAMETERS_PROGROUP_minunusedprotscore	0.0458
RESULTS_SEARCH_7_PARAMETERS_PROGROUP_subsetcutoff	2
RESULTS_SEARCH_7_PARAMETERS_PROGROUP_uniprotservicehttpssupported	TRUE
RESULTS_SEARCH_7_PARAMETERS_PROGROUP_unusedprotscorethresholdforexcludingothersfromquant	1.3
RESULTS_SEARCH_7_PARAMETERS_PEAKLIST_count	3789
RESULTS_SEARCH_7_PARAMETERS_PEAKLIST_filenumber	1
RESULTS_SEARCH_7_PARAMETERS_PEAKLIST_original_count	1910-05-16
RESULTS_SEARCH_7_PARAMETERS_PEAKLIST_originalfilename	I:\lcmsabsciex5600\BACKUP(lims)\NPT035-039 DDA\20210423D_DDA_NPT36.wiff
RESULTS_SEARCH_7_PARAMETERS_PEAKLIST_partnumber	4
RESULTS_SEARCH_7_PARAMETERS_QUANT_TYPE_background_correction	FALSE
RESULTS_SEARCH_7_PARAMETERS_QUANT_TYPE_bias_correction	TRUE
RESULTS_SEARCH_7_PARAMETERS_QUANT_TYPE_keep_extreme_peptides_over_fraction	0
RESULTS_SEARCH_7_PARAMETERS_QUANT_TYPE_low_confidence_check	TRUE
RESULTS_SEARCH_7_PARAMETERS_QUANT_TYPE_low_intensity_check	TRUE
RESULTS_SEARCH_7_PARAMETERS_QUANT_TYPE_median_statistic	TRUE
RESULTS_SEARCH_7_PARAMETERS_QUANT_TYPE_mod_check	TRUE
RESULTS_SEARCH_7_PARAMETERS_QUANT_TYPE_quant_threshold	-1
RESULTS_SEARCH_7_PARAMETERS_QUANT_TYPE_quant_threshold_sn	9
RESULTS_SEARCH_7_PARAMETERS_QUANT_TYPE_separate_searches	FALSE
RESULTS_SEARCH_7_PARAMETERS_QUANT_TYPE_shared_msms_check	TRUE
RESULTS_SEARCH_7_PARAMETERS_PARAGON_METHOD_SETTINGS_UI_SAMPLE_TYPE	Identification
RESULTS_SEARCH_7_PARAMETERS_PARAGON_METHOD_SETTINGS_UI_CYS_ALKYLATION	Iodoacetamide
RESULTS_SEARCH_7_PARAMETERS_PARAGON_METHOD_SETTINGS_UI_DIGESTION	Trypsin
RESULTS_SEARCH_7_PARAMETERS_PARAGON_METHOD_SETTINGS_UI_SPECIAL_FACTOR	Urea denaturation
RESULTS_SEARCH_7_PARAMETERS_PARAGON_METHOD_SETTINGS_UI_INSTRUMENT	TripleTOF 6600
RESULTS_SEARCH_7_PARAMETERS_PARAGON_METHOD_SETTINGS_UI_SEARCH_EFFORT	Thorough
RESULTS_SEARCH_7_PARAMETERS_PARAGON_METHOD_SETTINGS_UI_ID_FOCUS	Amino acid substitutions
RESULTS_SEARCH_7_PARAMETERS_PARAGON_METHOD_SETTINGS_UI_USER_NAME	QUTAD\carfp2
RESULTS_SEARCH_7_PARAMETERS_PARAGON_METHOD_SETTINGS_UI_MACHINE_NAME	HPCPROTEIN02
RESULTS_SEARCH_7_PARAMETERS_PARAGON_METHOD_SETTINGS_UI_SEARCH_ID	6.37551e+17
RESULTS_SEARCH_7_PARAMETERS_PARAGON_METHOD_SETTINGS_UI_START_TIME	2021-04-27 19:04:05
RESULTS_SEARCH_7_PARAMETERS_PARAGON_METHOD_SETTINGS_UI_MIN_UNUSED_PROTSCORE	0.0458
RESULTS_SEARCH_7_PARAMETERS_PARAGON_METHOD_SETTINGS_UI_PSPEP	TRUE
RESULTS_SEARCH_8_time_cpu	70138
RESULTS_SEARCH_8_time_duration	70355
RESULTS_SEARCH_8_version	5.0.2.5174
RESULTS_SEARCH_8_xml:id	SEARCH:2:637551470453103936_3
RESULTS_SEARCH_8_PARAMETERS_chemical_data_edited	FALSE
RESULTS_SEARCH_8_PARAMETERS_do_multiprecursor_search	TRUE
RESULTS_SEARCH_8_PARAMETERS_do_reverse_search	TRUE
RESULTS_SEARCH_8_PARAMETERS_max_quant_labels	35
RESULTS_SEARCH_8_PARAMETERS_maxresults	15
RESULTS_SEARCH_8_PARAMETERS_separate_searches	FALSE
RESULTS_SEARCH_8_PARAMETERS_MSTOLERANCE_type	dalton
RESULTS_SEARCH_8_PARAMETERS_MSTOLERANCE_value	0.05
RESULTS_SEARCH_8_PARAMETERS_MSMSTOLERANCE_type	dalton
RESULTS_SEARCH_8_PARAMETERS_MSMSTOLERANCE_value	0.1
RESULTS_SEARCH_8_PARAMETERS_MS_STANDARD_DEVIATION_type	dalton
RESULTS_SEARCH_8_PARAMETERS_MS_STANDARD_DEVIATION_value	0.0011
RESULTS_SEARCH_8_PARAMETERS_MSMS_STANDARD_DEVIATION_type	dalton
RESULTS_SEARCH_8_PARAMETERS_MSMS_STANDARD_DEVIATION_value	0.01
RESULTS_SEARCH_8_PARAMETERS_FASTA_filename	C:\AB SCIEX\ProteinPilot Data\SearchDatabases\Natalie_Turner_Cattle_cRAP_combined_2020.fasta
RESULTS_SEARCH_8_PARAMETERS_AUTO_CALIBRATION_ms	TRUE
RESULTS_SEARCH_8_PARAMETERS_AUTO_CALIBRATION_msexport	FALSE
RESULTS_SEARCH_8_PARAMETERS_AUTO_CALIBRATION_msms	TRUE
RESULTS_SEARCH_8_PARAMETERS_AUTO_CALIBRATION_msmstolsdratio	2.75
RESULTS_SEARCH_8_PARAMETERS_AUTO_CALIBRATION_mstolsdratio	7
RESULTS_SEARCH_8_PARAMETERS_AUTO_CALIBRATION_squareroot	TRUE
RESULTS_SEARCH_8_PARAMETERS_AUTO_CALIBRATION_type	dalton
RESULTS_SEARCH_8_PARAMETERS_AUTO_CALIBRATION_MCP_d_s_s_f	0.0666667
RESULTS_SEARCH_8_PARAMETERS_AUTO_CALIBRATION_MCP_d_s_w_f	3
RESULTS_SEARCH_8_PARAMETERS_AUTO_CALIBRATION_MCP_m_f_r_mbc	200
RESULTS_SEARCH_8_PARAMETERS_AUTO_CALIBRATION_MCP_m_m_c	10
RESULTS_SEARCH_8_PARAMETERS_AUTO_CALIBRATION_MCP_m_m_f_s	0.25
RESULTS_SEARCH_8_PARAMETERS_AUTO_CALIBRATION_MCP_m_m_p_f	0.33
RESULTS_SEARCH_8_PARAMETERS_AUTO_CALIBRATION_MCP_m_m_p_rms_f	1
RESULTS_SEARCH_8_PARAMETERS_AUTO_CALIBRATION_MCP_m_p_t_f	1
RESULTS_SEARCH_8_PARAMETERS_AUTO_CALIBRATION_MCP_m_r_h_n_b	15
RESULTS_SEARCH_8_PARAMETERS_AUTO_CALIBRATION_MCP_m_z_n_s	99
RESULTS_SEARCH_8_PARAMETERS_AUTO_CALIBRATION_MCP_m_z_s_mn_f_r	0.0666667
RESULTS_SEARCH_8_PARAMETERS_AUTO_CALIBRATION_MCP_m_z_s_mx_f_r	0.1
RESULTS_SEARCH_8_PARAMETERS_MS_AUTO_CALIBRATION_OUT_avres	-3.49654e-09
RESULTS_SEARCH_8_PARAMETERS_MS_AUTO_CALIBRATION_OUT_c0	-0.000616165
RESULTS_SEARCH_8_PARAMETERS_MS_AUTO_CALIBRATION_OUT_c1minus1	2.1932e-05
RESULTS_SEARCH_8_PARAMETERS_MS_AUTO_CALIBRATION_OUT_c2	0
RESULTS_SEARCH_8_PARAMETERS_MS_AUTO_CALIBRATION_OUT_file	1
RESULTS_SEARCH_8_PARAMETERS_MS_AUTO_CALIBRATION_OUT_partnumber	4
RESULTS_SEARCH_8_PARAMETERS_MS_AUTO_CALIBRATION_OUT_polyorder	1
RESULTS_SEARCH_8_PARAMETERS_MS_AUTO_CALIBRATION_OUT_sample	1
RESULTS_SEARCH_8_PARAMETERS_MS_AUTO_CALIBRATION_OUT_squareroot	TRUE
RESULTS_SEARCH_8_PARAMETERS_MSMS_AUTO_CALIBRATION_OUT_avres	-1.32548e-07
RESULTS_SEARCH_8_PARAMETERS_MSMS_AUTO_CALIBRATION_OUT_c0	-0.000420323
RESULTS_SEARCH_8_PARAMETERS_MSMS_AUTO_CALIBRATION_OUT_c1minus1	1.50103e-05
RESULTS_SEARCH_8_PARAMETERS_MSMS_AUTO_CALIBRATION_OUT_c2	0
RESULTS_SEARCH_8_PARAMETERS_MSMS_AUTO_CALIBRATION_OUT_file	1
RESULTS_SEARCH_8_PARAMETERS_MSMS_AUTO_CALIBRATION_OUT_partnumber	4
RESULTS_SEARCH_8_PARAMETERS_MSMS_AUTO_CALIBRATION_OUT_polyorder	1900-01-01
RESULTS_SEARCH_8_PARAMETERS_MSMS_AUTO_CALIBRATION_OUT_sample	1
RESULTS_SEARCH_8_PARAMETERS_MSMS_AUTO_CALIBRATION_OUT_squareroot	TRUE
RESULTS_SEARCH_8_PARAMETERS_MAX_PRECURSORS_FRAGLET	5
RESULTS_SEARCH_8_PARAMETERS_MAX_PRECURSORS_TAGLET	1
RESULTS_SEARCH_8_PARAMETERS_PRECURSORS_DR_FRAGLET	10
RESULTS_SEARCH_8_PARAMETERS_PRECURSORS_DR_TAGLET	3
RESULTS_SEARCH_8_PARAMETERS_DEFAULT_CHARGE_STATE_1_charge	2
RESULTS_SEARCH_8_PARAMETERS_DEFAULT_CHARGE_STATE_1_probability	1
RESULTS_SEARCH_8_PARAMETERS_DEFAULT_CHARGE_STATE_2_charge	3
RESULTS_SEARCH_8_PARAMETERS_DEFAULT_CHARGE_STATE_2_probability	1
RESULTS_SEARCH_8_PARAMETERS_DEFAULT_CHARGE_STATE_3_charge	4
RESULTS_SEARCH_8_PARAMETERS_DEFAULT_CHARGE_STATE_3_probability	1
RESULTS_SEARCH_8_PARAMETERS_VERSION	5.0.2.0, 5346
RESULTS_SEARCH_8_PARAMETERS_PARAGON_VERSION	5.0.2.0, 5174
RESULTS_SEARCH_8_PARAMETERS_APPLICATION	ProteinPilot(tm) Software
RESULTS_SEARCH_8_PARAMETERS_PROGROUP_alternativedispositionmaximumfoldprobabilitydrop	100
RESULTS_SEARCH_8_PARAMETERS_PROGROUP_alternativedispositionmaximumfoldscoredrop	2
RESULTS_SEARCH_8_PARAMETERS_PROGROUP_autodiscordantpeptidethreshold	0.3
RESULTS_SEARCH_8_PARAMETERS_PROGROUP_bayesconfidencecalclulation	TRUE
RESULTS_SEARCH_8_PARAMETERS_PROGROUP_calibrateconfidence	TRUE
RESULTS_SEARCH_8_PARAMETERS_PROGROUP_compresspeptides	FALSE
RESULTS_SEARCH_8_PARAMETERS_PROGROUP_confidencepercentthresholdforexcludingothersfromquant	15
RESULTS_SEARCH_8_PARAMETERS_PROGROUP_confidencepercentthresholdforincludingselfinquant	15
RESULTS_SEARCH_8_PARAMETERS_PROGROUP_donotstoremspeaklists	FALSE
RESULTS_SEARCH_8_PARAMETERS_PROGROUP_fasta	C:\AB SCIEX\ProteinPilot Data\SearchDatabases\Natalie_Turner_Cattle_cRAP_combined_2020.fasta
RESULTS_SEARCH_8_PARAMETERS_PROGROUP_featuregroupminpepconf	0.66
RESULTS_SEARCH_8_PARAMETERS_PROGROUP_featuregroupminups	0.47
RESULTS_SEARCH_8_PARAMETERS_PROGROUP_focusingintersection	4
RESULTS_SEARCH_8_PARAMETERS_PROGROUP_focusingminimummatchconfidence	0.1
RESULTS_SEARCH_8_PARAMETERS_PROGROUP_focusingminunusedprotscore	0.1
RESULTS_SEARCH_8_PARAMETERS_PROGROUP_focusingsubsetcutoff	6
RESULTS_SEARCH_8_PARAMETERS_PROGROUP_intersection	1.3
RESULTS_SEARCH_8_PARAMETERS_PROGROUP_minimummatchconfidencecutoff	0.001
RESULTS_SEARCH_8_PARAMETERS_PROGROUP_minunusedprotscore	0.0458
RESULTS_SEARCH_8_PARAMETERS_PROGROUP_subsetcutoff	2
RESULTS_SEARCH_8_PARAMETERS_PROGROUP_uniprotservicehttpssupported	TRUE
RESULTS_SEARCH_8_PARAMETERS_PROGROUP_unusedprotscorethresholdforexcludingothersfromquant	1.3
RESULTS_SEARCH_8_PARAMETERS_PEAKLIST_count	3789
RESULTS_SEARCH_8_PARAMETERS_PEAKLIST_filenumber	1
RESULTS_SEARCH_8_PARAMETERS_PEAKLIST_original_count	1910-05-16
RESULTS_SEARCH_8_PARAMETERS_PEAKLIST_originalfilename	I:\lcmsabsciex5600\BACKUP(lims)\NPT035-039 DDA\20210423D_DDA_NPT36.wiff
RESULTS_SEARCH_8_PARAMETERS_PEAKLIST_partnumber	4
RESULTS_SEARCH_8_PARAMETERS_QUANT_TYPE_background_correction	FALSE
RESULTS_SEARCH_8_PARAMETERS_QUANT_TYPE_bias_correction	TRUE
RESULTS_SEARCH_8_PARAMETERS_QUANT_TYPE_keep_extreme_peptides_over_fraction	0
RESULTS_SEARCH_8_PARAMETERS_QUANT_TYPE_low_confidence_check	TRUE
RESULTS_SEARCH_8_PARAMETERS_QUANT_TYPE_low_intensity_check	TRUE
RESULTS_SEARCH_8_PARAMETERS_QUANT_TYPE_median_statistic	TRUE
RESULTS_SEARCH_8_PARAMETERS_QUANT_TYPE_mod_check	TRUE
RESULTS_SEARCH_8_PARAMETERS_QUANT_TYPE_quant_threshold	-1
RESULTS_SEARCH_8_PARAMETERS_QUANT_TYPE_quant_threshold_sn	9
RESULTS_SEARCH_8_PARAMETERS_QUANT_TYPE_separate_searches	FALSE
RESULTS_SEARCH_8_PARAMETERS_QUANT_TYPE_shared_msms_check	TRUE
RESULTS_SEARCH_8_PARAMETERS_PARAGON_METHOD_SETTINGS_UI_SAMPLE_TYPE	Identification
RESULTS_SEARCH_8_PARAMETERS_PARAGON_METHOD_SETTINGS_UI_CYS_ALKYLATION	Iodoacetamide
RESULTS_SEARCH_8_PARAMETERS_PARAGON_METHOD_SETTINGS_UI_DIGESTION	Trypsin
RESULTS_SEARCH_8_PARAMETERS_PARAGON_METHOD_SETTINGS_UI_SPECIAL_FACTOR	Urea denaturation
RESULTS_SEARCH_8_PARAMETERS_PARAGON_METHOD_SETTINGS_UI_INSTRUMENT	TripleTOF 6600
RESULTS_SEARCH_8_PARAMETERS_PARAGON_METHOD_SETTINGS_UI_SEARCH_EFFORT	Thorough
RESULTS_SEARCH_8_PARAMETERS_PARAGON_METHOD_SETTINGS_UI_ID_FOCUS	Amino acid substitutions
RESULTS_SEARCH_8_PARAMETERS_PARAGON_METHOD_SETTINGS_UI_USER_NAME	QUTAD\carfp2
RESULTS_SEARCH_8_PARAMETERS_PARAGON_METHOD_SETTINGS_UI_MACHINE_NAME	HPCPROTEIN02
RESULTS_SEARCH_8_PARAMETERS_PARAGON_METHOD_SETTINGS_UI_SEARCH_ID	6.37551e+17
RESULTS_SEARCH_8_PARAMETERS_PARAGON_METHOD_SETTINGS_UI_START_TIME	2021-04-27 19:04:05
RESULTS_SEARCH_8_PARAMETERS_PARAGON_METHOD_SETTINGS_UI_MIN_UNUSED_PROTSCORE	0.0458
RESULTS_SEARCH_8_PARAMETERS_PARAGON_METHOD_SETTINGS_UI_PSPEP	TRUE
RESULTS_SEARCH_9_time_cpu	25818
RESULTS_SEARCH_9_time_duration	26020
RESULTS_SEARCH_9_version	5.0.2.5174
RESULTS_SEARCH_9_xml:id	SEARCH:1:637551470453103936_4
RESULTS_SEARCH_9_PARAMETERS_chemical_data_edited	FALSE
RESULTS_SEARCH_9_PARAMETERS_do_multiprecursor_search	TRUE
RESULTS_SEARCH_9_PARAMETERS_do_reverse_search	TRUE
RESULTS_SEARCH_9_PARAMETERS_max_quant_labels	35
RESULTS_SEARCH_9_PARAMETERS_maxresults	15
RESULTS_SEARCH_9_PARAMETERS_separate_searches	FALSE
RESULTS_SEARCH_9_PARAMETERS_MSTOLERANCE_type	dalton
RESULTS_SEARCH_9_PARAMETERS_MSTOLERANCE_value	0.05
RESULTS_SEARCH_9_PARAMETERS_MSMSTOLERANCE_type	dalton
RESULTS_SEARCH_9_PARAMETERS_MSMSTOLERANCE_value	0.1
RESULTS_SEARCH_9_PARAMETERS_MS_STANDARD_DEVIATION_type	dalton
RESULTS_SEARCH_9_PARAMETERS_MS_STANDARD_DEVIATION_value	0.0011
RESULTS_SEARCH_9_PARAMETERS_MSMS_STANDARD_DEVIATION_type	dalton
RESULTS_SEARCH_9_PARAMETERS_MSMS_STANDARD_DEVIATION_value	0.01
RESULTS_SEARCH_9_PARAMETERS_FASTA_filename	C:\AB SCIEX\ProteinPilot Data\SearchDatabases\Natalie_Turner_Cattle_cRAP_combined_2020.fasta
RESULTS_SEARCH_9_PARAMETERS_AUTO_CALIBRATION_ms	TRUE
RESULTS_SEARCH_9_PARAMETERS_AUTO_CALIBRATION_msexport	FALSE
RESULTS_SEARCH_9_PARAMETERS_AUTO_CALIBRATION_msms	TRUE
RESULTS_SEARCH_9_PARAMETERS_AUTO_CALIBRATION_msmstolsdratio	2.75
RESULTS_SEARCH_9_PARAMETERS_AUTO_CALIBRATION_mstolsdratio	7
RESULTS_SEARCH_9_PARAMETERS_AUTO_CALIBRATION_squareroot	TRUE
RESULTS_SEARCH_9_PARAMETERS_AUTO_CALIBRATION_type	dalton
RESULTS_SEARCH_9_PARAMETERS_AUTO_CALIBRATION_MCP_d_s_s_f	0.0666667
RESULTS_SEARCH_9_PARAMETERS_AUTO_CALIBRATION_MCP_d_s_w_f	3
RESULTS_SEARCH_9_PARAMETERS_AUTO_CALIBRATION_MCP_m_f_r_mbc	200
RESULTS_SEARCH_9_PARAMETERS_AUTO_CALIBRATION_MCP_m_m_c	10
RESULTS_SEARCH_9_PARAMETERS_AUTO_CALIBRATION_MCP_m_m_f_s	0.25
RESULTS_SEARCH_9_PARAMETERS_AUTO_CALIBRATION_MCP_m_m_p_f	0.33
RESULTS_SEARCH_9_PARAMETERS_AUTO_CALIBRATION_MCP_m_m_p_rms_f	1
RESULTS_SEARCH_9_PARAMETERS_AUTO_CALIBRATION_MCP_m_p_t_f	1
RESULTS_SEARCH_9_PARAMETERS_AUTO_CALIBRATION_MCP_m_r_h_n_b	15
RESULTS_SEARCH_9_PARAMETERS_AUTO_CALIBRATION_MCP_m_z_n_s	99
RESULTS_SEARCH_9_PARAMETERS_AUTO_CALIBRATION_MCP_m_z_s_mn_f_r	0.0666667
RESULTS_SEARCH_9_PARAMETERS_AUTO_CALIBRATION_MCP_m_z_s_mx_f_r	0.1
RESULTS_SEARCH_9_PARAMETERS_MS_AUTO_CALIBRATION_OUT_avres	-7.47036e-08
RESULTS_SEARCH_9_PARAMETERS_MS_AUTO_CALIBRATION_OUT_c0	-0.000607081
RESULTS_SEARCH_9_PARAMETERS_MS_AUTO_CALIBRATION_OUT_c1minus1	2.14588e-05
RESULTS_SEARCH_9_PARAMETERS_MS_AUTO_CALIBRATION_OUT_c2	0
RESULTS_SEARCH_9_PARAMETERS_MS_AUTO_CALIBRATION_OUT_file	1
RESULTS_SEARCH_9_PARAMETERS_MS_AUTO_CALIBRATION_OUT_partnumber	5
RESULTS_SEARCH_9_PARAMETERS_MS_AUTO_CALIBRATION_OUT_polyorder	1
RESULTS_SEARCH_9_PARAMETERS_MS_AUTO_CALIBRATION_OUT_sample	1
RESULTS_SEARCH_9_PARAMETERS_MS_AUTO_CALIBRATION_OUT_squareroot	TRUE
RESULTS_SEARCH_9_PARAMETERS_MSMS_AUTO_CALIBRATION_OUT_avres	-2.08092e-07
RESULTS_SEARCH_9_PARAMETERS_MSMS_AUTO_CALIBRATION_OUT_c0	-0.000422416
RESULTS_SEARCH_9_PARAMETERS_MSMS_AUTO_CALIBRATION_OUT_c1minus1	1.50449e-05
RESULTS_SEARCH_9_PARAMETERS_MSMS_AUTO_CALIBRATION_OUT_c2	0
RESULTS_SEARCH_9_PARAMETERS_MSMS_AUTO_CALIBRATION_OUT_file	1
RESULTS_SEARCH_9_PARAMETERS_MSMS_AUTO_CALIBRATION_OUT_partnumber	5
RESULTS_SEARCH_9_PARAMETERS_MSMS_AUTO_CALIBRATION_OUT_polyorder	1
RESULTS_SEARCH_9_PARAMETERS_MSMS_AUTO_CALIBRATION_OUT_sample	1
RESULTS_SEARCH_9_PARAMETERS_MSMS_AUTO_CALIBRATION_OUT_squareroot	TRUE
RESULTS_SEARCH_9_PARAMETERS_MAX_PRECURSORS_FRAGLET	5
RESULTS_SEARCH_9_PARAMETERS_MAX_PRECURSORS_TAGLET	1
RESULTS_SEARCH_9_PARAMETERS_PRECURSORS_DR_FRAGLET	10
RESULTS_SEARCH_9_PARAMETERS_PRECURSORS_DR_TAGLET	3
RESULTS_SEARCH_9_PARAMETERS_DEFAULT_CHARGE_STATE_1_charge	2
RESULTS_SEARCH_9_PARAMETERS_DEFAULT_CHARGE_STATE_1_probability	1
RESULTS_SEARCH_9_PARAMETERS_DEFAULT_CHARGE_STATE_2_charge	3
RESULTS_SEARCH_9_PARAMETERS_DEFAULT_CHARGE_STATE_2_probability	1
RESULTS_SEARCH_9_PARAMETERS_DEFAULT_CHARGE_STATE_3_charge	4
RESULTS_SEARCH_9_PARAMETERS_DEFAULT_CHARGE_STATE_3_probability	1
RESULTS_SEARCH_9_PARAMETERS_VERSION	5.0.2.0, 5346
RESULTS_SEARCH_9_PARAMETERS_PARAGON_VERSION	5.0.2.0, 5174
RESULTS_SEARCH_9_PARAMETERS_APPLICATION	ProteinPilot(tm) Software
RESULTS_SEARCH_9_PARAMETERS_PROGROUP_alternativedispositionmaximumfoldprobabilitydrop	100
RESULTS_SEARCH_9_PARAMETERS_PROGROUP_alternativedispositionmaximumfoldscoredrop	2
RESULTS_SEARCH_9_PARAMETERS_PROGROUP_autodiscordantpeptidethreshold	0.3
RESULTS_SEARCH_9_PARAMETERS_PROGROUP_bayesconfidencecalclulation	TRUE
RESULTS_SEARCH_9_PARAMETERS_PROGROUP_calibrateconfidence	TRUE
RESULTS_SEARCH_9_PARAMETERS_PROGROUP_compresspeptides	FALSE
RESULTS_SEARCH_9_PARAMETERS_PROGROUP_confidencepercentthresholdforexcludingothersfromquant	15
RESULTS_SEARCH_9_PARAMETERS_PROGROUP_confidencepercentthresholdforincludingselfinquant	15
RESULTS_SEARCH_9_PARAMETERS_PROGROUP_donotstoremspeaklists	FALSE
RESULTS_SEARCH_9_PARAMETERS_PROGROUP_fasta	C:\AB SCIEX\ProteinPilot Data\SearchDatabases\Natalie_Turner_Cattle_cRAP_combined_2020.fasta
RESULTS_SEARCH_9_PARAMETERS_PROGROUP_featuregroupminpepconf	0.66
RESULTS_SEARCH_9_PARAMETERS_PROGROUP_featuregroupminups	0.47
RESULTS_SEARCH_9_PARAMETERS_PROGROUP_focusingintersection	4
RESULTS_SEARCH_9_PARAMETERS_PROGROUP_focusingminimummatchconfidence	0.1
RESULTS_SEARCH_9_PARAMETERS_PROGROUP_focusingminunusedprotscore	0.1
RESULTS_SEARCH_9_PARAMETERS_PROGROUP_focusingsubsetcutoff	6
RESULTS_SEARCH_9_PARAMETERS_PROGROUP_intersection	1.3
RESULTS_SEARCH_9_PARAMETERS_PROGROUP_minimummatchconfidencecutoff	0.001
RESULTS_SEARCH_9_PARAMETERS_PROGROUP_minunusedprotscore	0.0458
RESULTS_SEARCH_9_PARAMETERS_PROGROUP_subsetcutoff	2
RESULTS_SEARCH_9_PARAMETERS_PROGROUP_uniprotservicehttpssupported	TRUE
RESULTS_SEARCH_9_PARAMETERS_PROGROUP_unusedprotscorethresholdforexcludingothersfromquant	1900-01-01 07:12:00
RESULTS_SEARCH_9_PARAMETERS_PEAKLIST_count	3813
RESULTS_SEARCH_9_PARAMETERS_PEAKLIST_filenumber	1
RESULTS_SEARCH_9_PARAMETERS_PEAKLIST_original_count	3813
RESULTS_SEARCH_9_PARAMETERS_PEAKLIST_originalfilename	I:\lcmsabsciex5600\BACKUP(lims)\NPT035-039 DDA\20210423D_DDA_NPT36.wiff
RESULTS_SEARCH_9_PARAMETERS_PEAKLIST_partnumber	5
RESULTS_SEARCH_9_PARAMETERS_QUANT_TYPE_background_correction	FALSE
RESULTS_SEARCH_9_PARAMETERS_QUANT_TYPE_bias_correction	TRUE
RESULTS_SEARCH_9_PARAMETERS_QUANT_TYPE_keep_extreme_peptides_over_fraction	0
RESULTS_SEARCH_9_PARAMETERS_QUANT_TYPE_low_confidence_check	TRUE
RESULTS_SEARCH_9_PARAMETERS_QUANT_TYPE_low_intensity_check	TRUE
RESULTS_SEARCH_9_PARAMETERS_QUANT_TYPE_median_statistic	TRUE
RESULTS_SEARCH_9_PARAMETERS_QUANT_TYPE_mod_check	TRUE
RESULTS_SEARCH_9_PARAMETERS_QUANT_TYPE_quant_threshold	-1
RESULTS_SEARCH_9_PARAMETERS_QUANT_TYPE_quant_threshold_sn	9
RESULTS_SEARCH_9_PARAMETERS_QUANT_TYPE_separate_searches	FALSE
RESULTS_SEARCH_9_PARAMETERS_QUANT_TYPE_shared_msms_check	TRUE
RESULTS_SEARCH_9_PARAMETERS_PARAGON_METHOD_SETTINGS_UI_SAMPLE_TYPE	Identification
RESULTS_SEARCH_9_PARAMETERS_PARAGON_METHOD_SETTINGS_UI_CYS_ALKYLATION	Iodoacetamide
RESULTS_SEARCH_9_PARAMETERS_PARAGON_METHOD_SETTINGS_UI_DIGESTION	Trypsin
RESULTS_SEARCH_9_PARAMETERS_PARAGON_METHOD_SETTINGS_UI_SPECIAL_FACTOR	Urea denaturation
RESULTS_SEARCH_9_PARAMETERS_PARAGON_METHOD_SETTINGS_UI_INSTRUMENT	TripleTOF 6600
RESULTS_SEARCH_9_PARAMETERS_PARAGON_METHOD_SETTINGS_UI_SEARCH_EFFORT	Thorough
RESULTS_SEARCH_9_PARAMETERS_PARAGON_METHOD_SETTINGS_UI_ID_FOCUS	Amino acid substitutions
RESULTS_SEARCH_9_PARAMETERS_PARAGON_METHOD_SETTINGS_UI_USER_NAME	QUTAD\carfp2
RESULTS_SEARCH_9_PARAMETERS_PARAGON_METHOD_SETTINGS_UI_MACHINE_NAME	HPCPROTEIN02
RESULTS_SEARCH_9_PARAMETERS_PARAGON_METHOD_SETTINGS_UI_SEARCH_ID	6.37551e+17
RESULTS_SEARCH_9_PARAMETERS_PARAGON_METHOD_SETTINGS_UI_START_TIME	2021-04-27 19:04:05
RESULTS_SEARCH_9_PARAMETERS_PARAGON_METHOD_SETTINGS_UI_MIN_UNUSED_PROTSCORE	0.0458
RESULTS_SEARCH_9_PARAMETERS_PARAGON_METHOD_SETTINGS_UI_PSPEP	TRUE
RESULTS_SEARCH_10_time_cpu	49265
RESULTS_SEARCH_10_time_duration	49482
RESULTS_SEARCH_10_version	5.0.2.5174
RESULTS_SEARCH_10_xml:id	SEARCH:2:637551470453103936_4
RESULTS_SEARCH_10_PARAMETERS_chemical_data_edited	FALSE
RESULTS_SEARCH_10_PARAMETERS_do_multiprecursor_search	TRUE
RESULTS_SEARCH_10_PARAMETERS_do_reverse_search	TRUE
RESULTS_SEARCH_10_PARAMETERS_max_quant_labels	35
RESULTS_SEARCH_10_PARAMETERS_maxresults	15
RESULTS_SEARCH_10_PARAMETERS_separate_searches	FALSE
RESULTS_SEARCH_10_PARAMETERS_MSTOLERANCE_type	dalton
RESULTS_SEARCH_10_PARAMETERS_MSTOLERANCE_value	0.05
RESULTS_SEARCH_10_PARAMETERS_MSMSTOLERANCE_type	dalton
RESULTS_SEARCH_10_PARAMETERS_MSMSTOLERANCE_value	0.1
RESULTS_SEARCH_10_PARAMETERS_MS_STANDARD_DEVIATION_type	dalton
RESULTS_SEARCH_10_PARAMETERS_MS_STANDARD_DEVIATION_value	0.0011
RESULTS_SEARCH_10_PARAMETERS_MSMS_STANDARD_DEVIATION_type	dalton
RESULTS_SEARCH_10_PARAMETERS_MSMS_STANDARD_DEVIATION_value	0.01
RESULTS_SEARCH_10_PARAMETERS_FASTA_filename	C:\AB SCIEX\ProteinPilot Data\SearchDatabases\Natalie_Turner_Cattle_cRAP_combined_2020.fasta
RESULTS_SEARCH_10_PARAMETERS_AUTO_CALIBRATION_ms	TRUE
RESULTS_SEARCH_10_PARAMETERS_AUTO_CALIBRATION_msexport	FALSE
RESULTS_SEARCH_10_PARAMETERS_AUTO_CALIBRATION_msms	TRUE
RESULTS_SEARCH_10_PARAMETERS_AUTO_CALIBRATION_msmstolsdratio	2.75
RESULTS_SEARCH_10_PARAMETERS_AUTO_CALIBRATION_mstolsdratio	7
RESULTS_SEARCH_10_PARAMETERS_AUTO_CALIBRATION_squareroot	TRUE
RESULTS_SEARCH_10_PARAMETERS_AUTO_CALIBRATION_type	dalton
RESULTS_SEARCH_10_PARAMETERS_AUTO_CALIBRATION_MCP_d_s_s_f	0.0666667
RESULTS_SEARCH_10_PARAMETERS_AUTO_CALIBRATION_MCP_d_s_w_f	3
RESULTS_SEARCH_10_PARAMETERS_AUTO_CALIBRATION_MCP_m_f_r_mbc	200
RESULTS_SEARCH_10_PARAMETERS_AUTO_CALIBRATION_MCP_m_m_c	10
RESULTS_SEARCH_10_PARAMETERS_AUTO_CALIBRATION_MCP_m_m_f_s	0.25
RESULTS_SEARCH_10_PARAMETERS_AUTO_CALIBRATION_MCP_m_m_p_f	0.33
RESULTS_SEARCH_10_PARAMETERS_AUTO_CALIBRATION_MCP_m_m_p_rms_f	1
RESULTS_SEARCH_10_PARAMETERS_AUTO_CALIBRATION_MCP_m_p_t_f	1
RESULTS_SEARCH_10_PARAMETERS_AUTO_CALIBRATION_MCP_m_r_h_n_b	15
RESULTS_SEARCH_10_PARAMETERS_AUTO_CALIBRATION_MCP_m_z_n_s	99
RESULTS_SEARCH_10_PARAMETERS_AUTO_CALIBRATION_MCP_m_z_s_mn_f_r	0.0666667
RESULTS_SEARCH_10_PARAMETERS_AUTO_CALIBRATION_MCP_m_z_s_mx_f_r	0.1
RESULTS_SEARCH_10_PARAMETERS_MS_AUTO_CALIBRATION_OUT_avres	-7.47036e-08
RESULTS_SEARCH_10_PARAMETERS_MS_AUTO_CALIBRATION_OUT_c0	-0.000607081
RESULTS_SEARCH_10_PARAMETERS_MS_AUTO_CALIBRATION_OUT_c1minus1	2.14588e-05
RESULTS_SEARCH_10_PARAMETERS_MS_AUTO_CALIBRATION_OUT_c2	0
RESULTS_SEARCH_10_PARAMETERS_MS_AUTO_CALIBRATION_OUT_file	1
RESULTS_SEARCH_10_PARAMETERS_MS_AUTO_CALIBRATION_OUT_partnumber	5
RESULTS_SEARCH_10_PARAMETERS_MS_AUTO_CALIBRATION_OUT_polyorder	1
RESULTS_SEARCH_10_PARAMETERS_MS_AUTO_CALIBRATION_OUT_sample	1
RESULTS_SEARCH_10_PARAMETERS_MS_AUTO_CALIBRATION_OUT_squareroot	TRUE
RESULTS_SEARCH_10_PARAMETERS_MSMS_AUTO_CALIBRATION_OUT_avres	-2.08092e-07
RESULTS_SEARCH_10_PARAMETERS_MSMS_AUTO_CALIBRATION_OUT_c0	-0.000422416
RESULTS_SEARCH_10_PARAMETERS_MSMS_AUTO_CALIBRATION_OUT_c1minus1	1.50449e-05
RESULTS_SEARCH_10_PARAMETERS_MSMS_AUTO_CALIBRATION_OUT_c2	0
RESULTS_SEARCH_10_PARAMETERS_MSMS_AUTO_CALIBRATION_OUT_file	1
RESULTS_SEARCH_10_PARAMETERS_MSMS_AUTO_CALIBRATION_OUT_partnumber	5
RESULTS_SEARCH_10_PARAMETERS_MSMS_AUTO_CALIBRATION_OUT_polyorder	1
RESULTS_SEARCH_10_PARAMETERS_MSMS_AUTO_CALIBRATION_OUT_sample	1
RESULTS_SEARCH_10_PARAMETERS_MSMS_AUTO_CALIBRATION_OUT_squareroot	TRUE
RESULTS_SEARCH_10_PARAMETERS_MAX_PRECURSORS_FRAGLET	5
RESULTS_SEARCH_10_PARAMETERS_MAX_PRECURSORS_TAGLET	1
RESULTS_SEARCH_10_PARAMETERS_PRECURSORS_DR_FRAGLET	10
RESULTS_SEARCH_10_PARAMETERS_PRECURSORS_DR_TAGLET	3
RESULTS_SEARCH_10_PARAMETERS_DEFAULT_CHARGE_STATE_1_charge	2
RESULTS_SEARCH_10_PARAMETERS_DEFAULT_CHARGE_STATE_1_probability	1
RESULTS_SEARCH_10_PARAMETERS_DEFAULT_CHARGE_STATE_2_charge	3
RESULTS_SEARCH_10_PARAMETERS_DEFAULT_CHARGE_STATE_2_probability	1
RESULTS_SEARCH_10_PARAMETERS_DEFAULT_CHARGE_STATE_3_charge	4
RESULTS_SEARCH_10_PARAMETERS_DEFAULT_CHARGE_STATE_3_probability	1900-01-01
RESULTS_SEARCH_10_PARAMETERS_VERSION	5.0.2.0, 5346
RESULTS_SEARCH_10_PARAMETERS_PARAGON_VERSION	5.0.2.0, 5174
RESULTS_SEARCH_10_PARAMETERS_APPLICATION	ProteinPilot(tm) Software
RESULTS_SEARCH_10_PARAMETERS_PROGROUP_alternativedispositionmaximumfoldprobabilitydrop	100
RESULTS_SEARCH_10_PARAMETERS_PROGROUP_alternativedispositionmaximumfoldscoredrop	2
RESULTS_SEARCH_10_PARAMETERS_PROGROUP_autodiscordantpeptidethreshold	0.3
RESULTS_SEARCH_10_PARAMETERS_PROGROUP_bayesconfidencecalclulation	TRUE
RESULTS_SEARCH_10_PARAMETERS_PROGROUP_calibrateconfidence	TRUE
RESULTS_SEARCH_10_PARAMETERS_PROGROUP_compresspeptides	FALSE
RESULTS_SEARCH_10_PARAMETERS_PROGROUP_confidencepercentthresholdforexcludingothersfromquant	15
RESULTS_SEARCH_10_PARAMETERS_PROGROUP_confidencepercentthresholdforincludingselfinquant	15
RESULTS_SEARCH_10_PARAMETERS_PROGROUP_donotstoremspeaklists	FALSE
RESULTS_SEARCH_10_PARAMETERS_PROGROUP_fasta	C:\AB SCIEX\ProteinPilot Data\SearchDatabases\Natalie_Turner_Cattle_cRAP_combined_2020.fasta
RESULTS_SEARCH_10_PARAMETERS_PROGROUP_featuregroupminpepconf	0.66
RESULTS_SEARCH_10_PARAMETERS_PROGROUP_featuregroupminups	0.47
RESULTS_SEARCH_10_PARAMETERS_PROGROUP_focusingintersection	4
RESULTS_SEARCH_10_PARAMETERS_PROGROUP_focusingminimummatchconfidence	0.1
RESULTS_SEARCH_10_PARAMETERS_PROGROUP_focusingminunusedprotscore	0.1
RESULTS_SEARCH_10_PARAMETERS_PROGROUP_focusingsubsetcutoff	6
RESULTS_SEARCH_10_PARAMETERS_PROGROUP_intersection	1.3
RESULTS_SEARCH_10_PARAMETERS_PROGROUP_minimummatchconfidencecutoff	0.001
RESULTS_SEARCH_10_PARAMETERS_PROGROUP_minunusedprotscore	01:05:57.120000
RESULTS_SEARCH_10_PARAMETERS_PROGROUP_subsetcutoff	2
RESULTS_SEARCH_10_PARAMETERS_PROGROUP_uniprotservicehttpssupported	TRUE
RESULTS_SEARCH_10_PARAMETERS_PROGROUP_unusedprotscorethresholdforexcludingothersfromquant	1.3
RESULTS_SEARCH_10_PARAMETERS_PEAKLIST_count	3813
RESULTS_SEARCH_10_PARAMETERS_PEAKLIST_filenumber	1
RESULTS_SEARCH_10_PARAMETERS_PEAKLIST_original_count	3813
RESULTS_SEARCH_10_PARAMETERS_PEAKLIST_originalfilename	I:\lcmsabsciex5600\BACKUP(lims)\NPT035-039 DDA\20210423D_DDA_NPT36.wiff
RESULTS_SEARCH_10_PARAMETERS_PEAKLIST_partnumber	5
RESULTS_SEARCH_10_PARAMETERS_QUANT_TYPE_background_correction	FALSE
RESULTS_SEARCH_10_PARAMETERS_QUANT_TYPE_bias_correction	TRUE
RESULTS_SEARCH_10_PARAMETERS_QUANT_TYPE_keep_extreme_peptides_over_fraction	0
RESULTS_SEARCH_10_PARAMETERS_QUANT_TYPE_low_confidence_check	TRUE
RESULTS_SEARCH_10_PARAMETERS_QUANT_TYPE_low_intensity_check	TRUE
RESULTS_SEARCH_10_PARAMETERS_QUANT_TYPE_median_statistic	TRUE
RESULTS_SEARCH_10_PARAMETERS_QUANT_TYPE_mod_check	TRUE
RESULTS_SEARCH_10_PARAMETERS_QUANT_TYPE_quant_threshold	-1
RESULTS_SEARCH_10_PARAMETERS_QUANT_TYPE_quant_threshold_sn	9
RESULTS_SEARCH_10_PARAMETERS_QUANT_TYPE_separate_searches	FALSE
RESULTS_SEARCH_10_PARAMETERS_QUANT_TYPE_shared_msms_check	TRUE
RESULTS_SEARCH_10_PARAMETERS_PARAGON_METHOD_SETTINGS_UI_SAMPLE_TYPE	Identification
RESULTS_SEARCH_10_PARAMETERS_PARAGON_METHOD_SETTINGS_UI_CYS_ALKYLATION	Iodoacetamide
RESULTS_SEARCH_10_PARAMETERS_PARAGON_METHOD_SETTINGS_UI_DIGESTION	Trypsin
RESULTS_SEARCH_10_PARAMETERS_PARAGON_METHOD_SETTINGS_UI_SPECIAL_FACTOR	Urea denaturation
RESULTS_SEARCH_10_PARAMETERS_PARAGON_METHOD_SETTINGS_UI_INSTRUMENT	TripleTOF 6600
RESULTS_SEARCH_10_PARAMETERS_PARAGON_METHOD_SETTINGS_UI_SEARCH_EFFORT	Thorough
RESULTS_SEARCH_10_PARAMETERS_PARAGON_METHOD_SETTINGS_UI_ID_FOCUS	Amino acid substitutions
RESULTS_SEARCH_10_PARAMETERS_PARAGON_METHOD_SETTINGS_UI_USER_NAME	QUTAD\carfp2
RESULTS_SEARCH_10_PARAMETERS_PARAGON_METHOD_SETTINGS_UI_MACHINE_NAME	HPCPROTEIN02
RESULTS_SEARCH_10_PARAMETERS_PARAGON_METHOD_SETTINGS_UI_SEARCH_ID	6.37551e+17
RESULTS_SEARCH_10_PARAMETERS_PARAGON_METHOD_SETTINGS_UI_START_TIME	2021-04-27 19:04:05
RESULTS_SEARCH_10_PARAMETERS_PARAGON_METHOD_SETTINGS_UI_MIN_UNUSED_PROTSCORE	0.0458
RESULTS_SEARCH_10_PARAMETERS_PARAGON_METHOD_SETTINGS_UI_PSPEP	TRUE
RESULTS_SEARCH_11_time_cpu	71027
RESULTS_SEARCH_11_time_duration	71275
RESULTS_SEARCH_11_version	5.0.2.5174
RESULTS_SEARCH_11_xml:id	SEARCH:1:637551470453103936_5
RESULTS_SEARCH_11_PARAMETERS_chemical_data_edited	FALSE
RESULTS_SEARCH_11_PARAMETERS_do_multiprecursor_search	TRUE
RESULTS_SEARCH_11_PARAMETERS_do_reverse_search	TRUE
RESULTS_SEARCH_11_PARAMETERS_max_quant_labels	35
RESULTS_SEARCH_11_PARAMETERS_maxresults	15
RESULTS_SEARCH_11_PARAMETERS_separate_searches	FALSE
RESULTS_SEARCH_11_PARAMETERS_MSTOLERANCE_type	dalton
RESULTS_SEARCH_11_PARAMETERS_MSTOLERANCE_value	0.05
RESULTS_SEARCH_11_PARAMETERS_MSMSTOLERANCE_type	dalton
RESULTS_SEARCH_11_PARAMETERS_MSMSTOLERANCE_value	0.1
RESULTS_SEARCH_11_PARAMETERS_MS_STANDARD_DEVIATION_type	dalton
RESULTS_SEARCH_11_PARAMETERS_MS_STANDARD_DEVIATION_value	0.0011
RESULTS_SEARCH_11_PARAMETERS_MSMS_STANDARD_DEVIATION_type	dalton
RESULTS_SEARCH_11_PARAMETERS_MSMS_STANDARD_DEVIATION_value	0.01
RESULTS_SEARCH_11_PARAMETERS_FASTA_filename	C:\AB SCIEX\ProteinPilot Data\SearchDatabases\Natalie_Turner_Cattle_cRAP_combined_2020.fasta
RESULTS_SEARCH_11_PARAMETERS_AUTO_CALIBRATION_ms	TRUE
RESULTS_SEARCH_11_PARAMETERS_AUTO_CALIBRATION_msexport	FALSE
RESULTS_SEARCH_11_PARAMETERS_AUTO_CALIBRATION_msms	TRUE
RESULTS_SEARCH_11_PARAMETERS_AUTO_CALIBRATION_msmstolsdratio	2.75
RESULTS_SEARCH_11_PARAMETERS_AUTO_CALIBRATION_mstolsdratio	7
RESULTS_SEARCH_11_PARAMETERS_AUTO_CALIBRATION_squareroot	TRUE
RESULTS_SEARCH_11_PARAMETERS_AUTO_CALIBRATION_type	dalton
RESULTS_SEARCH_11_PARAMETERS_AUTO_CALIBRATION_MCP_d_s_s_f	0.0666667
RESULTS_SEARCH_11_PARAMETERS_AUTO_CALIBRATION_MCP_d_s_w_f	3
RESULTS_SEARCH_11_PARAMETERS_AUTO_CALIBRATION_MCP_m_f_r_mbc	200
RESULTS_SEARCH_11_PARAMETERS_AUTO_CALIBRATION_MCP_m_m_c	10
RESULTS_SEARCH_11_PARAMETERS_AUTO_CALIBRATION_MCP_m_m_f_s	0.25
RESULTS_SEARCH_11_PARAMETERS_AUTO_CALIBRATION_MCP_m_m_p_f	0.33
RESULTS_SEARCH_11_PARAMETERS_AUTO_CALIBRATION_MCP_m_m_p_rms_f	1
RESULTS_SEARCH_11_PARAMETERS_AUTO_CALIBRATION_MCP_m_p_t_f	1
RESULTS_SEARCH_11_PARAMETERS_AUTO_CALIBRATION_MCP_m_r_h_n_b	15
RESULTS_SEARCH_11_PARAMETERS_AUTO_CALIBRATION_MCP_m_z_n_s	99
RESULTS_SEARCH_11_PARAMETERS_AUTO_CALIBRATION_MCP_m_z_s_mn_f_r	0.0666667
RESULTS_SEARCH_11_PARAMETERS_AUTO_CALIBRATION_MCP_m_z_s_mx_f_r	0.1
RESULTS_SEARCH_11_PARAMETERS_MAX_PRECURSORS_FRAGLET	5
RESULTS_SEARCH_11_PARAMETERS_MAX_PRECURSORS_TAGLET	1
RESULTS_SEARCH_11_PARAMETERS_PRECURSORS_DR_FRAGLET	10
RESULTS_SEARCH_11_PARAMETERS_PRECURSORS_DR_TAGLET	3
RESULTS_SEARCH_11_PARAMETERS_DEFAULT_CHARGE_STATE_1_charge	2
RESULTS_SEARCH_11_PARAMETERS_DEFAULT_CHARGE_STATE_1_probability	1
RESULTS_SEARCH_11_PARAMETERS_DEFAULT_CHARGE_STATE_2_charge	3
RESULTS_SEARCH_11_PARAMETERS_DEFAULT_CHARGE_STATE_2_probability	1
RESULTS_SEARCH_11_PARAMETERS_DEFAULT_CHARGE_STATE_3_charge	4
RESULTS_SEARCH_11_PARAMETERS_DEFAULT_CHARGE_STATE_3_probability	1
RESULTS_SEARCH_11_PARAMETERS_VERSION	5.0.2.0, 5346
RESULTS_SEARCH_11_PARAMETERS_PARAGON_VERSION	5.0.2.0, 5174
RESULTS_SEARCH_11_PARAMETERS_APPLICATION	ProteinPilot(tm) Software
RESULTS_SEARCH_11_PARAMETERS_PROGROUP_alternativedispositionmaximumfoldprobabilitydrop	100
RESULTS_SEARCH_11_PARAMETERS_PROGROUP_alternativedispositionmaximumfoldscoredrop	2
RESULTS_SEARCH_11_PARAMETERS_PROGROUP_autodiscordantpeptidethreshold	0.3
RESULTS_SEARCH_11_PARAMETERS_PROGROUP_bayesconfidencecalclulation	TRUE
RESULTS_SEARCH_11_PARAMETERS_PROGROUP_calibrateconfidence	TRUE
RESULTS_SEARCH_11_PARAMETERS_PROGROUP_compresspeptides	FALSE
RESULTS_SEARCH_11_PARAMETERS_PROGROUP_confidencepercentthresholdforexcludingothersfromquant	1900-01-15
RESULTS_SEARCH_11_PARAMETERS_PROGROUP_confidencepercentthresholdforincludingselfinquant	15
RESULTS_SEARCH_11_PARAMETERS_PROGROUP_donotstoremspeaklists	FALSE
RESULTS_SEARCH_11_PARAMETERS_PROGROUP_fasta	C:\AB SCIEX\ProteinPilot Data\SearchDatabases\Natalie_Turner_Cattle_cRAP_combined_2020.fasta
RESULTS_SEARCH_11_PARAMETERS_PROGROUP_featuregroupminpepconf	0.66
RESULTS_SEARCH_11_PARAMETERS_PROGROUP_featuregroupminups	0.47
RESULTS_SEARCH_11_PARAMETERS_PROGROUP_focusingintersection	4
RESULTS_SEARCH_11_PARAMETERS_PROGROUP_focusingminimummatchconfidence	02:24:00
RESULTS_SEARCH_11_PARAMETERS_PROGROUP_focusingminunusedprotscore	02:24:00
RESULTS_SEARCH_11_PARAMETERS_PROGROUP_focusingsubsetcutoff	6
RESULTS_SEARCH_11_PARAMETERS_PROGROUP_intersection	1.3
RESULTS_SEARCH_11_PARAMETERS_PROGROUP_minimummatchconfidencecutoff	0.001
RESULTS_SEARCH_11_PARAMETERS_PROGROUP_minunusedprotscore	0.0458
RESULTS_SEARCH_11_PARAMETERS_PROGROUP_subsetcutoff	2
RESULTS_SEARCH_11_PARAMETERS_PROGROUP_uniprotservicehttpssupported	TRUE
RESULTS_SEARCH_11_PARAMETERS_PROGROUP_unusedprotscorethresholdforexcludingothersfromquant	1.3
RESULTS_SEARCH_11_PARAMETERS_PEAKLIST_count	3769
RESULTS_SEARCH_11_PARAMETERS_PEAKLIST_filenumber	1
RESULTS_SEARCH_11_PARAMETERS_PEAKLIST_original_count	3769
RESULTS_SEARCH_11_PARAMETERS_PEAKLIST_originalfilename	I:\lcmsabsciex5600\BACKUP(lims)\NPT035-039 DDA\20210423D_DDA_NPT36.wiff
RESULTS_SEARCH_11_PARAMETERS_PEAKLIST_partnumber	6
RESULTS_SEARCH_11_PARAMETERS_QUANT_TYPE_background_correction	FALSE
RESULTS_SEARCH_11_PARAMETERS_QUANT_TYPE_bias_correction	TRUE
RESULTS_SEARCH_11_PARAMETERS_QUANT_TYPE_keep_extreme_peptides_over_fraction	0
RESULTS_SEARCH_11_PARAMETERS_QUANT_TYPE_low_confidence_check	TRUE
RESULTS_SEARCH_11_PARAMETERS_QUANT_TYPE_low_intensity_check	TRUE
RESULTS_SEARCH_11_PARAMETERS_QUANT_TYPE_median_statistic	TRUE
RESULTS_SEARCH_11_PARAMETERS_QUANT_TYPE_mod_check	TRUE
RESULTS_SEARCH_11_PARAMETERS_QUANT_TYPE_quant_threshold	-1
RESULTS_SEARCH_11_PARAMETERS_QUANT_TYPE_quant_threshold_sn	9
RESULTS_SEARCH_11_PARAMETERS_QUANT_TYPE_separate_searches	FALSE
RESULTS_SEARCH_11_PARAMETERS_QUANT_TYPE_shared_msms_check	TRUE
RESULTS_SEARCH_11_PARAMETERS_PARAGON_METHOD_SETTINGS_UI_SAMPLE_TYPE	Identification
RESULTS_SEARCH_11_PARAMETERS_PARAGON_METHOD_SETTINGS_UI_CYS_ALKYLATION	Iodoacetamide
RESULTS_SEARCH_11_PARAMETERS_PARAGON_METHOD_SETTINGS_UI_DIGESTION	Trypsin
RESULTS_SEARCH_11_PARAMETERS_PARAGON_METHOD_SETTINGS_UI_SPECIAL_FACTOR	Urea denaturation
RESULTS_SEARCH_11_PARAMETERS_PARAGON_METHOD_SETTINGS_UI_INSTRUMENT	TripleTOF 6600
RESULTS_SEARCH_11_PARAMETERS_PARAGON_METHOD_SETTINGS_UI_SEARCH_EFFORT	Thorough
RESULTS_SEARCH_11_PARAMETERS_PARAGON_METHOD_SETTINGS_UI_ID_FOCUS	Amino acid substitutions
RESULTS_SEARCH_11_PARAMETERS_PARAGON_METHOD_SETTINGS_UI_USER_NAME	QUTAD\carfp2
RESULTS_SEARCH_11_PARAMETERS_PARAGON_METHOD_SETTINGS_UI_MACHINE_NAME	HPCPROTEIN02
RESULTS_SEARCH_11_PARAMETERS_PARAGON_METHOD_SETTINGS_UI_SEARCH_ID	6.37551e+17
RESULTS_SEARCH_11_PARAMETERS_PARAGON_METHOD_SETTINGS_UI_START_TIME	2021-04-27 19:04:05
RESULTS_SEARCH_11_PARAMETERS_PARAGON_METHOD_SETTINGS_UI_MIN_UNUSED_PROTSCORE	0.0458
RESULTS_SEARCH_11_PARAMETERS_PARAGON_METHOD_SETTINGS_UI_PSPEP	TRUE
RESULTS_SEARCH_12_time_cpu	211365
RESULTS_SEARCH_12_time_duration	211862
RESULTS_SEARCH_12_version	5.0.2.5174
RESULTS_SEARCH_12_xml:id	SEARCH:2:637551470453103936_5
RESULTS_SEARCH_12_PARAMETERS_chemical_data_edited	FALSE
RESULTS_SEARCH_12_PARAMETERS_do_multiprecursor_search	TRUE
RESULTS_SEARCH_12_PARAMETERS_do_reverse_search	TRUE
RESULTS_SEARCH_12_PARAMETERS_max_quant_labels	1900-02-04
RESULTS_SEARCH_12_PARAMETERS_maxresults	15
RESULTS_SEARCH_12_PARAMETERS_separate_searches	FALSE
RESULTS_SEARCH_12_PARAMETERS_MSTOLERANCE_type	dalton
RESULTS_SEARCH_12_PARAMETERS_MSTOLERANCE_value	0.05
RESULTS_SEARCH_12_PARAMETERS_MSMSTOLERANCE_type	dalton
RESULTS_SEARCH_12_PARAMETERS_MSMSTOLERANCE_value	0.1
RESULTS_SEARCH_12_PARAMETERS_MS_STANDARD_DEVIATION_type	dalton
RESULTS_SEARCH_12_PARAMETERS_MS_STANDARD_DEVIATION_value	0.0011
RESULTS_SEARCH_12_PARAMETERS_MSMS_STANDARD_DEVIATION_type	dalton
RESULTS_SEARCH_12_PARAMETERS_MSMS_STANDARD_DEVIATION_value	0.01
RESULTS_SEARCH_12_PARAMETERS_FASTA_filename	C:\AB SCIEX\ProteinPilot Data\SearchDatabases\Natalie_Turner_Cattle_cRAP_combined_2020.fasta
RESULTS_SEARCH_12_PARAMETERS_AUTO_CALIBRATION_ms	TRUE
RESULTS_SEARCH_12_PARAMETERS_AUTO_CALIBRATION_msexport	FALSE
RESULTS_SEARCH_12_PARAMETERS_AUTO_CALIBRATION_msms	TRUE
RESULTS_SEARCH_12_PARAMETERS_AUTO_CALIBRATION_msmstolsdratio	2.75
RESULTS_SEARCH_12_PARAMETERS_AUTO_CALIBRATION_mstolsdratio	7
RESULTS_SEARCH_12_PARAMETERS_AUTO_CALIBRATION_squareroot	TRUE
RESULTS_SEARCH_12_PARAMETERS_AUTO_CALIBRATION_type	dalton
RESULTS_SEARCH_12_PARAMETERS_AUTO_CALIBRATION_MCP_d_s_s_f	0.0666667
RESULTS_SEARCH_12_PARAMETERS_AUTO_CALIBRATION_MCP_d_s_w_f	3
RESULTS_SEARCH_12_PARAMETERS_AUTO_CALIBRATION_MCP_m_f_r_mbc	200
RESULTS_SEARCH_12_PARAMETERS_AUTO_CALIBRATION_MCP_m_m_c	10
RESULTS_SEARCH_12_PARAMETERS_AUTO_CALIBRATION_MCP_m_m_f_s	0.25
RESULTS_SEARCH_12_PARAMETERS_AUTO_CALIBRATION_MCP_m_m_p_f	0.33
RESULTS_SEARCH_12_PARAMETERS_AUTO_CALIBRATION_MCP_m_m_p_rms_f	1
RESULTS_SEARCH_12_PARAMETERS_AUTO_CALIBRATION_MCP_m_p_t_f	1
RESULTS_SEARCH_12_PARAMETERS_AUTO_CALIBRATION_MCP_m_r_h_n_b	15
RESULTS_SEARCH_12_PARAMETERS_AUTO_CALIBRATION_MCP_m_z_n_s	99
RESULTS_SEARCH_12_PARAMETERS_AUTO_CALIBRATION_MCP_m_z_s_mn_f_r	0.0666667
RESULTS_SEARCH_12_PARAMETERS_AUTO_CALIBRATION_MCP_m_z_s_mx_f_r	0.1
RESULTS_SEARCH_12_PARAMETERS_MAX_PRECURSORS_FRAGLET	5
RESULTS_SEARCH_12_PARAMETERS_MAX_PRECURSORS_TAGLET	1
RESULTS_SEARCH_12_PARAMETERS_PRECURSORS_DR_FRAGLET	10
RESULTS_SEARCH_12_PARAMETERS_PRECURSORS_DR_TAGLET	3
RESULTS_SEARCH_12_PARAMETERS_DEFAULT_CHARGE_STATE_1_charge	2
RESULTS_SEARCH_12_PARAMETERS_DEFAULT_CHARGE_STATE_1_probability	1
RESULTS_SEARCH_12_PARAMETERS_DEFAULT_CHARGE_STATE_2_charge	3
RESULTS_SEARCH_12_PARAMETERS_DEFAULT_CHARGE_STATE_2_probability	1
RESULTS_SEARCH_12_PARAMETERS_DEFAULT_CHARGE_STATE_3_charge	4
RESULTS_SEARCH_12_PARAMETERS_DEFAULT_CHARGE_STATE_3_probability	1
RESULTS_SEARCH_12_PARAMETERS_VERSION	5.0.2.0, 5346
RESULTS_SEARCH_12_PARAMETERS_PARAGON_VERSION	5.0.2.0, 5174
RESULTS_SEARCH_12_PARAMETERS_APPLICATION	ProteinPilot(tm) Software
RESULTS_SEARCH_12_PARAMETERS_PROGROUP_alternativedispositionmaximumfoldprobabilitydrop	100
RESULTS_SEARCH_12_PARAMETERS_PROGROUP_alternativedispositionmaximumfoldscoredrop	2
RESULTS_SEARCH_12_PARAMETERS_PROGROUP_autodiscordantpeptidethreshold	0.3
RESULTS_SEARCH_12_PARAMETERS_PROGROUP_bayesconfidencecalclulation	TRUE
RESULTS_SEARCH_12_PARAMETERS_PROGROUP_calibrateconfidence	TRUE
RESULTS_SEARCH_12_PARAMETERS_PROGROUP_compresspeptides	FALSE
RESULTS_SEARCH_12_PARAMETERS_PROGROUP_confidencepercentthresholdforexcludingothersfromquant	15
RESULTS_SEARCH_12_PARAMETERS_PROGROUP_confidencepercentthresholdforincludingselfinquant	15
RESULTS_SEARCH_12_PARAMETERS_PROGROUP_donotstoremspeaklists	FALSE
RESULTS_SEARCH_12_PARAMETERS_PROGROUP_fasta	C:\AB SCIEX\ProteinPilot Data\SearchDatabases\Natalie_Turner_Cattle_cRAP_combined_2020.fasta
RESULTS_SEARCH_12_PARAMETERS_PROGROUP_featuregroupminpepconf	0.66
RESULTS_SEARCH_12_PARAMETERS_PROGROUP_featuregroupminups	0.47
RESULTS_SEARCH_12_PARAMETERS_PROGROUP_focusingintersection	4
RESULTS_SEARCH_12_PARAMETERS_PROGROUP_focusingminimummatchconfidence	0.1
RESULTS_SEARCH_12_PARAMETERS_PROGROUP_focusingminunusedprotscore	0.1
RESULTS_SEARCH_12_PARAMETERS_PROGROUP_focusingsubsetcutoff	6
RESULTS_SEARCH_12_PARAMETERS_PROGROUP_intersection	1.3
RESULTS_SEARCH_12_PARAMETERS_PROGROUP_minimummatchconfidencecutoff	0.001
RESULTS_SEARCH_12_PARAMETERS_PROGROUP_minunusedprotscore	0.0458
RESULTS_SEARCH_12_PARAMETERS_PROGROUP_subsetcutoff	2
RESULTS_SEARCH_12_PARAMETERS_PROGROUP_uniprotservicehttpssupported	TRUE
RESULTS_SEARCH_12_PARAMETERS_PROGROUP_unusedprotscorethresholdforexcludingothersfromquant	1.3
RESULTS_SEARCH_12_PARAMETERS_PEAKLIST_count	3769
RESULTS_SEARCH_12_PARAMETERS_PEAKLIST_filenumber	1
RESULTS_SEARCH_12_PARAMETERS_PEAKLIST_original_count	3769
RESULTS_SEARCH_12_PARAMETERS_PEAKLIST_originalfilename	I:\lcmsabsciex5600\BACKUP(lims)\NPT035-039 DDA\20210423D_DDA_NPT36.wiff
RESULTS_SEARCH_12_PARAMETERS_PEAKLIST_partnumber	6
RESULTS_SEARCH_12_PARAMETERS_QUANT_TYPE_background_correction	FALSE
RESULTS_SEARCH_12_PARAMETERS_QUANT_TYPE_bias_correction	TRUE
RESULTS_SEARCH_12_PARAMETERS_QUANT_TYPE_keep_extreme_peptides_over_fraction	0
RESULTS_SEARCH_12_PARAMETERS_QUANT_TYPE_low_confidence_check	TRUE
RESULTS_SEARCH_12_PARAMETERS_QUANT_TYPE_low_intensity_check	TRUE
RESULTS_SEARCH_12_PARAMETERS_QUANT_TYPE_median_statistic	TRUE
RESULTS_SEARCH_12_PARAMETERS_QUANT_TYPE_mod_check	TRUE
RESULTS_SEARCH_12_PARAMETERS_QUANT_TYPE_quant_threshold	-1
RESULTS_SEARCH_12_PARAMETERS_QUANT_TYPE_quant_threshold_sn	9
RESULTS_SEARCH_12_PARAMETERS_QUANT_TYPE_separate_searches	FALSE
RESULTS_SEARCH_12_PARAMETERS_QUANT_TYPE_shared_msms_check	TRUE
RESULTS_SEARCH_12_PARAMETERS_PARAGON_METHOD_SETTINGS_UI_SAMPLE_TYPE	Identification
RESULTS_SEARCH_12_PARAMETERS_PARAGON_METHOD_SETTINGS_UI_CYS_ALKYLATION	Iodoacetamide
RESULTS_SEARCH_12_PARAMETERS_PARAGON_METHOD_SETTINGS_UI_DIGESTION	Trypsin
RESULTS_SEARCH_12_PARAMETERS_PARAGON_METHOD_SETTINGS_UI_SPECIAL_FACTOR	Urea denaturation
RESULTS_SEARCH_12_PARAMETERS_PARAGON_METHOD_SETTINGS_UI_INSTRUMENT	TripleTOF 6600
RESULTS_SEARCH_12_PARAMETERS_PARAGON_METHOD_SETTINGS_UI_SEARCH_EFFORT	Thorough
RESULTS_SEARCH_12_PARAMETERS_PARAGON_METHOD_SETTINGS_UI_ID_FOCUS	Amino acid substitutions
RESULTS_SEARCH_12_PARAMETERS_PARAGON_METHOD_SETTINGS_UI_USER_NAME	QUTAD\carfp2
RESULTS_SEARCH_12_PARAMETERS_PARAGON_METHOD_SETTINGS_UI_MACHINE_NAME	HPCPROTEIN02
RESULTS_SEARCH_12_PARAMETERS_PARAGON_METHOD_SETTINGS_UI_SEARCH_ID	6.37551e+17
RESULTS_SEARCH_12_PARAMETERS_PARAGON_METHOD_SETTINGS_UI_START_TIME	2021-04-27 19:04:05
RESULTS_SEARCH_12_PARAMETERS_PARAGON_METHOD_SETTINGS_UI_MIN_UNUSED_PROTSCORE	0.0458
RESULTS_SEARCH_12_PARAMETERS_PARAGON_METHOD_SETTINGS_UI_PSPEP	TRUE
RESULTS_GROUPRESULTSUMMARY_1_confidence	0.99
RESULTS_GROUPRESULTSUMMARY_1_distinctpeptides	1306
RESULTS_GROUPRESULTSUMMARY_1_proteinsbeforegroupping	209
RESULTS_GROUPRESULTSUMMARY_1_proteinsidentified	58
RESULTS_GROUPRESULTSUMMARY_1_spectraidentified	2929
RESULTS_GROUPRESULTSUMMARY_2_confidence	0.95
RESULTS_GROUPRESULTSUMMARY_2_distinctpeptides	1348
RESULTS_GROUPRESULTSUMMARY_2_proteinsbeforegroupping	286
RESULTS_GROUPRESULTSUMMARY_2_proteinsidentified	75
RESULTS_GROUPRESULTSUMMARY_2_spectraidentified	2982
RESULTS_GROUPRESULTSUMMARY_3_confidence	0.66
RESULTS_GROUPRESULTSUMMARY_3_distinctpeptides	1374
RESULTS_GROUPRESULTSUMMARY_3_proteinsbeforegroupping	317
RESULTS_GROUPRESULTSUMMARY_3_proteinsidentified	85
RESULTS_GROUPRESULTSUMMARY_3_spectraidentified	3018
RESULTS_GROUPRESULTSUMMARY_4_confidence	0.100088
RESULTS_GROUPRESULTSUMMARY_4_distinctpeptides	1405
RESULTS_GROUPRESULTSUMMARY_4_proteinsbeforegroupping	379
RESULTS_GROUPRESULTSUMMARY_4_proteinsidentified	106
RESULTS_GROUPRESULTSUMMARY_4_spectraidentified	3060

## Sheet: Metadata Calculations
	Subsearch	Search string	present		File index down	Part number	Spectra - 'original'	Spectra 'count' - non-empty?	max original Spectra for part	Max non-empty spectra for part	File Index for first only
	1	RESULTS_SEARCH_1_PARAMETERS_PEAKLIST_rawdatafilename		I:\lcmsabsciex5600\BACKUP(lims)\NPT035-039 DDA\20210423D_DDA_NPT36.wiff	1	1	3800	3800	3800	3800	1
	2	RESULTS_SEARCH_2_PARAMETERS_PEAKLIST_rawdatafilename		I:\lcmsabsciex5600\BACKUP(lims)\NPT035-039 DDA\20210423D_DDA_NPT36.wiff	1	1	3800	3800
	3	RESULTS_SEARCH_3_PARAMETERS_PEAKLIST_rawdatafilename		I:\lcmsabsciex5600\BACKUP(lims)\NPT035-039 DDA\20210423D_DDA_NPT36.wiff	1	2	3799	3799	3799	3799
1 if Rapid, 2 if Thor	4	RESULTS_SEARCH_4_PARAMETERS_PEAKLIST_rawdatafilename		I:\lcmsabsciex5600\BACKUP(lims)\NPT035-039 DDA\20210423D_DDA_NPT36.wiff	1	2	3799	3799
2	5	RESULTS_SEARCH_5_PARAMETERS_PEAKLIST_rawdatafilename		I:\lcmsabsciex5600\BACKUP(lims)\NPT035-039 DDA\20210423D_DDA_NPT36.wiff	1	3	3780	3780	3780	3780
	6	RESULTS_SEARCH_6_PARAMETERS_PEAKLIST_rawdatafilename		I:\lcmsabsciex5600\BACKUP(lims)\NPT035-039 DDA\20210423D_DDA_NPT36.wiff	1	3	3780	3780
# Segments	7	RESULTS_SEARCH_7_PARAMETERS_PEAKLIST_rawdatafilename		I:\lcmsabsciex5600\BACKUP(lims)\NPT035-039 DDA\20210423D_DDA_NPT36.wiff	1	4	3789	3789	3789	3789
12	8	RESULTS_SEARCH_8_PARAMETERS_PEAKLIST_rawdatafilename		I:\lcmsabsciex5600\BACKUP(lims)\NPT035-039 DDA\20210423D_DDA_NPT36.wiff	1	4	3789	3789
(max is 1000 segments)	9	RESULTS_SEARCH_9_PARAMETERS_PEAKLIST_rawdatafilename		I:\lcmsabsciex5600\BACKUP(lims)\NPT035-039 DDA\20210423D_DDA_NPT36.wiff	1	5	3813	3813	3813	3813
	10	RESULTS_SEARCH_10_PARAMETERS_PEAKLIST_rawdatafilename		I:\lcmsabsciex5600\BACKUP(lims)\NPT035-039 DDA\20210423D_DDA_NPT36.wiff	1	5	3813	3813
	11	RESULTS_SEARCH_11_PARAMETERS_PEAKLIST_rawdatafilename		I:\lcmsabsciex5600\BACKUP(lims)\NPT035-039 DDA\20210423D_DDA_NPT36.wiff	1	6	3769	3769	3769	3769
	12	RESULTS_SEARCH_12_PARAMETERS_PEAKLIST_rawdatafilename		I:\lcmsabsciex5600\BACKUP(lims)\NPT035-039 DDA\20210423D_DDA_NPT36.wiff	1	6	3769	3769

## Sheet: Curated Metadata
Group file metadata term	Metadata Description (of raw extracted item)	Use Partial Match	Term in Stream	Derived (Calculated)	Value	Validation check/comments	Conversion type, if done	Conversion factor		Metadata Category	Metadata Description of Final Metadata Item (converted manually, if applicable)	Value
	Group filename			1						Attributes - General	Group filename	20210423D_DDA_NPT36_AA_sub.group
RESULTS_SEARCH_1_PARAMETERS_PARAGON_METHOD_SETTINGS_UI_START_TIME	Start date		1		2021-04-27 19:04:05					Attributes - General	Start date	2021-04-27 19:04:05
RESULTS_SEARCH_STAT_search_begin_time_clock	Start time		1		04/27/2021 19:04:05					Attributes - General	Start time	04/27/2021 19:04:05
RESULTS_SEARCH_1_PARAMETERS_PARAGON_METHOD_SETTINGS_UI_USER_NAME	User name		1		QUTAD\carfp2					Attributes - General	User name	QUTAD\carfp2
RESULTS_SEARCH_1_xml:id	Internal search identifier number		1	1						Attributes - General	Internal search identifier number
PARAMETERS_PEAKLIST_original_count				1						Attributes - Input data	Number of spectra in search	22750
PARAMETERS_PEAKLIST_count				1						Attributes - Input data	Number of non-empty spectra in search	22750
PARAMETERS_PEAKLIST_filenumber	Number of input files	1	1	1	1					Attributes - Input data	Number of input files	1
RESULTS_SEARCH_1_PARAMETERS_PARAGON_METHOD_SETTINGS_UI_SAMPLE_TYPE	Sample Type		1		Identification					Parameters - User settings	Sample Type	Identification
RESULTS_SEARCH_1_PARAMETERS_PARAGON_METHOD_SETTINGS_UI_CYS_ALKYLATION	Cysteine Alkylation		1		Iodoacetamide					Parameters - User settings	Cysteine Alkylation	Iodoacetamide
RESULTS_SEARCH_1_PARAMETERS_PARAGON_METHOD_SETTINGS_UI_DIGESTION	Digestion		1		Trypsin					Parameters - User settings	Digestion	Trypsin
RESULTS_SEARCH_1_PARAMETERS_PARAGON_METHOD_SETTINGS_UI_SPECIAL_FACTOR	Special Factors		1		Urea denaturation					Parameters - User settings	Special Factors	Urea denaturation
RESULTS_SEARCH_1_PARAMETERS_PARAGON_METHOD_SETTINGS_UI_INSTRUMENT	Instrument		1		TripleTOF 6600					Parameters - User settings	Instrument	TripleTOF 6600
RESULTS_SEARCH_1_PARAMETERS_PARAGON_METHOD_SETTINGS_UI_SPECIES	Species									Parameters - User settings	Species
RESULTS_SEARCH_1_PARAMETERS_PARAGON_METHOD_SETTINGS_UI_SEARCH_EFFORT	Search Effort		1		Thorough					Parameters - User settings	Search Effort	Thorough
RESULTS_SEARCH_1_PARAMETERS_PARAGON_METHOD_SETTINGS_UI_ID_FOCUS	ID Focus		1		Amino acid substitutions					Parameters - User settings	ID Focus	Amino acid substitutions
RESULTS_SEARCH_1_PARAMETERS_PARAGON_METHOD_SETTINGS_UI_MIN_UNUSED_PROTSCORE	Minimum Unused ProtScore		1		0.0458					Parameters - User settings	Minimum Unused ProtScore	0.0458
RESULTS_SEARCH_1_PARAMETERS_PARAGON_METHOD_SETTINGS_UI_PSPEP	FDR Analysis		1		TRUE		Logical to English			Parameters - User settings	FDR Analysis	Yes
	Quantitation						Logical to English			Parameters - User settings	Quantitation
RESULTS_SEARCH_1_PARAMETERS_QUANT_TYPE_background_correction	Background Correction		1		FALSE		Logical to English			Parameters - User settings	Background Correction	No
RESULTS_SEARCH_1_PARAMETERS_QUANT_TYPE_bias_correction	Bias Correction		1		TRUE		Logical to English			Parameters - User settings	Bias Correction	Yes
	Channel to use as denominator in ratios									Parameters - User settings	Channel to use as denominator in ratios
RESULTS_SEARCH_1_PARAMETERS_chemical_data_edited	Modified Data Dictionary or Parameter Translation		1		FALSE		Logical to English			Parameters - User settings	Modified Data Dictionary or Parameter Translation	No
RESULTS_SEARCH_1_PARAMETERS_FASTA_filename	Database filename		1		C:\AB SCIEX\ProteinPilot Data\SearchDatabases\Natalie_Turner_Cattle_cRAP_combined_2020.fasta					Attributes - Search database	Database filename	C:\AB SCIEX\ProteinPilot Data\SearchDatabases\Natalie_Turner_Cattle_cRAP_combined_2020.fasta
				1						Attributes - Search database	Number of Proteins in Database	37629
RESULTS_SEARCH_STAT_num_proteins	Number of proteins searched		1		75258					Attributes - Search database	Number of proteins searched	75258
				1						Attributes - Search database	Number of Residues in Database	22516787
RESULTS_SEARCH_STAT_num_residues	Number of residues searched		1		45033574					Attributes - Search database	Number of residues searched	45033574
RESULTS_SEARCH_STAT_computer_memory	RAM (MB)		1		32767					Attributes - Hardware	RAM (MB)	32767
RESULTS_SEARCH_STAT_computer_name	Computer name		1		HPCPROTEIN02					Attributes - Hardware	Computer name	HPCPROTEIN02
RESULTS_SEARCH_STAT_number_cores	Number of cores in computer		1		16					Attributes - Hardware	Number of cores in computer	16
RESULTS_SEARCH_STAT_number_processors	Number of threads (double cores if hyperthreading on)		1		16					Attributes - Hardware	Number of threads (double cores if hyperthreading on)	16
RESULTS_SEARCH_STAT_number_licensed_tasks	Number of cores licensed to use		1		16					Attributes - Software environment	Number of cores licensed to use	16
RESULTS_SEARCH_STAT_os	Operating system		1		Windows 7 Enterprise Service Pack 1 (6.1.7601)					Attributes - Software environment	Operating system	Windows 7 Enterprise Service Pack 1 (6.1.7601)
RESULTS_SEARCH_1_PARAMETERS_VERSION	ProteinPilot Software Version		1		5.0.2.0, 5346					Attributes - Software environment	ProteinPilot Software Version	5.0.2.0, 5346
RESULTS_SEARCH_1_PARAMETERS_PARAGON_VERSION	Paragon Algorithm Version		1		5.0.2.0, 5174					Attributes - Software environment	Paragon Algorithm Version	5.0.2.0, 5174
RESULTS_SEARCH_1_PARAMETERS_APPLICATION	Application name		1		ProteinPilot(tm) Software					Attributes - Software environment	Application name	ProteinPilot(tm) Software
RESULTS_GROUPRESULTSUMMARY_1_confidence	Confidence of first row in summary statistics ID statistics		1		0.99		Fraction to %	100		Statistics - Protein Summary Table	Percent Confidence of first row in Summary Statistics ID Statistics	99
RESULTS_GROUPRESULTSUMMARY_1_distinctpeptides	Distinct peptides associated with 99% confidence proteins		1		1306					Statistics - Protein Summary Table	Distinct peptides associated with 99% confidence proteins	1306
RESULTS_GROUPRESULTSUMMARY_1_proteinsbeforegroupping	Proteins before grouping (99% confidence)		1		209					Statistics - Protein Summary Table	Proteins before grouping (99% confidence)	209
RESULTS_GROUPRESULTSUMMARY_1_proteinsidentified	Proteins detected (99% confidence)		1		58					Statistics - Protein Summary Table	Proteins detected (99% confidence)	58
RESULTS_GROUPRESULTSUMMARY_1_spectraidentified	Spectra associated with 99% confidence proteins		1		2929					Statistics - Protein Summary Table	Spectra associated with 99% confidence proteins	2929
RESULTS_GROUPRESULTSUMMARY_2_confidence	Confidence of second row in Summary Statistics ID statistics		1		0.95		Fraction to %	100		Statistics - Protein Summary Table	Percent Confidence of first row in Summary Statistics ID Statistics	95
RESULTS_GROUPRESULTSUMMARY_2_distinctpeptides	Distinct peptides associated with 95% confidence proteins		1		1348					Statistics - Protein Summary Table	Distinct peptides associated with 95% confidence proteins	1348
RESULTS_GROUPRESULTSUMMARY_2_proteinsbeforegroupping	Proteins before grouping (95% confidence)		1		286					Statistics - Protein Summary Table	Proteins before grouping (95% confidence)	286
RESULTS_GROUPRESULTSUMMARY_2_proteinsidentified	Proteins detected (95% confidence)		1		75					Statistics - Protein Summary Table	Proteins detected (95% confidence)	75
RESULTS_GROUPRESULTSUMMARY_2_spectraidentified	Spectra associated with 95% confidence proteins		1		2982					Statistics - Protein Summary Table	Spectra associated with 95% confidence proteins	2982
RESULTS_GROUPRESULTSUMMARY_3_confidence	Confidence of third row in summary statistics ID statistics		1		0.66		Fraction to %	100		Statistics - Protein Summary Table	Percent Confidence of first row in Summary Statistics ID Statistics	66
RESULTS_GROUPRESULTSUMMARY_3_distinctpeptides	Distinct peptides associated with 66% confidence proteins		1		1374					Statistics - Protein Summary Table	Distinct peptides associated with 66% confidence proteins	1374
RESULTS_GROUPRESULTSUMMARY_3_proteinsbeforegroupping	Proteins before grouping (66% confidence)		1		317					Statistics - Protein Summary Table	Proteins before grouping (66% confidence)	317
RESULTS_GROUPRESULTSUMMARY_3_proteinsidentified	Proteins detected (66% confidence)		1		85					Statistics - Protein Summary Table	Proteins detected (66% confidence)	85
RESULTS_GROUPRESULTSUMMARY_3_spectraidentified	Spectra associated with 66% confidence proteins		1		3018					Statistics - Protein Summary Table	Spectra associated with 66% confidence proteins	3018
RESULTS_GROUPRESULTSUMMARY_4_confidence	Confidence of fourth row in Summary Statistics ID statistics		1		0.100088		Fraction to %	100		Statistics - Protein Summary Table	Percent Confidence of first row in Summary Statistics ID Statistics	10.0088
RESULTS_GROUPRESULTSUMMARY_4_distinctpeptides	Distinct peptides associated with 10% confidence proteins		1		1405					Statistics - Protein Summary Table	Distinct peptides associated with 10% confidence proteins	1405
RESULTS_GROUPRESULTSUMMARY_4_proteinsbeforegroupping	Proteins before grouping (10% confidence)		1		379					Statistics - Protein Summary Table	Proteins before grouping (10% confidence)	379
RESULTS_GROUPRESULTSUMMARY_4_proteinsidentified	Proteins detected (10% confidence)		1		106					Statistics - Protein Summary Table	Proteins detected (10% confidence)	106
RESULTS_GROUPRESULTSUMMARY_4_spectraidentified	Spectra associated with 10% confidence proteins		1		3060					Statistics - Protein Summary Table	Spectra associated with 10% confidence proteins	3060
PARAMETERS_PEAKLIST_partnumber	Number of segments the input data are broken into	1	1	1	6					Parameters - Search Dimension Factors	Number of segments the input data are broken into	6
				1						Parameters - Search Dimension Factors	Number of searches per segment (2 for Thorough, 1 for Rapid)	2
				1						Parameters - Search Dimension Factors	Number of apparent sub-searches in group file	12
RESULTS_SEARCH_1_PARAMETERS_do_reverse_search	Do reversed search		1		TRUE					Parameters - Search Dimension Factors	Do reversed search	TRUE
RESULTS_SEARCH_1_PARAMETERS_QUANT_TYPE_separate_searches	Do separate searches for each plex in MS1 quantitation		1		FALSE					Parameters - Search Dimension Factors	Do separate searches for each plex in MS1 quantitation	FALSE
RESULTS_SEARCH_1_PARAMETERS_maxresults	Maximum number of hypotheses to keep per spectrum		1		15					Parameters - Search Dimension Factors	Maximum number of hypotheses to keep per spectrum	15
RESULTS_SEARCH_1_PARAMETERS_MSTOLERANCE_type	MS1 initial mass error tolerance type		1		dalton					Parameters - Identification - Mass accuracy	MS1 initial mass error tolerance type	dalton
RESULTS_SEARCH_1_PARAMETERS_MSTOLERANCE_value	MS1 initial mass error tolerance value		1		0.05					Parameters - Identification - Mass accuracy	MS1 initial mass error tolerance value	0.05
RESULTS_SEARCH_1_PARAMETERS_MSMSTOLERANCE_type	MS2 initial mass error tolerance type		1		dalton					Parameters - Identification - Mass accuracy	MS2 initial mass error tolerance type	dalton
RESULTS_SEARCH_1_PARAMETERS_MSMSTOLERANCE_value	MS2 initial mass error tolerance value		1		0.1					Parameters - Identification - Mass accuracy	MS2 initial mass error tolerance value	0.1
RESULTS_SEARCH_1_PARAMETERS_MS_STANDARD_DEVIATION_type	MS1 final mass error standard deviation type		1		dalton					Parameters - Identification - Mass accuracy	MS1 final mass error standard deviation type	dalton
RESULTS_SEARCH_1_PARAMETERS_MS_STANDARD_DEVIATION_value	MS1 final mass error standard deviation value		1		0.0011					Parameters - Identification - Mass accuracy	MS1 final mass error standard deviation value	0.0011
RESULTS_SEARCH_1_PARAMETERS_MSMS_STANDARD_DEVIATION_type	MS2 final mass error standard deviation type		1		dalton					Parameters - Identification - Mass accuracy	MS2 final mass error standard deviation type	dalton
RESULTS_SEARCH_1_PARAMETERS_MSMS_STANDARD_DEVIATION_value	MS2 final mass error standard deviation value		1		0.01					Parameters - Identification - Mass accuracy	MS2 final mass error standard deviation value	0.01
RESULTS_SEARCH_1_PARAMETERS_do_multiprecursor_search	Use multi-precursor search function		1		TRUE					Parameters - Identification - Multi-precursor search	Use multi-precursor search function	TRUE
RESULTS_SEARCH_1_PARAMETERS_MAX_PRECURSORS_FRAGLET	Maximum number of different precursor masses to try to match to in the Fraglet stage when doing multi-precursor search		1		5					Parameters - Identification - Multi-precursor search	Maximum number of different precursor masses to try to match to in the Fraglet stage when doing multi-precursor search	5
RESULTS_SEARCH_1_PARAMETERS_PRECURSORS_DR_FRAGLET	Maximum dynamic range gap of secondary precursors vs primary precursor in the Fraglet stage when doing multi-precursor search		1		10					Parameters - Identification - Multi-precursor search	Maximum dynamic range gap of secondary precursors vs primary precursor in the Fraglet stage when doing multi-precursor search	10
RESULTS_SEARCH_1_PARAMETERS_MAX_PRECURSORS_TAGLET	Maximum number of different precursor masses to try to match to in the Taglet stage when doing multi-precursor search		1		1					Parameters - Identification - Multi-precursor search	Maximum number of different precursor masses to try to match to in the Taglet stage when doing multi-precursor search	1
RESULTS_SEARCH_1_PARAMETERS_PRECURSORS_DR_TAGLET	Maximum dynamic range gap of secondary precursors vs primary precursor in the Taglet stage when doing multi-precursor search		1		3					Parameters - Identification - Multi-precursor search	Maximum dynamic range gap of secondary precursors vs primary precursor in the Taglet stage when doing multi-precursor search	3
RESULTS_SEARCH_1_PARAMETERS_DEFAULT_CHARGE_STATE_1_charge	First charge state to consider when precursor z is not determined		1		2					Parameters - Identification - Charge ambiguity	First charge state to consider when precursor z is not determined	2
RESULTS_SEARCH_1_PARAMETERS_DEFAULT_CHARGE_STATE_1_probability	Probability of first charge state to consider when precursor z is not determined		1		1					Parameters - Identification - Charge ambiguity	Probability of first charge state to consider when precursor z is not determined	1
RESULTS_SEARCH_1_PARAMETERS_DEFAULT_CHARGE_STATE_2_charge	Second charge state to consider when precursor z is not determined		1		3					Parameters - Identification - Charge ambiguity	Second charge state to consider when precursor z is not determined	3
RESULTS_SEARCH_1_PARAMETERS_DEFAULT_CHARGE_STATE_2_probability	Probability of second charge state to consider when precursor z is not determined		1		1					Parameters - Identification - Charge ambiguity	Probability of second charge state to consider when precursor z is not determined	1
RESULTS_SEARCH_1_PARAMETERS_DEFAULT_CHARGE_STATE_3_charge	Third charge state to consider when precursor z is not determined		1		4					Parameters - Identification - Charge ambiguity	Third charge state to consider when precursor z is not determined	4
RESULTS_SEARCH_1_PARAMETERS_DEFAULT_CHARGE_STATE_3_probability	Probability of third charge state to consider when precursor z is not determined		1		1					Parameters - Identification - Charge ambiguity	Probability of third charge state to consider when precursor z is not determined	1
RESULTS_SEARCH_1_PARAMETERS_DEFAULT_CHARGE_STATE_4_charge	Fourth charge state to consider when precursor z is not determined									Parameters - Identification - Charge ambiguity	Fourth charge state to consider when precursor z is not determined
RESULTS_SEARCH_1_PARAMETERS_DEFAULT_CHARGE_STATE_4_probability	Probability of fourth charge state to consider when precursor z is not determined									Parameters - Identification - Charge ambiguity	Probability of fourth charge state to consider when precursor z is not determined
RESULTS_SEARCH_1_PARAMETERS_PROGROUP_bayesconfidencecalclulation	Use Bayesian protein confidence calculation		1		TRUE					Parameters - Protein Grouping	Use Bayesian protein confidence calculation	TRUE
RESULTS_SEARCH_1_PARAMETERS_PROGROUP_calibrateconfidence	Use peptide FDR analysis to recalibrate peptide confidences		1		TRUE					Parameters - Protein Grouping	Use peptide FDR analysis to recalibrate peptide confidences	TRUE
RESULTS_SEARCH_1_PARAMETERS_PROGROUP_focusingintersection	In mid-Pro Group, minimum Intersection ProtScore to be in Same Group		1		4					Parameters - Protein Grouping	In mid-Pro Group, minimum Intersection ProtScore to be in Same Group	4
RESULTS_SEARCH_1_PARAMETERS_PROGROUP_focusingminunusedprotscore	In mid-Pro Group, minimum Unused ProtScore to keep a Group		1		0.1					Parameters - Protein Grouping	In mid-Pro Group, minimum Unused ProtScore to keep a Group	0.1
RESULTS_SEARCH_1_PARAMETERS_PROGROUP_focusingsubsetcutoff	In mid-Pro Group, keep competitor proteins with ProtScore units from winner		1		6					Parameters - Protein Grouping	In mid-Pro Group, keep competitor proteins with ProtScore units from winner	6
RESULTS_SEARCH_1_PARAMETERS_PROGROUP_intersection	In final Pro Group, minimum Intersection ProtScore to be in same group		1		1.3					Parameters - Protein Grouping	In final Pro Group, minimum Intersection ProtScore to be in same group	1.3
RESULTS_SEARCH_1_PARAMETERS_PROGROUP_minunusedprotscore	In final Pro Group, minimum Unused ProtScore to keep a group		1		0.0458					Parameters - Protein Grouping	In final Pro Group, minimum Unused ProtScore to keep a group	0.0458
RESULTS_SEARCH_1_PARAMETERS_PROGROUP_subsetcutoff	In final Pro Group, keep competitor proteins with ProtScore units from winner		1		2					Parameters - Protein Grouping	In final Pro Group, keep competitor proteins with ProtScore units from winner	2
RESULTS_SEARCH_1_PARAMETERS_QUANT_TYPE_background_correction	Do isobaric quant background correction algorithm		1		FALSE					Parameters - Quantitation - processing	Do isobaric quant background correction algorithm	FALSE
RESULTS_SEARCH_1_PARAMETERS_QUANT_TYPE_bias_correction	Normalize the central tendency of protein ratios to be unity		1		TRUE					Parameters - Quantitation - processing	Normalize the central tendency of protein ratios to be unity	TRUE
RESULTS_SEARCH_1_PARAMETERS_QUANT_TYPE_median_statistic	Compute protein-level ratios from the median of peptide ratios		1		TRUE					Parameters - Quantitation - processing	Compute protein-level ratios from the median of peptide ratios	TRUE
RESULTS_SEARCH_1_PARAMETERS_QUANT_TYPE_quant_threshold	Quant threshold setting no longer used		1		-1					Parameters - Quantitation - processing	Quant threshold setting no longer used	-1
RESULTS_SEARCH_1_PARAMETERS_QUANT_TYPE_quant_threshold_sn	Use measures for quantitation if signal to noise is greater than		1		9					Parameters - Quantitation - processing	Use measures for quantitation if signal to noise is greater than	9
RESULTS_SEARCH_1_PARAMETERS_max_quant_labels	Maximum number of labels allowed on a peptide for it to be used for quantitation		1		35					Parameters - Quantitation - curation	Maximum number of labels allowed on a peptide for it to be used for quantitation	35
RESULTS_SEARCH_1_PARAMETERS_QUANT_TYPE_keep_extreme_peptides_over_fraction	Include extreme ratios in the protein ratio calculation if the fraction of peptides from a protein having extreme ratios is greater than		1		0					Parameters - Quantitation - curation	Include extreme ratios in the protein ratio calculation if the fraction of peptides from a protein having extreme ratios is greater than	0
RESULTS_SEARCH_1_PARAMETERS_QUANT_TYPE_low_confidence_check	Exclude quantitation data if identification confidence does not pass a threshold value		1		TRUE					Parameters - Quantitation - curation	Exclude quantitation data if identification confidence does not pass a threshold value	TRUE
RESULTS_SEARCH_1_PARAMETERS_QUANT_TYPE_low_intensity_check	Exclude quantitation data if a minimum intensity is not passed		1		TRUE					Parameters - Quantitation - curation	Exclude quantitation data if a minimum intensity is not passed	TRUE
RESULTS_SEARCH_1_PARAMETERS_QUANT_TYPE_mod_check	Exclude quantitation data based on discordant peptide logic		1		TRUE					Parameters - Quantitation - curation	Exclude quantitation data based on discordant peptide logic	TRUE
RESULTS_SEARCH_1_PARAMETERS_QUANT_TYPE_shared_msms_check	Exclude quantitation data using sharing logic		1		TRUE					Parameters - Quantitation - curation	Exclude quantitation data using sharing logic	TRUE
RESULTS_SEARCH_1_PARAMETERS_PROGROUP_unusedprotscorethresholdforexcludingothersfromquant	Minimum protein confidence to consider a protein confident and capable of excluding spectra as shared		1		1.3					Parameters - Quantitation - curation	Minimum protein confidence to consider a protein confident and capable of excluding spectra as shared	1.3
RESULTS_SEARCH_1_PARAMETERS_PROGROUP_confidencepercentthresholdforexcludingothersfromquant	Minimum peptide percent confidence from a confident protein to consider a spectrum shared		1		15					Parameters - Quantitation - curation	Minimum peptide percent confidence from a confident protein to consider a spectrum shared	15
RESULTS_SEARCH_1_PARAMETERS_PROGROUP_confidencepercentthresholdforincludingselfinquant	Minimum peptide confidence to be used for quantitation		1		15					Parameters - Quantitation - curation	Minimum peptide confidence to be used for quantitation	15
RESULTS_SEARCH_1_PARAMETERS_PROGROUP_autodiscordantpeptidethreshold	Consider a peptide discordant if joint feature probability less than		1		0.3					Parameters - Quantitation - curation	Consider a peptide discordant if joint feature probability less than	0.3
RESULTS_SEARCH_1_PARAMETERS_PROGROUP_compresspeptides	Show results only for distinct peptides, suppressing redundancy		1		FALSE					Parameters - Non-functional	Show results only for distinct peptides, suppressing redundancy	FALSE
RESULTS_SEARCH_1_PARAMETERS_PROGROUP_donotstoremspeaklists	Do not store MS1 level data		1		FALSE					Parameters - Non-functional	Do not store MS1 level data	FALSE
RESULTS_SEARCH_STAT_search_begin_time_clock	Start time - Search		1		04/27/2021 19:04:05					Statistics - Processing Times - Start&Stop Clock Times	Start time - Search	04/27/2021 19:04:05
RESULTS_SEARCH_STAT_search_end_time_clock	End time - Search		1		04/27/2021 20:30:29					Statistics - Processing Times - Start&Stop Clock Times	End time - Search	04/27/2021 20:30:29
RESULTS_SEARCH_STAT_stage_searching_begin_time_clock	Start time - Identification algorithm stages		1		04/27/2021 20:22:40					Statistics - Processing Times - Start&Stop Clock Times	Start time - Identification algorithm stages	04/27/2021 20:22:40
RESULTS_SEARCH_STAT_stage_searching_end_time_clock	End time - Identification algorithm stages		1		04/27/2021 20:30:08					Statistics - Processing Times - Start&Stop Clock Times	End time - Identification algorithm stages	04/27/2021 20:30:08
RESULTS_SEARCH_STAT_stage_signal_processing_begin_time_clock	Start time - Signal processing stage		1		04/27/2021 19:04:06					Statistics - Processing Times - Start&Stop Clock Times	Start time - Signal processing stage	04/27/2021 19:04:06
RESULTS_SEARCH_STAT_stage_signal_processing_end_time_clock	End time - Signal processing stage		1		04/27/2021 20:22:36					Statistics - Processing Times - Start&Stop Clock Times	End time - Signal processing stage	04/27/2021 20:22:36
RESULTS_SEARCH_STAT_stage_waiting_begin_time_clock	Start time - Waiting stage		1		04/27/2021 20:22:36					Statistics - Processing Times - Start&Stop Clock Times	Start time - Waiting stage	04/27/2021 20:22:36
RESULTS_SEARCH_STAT_stage_waiting_end_time_clock	End time - Waiting stage		1		04/27/2021 20:22:40					Statistics - Processing Times - Start&Stop Clock Times	End time - Waiting stage	04/27/2021 20:22:40
RESULTS_SEARCH_STAT_task_fraglet_exe_begin_time_clock	Start time - Fraglet Algorithm search stage		1		04/27/2021 20:22:42					Statistics - Processing Times - Start&Stop Clock Times	Start time - Fraglet Algorithm search stage	04/27/2021 20:22:42
RESULTS_SEARCH_STAT_task_fraglet_exe_end_time_clock	End time - Fraglet Algorithm search stage		1		04/27/2021 20:23:56					Statistics - Processing Times - Start&Stop Clock Times	End time - Fraglet Algorithm search stage	04/27/2021 20:23:56
RESULTS_SEARCH_STAT_task_focusing_begin_time_clock	Start time - Mid-Pro Group Algorithm stage		1		04/27/2021 20:23:56					Statistics - Processing Times - Start&Stop Clock Times	Start time - Mid-Pro Group Algorithm stage	04/27/2021 20:23:56
RESULTS_SEARCH_STAT_task_focusing_end_time_clock	End time - Mid-Pro Group Algorithm stage		1		04/27/2021 20:24:37					Statistics - Processing Times - Start&Stop Clock Times	End time - Mid-Pro Group Algorithm stage	04/27/2021 20:24:37
RESULTS_SEARCH_STAT_task_taglet_exe_begin_time_clock	Start time - Taglet Algorithm search stage		1		04/27/2021 20:24:37					Statistics - Processing Times - Start&Stop Clock Times	Start time - Taglet Algorithm search stage	04/27/2021 20:24:37
RESULTS_SEARCH_STAT_task_taglet_exe_end_time_clock	End time - Taglet Algorithm search stage		1		04/27/2021 20:28:10					Statistics - Processing Times - Start&Stop Clock Times	End time - Taglet Algorithm search stage	04/27/2021 20:28:10
RESULTS_SEARCH_STAT_task_progroup_begin_time_clock	Start time - Final Pro Group Algorithm stage		1		04/27/2021 20:28:10					Statistics - Processing Times - Start&Stop Clock Times	Start time - Final Pro Group Algorithm stage	04/27/2021 20:28:10
RESULTS_SEARCH_STAT_task_progroup_end_time_clock	End time - Final Pro Group Algorithm stage		1		04/27/2021 20:30:07					Statistics - Processing Times - Start&Stop Clock Times	End time - Final Pro Group Algorithm stage	04/27/2021 20:30:07
RESULTS_SEARCH_STAT_stage_fdr_begin_time_clock	Start time - FDR analysis stage		1		04/27/2021 20:30:08					Statistics - Processing Times - Start&Stop Clock Times	Start time - FDR analysis stage	04/27/2021 20:30:08
RESULTS_SEARCH_STAT_stage_fdr_end_time_clock	End time - FDR analysis stage		1		04/27/2021 20:30:29					Statistics - Processing Times - Start&Stop Clock Times	End time - FDR analysis stage	04/27/2021 20:30:29
RESULTS_SEARCH_STAT_search_time_duration	Clock Time Duration for Full Search (ms)		1		5183714		msec to min	1.66667e-05		Statistics - Processing Times - Duration in Real Clock Times	Clock time duration - Full search (min)	86.3952
RESULTS_SEARCH_STAT_stage_searching_time_duration	Clock Time Duration for Identification Algorithm Stages (ms)		1		447373		msec to min	1.66667e-05		Statistics - Processing Times - Duration in Real Clock Times	Clock time duration - Identification algorithm stages (min)	7.45622
RESULTS_SEARCH_STAT_stage_signal_processing_time_duration	Clock Time Duration for Waiting Stage (ms)		1		4710537		msec to min	1.66667e-05		Statistics - Processing Times - Duration in Real Clock Times	Clock time duration - Signal processing stage (min)	78.5089
RESULTS_SEARCH_STAT_stage_waiting_time_duration	Clock Time Duration for Signal Processing Stage (ms)		1		3728		msec to min	1.66667e-05		Statistics - Processing Times - Duration in Real Clock Times	Clock time duration - Waiting stage (min)	0.0621333
RESULTS_SEARCH_STAT_task_fraglet_exe_time_duration	Clock Time Duration for Fraglet Algorithm Stage (ms)		1		73647		msec to min	1.66667e-05		Statistics - Processing Times - Duration in Real Clock Times	Clock time duration - Fraglet Algorithm stage (min)	1.22745
RESULTS_SEARCH_STAT_task_focusing_time_duration	Clock Time Duration for Mid-Pro Group Algorithm Stage (ms)		1		40481		msec to min	1.66667e-05		Statistics - Processing Times - Duration in Real Clock Times	Clock time duration - Mid-Pro Group Algorithm stage (min)	0.674683
RESULTS_SEARCH_STAT_task_taglet_exe_time_duration	Clock Time Duration for Taglet Algorithm Stage (ms)		1		213094		msec to min	1.66667e-05		Statistics - Processing Times - Duration in Real Clock Times	Clock time duration - Taglet Algorithm stage (min)	3.55157
RESULTS_SEARCH_STAT_task_progroup_time_duration	Clock Time Duration for Pro Group Algorithm Stage (ms)		1		117670		msec to min	1.66667e-05		Statistics - Processing Times - Duration in Real Clock Times	Clock time duration - Pro Group Algorithm stage (min)	1.96117
RESULTS_SEARCH_STAT_stage_fdr_time_duration	Clock Time Duration for FDR Analysis (ms)		1		21371		msec to min	1.66667e-05		Statistics - Processing Times - Duration in Real Clock Times	Clock time duration - FDR Analysis (min)	0.356183
				1						Statistics - Processing Times - Duration in Real Clock Times	Clock time not accounted for in measured stages	0.0531
	CPU Time Duration for Signal Processing Stage (ms)						msec to min	1.66667e-05		Statistics - Processing Times - Duration in CPU Time	CPU time duration - Signal Processing stage (min)
RESULTS_SEARCH_STAT_task_fraglet_exe_time_cpu	CPU Time Duration for Fraglet Algorithm Stage (ms)		1		278914		msec to min	1.66667e-05		Statistics - Processing Times - Duration in CPU Time	CPU time duration - Fraglet Algorithm stage (min)	4.64857
RESULTS_SEARCH_STAT_task_focusing_time_cpu	CPU Time Duration for Mid-Pro Group Algorithm Stage (ms)		1		65333		msec to min	1.66667e-05		Statistics - Processing Times - Duration in CPU Time	CPU time duration - Mid-Pro Group Algorithm stage (min)	1.08888
RESULTS_SEARCH_STAT_task_taglet_exe_time_cpu	CPU Time Duration for Taglet Algorithm Stage (ms)		1		598014		msec to min	1.66667e-05		Statistics - Processing Times - Duration in CPU Time	CPU time duration - Taglet Algorithm stage (min)	9.9669
RESULTS_SEARCH_STAT_task_progroup_time_cpu	CPU Time Duration for Pro Group Algorithm Stage (ms)		1		176452		msec to min	1.66667e-05		Statistics - Processing Times - Duration in CPU Time	CPU time duration - Pro Group Algorithm stage (min)	2.94087
				1						Statistics - Processing Times - Percent by Stage	Percent of clock time - Identification Algorithm stages	0.0863036
				1						Statistics - Processing Times - Percent by Stage	Percent of clock time - Signal Processing stage	0.908719
				1						Statistics - Processing Times - Percent by Stage	Percent of clock time - Waiting stage	0.000719175
				1						Statistics - Processing Times - Percent by Stage	Percent of clock time - Fraglet Algorithm stage	0.0142074
				1						Statistics - Processing Times - Percent by Stage	Percent of clock time - Mid-Pro Group Algorithm stage	0.00780927
				1						Statistics - Processing Times - Percent by Stage	Percent of clock time - Taglet Algorithm stage	0.0411084
				1						Statistics - Processing Times - Percent by Stage	Percent of clock time - Pro Group Algorithm stage	0.0226999
				1						Statistics - Processing Times - Percent by Stage	Percent of clock time - FDR Analysis	0.00412272
				1						Statistics - Processing Rate - Clock (Sec/Spectrum)	Clock time rate (sec/spect) - Full Search	0.227856
				1						Statistics - Processing Rate - Clock (Sec/Spectrum)	Clock time rate (sec/spect) - Identification Algorithm stages	0.0196647
				1						Statistics - Processing Rate - Clock (Sec/Spectrum)	Clock time rate (sec/spect) - Signal processing stage	0.207057
				1						Statistics - Processing Rate - Clock (Sec/Spectrum)	Clock time rate (sec/spect) - Waiting stage	0.000163868
				1						Statistics - Processing Rate - Clock (Sec/Spectrum)	Clock time rate (sec/spect) - Fraglet Algorithm stage	0.00323723
				1						Statistics - Processing Rate - Clock (Sec/Spectrum)	Clock time rate (sec/spect) - Mid-Pro Group Algorithm stage	0.00177938
				1						Statistics - Processing Rate - Clock (Sec/Spectrum)	Clock time rate (sec/spect) - Taglet Algorithm stage	0.00936677
				1						Statistics - Processing Rate - Clock (Sec/Spectrum)	Clock time rate (sec/spect) - Pro Group Algorithm stage	0.00517231
				1						Statistics - Processing Rate - Clock (Sec/Spectrum)	Clock time rate (sec/spect) - FDR Analysis	0.000939385
				1						Statistics - Processing Rate - CPU (Sec/Spectrum)	CPU time rate (sec/spect) - Signal processing stage
				1						Statistics - Processing Rate - CPU (Sec/Spectrum)	CPU time rate (sec/spect) - Fraglet Algorithm stage	0.01226
				1						Statistics - Processing Rate - CPU (Sec/Spectrum)	CPU time rate (sec/spect) - Mid-Pro Group Algorithm stage	0.00287178
				1						Statistics - Processing Rate - CPU (Sec/Spectrum)	CPU time rate (sec/spect) - Taglet Algorithm stage	0.0262863
				1						Statistics - Processing Rate - CPU (Sec/Spectrum)	CPU time rate (sec/spect) - Pro Group Algorithm stage	0.00775613
				1						Statistics - Processing Rate - Clock (Sec/Spectrum/DB Protein)	Clock time rate (sec/spect/DB protein) - Full search	3.02766e-06
				1						Statistics - Processing Rate - Clock (Sec/Spectrum/DB Protein)	Clock time rate (sec/spect/DB protein) - Identification algorithm stages	2.61298e-07
				1						Statistics - Processing Rate - Clock (Sec/Spectrum/DB Protein)	Clock time rate (sec/spect/DB protein) - Signal processing stage	2.75129e-06
				1						Statistics - Processing Rate - Clock (Sec/Spectrum/DB Protein)	Clock time rate (sec/spect/DB protein) - Waiting stage	2.17742e-09
				1						Statistics - Processing Rate - Clock (Sec/Spectrum/DB Protein)	Clock time rate (sec/spect/DB protein) - Fraglet Algorithm stage	4.30151e-08
				1						Statistics - Processing Rate - Clock (Sec/Spectrum/DB Protein)	Clock time rate (sec/spect/DB protein) - Mid-Pro Group Algorithm stage	2.36438e-08
				1						Statistics - Processing Rate - Clock (Sec/Spectrum/DB Protein)	Clock time rate (sec/spect/DB protein) - Taglet Algorithm stage	1.24462e-07
				1						Statistics - Processing Rate - Clock (Sec/Spectrum/DB Protein)	Clock time rate (sec/spect/DB protein) - Pro Group Algorithm stage	6.87277e-08
				1						Statistics - Processing Rate - Clock (Sec/Spectrum/DB Protein)	Clock time rate (sec/spect/DB protein) - FDR Analysis	1.24822e-08
				1						Statistics - Processing Rate - CPU (Sec/Spectrum/DB Protein)	CPU time rate (sec/spect/DB protein) - Signal processing stage
				1						Statistics - Processing Rate - CPU (Sec/Spectrum/DB Protein)	CPU time rate (sec/spect/DB protein) - Fraglet Algorithm stage	1.62906e-07
				1						Statistics - Processing Rate - CPU (Sec/Spectrum/DB Protein)	CPU time rate (sec/spect/DB protein) - Mid-Pro Group Algorithm stage	3.81591e-08
				1						Statistics - Processing Rate - CPU (Sec/Spectrum/DB Protein)	CPU time rate (sec/spect/DB protein) - Taglet Algorithm stage	3.49283e-07
				1						Statistics - Processing Rate - CPU (Sec/Spectrum/DB Protein)	CPU time rate (sec/spect/DB protein) - Pro Group Algorithm stage	1.03061e-07
				1						Statistics - Extent of Distribution - Fundamental	Distribution factor - CPU vs. clock time - Signal processing stage
				1						Statistics - Extent of Distribution - Fundamental	Distribution factor - CPU vs. clock time - Fraglet Algorithm stage	3.78717
				1						Statistics - Extent of Distribution - Fundamental	Distribution factor - CPU vs. clock time - Mid-Pro Group Algorithm stage	1.61392
				1						Statistics - Extent of Distribution - Fundamental	Distribution factor - CPU vs. clock time - Taglet Algorithm stage	2.80634
				1						Statistics - Extent of Distribution - Fundamental	Distribution factor - CPU vs. clock time - Pro Group Algorithm stage	1.49955
				1						Statistics - Extent of Distribution - vs Segments	Ratio of distribution factor to number of search segments - Signal processing stage
				1						Statistics - Extent of Distribution - vs Segments	Ratio of distribution factor to number of search segments - Fraglet Algorithm stage	0.631196
				1						Statistics - Extent of Distribution - vs Segments	Ratio of distribution factor to number of search segments - Mid-Pro Group Algorithm stage	0.268986
				1						Statistics - Extent of Distribution - vs Segments	Ratio of distribution factor to number of search segments - Taglet Algorithm stage	0.467723
				1						Statistics - Extent of Distribution - vs Segments	Ratio of distribution factor to number of search segments - Pro Group Algorithm stage	0.249925
				1						Statistics - Extent of Distribution - vs Licensed Cores	Ratio of distribution factor to number of licensed cores - Signal processing stage
				1						Statistics - Extent of Distribution - vs Licensed Cores	Ratio of distribution factor to number of licensed cores - Fraglet Algorithm stage	0.236698
				1						Statistics - Extent of Distribution - vs Licensed Cores	Ratio of distribution factor to number of licensed cores - Mid-Pro Group Algorithm stage	0.10087
				1						Statistics - Extent of Distribution - vs Licensed Cores	Ratio of distribution factor to number of licensed cores - Taglet Algorithm stage	0.175396
				1						Statistics - Extent of Distribution - vs Licensed Cores	Ratio of distribution factor to number of licensed cores - Pro Group Algorithm stage	0.0937218
PARAMETERS_PEAKLIST_original_count	Average number of spectra per segment	1	1	1	3791.67					Statistics - Search Segmentation	Average number of spectra per segment	3791.67
PARAMETERS_PEAKLIST_original_count	Standard deviation of number of spectra per segment	1	1	1	14.9869					Statistics - Search Segmentation	Standard deviation of number of spectra per segment	14.9869
PARAMETERS_PEAKLIST_original_count	Maximum number of spectra per segment	1	1	1	3813					Statistics - Search Segmentation	Maximum number of spectra per segment	3813
PARAMETERS_PEAKLIST_original_count	Minimum number of spectra per segment	1	1	1	3769					Statistics - Search Segmentation	Minimum number of spectra per segment	3769
										Attributes - Input data filenames	Filename of Input File 1	I:\lcmsabsciex5600\BACKUP(lims)\NPT035-039 DDA\20210423D_DDA_NPT36.wiff
										Attributes - Input data filenames	Filename of Input File 2
										Attributes - Input data filenames	Filename of Input File 3
										Attributes - Input data filenames	Filename of Input File 4
										Attributes - Input data filenames	Filename of Input File 5
										Attributes - Input data filenames	Filename of Input File 6
										Attributes - Input data filenames	Filename of Input File 7
										Attributes - Input data filenames	Filename of Input File 8
										Attributes - Input data filenames	Filename of Input File 9
										Attributes - Input data filenames	Filename of Input File 10
										Attributes - Input data filenames	Filename of Input File 11
										Attributes - Input data filenames	Filename of Input File 12
										Attributes - Input data filenames	Filename of Input File 13
										Attributes - Input data filenames	Filename of Input File 14
										Attributes - Input data filenames	Filename of Input File 15
										Attributes - Input data filenames	Filename of Input File 16
										Attributes - Input data filenames	Filename of Input File 17
										Attributes - Input data filenames	Filename of Input File 18
										Attributes - Input data filenames	Filename of Input File 19
										Attributes - Input data filenames	Filename of Input File 20
										Attributes - Input data filenames	Filename of Input File 21
										Attributes - Input data filenames	Filename of Input File 22
										Attributes - Input data filenames	Filename of Input File 23
										Attributes - Input data filenames	Filename of Input File 24
										Attributes - Input data filenames	Filename of Input File 25
										Attributes - Input data filenames	Filename of Input File 26
										Attributes - Input data filenames	Filename of Input File 27
										Attributes - Input data filenames	Filename of Input File 28
										Attributes - Input data filenames	Filename of Input File 29
										Attributes - Input data filenames	Filename of Input File 30
										Attributes - Input data filenames	Filename of Input File 31
										Attributes - Input data filenames	Filename of Input File 32
										Attributes - Input data filenames	Filename of Input File 33
										Attributes - Input data filenames	Filename of Input File 34
										Attributes - Input data filenames	Filename of Input File 35
										Attributes - Input data filenames	Filename of Input File 36
										Attributes - Input data filenames	Filename of Input File 37
										Attributes - Input data filenames	Filename of Input File 38
										Attributes - Input data filenames	Filename of Input File 39
										Attributes - Input data filenames	Filename of Input File 40
										Attributes - Input data filenames	Filename of Input File 41
										Attributes - Input data filenames	Filename of Input File 42
										Attributes - Input data filenames	Filename of Input File 43
										Attributes - Input data filenames	Filename of Input File 44
										Attributes - Input data filenames	Filename of Input File 45
										Attributes - Input data filenames	Filename of Input File 46
										Attributes - Input data filenames	Filename of Input File 47
										Attributes - Input data filenames	Filename of Input File 48
										Attributes - Input data filenames	Filename of Input File 49
										Attributes - Input data filenames	Filename of Input File 50
										Attributes - Input data filenames	Filename of Input File 51
										Attributes - Input data filenames	Filename of Input File 52
										Attributes - Input data filenames	Filename of Input File 53
										Attributes - Input data filenames	Filename of Input File 54
										Attributes - Input data filenames	Filename of Input File 55
										Attributes - Input data filenames	Filename of Input File 56
										Attributes - Input data filenames	Filename of Input File 57
										Attributes - Input data filenames	Filename of Input File 58
										Attributes - Input data filenames	Filename of Input File 59
										Attributes - Input data filenames	Filename of Input File 60
										Attributes - Input data filenames	Filename of Input File 61
										Attributes - Input data filenames	Filename of Input File 62
										Attributes - Input data filenames	Filename of Input File 63
										Attributes - Input data filenames	Filename of Input File 64
										Attributes - Input data filenames	Filename of Input File 65
										Attributes - Input data filenames	Filename of Input File 66
										Attributes - Input data filenames	Filename of Input File 67
										Attributes - Input data filenames	Filename of Input File 68
										Attributes - Input data filenames	Filename of Input File 69
										Attributes - Input data filenames	Filename of Input File 70
										Attributes - Input data filenames	Filename of Input File 71
										Attributes - Input data filenames	Filename of Input File 72
										Attributes - Input data filenames	Filename of Input File 73
										Attributes - Input data filenames	Filename of Input File 74
										Attributes - Input data filenames	Filename of Input File 75
										Attributes - Input data filenames	Filename of Input File 76
										Attributes - Input data filenames	Filename of Input File 77
										Attributes - Input data filenames	Filename of Input File 78
										Attributes - Input data filenames	Filename of Input File 79
										Attributes - Input data filenames	Filename of Input File 80
										Attributes - Input data filenames	Filename of Input File 81
										Attributes - Input data filenames	Filename of Input File 82
										Attributes - Input data filenames	Filename of Input File 83
										Attributes - Input data filenames	Filename of Input File 84
										Attributes - Input data filenames	Filename of Input File 85
										Attributes - Input data filenames	Filename of Input File 86
										Attributes - Input data filenames	Filename of Input File 87
										Attributes - Input data filenames	Filename of Input File 88
										Attributes - Input data filenames	Filename of Input File 89
										Attributes - Input data filenames	Filename of Input File 90
										Attributes - Input data filenames	Filename of Input File 91
										Attributes - Input data filenames	Filename of Input File 92
										Attributes - Input data filenames	Filename of Input File 93
										Attributes - Input data filenames	Filename of Input File 94
										Attributes - Input data filenames	Filename of Input File 95
										Attributes - Input data filenames	Filename of Input File 96
										Attributes - Input data filenames	Filename of Input File 97
										Attributes - Input data filenames	Filename of Input File 98
										Attributes - Input data filenames	Filename of Input File 99
										Attributes - Input data filenames	Filename of Input File 100
										Attributes - Input data filenames	Filename of Input File 101
										Attributes - Input data filenames	Filename of Input File 102
										Attributes - Input data filenames	Filename of Input File 103
										Attributes - Input data filenames	Filename of Input File 104
										Attributes - Input data filenames	Filename of Input File 105
										Attributes - Input data filenames	Filename of Input File 106
										Attributes - Input data filenames	Filename of Input File 107
										Attributes - Input data filenames	Filename of Input File 108
										Attributes - Input data filenames	Filename of Input File 109
										Attributes - Input data filenames	Filename of Input File 110
										Attributes - Input data filenames	Filename of Input File 111
										Attributes - Input data filenames	Filename of Input File 112
										Attributes - Input data filenames	Filename of Input File 113
										Attributes - Input data filenames	Filename of Input File 114
										Attributes - Input data filenames	Filename of Input File 115
										Attributes - Input data filenames	Filename of Input File 116
										Attributes - Input data filenames	Filename of Input File 117
										Attributes - Input data filenames	Filename of Input File 118
										Attributes - Input data filenames	Filename of Input File 119
										Attributes - Input data filenames	Filename of Input File 120
										Attributes - Input data filenames	Filename of Input File 121
										Attributes - Input data filenames	Filename of Input File 122
										Attributes - Input data filenames	Filename of Input File 123
										Attributes - Input data filenames	Filename of Input File 124
										Attributes - Input data filenames	Filename of Input File 125
										Attributes - Input data filenames	Filename of Input File 126
										Attributes - Input data filenames	Filename of Input File 127
										Attributes - Input data filenames	Filename of Input File 128
										Attributes - Input data filenames	Filename of Input File 129
										Attributes - Input data filenames	Filename of Input File 130
										Attributes - Input data filenames	Filename of Input File 131
										Attributes - Input data filenames	Filename of Input File 132
										Attributes - Input data filenames	Filename of Input File 133
										Attributes - Input data filenames	Filename of Input File 134
										Attributes - Input data filenames	Filename of Input File 135
										Attributes - Input data filenames	Filename of Input File 136
										Attributes - Input data filenames	Filename of Input File 137
										Attributes - Input data filenames	Filename of Input File 138
										Attributes - Input data filenames	Filename of Input File 139
										Attributes - Input data filenames	Filename of Input File 140
										Attributes - Input data filenames	Filename of Input File 141
										Attributes - Input data filenames	Filename of Input File 142
										Attributes - Input data filenames	Filename of Input File 143
										Attributes - Input data filenames	Filename of Input File 144
										Attributes - Input data filenames	Filename of Input File 145
										Attributes - Input data filenames	Filename of Input File 146
										Attributes - Input data filenames	Filename of Input File 147
										Attributes - Input data filenames	Filename of Input File 148
										Attributes - Input data filenames	Filename of Input File 149
										Attributes - Input data filenames	Filename of Input File 150
										Attributes - Input data filenames	Filename of Input File 151
										Attributes - Input data filenames	Filename of Input File 152
										Attributes - Input data filenames	Filename of Input File 153
										Attributes - Input data filenames	Filename of Input File 154
										Attributes - Input data filenames	Filename of Input File 155
										Attributes - Input data filenames	Filename of Input File 156
										Attributes - Input data filenames	Filename of Input File 157
										Attributes - Input data filenames	Filename of Input File 158
										Attributes - Input data filenames	Filename of Input File 159
										Attributes - Input data filenames	Filename of Input File 160
										Attributes - Input data filenames	Filename of Input File 161
										Attributes - Input data filenames	Filename of Input File 162
										Attributes - Input data filenames	Filename of Input File 163
										Attributes - Input data filenames	Filename of Input File 164
										Attributes - Input data filenames	Filename of Input File 165
										Attributes - Input data filenames	Filename of Input File 166
										Attributes - Input data filenames	Filename of Input File 167
										Attributes - Input data filenames	Filename of Input File 168
										Attributes - Input data filenames	Filename of Input File 169
										Attributes - Input data filenames	Filename of Input File 170
										Attributes - Input data filenames	Filename of Input File 171
										Attributes - Input data filenames	Filename of Input File 172
										Attributes - Input data filenames	Filename of Input File 173
										Attributes - Input data filenames	Filename of Input File 174
										Attributes - Input data filenames	Filename of Input File 175
										Attributes - Input data filenames	Filename of Input File 176
										Attributes - Input data filenames	Filename of Input File 177
										Attributes - Input data filenames	Filename of Input File 178
										Attributes - Input data filenames	Filename of Input File 179
										Attributes - Input data filenames	Filename of Input File 180
										Attributes - Input data filenames	Filename of Input File 181
										Attributes - Input data filenames	Filename of Input File 182
										Attributes - Input data filenames	Filename of Input File 183
										Attributes - Input data filenames	Filename of Input File 184
										Attributes - Input data filenames	Filename of Input File 185
										Attributes - Input data filenames	Filename of Input File 186
										Attributes - Input data filenames	Filename of Input File 187
										Attributes - Input data filenames	Filename of Input File 188
										Attributes - Input data filenames	Filename of Input File 189
										Attributes - Input data filenames	Filename of Input File 190
										Attributes - Input data filenames	Filename of Input File 191
										Attributes - Input data filenames	Filename of Input File 192
										Attributes - Input data filenames	Filename of Input File 193
										Attributes - Input data filenames	Filename of Input File 194
										Attributes - Input data filenames	Filename of Input File 195
										Attributes - Input data filenames	Filename of Input File 196
										Attributes - Input data filenames	Filename of Input File 197
										Attributes - Input data filenames	Filename of Input File 198
										Attributes - Input data filenames	Filename of Input File 199
										Attributes - Input data filenames	Filename of Input File 200

## Sheet: Protein Level Data
Protein Level Data	Unused ProtScore Threshold	Confidence Threshold	Forward	Reverse	Correct	Incorrect	Total	Global FDR	q-value	Fit Unused ProtScore Threshold	Fit Confidence Threshold	Fit Forward	Fit Reverse	Fit Correct	Fit Incorrect	Fit Total	Fit Global FDR	Fit Local FDR
	100.09	1	1	0	1	0	1	0	0	100.09	1	0.999998	1.93388e-06	0.999996	3.86776e-06	1	3.86776e-06	3.87156e-06
	55.91	1	2	0	2	0	2	0	0	55.91	1	2	3.87157e-06	1.99999	7.74313e-06	2	3.87157e-06	3.87537e-06
	51.34	1	3	0	3	0	3	0	0	51.34	1	2.99999	5.81306e-06	2.99999	1.16261e-05	3	3.87537e-06	3.88299e-06
	43.57	1	4	0	4	0	4	0	0	43.57	1	3.99999	7.75837e-06	3.99998	1.55167e-05	4	3.87919e-06	3.89062e-06
	34.46	1	5	0	5	0	5	0	0	34.46	1	4.99999	9.7075e-06	4.99998	1.9415e-05	5	3.883e-06	3.89826e-06
	34.16	1	6	0	6	0	6	0	0	34.16	1	5.99999	1.16605e-05	5.99998	2.33209e-05	6	3.88682e-06	3.90591e-06
	33.56	1	7	0	7	0	7	0	0	33.56	1	6.99999	1.36172e-05	6.99997	2.72345e-05	7	3.89064e-06	3.91358e-06
	32.08	1	8	0	8	0	8	0	0	32.08	1	7.99998	1.55779e-05	7.99997	3.11558e-05	8	3.89447e-06	3.92125e-06
	30.95	1	9	0	9	0	9	0	0	30.95	1	8.99998	1.75423e-05	8.99996	3.50847e-05	9	3.8983e-06	3.92894e-06
	28.99	1	10	0	10	0	10	0	0	28.99	1	9.99998	1.95107e-05	9.99996	3.90213e-05	10	3.90213e-06	3.93664e-06
	28.42	1	11	0	11	0	11	0	0	28.42	1	11	2.14828e-05	11	4.29657e-05	11	3.90597e-06	3.94434e-06
	28.21	1	12	0	12	0	12	0	0	28.21	1	12	2.34589e-05	12	4.69177e-05	12	3.90981e-06	3.95206e-06
	27.35	1	13	0	13	0	13	0	0	27.35	1	13	2.54388e-05	12.9999	5.08775e-05	13	3.91366e-06	3.95979e-06
	26.23	1	14	0	14	0	14	0	0	26.23	1	14	2.74225e-05	13.9999	5.48451e-05	14	3.9175e-06	3.96753e-06
	20.53	1	15	0	15	0	15	0	0	20.53	1	15	2.94102e-05	14.9999	5.88203e-05	15	3.92136e-06	3.97528e-06
	19.94	1	16	0	16	0	16	0	0	19.94	1	16	3.14017e-05	15.9999	6.28034e-05	16	3.92521e-06	3.98305e-06
	17.22	1	17	0	17	0	17	0	0	17.22	1	17	3.33971e-05	16.9999	6.67942e-05	17	3.92907e-06	3.99082e-06
	17.1	1	18	0	18	0	18	0	0	17.1	1	18	3.53964e-05	17.9999	7.07928e-05	18	3.93293e-06	3.99861e-06
	16.68	1	19	0	19	0	19	0	0	16.68	1	19	3.73996e-05	18.9999	7.47992e-05	19	3.9368e-06	4.0064e-06
	15.42	1	20	0	20	0	20	0	0	15.42	1	20	3.94067e-05	19.9999	7.88134e-05	20	3.94067e-06	4.01421e-06
	14.81	1	21	0	21	0	21	0	0	14.81	1	21	4.14177e-05	20.9999	8.28355e-05	21	3.94455e-06	4.02203e-06
	13.16	1	22	0	22	0	22	0	0	13.16	1	22	4.34327e-05	21.9999	8.68653e-05	22	3.94842e-06	4.02985e-06
	12.92	1	23	0	23	0	23	0	0	12.92	1	23	4.54515e-05	22.9999	9.0903e-05	23	3.9523e-06	4.03769e-06
	12.2	1	24	0	24	0	24	0	0	12.2	1	24	4.74743e-05	23.9999	9.49485e-05	24	3.95619e-06	4.04555e-06
	12.06	1	25	0	25	0	25	0	0	12.06	1	25	4.9501e-05	24.9999	9.9002e-05	25	3.96008e-06	4.05341e-06
	10.65	1	26	0	26	0	26	0	0	10.65	1	25.9999	5.15316e-05	25.9999	0.000103063	26	3.96397e-06	4.06128e-06
	10.18	1	27	0	27	0	27	0	0	10.18	1	26.9999	5.35662e-05	26.9999	0.000107132	27	3.96787e-06	4.06916e-06
	9.78	1	28	0	28	0	28	0	0	9.78	1	27.9999	5.56047e-05	27.9999	0.000111209	28	3.97177e-06	4.07706e-06
	9.11	1	29	0	29	0	29	0	0	9.11	1	28.9999	5.76472e-05	28.9999	0.000115294	29	3.97567e-06	4.08496e-06
	8.55	1	30	0	30	0	30	0	0	8.55	1	29.9999	5.96937e-05	29.9999	0.000119387	30	3.97958e-06	4.09288e-06
	8.26	1	31	0	31	0	31	0	0	8.26	1	30.9999	6.17441e-05	30.9999	0.000123488	31	3.98349e-06	4.10081e-06
	8	1	32	0	32	0	32	0	0	8	1	31.9999	6.37984e-05	31.9999	0.000127597	32	3.9874e-06	4.10875e-06
	7.48	1	33	0	33	0	33	0	0	7.48	1	32.9999	6.58568e-05	32.9999	0.000131714	33	3.99132e-06	4.1167e-06
	7.05	1	34	0	34	0	34	0	0	7.05	1	33.9999	6.79191e-05	33.9999	0.000135838	34	3.99524e-06	4.12466e-06
	6.08	0.999999	35	0	35	0	35	0	0	6.08	0.999999	34.9999	6.99854e-05	34.9999	0.000139971	35	3.99917e-06	4.13263e-06
	6	0.999999	36	0	36	0	36	0	0	6	0.999999	35.9999	7.20557e-05	35.9999	0.000144111	36	4.0031e-06	4.14061e-06
	5.43	0.999996	37	0	37	0	37	0	0	5.43	0.999996	36.9999	7.413e-05	36.9999	0.00014826	37	4.00703e-06	4.14861e-06
	5.19	0.999994	38	0	38	0	38	0	0	5.19	0.999994	37.9999	7.62083e-05	37.9998	0.000152417	38	4.01097e-06	4.15661e-06
	4.62	0.999976	39	0	39	0	39	0	0	4.62	0.999976	38.9999	7.82907e-05	38.9998	0.000156581	39	4.01491e-06	4.16463e-06
	4.08	0.999917	40	0	40	0	40	0	0	4.08	0.999917	39.9999	8.0377e-05	39.9998	0.000160754	40	4.01885e-06	4.17265e-06
	4.06	0.999913	41	0	41	0	41	0	0	4.06	0.999913	40.9999	8.24673e-05	40.9998	0.000164935	41	4.0228e-06	4.18069e-06
	4.02	0.999905	42	0	42	0	42	0	0	4.02	0.999905	41.9999	8.45617e-05	41.9998	0.000169123	42	4.02675e-06	4.18874e-06
	4.01	0.999902	43	0	43	0	43	0	0	4.01	0.999902	42.9999	8.66601e-05	42.9998	0.00017332	43	4.0307e-06	4.1968e-06
	3.86	0.999862	45	0	45	0	45	0	0	3.86	0.999862	43.9999	8.87625e-05	43.9998	0.000177525	44	4.03466e-06	4.20891e-06
	3.82	0.999849	46	0	46	0	46	0	0	3.86	0.999862	44.9999	9.0869e-05	44.9998	0.000181738	45	4.03862e-06	4.20891e-06
	3.67	0.999786	47	0	47	0	47	0	0	3.82	0.999849	45.9999	9.29795e-05	45.9998	0.000185959	46	4.04259e-06	4.22104e-06
	3.59	0.999743	48	0	48	0	48	0	0	3.67	0.999786	46.9999	9.50941e-05	46.9998	0.000190188	47	4.04656e-06	4.22915e-06
	3.03	0.999067	49	0	49	0	49	0	0	3.59	0.999743	47.9999	9.72127e-05	47.9998	0.000194425	48	4.05053e-06	4.23726e-06
	2.9	0.998741	50	0	50	0	50	0	0	3.03	0.999067	48.9999	9.93354e-05	48.9998	0.000198671	49	4.05451e-06	4.24539e-06
	2.8	0.998415	51	0	51	0	51	0	0	2.9	0.998741	49.9999	0.000101462	49.9998	0.000202924	50	4.05849e-06	4.25352e-06
	2.69	0.997958	52	0	52	0	52	0	0	2.8	0.998415	50.9999	0.000103593	50.9998	0.000207186	51	4.06247e-06	4.26167e-06
	2.2	0.99369	53	0	53	0	53	0	0	2.69	0.997958	51.9999	0.000105728	51.9998	0.000211456	52	4.06646e-06	4.26983e-06
	2.13	0.992587	54	0	54	0	54	0	0	2.2	0.99369	52.9999	0.000107867	52.9998	0.000215734	53	4.07045e-06	4.278e-06
	2.05	0.991087	55	0	55	0	55	0	0	2.13	0.992587	53.9999	0.00011001	53.9998	0.00022002	54	4.07444e-06	4.28618e-06
	2.03	0.990667	56	0	56	0	56	0	0	2.05	0.991087	54.9999	0.000112157	54.9998	0.000224314	55	4.07844e-06	4.29437e-06
	2.01	0.990228	58	0	58	0	58	0	0	2.03	0.990667	55.9999	0.000114308	55.9998	0.000228617	56	4.08245e-06	4.30257e-06
	2	0.99	67	0	67	0	67	0	0	2.01	0.990228	56.9999	0.000116464	56.9998	0.000232928	57	4.08645e-06	4.31489e-06
	1.92	0.987977	68	0	68	0	68	0	0	2.01	0.990228	57.9999	0.000118623	57.9998	0.000237247	58	4.09046e-06	4.31489e-06
	1.89	0.987118	69	0	69	0	69	0	0	2	0.99	58.9999	0.000120787	58.9998	0.000241574	59	4.09447e-06	4.36029e-06
	1.82	0.984864	70	0	70	0	70	0	0	2	0.99	59.9999	0.000122955	59.9998	0.000245909	60	4.09849e-06	4.36029e-06
	1.77	0.983018	71	0	71	0	71	0	0	2	0.99	60.9999	0.000125127	60.9997	0.000250253	61	4.10251e-06	4.36029e-06
	1.74	0.981803	72	0	72	0	72	0	0	2	0.99	61.9999	0.000127303	61.9997	0.000254605	62	4.10654e-06	4.36029e-06
	1.7	0.980047	73	0	73	0	73	0	0	2	0.99	62.9999	0.000129483	62.9997	0.000258966	63	4.11056e-06	4.36029e-06
	1.62	0.976012	74	0	74	0	74	0	0	2	0.99	63.9999	0.000131667	63.9997	0.000263334	64	4.1146e-06	4.36029e-06
	1.36	0.956348	75	0	75	0	75	0	0	2	0.99	64.9999	0.000133855	64.9997	0.000267711	65	4.11863e-06	4.36029e-06
	1.27	0.946297	76	0	76	0	76	0	0	2	0.99	65.9999	0.000136048	65.9997	0.000272096	66	4.12267e-06	4.36029e-06
	1.19	0.935435	77	0	77	0	77	0	0	2	0.99	66.9999	0.000138245	66.9997	0.00027649	67	4.12671e-06	4.36029e-06
	1.09	0.918717	78	0	78	0	78	0	0	1.92	0.987977	67.9999	0.000140446	67.9997	0.000280891	68	4.13076e-06	4.40184e-06
	1.04	0.908799	78	1	77	2	79	0.0253165	0.0229885	1.89	0.987118	68.9999	0.000142651	68.9997	0.000285302	69	4.13481e-06	4.41018e-06
	1.03	0.906675	79	1	78	2	80	0.025	0.0229885	1.82	0.984864	69.9999	0.00014486	69.9997	0.00028972	70	4.13886e-06	4.41854e-06
	0.97	0.892848	80	1	79	2	81	0.0246914	0.0229885	1.77	0.983018	70.9999	0.000147074	70.9997	0.000294147	71	4.14292e-06	4.4269e-06
	0.89	0.871175	81	1	80	2	82	0.0243902	0.0229885	1.74	0.981803	71.9999	0.000149291	71.9997	0.000298582	72	4.14698e-06	4.43528e-06
	0.74	0.81803	82	1	81	2	83	0.0240964	0.0229885	1.7	0.980047	72.9998	0.000151513	72.9997	0.000303026	73	4.15104e-06	4.44367e-06
	0.64	0.770913	83	1	82	2	84	0.0238095	0.0229885	1.62	0.976012	73.9998	0.000153739	73.9997	0.000307478	74	4.15511e-06	4.45206e-06
	0.51	0.69097	84	1	83	2	85	0.0235294	0.0229885	1.36	0.956348	74.9998	0.000155969	74.9997	0.000311939	75	4.15918e-06	4.46047e-06
	0.3	0.498813	85	1	84	2	86	0.0232558	0.0229885	1.27	0.946297	75.9998	0.000158204	75.9997	0.000316407	76	4.16326e-06	4.46889e-06
	0.23	0.411156	86	1	85	2	87	0.0229885	0.0229885	1.19	0.935435	76.9998	0.000160442	76.9997	0.000320885	77	4.16734e-06	4.47732e-06
	0.2	0.369043	86	2	84	4	88	0.0454545	0.0416667	1.09	0.918717	77.9998	0.000162685	77.9997	0.000325371	78	4.17142e-06	4.48576e-06
	0.17	0.323917	87	2	85	4	89	0.0449438	0.0416667	1.04	0.908799	78.9436	0.0564223	78.8872	0.112845	79	0.00142841	0.00898197
	0.16	0.308169	88	2	86	4	90	0.0444444	0.0416667	1.03	0.906675	79.8056	0.194372	79.6113	0.388744	80	0.0048593	0.2759
	0.13	0.25869	89	2	87	4	91	0.043956	0.0416667	0.97	0.892848	80.6675	0.332485	80.335	0.664969	81	0.0082095	0.276226
	0.11	0.223753	92	2	90	4	94	0.0425532	0.0416667	0.89	0.871175	81.5292	0.470755	81.0585	0.94151	82	0.0114818	0.276541
	0.09	0.187169	93	2	91	4	95	0.0421053	0.0416667	0.74	0.81803	82.3908	0.609178	81.7816	1.21836	83	0.014679	0.276846
	0.08	0.168236	94	2	92	4	96	0.0416667	0.0416667	0.64	0.770913	83.2523	0.747748	82.5045	1.4955	84	0.0178035	0.277141
	0.06	0.129036	98	4	94	8	102	0.0784314	0.0784314	0.51	0.69097	84.1135	0.886462	83.2271	1.77292	85	0.0208579	0.277428
	0.05	0.108749	101	5	96	10	106	0.0943396	0.0943396	0.3	0.498813	84.9747	1.02531	83.9494	2.05063	86	0.0238445	0.277705
										0.23	0.411156	85.8357	1.1643	84.6714	2.3286	87	0.0267655	0.277974
										0.2	0.369043	86.6966	1.30342	85.3932	2.60684	88	0.0296231	0.278234
										0.17	0.323917	87.5573	1.44266	86.1147	2.88532	89	0.0324194	0.278487
										0.16	0.308169	88.418	1.58203	86.8359	3.16405	90	0.0351562	0.278732
										0.13	0.25869	89.2785	1.72151	87.557	3.44302	91	0.0378354	0.27897
										0.11	0.223753	90.1389	1.86111	88.2778	3.72223	92	0.040459	0.279426
										0.11	0.223753	90.9992	2.00083	88.9983	4.00165	93	0.0430285	0.279426
										0.11	0.223753	91.8594	2.14065	89.7187	4.28129	94	0.0455457	0.279426
										0.09	0.187169	92.7194	2.28058	90.4388	4.56115	95	0.0480121	0.279856
										0.08	0.168236	93.5794	2.42061	91.1588	4.84121	96	0.0504293	0.280061
										0.06	0.129036	94.4393	2.56074	91.8785	5.12147	97	0.0527987	1
										0.06	0.129036	95.299	2.70096	92.5981	5.40193	98	0.0551217	1
										0.06	0.129036	96.1587	2.84129	93.3174	5.68257	99	0.0573997	1
										0.06	0.129036	97.0183	2.9817	94.0366	5.9634	100	0.059634	1
										0.06	0.129036	97.8778	3.12221	94.7556	6.24441	101	0.0618258	1
										0.06	0.129036	98.7372	3.2628	95.4744	6.52559	102	0.0639764	1
										0.05	0.108749	99.5965	3.40347	96.1931	6.80695	103	0.0660868	1
										0.05	0.108749	100.456	3.54423	96.9115	7.08846	104	0.0681583	1
										0.05	0.108749	101.315	3.68507	97.6299	7.37014	105	0.0701918	1
										0.05	0.108749	102.174	3.82599	98.348	7.65198	106	0.0721885	1

## Sheet: Distinct Peptide Level Data
Distinct Peptide Level Data		Confidence Threshold	Forward	Reverse	Correct	Incorrect	Total	Global FDR	q-value		Fit Confidence Threshold	Fit Forward	Fit Reverse	Fit Correct	Fit Incorrect	Fit Total	Fit Global FDR	Fit Local FDR
		1	153	0	153	0	153	0	0		1	0.999997	3.03473e-06	0.999994	6.06946e-06	1	6.06946e-06	6.07691e-06
		0.9999	177	0	177	0	177	0	0		1	1.99999	6.06951e-06	1.99999	1.2139e-05	2	6.06951e-06	6.07691e-06
		0.9998	183	0	183	0	183	0	0		1	2.99999	9.10434e-06	2.99998	1.82087e-05	3	6.06956e-06	6.07691e-06
		0.9997	187	0	187	0	187	0	0		1	3.99999	1.21392e-05	3.99998	2.42784e-05	4	6.06961e-06	6.07691e-06
		0.9996	191	0	191	0	191	0	0		1	4.99998	1.51741e-05	4.99997	3.03483e-05	5	6.06966e-06	6.07691e-06
		0.9995	195	0	195	0	195	0	0		1	5.99998	1.82091e-05	5.99996	3.64182e-05	6	6.06971e-06	6.07691e-06
		0.9994	425	0	425	0	425	0	0		1	6.99998	2.12442e-05	6.99996	4.24883e-05	7	6.06976e-06	6.07691e-06
		0.9993	457	0	457	0	457	0	0		1	7.99998	2.42792e-05	7.99995	4.85584e-05	8	6.06981e-06	6.07691e-06
		0.9992	542	0	542	0	542	0	0		1	8.99997	2.73143e-05	8.99995	5.46287e-05	9	6.06986e-06	6.07691e-06
		0.9991	560	0	560	0	560	0	0		1	9.99997	3.03495e-05	9.99994	6.0699e-05	10	6.0699e-06	6.07691e-06
		0.999	571	0	571	0	571	0	0		1	11	3.33847e-05	10.9999	6.67695e-05	11	6.06995e-06	6.07691e-06
		0.9989	583	0	583	0	583	0	0		1	12	3.642e-05	11.9999	7.284e-05	12	6.07e-06	6.07691e-06
		0.9988	591	0	591	0	591	0	0		1	13	3.94553e-05	12.9999	7.89107e-05	13	6.07005e-06	6.07691e-06
		0.9987	599	0	599	0	599	0	0		1	14	4.24907e-05	13.9999	8.49814e-05	14	6.0701e-06	6.07691e-06
		0.9986	606	0	606	0	606	0	0		1	15	4.55261e-05	14.9999	9.10522e-05	15	6.07015e-06	6.07691e-06
		0.9985	611	0	611	0	611	0	0		1	16	4.85616e-05	15.9999	9.71232e-05	16	6.0702e-06	6.07691e-06
		0.9984	618	0	618	0	618	0	0		1	16.9999	5.15971e-05	16.9999	0.000103194	17	6.07025e-06	6.07691e-06
		0.9983	624	0	624	0	624	0	0		1	17.9999	5.46327e-05	17.9999	0.000109265	18	6.0703e-06	6.07691e-06
		0.9982	628	0	628	0	628	0	0		1	18.9999	5.76683e-05	18.9999	0.000115337	19	6.07034e-06	6.07691e-06
		0.9981	643	0	643	0	643	0	0		1	19.9999	6.07039e-05	19.9999	0.000121408	20	6.07039e-06	6.07691e-06
		0.998	647	0	647	0	647	0	0		1	20.9999	6.37396e-05	20.9999	0.000127479	21	6.07044e-06	6.07691e-06
		0.9979	652	0	652	0	652	0	0		1	21.9999	6.67754e-05	21.9999	0.000133551	22	6.07049e-06	6.07691e-06
		0.9978	653	0	653	0	653	0	0		1	22.9999	6.98112e-05	22.9999	0.000139622	23	6.07054e-06	6.07691e-06
		0.9977	655	0	655	0	655	0	0		1	23.9999	7.28471e-05	23.9999	0.000145694	24	6.07059e-06	6.07691e-06
		0.9976	659	0	659	0	659	0	0		1	24.9999	7.5883e-05	24.9998	0.000151766	25	6.07064e-06	6.07691e-06
		0.9975	665	0	665	0	665	0	0		1	25.9999	7.89189e-05	25.9998	0.000157838	26	6.07069e-06	6.07691e-06
		0.9974	666	0	666	0	666	0	0		1	26.9999	8.19549e-05	26.9998	0.00016391	27	6.07074e-06	6.07691e-06
		0.9973	669	0	669	0	669	0	0		1	27.9999	8.4991e-05	27.9998	0.000169982	28	6.07079e-06	6.07691e-06
		0.9972	673	0	673	0	673	0	0		1	28.9999	8.80271e-05	28.9998	0.000176054	29	6.07083e-06	6.07691e-06
		0.9971	675	0	675	0	675	0	0		1	29.9999	9.10633e-05	29.9998	0.000182127	30	6.07088e-06	6.07691e-06
		0.997	678	0	678	0	678	0	0		1	30.9999	9.40995e-05	30.9998	0.000188199	31	6.07093e-06	6.07691e-06
		0.9969	683	0	683	0	683	0	0		1	31.9999	9.71357e-05	31.9998	0.000194271	32	6.07098e-06	6.07691e-06
		0.9968	684	0	684	0	684	0	0		1	32.9999	0.000100172	32.9998	0.000200344	33	6.07103e-06	6.07691e-06
		0.9967	686	0	686	0	686	0	0		1	33.9999	0.000103208	33.9998	0.000206417	34	6.07108e-06	6.07691e-06
		0.9966	689	0	689	0	689	0	0		1	34.9999	0.000106245	34.9998	0.000212489	35	6.07113e-06	6.07691e-06
		0.9965	696	0	696	0	696	0	0		1	35.9999	0.000109281	35.9998	0.000218562	36	6.07118e-06	6.07691e-06
		0.9964	698	0	698	0	698	0	0		1	36.9999	0.000112318	36.9998	0.000224635	37	6.07123e-06	6.07691e-06
		0.9963	701	0	701	0	701	0	0		1	37.9999	0.000115354	37.9998	0.000230708	38	6.07128e-06	6.07691e-06
		0.9962	702	0	702	0	702	0	0		1	38.9999	0.000118391	38.9998	0.000236782	39	6.07132e-06	6.07691e-06
		0.9961	704	0	704	0	704	0	0		1	39.9999	0.000121427	39.9998	0.000242855	40	6.07137e-06	6.07691e-06
		0.996	706	0	706	0	706	0	0		1	40.9999	0.000124464	40.9998	0.000248928	41	6.07142e-06	6.07691e-06
		0.9959	712	0	712	0	712	0	0		1	41.9999	0.000127501	41.9997	0.000255002	42	6.07147e-06	6.07691e-06
		0.9958	713	0	713	0	713	0	0		1	42.9999	0.000130538	42.9997	0.000261075	43	6.07152e-06	6.07691e-06
		0.9957	715	0	715	0	715	0	0		1	43.9999	0.000133575	43.9997	0.000267149	44	6.07157e-06	6.07691e-06
		0.9955	719	0	719	0	719	0	0		1	44.9999	0.000136611	44.9997	0.000273223	45	6.07162e-06	6.07691e-06
		0.9954	720	0	720	0	720	0	0		1	45.9999	0.000139648	45.9997	0.000279297	46	6.07167e-06	6.07691e-06
		0.9953	723	0	723	0	723	0	0		1	46.9999	0.000142685	46.9997	0.000285371	47	6.07172e-06	6.07691e-06
		0.9951	731	0	731	0	731	0	0		1	47.9999	0.000145722	47.9997	0.000291445	48	6.07176e-06	6.07691e-06
		0.995	732	0	732	0	732	0	0		1	48.9999	0.000148759	48.9997	0.000297519	49	6.07181e-06	6.07691e-06
		0.9948	735	0	735	0	735	0	0		1	49.9998	0.000151797	49.9997	0.000303593	50	6.07186e-06	6.07691e-06
		0.9947	736	0	736	0	736	0	0		1	50.9998	0.000154834	50.9997	0.000309668	51	6.07191e-06	6.07691e-06
		0.9946	745	0	745	0	745	0	0		1	51.9998	0.000157871	51.9997	0.000315742	52	6.07196e-06	6.07691e-06
		0.9944	747	0	747	0	747	0	0		1	52.9998	0.000160908	52.9997	0.000321817	53	6.07201e-06	6.07691e-06
		0.9943	750	0	750	0	750	0	0		1	53.9998	0.000163946	53.9997	0.000327891	54	6.07206e-06	6.07691e-06
		0.9941	752	0	752	0	752	0	0		1	54.9998	0.000166983	54.9997	0.000333966	55	6.07211e-06	6.07691e-06
		0.9939	753	0	753	0	753	0	0		1	55.9998	0.00017002	55.9997	0.000340041	56	6.07216e-06	6.07691e-06
		0.9937	755	0	755	0	755	0	0		1	56.9998	0.000173058	56.9997	0.000346116	57	6.07221e-06	6.07691e-06
		0.9934	755	1	754	2	756	0.0026455	0.00233372		1	57.9998	0.000176095	57.9996	0.000352191	58	6.07225e-06	6.07691e-06
		0.9932	756	1	755	2	757	0.00264201	0.00233372		1	58.9998	0.000179133	58.9996	0.000358266	59	6.0723e-06	6.07691e-06
		0.9931	762	1	761	2	763	0.00262123	0.00233372		1	59.9998	0.000182171	59.9996	0.000364341	60	6.07235e-06	6.07691e-06
		0.993	763	1	762	2	764	0.0026178	0.00233372		1	60.9998	0.000185208	60.9996	0.000370416	61	6.0724e-06	6.07691e-06
		0.9929	764	1	763	2	765	0.00261438	0.00233372		1	61.9998	0.000188246	61.9996	0.000376492	62	6.07245e-06	6.07691e-06
		0.9928	765	1	764	2	766	0.00261097	0.00233372		1	62.9998	0.000191284	62.9996	0.000382567	63	6.0725e-06	6.07691e-06
		0.9927	766	1	765	2	767	0.00260756	0.00233372		1	63.9998	0.000194322	63.9996	0.000388643	64	6.07255e-06	6.07691e-06
		0.9925	767	1	766	2	768	0.00260417	0.00233372		1	64.9998	0.000197359	64.9996	0.000394719	65	6.0726e-06	6.07691e-06
		0.9923	769	1	768	2	770	0.0025974	0.00233372		1	65.9998	0.000200397	65.9996	0.000400795	66	6.07265e-06	6.07691e-06
		0.992	770	1	769	2	771	0.00259403	0.00233372		1	66.9998	0.000203435	66.9996	0.000406871	67	6.0727e-06	6.07691e-06
		0.9919	771	1	770	2	772	0.00259067	0.00233372		1	67.9998	0.000206473	67.9996	0.000412947	68	6.07274e-06	6.07691e-06
		0.9916	772	1	771	2	773	0.00258732	0.00233372		1	68.9998	0.000209511	68.9996	0.000419023	69	6.07279e-06	6.07691e-06
		0.9915	774	1	773	2	775	0.00258065	0.00233372		1	69.9998	0.000212549	69.9996	0.000425099	70	6.07284e-06	6.07691e-06
		0.9913	775	1	774	2	776	0.00257732	0.00233372		1	70.9998	0.000215588	70.9996	0.000431175	71	6.07289e-06	6.07691e-06
		0.991	781	1	780	2	782	0.00255754	0.00233372		1	71.9998	0.000218626	71.9996	0.000437252	72	6.07294e-06	6.07691e-06
		0.9909	783	1	782	2	784	0.00255102	0.00233372		1	72.9998	0.000221664	72.9996	0.000443328	73	6.07299e-06	6.07691e-06
		0.9905	784	1	783	2	785	0.00254777	0.00233372		1	73.9998	0.000224702	73.9996	0.000449405	74	6.07304e-06	6.07691e-06
		0.9904	785	1	784	2	786	0.00254453	0.00233372		1	74.9998	0.000227741	74.9995	0.000455482	75	6.07309e-06	6.07691e-06
		0.9902	786	1	785	2	787	0.0025413	0.00233372		1	75.9998	0.000230779	75.9995	0.000461558	76	6.07314e-06	6.07691e-06
		0.9901	787	1	786	2	788	0.00253807	0.00233372		1	76.9998	0.000233818	76.9995	0.000467635	77	6.07319e-06	6.07691e-06
		0.9898	788	1	787	2	789	0.00253485	0.00233372		1	77.9998	0.000236856	77.9995	0.000473712	78	6.07323e-06	6.07691e-06
		0.9895	792	1	791	2	793	0.00252207	0.00233372		1	78.9998	0.000239895	78.9995	0.000479789	79	6.07328e-06	6.07691e-06
		0.9894	793	1	792	2	794	0.00251889	0.00233372		1	79.9998	0.000242933	79.9995	0.000485867	80	6.07333e-06	6.07691e-06
		0.9891	794	1	793	2	795	0.00251572	0.00233372		1	80.9998	0.000245972	80.9995	0.000491944	81	6.07338e-06	6.07691e-06
		0.989	796	1	795	2	797	0.00250941	0.00233372		1	81.9998	0.000249011	81.9995	0.000498021	82	6.07343e-06	6.07691e-06
		0.9889	799	1	798	2	800	0.0025	0.00233372		1	82.9997	0.000252049	82.9995	0.000504099	83	6.07348e-06	6.07691e-06
		0.9886	800	1	799	2	801	0.00249688	0.00233372		1	83.9997	0.000255088	83.9995	0.000510176	84	6.07353e-06	6.07691e-06
		0.9884	801	1	800	2	802	0.00249377	0.00233372		1	84.9997	0.000258127	84.9995	0.000516254	85	6.07358e-06	6.07691e-06
		0.9883	802	1	801	2	803	0.00249066	0.00233372		1	85.9997	0.000261166	85.9995	0.000522332	86	6.07363e-06	6.07691e-06
		0.9878	803	1	802	2	804	0.00248756	0.00233372		1	86.9997	0.000264205	86.9995	0.00052841	87	6.07368e-06	6.07691e-06
		0.9877	804	1	803	2	805	0.00248447	0.00233372		1	87.9997	0.000267244	87.9995	0.000534488	88	6.07372e-06	6.07691e-06
		0.9876	805	1	804	2	806	0.00248139	0.00233372		1	88.9997	0.000270283	88.9995	0.000540566	89	6.07377e-06	6.07691e-06
		0.987	806	1	805	2	807	0.00247831	0.00233372		1	89.9997	0.000273322	89.9995	0.000546644	90	6.07382e-06	6.07691e-06
		0.9867	808	1	807	2	809	0.00247219	0.00233372		1	90.9997	0.000276361	90.9994	0.000552722	91	6.07387e-06	6.07691e-06
		0.9864	809	1	808	2	810	0.00246914	0.00233372		1	91.9997	0.0002794	91.9994	0.000558801	92	6.07392e-06	6.07691e-06
		0.9862	815	1	814	2	816	0.00245098	0.00233372		1	92.9997	0.00028244	92.9994	0.000564879	93	6.07397e-06	6.07691e-06
		0.9858	816	1	815	2	817	0.00244798	0.00233372		1	93.9997	0.000285479	93.9994	0.000570958	94	6.07402e-06	6.07691e-06
		0.9857	817	1	816	2	818	0.00244499	0.00233372		1	94.9997	0.000288518	94.9994	0.000577036	95	6.07407e-06	6.07691e-06
		0.9856	818	1	817	2	819	0.002442	0.00233372		1	95.9997	0.000291558	95.9994	0.000583115	96	6.07412e-06	6.07691e-06
		0.9851	819	1	818	2	820	0.00243902	0.00233372		1	96.9997	0.000294597	96.9994	0.000589194	97	6.07417e-06	6.07691e-06
		0.9848	820	1	819	2	821	0.00243605	0.00233372		1	97.9997	0.000297637	97.9994	0.000595273	98	6.07421e-06	6.07691e-06
		0.9846	821	1	820	2	822	0.00243309	0.00233372		1	98.9997	0.000300676	98.9994	0.000601352	99	6.07426e-06	6.07691e-06
		0.9845	822	1	821	2	823	0.00243013	0.00233372		1	99.9997	0.000303716	99.9994	0.000607431	100	6.07431e-06	6.07691e-06
		0.984	823	1	822	2	824	0.00242718	0.00233372		1	101	0.000306755	100.999	0.00061351	101	6.07436e-06	6.07691e-06
		0.9839	824	1	823	2	825	0.00242424	0.00233372		1	102	0.000309795	101.999	0.00061959	102	6.07441e-06	6.07691e-06
		0.9838	825	1	824	2	826	0.00242131	0.00233372		1	103	0.000312835	102.999	0.000625669	103	6.07446e-06	6.07691e-06
		0.9837	826	1	825	2	827	0.00241838	0.00233372		1	104	0.000315874	103.999	0.000631749	104	6.07451e-06	6.07691e-06
		0.9833	827	1	826	2	828	0.00241546	0.00233372		1	105	0.000318914	104.999	0.000637829	105	6.07456e-06	6.07691e-06
		0.9826	828	1	827	2	829	0.00241255	0.00233372		1	106	0.000321954	105.999	0.000643908	106	6.07461e-06	6.07691e-06
		0.9821	829	1	828	2	830	0.00240964	0.00233372		1	107	0.000324994	106.999	0.000649988	107	6.07466e-06	6.07691e-06
		0.982	830	1	829	2	831	0.00240674	0.00233372		1	108	0.000328034	107.999	0.000656068	108	6.0747e-06	6.07691e-06
		0.9814	831	1	830	2	832	0.00240385	0.00233372		1	109	0.000331074	108.999	0.000662148	109	6.07475e-06	6.07691e-06
		0.981	836	1	835	2	837	0.00238949	0.00233372		1	110	0.000334114	109.999	0.000668228	110	6.0748e-06	6.07691e-06
		0.9806	837	1	836	2	838	0.00238663	0.00233372		1	111	0.000337154	110.999	0.000674309	111	6.07485e-06	6.07691e-06
		0.9801	838	1	837	2	839	0.00238379	0.00233372		1	112	0.000340194	111.999	0.000680389	112	6.0749e-06	6.07691e-06
		0.98	839	1	838	2	840	0.00238095	0.00233372		1	113	0.000343235	112.999	0.000686469	113	6.07495e-06	6.07691e-06
		0.9799	841	1	840	2	842	0.0023753	0.00233372		1	114	0.000346275	113.999	0.00069255	114	6.075e-06	6.07691e-06
		0.9791	842	1	841	2	843	0.00237248	0.00233372		1	115	0.000349315	114.999	0.00069863	115	6.07505e-06	6.07691e-06
		0.979	850	1	849	2	851	0.00235018	0.00233372		1	116	0.000352356	115.999	0.000704711	116	6.0751e-06	6.07691e-06
		0.9786	851	1	850	2	852	0.00234742	0.00233372		1	117	0.000355396	116.999	0.000710792	117	6.07515e-06	6.07691e-06
		0.9783	855	1	854	2	856	0.00233645	0.00233372		1	118	0.000358436	117.999	0.000716873	118	6.07519e-06	6.07691e-06
		0.978	856	1	855	2	857	0.00233372	0.00233372		1	119	0.000361477	118.999	0.000722954	119	6.07524e-06	6.07691e-06
		0.9778	856	2	854	4	858	0.004662	0.00421941		1	120	0.000364518	119.999	0.000729035	120	6.07529e-06	6.07691e-06
		0.9774	857	2	855	4	859	0.00465658	0.00421941		1	121	0.000367558	120.999	0.000735116	121	6.07534e-06	6.07691e-06
		0.977	859	2	857	4	861	0.00464576	0.00421941		1	122	0.000370599	121.999	0.000741198	122	6.07539e-06	6.07691e-06
		0.9756	860	2	858	4	862	0.00464037	0.00421941		1	123	0.00037364	122.999	0.000747279	123	6.07544e-06	6.07691e-06
		0.9753	861	2	859	4	863	0.00463499	0.00421941		1	124	0.00037668	123.999	0.000753361	124	6.07549e-06	6.07691e-06
		0.9752	862	2	860	4	864	0.00462963	0.00421941		1	125	0.000379721	124.999	0.000759442	125	6.07554e-06	6.07691e-06
		0.9745	866	2	864	4	868	0.00460829	0.00421941		1	126	0.000382762	125.999	0.000765524	126	6.07559e-06	6.07691e-06
		0.9738	867	2	865	4	869	0.00460299	0.00421941		1	127	0.000385803	126.999	0.000771606	127	6.07564e-06	6.07691e-06
		0.9737	868	2	866	4	870	0.0045977	0.00421941		1	128	0.000388844	127.999	0.000777688	128	6.07568e-06	6.07691e-06
		0.9735	869	2	867	4	871	0.00459242	0.00421941		1	129	0.000391885	128.999	0.00078377	129	6.07573e-06	6.07691e-06
		0.9727	870	2	868	4	872	0.00458716	0.00421941		1	130	0.000394926	129.999	0.000789852	130	6.07578e-06	6.07691e-06
		0.9726	871	2	869	4	873	0.0045819	0.00421941		1	131	0.000397967	130.999	0.000795934	131	6.07583e-06	6.07691e-06
		0.9723	872	2	870	4	874	0.00457666	0.00421941		1	132	0.000401008	131.999	0.000802016	132	6.07588e-06	6.07691e-06
		0.9716	873	2	871	4	875	0.00457143	0.00421941		1	133	0.000404049	132.999	0.000808099	133	6.07593e-06	6.07691e-06
		0.9708	874	2	872	4	876	0.00456621	0.00421941		1	134	0.000407091	133.999	0.000814181	134	6.07598e-06	6.07691e-06
		0.9704	875	2	873	4	877	0.004561	0.00421941		1	135	0.000410132	134.999	0.000820264	135	6.07603e-06	6.07691e-06
		0.9701	878	2	876	4	880	0.00454545	0.00421941		1	136	0.000413173	135.999	0.000826346	136	6.07608e-06	6.07691e-06
		0.9695	879	2	877	4	881	0.0045403	0.00421941		1	137	0.000416215	136.999	0.000832429	137	6.07613e-06	6.07691e-06
		0.9691	880	2	878	4	882	0.00453515	0.00421941		1	138	0.000419256	137.999	0.000838512	138	6.07618e-06	6.07691e-06
		0.9684	884	2	882	4	886	0.00451467	0.00421941		1	139	0.000422298	138.999	0.000844595	139	6.07622e-06	6.07691e-06
		0.9681	886	2	884	4	888	0.0045045	0.00421941		1	140	0.000425339	139.999	0.000850678	140	6.07627e-06	6.07691e-06
		0.9674	887	2	885	4	889	0.00449944	0.00421941		1	141	0.000428381	140.999	0.000856761	141	6.07632e-06	6.07691e-06
		0.9672	888	2	886	4	890	0.00449438	0.00421941		1	142	0.000431422	141.999	0.000862845	142	6.07637e-06	6.07691e-06
		0.966	889	2	887	4	891	0.00448934	0.00421941		1	143	0.000434464	142.999	0.000868928	143	6.07642e-06	6.07691e-06
		0.9659	890	2	888	4	892	0.0044843	0.00421941		1	144	0.000437506	143.999	0.000875012	144	6.07647e-06	6.07691e-06
		0.9656	891	2	889	4	893	0.00447928	0.00421941		1	145	0.000440548	144.999	0.000881095	145	6.07652e-06	6.07691e-06
		0.9648	892	2	890	4	894	0.00447427	0.00421941		1	146	0.000443589	145.999	0.000887179	146	6.07657e-06	6.07691e-06
		0.9642	893	2	891	4	895	0.00446927	0.00421941		1	147	0.000446631	146.999	0.000893263	147	6.07662e-06	6.07691e-06
		0.9621	894	2	892	4	896	0.00446429	0.00421941		1	148	0.000449673	147.999	0.000899347	148	6.07667e-06	6.07691e-06
		0.9616	895	2	893	4	897	0.00445931	0.00421941		1	149	0.000452715	148.999	0.000905431	149	6.07672e-06	6.07691e-06
		0.9614	896	2	894	4	898	0.00445434	0.00421941		1	150	0.000455757	149.999	0.000911515	150	6.07677e-06	6.07691e-06
		0.961	898	2	896	4	900	0.00444444	0.00421941		1	151	0.000458799	150.999	0.000917599	151	6.07681e-06	6.07691e-06
		0.9602	899	2	897	4	901	0.00443951	0.00421941		1	152	0.000461842	151.999	0.000923683	152	6.07686e-06	6.07691e-06
		0.9593	900	2	898	4	902	0.00443459	0.00421941		1	153	0.000464884	152.999	0.000929768	153	6.07691e-06	6.07691e-06
		0.9572	901	2	899	4	903	0.00442968	0.00421941		0.9999	154	0.000467926	153.999	0.000935852	154	6.07696e-06	6.08599e-06
		0.9562	902	2	900	4	904	0.00442478	0.00421941		0.9999	155	0.000470968	154.999	0.000941937	155	6.07701e-06	6.08599e-06
		0.9555	903	2	901	4	905	0.00441989	0.00421941		0.9999	156	0.000474011	155.999	0.000948022	156	6.07706e-06	6.08599e-06
		0.9549	904	2	902	4	906	0.00441501	0.00421941		0.9999	157	0.000477053	156.999	0.000954107	157	6.07711e-06	6.08599e-06
		0.9548	907	2	905	4	909	0.00440044	0.00421941		0.9999	158	0.000480096	157.999	0.000960192	158	6.07716e-06	6.08599e-06
		0.9529	908	2	906	4	910	0.0043956	0.00421941		0.9999	159	0.000483138	158.999	0.000966277	159	6.07721e-06	6.08599e-06
		0.9523	909	2	907	4	911	0.00439078	0.00421941		0.9999	160	0.000486181	159.999	0.000972362	160	6.07726e-06	6.08599e-06
		0.9512	911	2	909	4	913	0.00438116	0.00421941		0.9999	161	0.000489224	160.999	0.000978447	161	6.07731e-06	6.08599e-06
		0.9496	913	2	911	4	915	0.00437158	0.00421941		0.9999	162	0.000492266	161.999	0.000984533	162	6.07736e-06	6.08599e-06
		0.9494	914	2	912	4	916	0.00436681	0.00421941		0.9999	163	0.000495309	162.999	0.000990619	163	6.07741e-06	6.08599e-06
		0.9475	915	2	913	4	917	0.00436205	0.00421941		0.9999	164	0.000498352	163.999	0.000996704	164	6.07747e-06	6.08599e-06
		0.9469	916	2	914	4	918	0.0043573	0.00421941		0.9999	164.999	0.000501395	164.999	0.00100279	165	6.07752e-06	6.08599e-06
		0.9467	917	2	915	4	919	0.00435256	0.00421941		0.9999	165.999	0.000504438	165.999	0.00100888	166	6.07757e-06	6.08599e-06
		0.9456	918	2	916	4	920	0.00434783	0.00421941		0.9999	166.999	0.000507481	166.999	0.00101496	167	6.07762e-06	6.08599e-06
		0.944	919	2	917	4	921	0.00434311	0.00421941		0.9999	167.999	0.000510524	167.999	0.00102105	168	6.07767e-06	6.08599e-06
		0.9415	920	2	918	4	922	0.00433839	0.00421941		0.9999	168.999	0.000513568	168.999	0.00102714	169	6.07772e-06	6.08599e-06
		0.9409	921	2	919	4	923	0.00433369	0.00421941		0.9999	169.999	0.000516611	169.999	0.00103322	170	6.07778e-06	6.08599e-06
		0.9394	922	2	920	4	924	0.004329	0.00421941		0.9999	170.999	0.000519655	170.999	0.00103931	171	6.07783e-06	6.08599e-06
		0.9372	923	2	921	4	925	0.00432432	0.00421941		0.9999	171.999	0.000522698	171.999	0.0010454	172	6.07789e-06	6.08599e-06
		0.9349	924	2	922	4	926	0.00431965	0.00421941		0.9999	172.999	0.000525742	172.999	0.00105148	173	6.07794e-06	6.08599e-06
		0.9344	925	2	923	4	927	0.00431499	0.00421941		0.9999	173.999	0.000528786	173.999	0.00105757	174	6.07799e-06	6.08599e-06
		0.9342	926	2	924	4	928	0.00431034	0.00421941		0.9999	174.999	0.000531829	174.999	0.00106366	175	6.07805e-06	6.08599e-06
		0.9325	927	2	925	4	929	0.00430571	0.00421941		0.9999	175.999	0.000534873	175.999	0.00106975	176	6.07811e-06	6.08599e-06
		0.9288	928	2	926	4	930	0.00430108	0.00421941		0.9999	176.999	0.000537918	176.999	0.00107584	177	6.07817e-06	6.08599e-06
		0.9275	929	2	927	4	931	0.00429646	0.00421941		0.9998	177.999	0.000540962	177.999	0.00108192	178	6.07822e-06	6.08937e-06
		0.9272	930	2	928	4	932	0.00429185	0.00421941		0.9998	178.999	0.000544006	178.999	0.00108801	179	6.07828e-06	6.08937e-06
		0.9252	931	2	929	4	933	0.00428725	0.00421941		0.9998	179.999	0.000547051	179.999	0.0010941	180	6.07834e-06	6.08937e-06
		0.9234	932	2	930	4	934	0.00428266	0.00421941		0.9998	180.999	0.000550096	180.999	0.00110019	181	6.07841e-06	6.08937e-06
		0.9221	933	2	931	4	935	0.00427807	0.00421941		0.9998	181.999	0.000553141	181.999	0.00110628	182	6.07847e-06	6.08937e-06
		0.9195	934	2	932	4	936	0.0042735	0.00421941		0.9998	182.999	0.000556186	182.999	0.00111237	183	6.07853e-06	6.08937e-06
		0.9193	936	2	934	4	938	0.00426439	0.00421941		0.9997	183.999	0.000559231	183.999	0.00111846	184	6.0786e-06	6.09142e-06
		0.9164	937	2	935	4	939	0.00425985	0.00421941		0.9997	184.999	0.000562277	184.999	0.00112455	185	6.07867e-06	6.09142e-06
		0.9154	938	2	936	4	940	0.00425532	0.00421941		0.9997	185.999	0.000565323	185.999	0.00113065	186	6.07874e-06	6.09142e-06
		0.9134	941	2	939	4	943	0.00424178	0.00421941		0.9997	186.999	0.000568369	186.999	0.00113674	187	6.07881e-06	6.09142e-06
		0.9111	942	2	940	4	944	0.00423729	0.00421941		0.9996	187.999	0.000571415	187.999	0.00114283	188	6.07888e-06	6.09368e-06
		0.9103	943	2	941	4	945	0.0042328	0.00421941		0.9996	188.999	0.000574462	188.999	0.00114892	189	6.07896e-06	6.09368e-06
		0.9067	946	2	944	4	948	0.00421941	0.00421941		0.9996	189.999	0.000577509	189.999	0.00115502	190	6.07904e-06	6.09368e-06
		0.9056	946	3	943	6	949	0.00632244	0.00620476		0.9996	190.999	0.000580556	190.999	0.00116111	191	6.07912e-06	6.09368e-06
		0.9039	947	3	944	6	950	0.00631579	0.00620476		0.9995	191.999	0.000583604	191.999	0.00116721	192	6.07921e-06	6.09669e-06
		0.9035	948	3	945	6	951	0.00630915	0.00620476		0.9995	192.999	0.000586652	192.999	0.0011733	193	6.0793e-06	6.09669e-06
		0.9021	949	3	946	6	952	0.00630252	0.00620476		0.9995	193.999	0.000589701	193.999	0.0011794	194	6.07939e-06	6.09669e-06
		0.9005	950	3	947	6	953	0.00629591	0.00620476		0.9995	194.999	0.00059275	194.999	0.0011855	195	6.07948e-06	6.09669e-06
		0.897	951	3	948	6	954	0.00628931	0.00620476		0.9994	195.999	0.000595799	195.999	0.0011916	196	6.07958e-06	1.23844e-05
		0.8934	952	3	949	6	955	0.00628272	0.00620476		0.9994	196.999	0.000598849	196.999	0.0011977	197	6.07969e-06	1.23844e-05
		0.8925	953	3	950	6	956	0.00627615	0.00620476		0.9994	197.999	0.0006019	197.999	0.0012038	198	6.0798e-06	1.23844e-05
		0.8916	955	3	952	6	958	0.00626305	0.00620476		0.9994	198.999	0.000604951	198.999	0.0012099	199	6.07991e-06	1.23844e-05
		0.8908	956	3	953	6	959	0.00625652	0.00620476		0.9994	199.999	0.000608003	199.999	0.00121601	200	6.08003e-06	1.23844e-05
		0.8897	957	3	954	6	960	0.00625	0.00620476		0.9994	200.999	0.000611056	200.999	0.00122211	201	6.08016e-06	1.23844e-05
		0.8823	958	3	955	6	961	0.0062435	0.00620476		0.9994	201.999	0.000614109	201.999	0.00122822	202	6.08029e-06	1.23844e-05
		0.882	959	3	956	6	962	0.00623701	0.00620476		0.9994	202.999	0.000617163	202.999	0.00123433	203	6.08043e-06	1.23844e-05
		0.878	960	3	957	6	963	0.00623053	0.00620476		0.9994	203.999	0.000620219	203.999	0.00124044	204	6.08057e-06	1.23844e-05
		0.8771	964	3	961	6	967	0.00620476	0.00620476		0.9994	204.999	0.000623275	204.999	0.00124655	205	6.08073e-06	1.23844e-05
		0.877	964	4	960	8	968	0.00826446	0.00790514		0.9994	205.999	0.000626332	205.999	0.00125266	206	6.08089e-06	1.23844e-05
		0.8765	965	4	961	8	969	0.00825593	0.00790514		0.9994	206.999	0.00062939	206.999	0.00125878	207	6.08106e-06	1.23844e-05
		0.8758	966	4	962	8	970	0.00824742	0.00790514		0.9994	207.999	0.000632449	207.999	0.0012649	208	6.08124e-06	1.23844e-05
		0.8739	967	4	963	8	971	0.00823893	0.00790514		0.9994	208.999	0.00063551	208.999	0.00127102	209	6.08143e-06	1.23844e-05
		0.8716	968	4	964	8	972	0.00823045	0.00790514		0.9994	209.999	0.000638572	209.999	0.00127714	210	6.08163e-06	1.23844e-05
		0.8697	970	4	966	8	974	0.00821355	0.00790514		0.9994	210.999	0.000641635	210.999	0.00128327	211	6.08185e-06	1.23844e-05
		0.8661	973	4	969	8	977	0.00818833	0.00790514		0.9994	211.999	0.0006447	211.999	0.0012894	212	6.08207e-06	1.23844e-05
		0.8654	974	4	970	8	978	0.00817996	0.00790514		0.9994	212.999	0.000647766	212.999	0.00129553	213	6.08231e-06	1.23844e-05
		0.861	978	4	974	8	982	0.00814664	0.00790514		0.9994	213.999	0.000650834	213.999	0.00130167	214	6.08256e-06	1.23844e-05
		0.8607	979	4	975	8	983	0.00813835	0.00790514		0.9994	214.999	0.000653904	214.999	0.00130781	215	6.08283e-06	1.23844e-05
		0.8605	980	4	976	8	984	0.00813008	0.00790514		0.9994	215.999	0.000656976	215.999	0.00131395	216	6.08311e-06	1.23844e-05
		0.8582	983	4	979	8	987	0.00810537	0.00790514		0.9994	216.999	0.00066005	216.999	0.0013201	217	6.08341e-06	1.23844e-05
		0.8564	984	4	980	8	988	0.00809717	0.00790514		0.9994	217.999	0.000663126	217.999	0.00132625	218	6.08372e-06	1.23844e-05
		0.8518	985	4	981	8	989	0.00808898	0.00790514		0.9994	218.999	0.000666204	218.999	0.00133241	219	6.08406e-06	1.23844e-05
		0.8489	986	4	982	8	990	0.00808081	0.00790514		0.9994	219.999	0.000669285	219.999	0.00133857	220	6.08441e-06	1.23844e-05
		0.847	987	4	983	8	991	0.00807265	0.00790514		0.9994	220.999	0.000672369	220.999	0.00134474	221	6.08479e-06	1.23844e-05
		0.8433	988	4	984	8	992	0.00806452	0.00790514		0.9994	221.999	0.000675455	221.999	0.00135091	222	6.08518e-06	1.23844e-05
		0.843	989	4	985	8	993	0.00805639	0.00790514		0.9994	222.999	0.000678545	222.999	0.00135709	223	6.0856e-06	1.23844e-05
		0.8422	991	4	987	8	995	0.0080402	0.00790514		0.9994	223.999	0.000681637	223.999	0.00136327	224	6.08605e-06	1.23844e-05
		0.8385	992	4	988	8	996	0.00803213	0.00790514		0.9994	224.999	0.000684733	224.999	0.00136947	225	6.08651e-06	1.23844e-05
		0.8372	993	4	989	8	997	0.00802407	0.00790514		0.9994	225.999	0.000687832	225.999	0.00137566	226	6.08701e-06	1.23844e-05
		0.837	994	4	990	8	998	0.00801603	0.00790514		0.9994	226.999	0.000690935	226.999	0.00138187	227	6.08754e-06	1.23844e-05
		0.831	995	4	991	8	999	0.00800801	0.00790514		0.9994	227.999	0.000694042	227.999	0.00138808	228	6.08809e-06	1.23844e-05
		0.827	996	4	992	8	1000	0.008	0.00790514		0.9994	228.999	0.000697154	228.999	0.00139431	229	6.08868e-06	1.23844e-05
		0.8249	997	4	993	8	1001	0.00799201	0.00790514		0.9994	229.999	0.000700269	229.999	0.00140054	230	6.0893e-06	1.23844e-05
		0.8241	998	4	994	8	1002	0.00798403	0.00790514		0.9994	230.999	0.00070339	230.999	0.00140678	231	6.08995e-06	1.23844e-05
		0.8218	1001	4	997	8	1005	0.0079602	0.00790514		0.9994	231.999	0.000706515	231.999	0.00141303	232	6.09064e-06	1.23844e-05
		0.8188	1002	4	998	8	1006	0.00795229	0.00790514		0.9994	232.999	0.000709645	232.999	0.00141929	233	6.09138e-06	1.23844e-05
		0.8165	1003	4	999	8	1007	0.00794439	0.00790514		0.9994	233.999	0.000712781	233.999	0.00142556	234	6.09215e-06	1.23844e-05
		0.8127	1004	4	1000	8	1008	0.00793651	0.00790514		0.9994	234.999	0.000715923	234.999	0.00143185	235	6.09296e-06	1.23844e-05
		0.8055	1005	4	1001	8	1009	0.00792864	0.00790514		0.9994	235.999	0.000719071	235.999	0.00143814	236	6.09382e-06	1.23844e-05
		0.8032	1006	4	1002	8	1010	0.00792079	0.00790514		0.9994	236.999	0.000722225	236.999	0.00144445	237	6.09473e-06	1.23844e-05
		0.8004	1007	4	1003	8	1011	0.00791296	0.00790514		0.9994	237.999	0.000725386	237.999	0.00145077	238	6.09568e-06	1.23844e-05
		0.7943	1008	4	1004	8	1012	0.00790514	0.00790514		0.9994	238.999	0.000728554	238.999	0.00145711	239	6.09669e-06	1.23844e-05
		0.7942	1008	5	1003	10	1013	0.00987167	0.00961538		0.9994	239.999	0.00073173	239.999	0.00146346	240	6.09775e-06	1.23844e-05
		0.7928	1009	5	1004	10	1014	0.00986193	0.00961538		0.9994	240.999	0.000734913	240.999	0.00146983	241	6.09887e-06	1.23844e-05
		0.7883	1010	5	1005	10	1015	0.00985222	0.00961538		0.9994	241.999	0.000738105	241.999	0.00147621	242	6.10004e-06	1.23844e-05
		0.7826	1011	5	1006	10	1016	0.00984252	0.00961538		0.9994	242.999	0.000741306	242.999	0.00148261	243	6.10128e-06	1.23844e-05
		0.7823	1013	5	1008	10	1018	0.00982318	0.00961538		0.9994	243.999	0.000744515	243.999	0.00148903	244	6.10258e-06	1.23844e-05
		0.7763	1014	5	1009	10	1019	0.00981354	0.00961538		0.9994	244.999	0.000747734	244.999	0.00149547	245	6.10395e-06	1.23844e-05
		0.7708	1015	5	1010	10	1020	0.00980392	0.00961538		0.9994	245.999	0.000750964	245.998	0.00150193	246	6.1054e-06	1.23844e-05
		0.7704	1017	5	1012	10	1022	0.00978474	0.00961538		0.9994	246.999	0.000754203	246.998	0.00150841	247	6.10691e-06	1.23844e-05
		0.7646	1018	5	1013	10	1023	0.00977517	0.00961538		0.9994	247.999	0.000757454	247.998	0.00151491	248	6.1085e-06	1.23844e-05
		0.7589	1019	5	1014	10	1024	0.00976563	0.00961538		0.9994	248.999	0.000760717	248.998	0.00152143	249	6.11017e-06	1.23844e-05
		0.7587	1020	5	1015	10	1025	0.0097561	0.00961538		0.9994	249.999	0.000763991	249.998	0.00152798	250	6.11193e-06	1.23844e-05
		0.7532	1021	5	1016	10	1026	0.00974659	0.00961538		0.9994	250.999	0.000767278	250.998	0.00153456	251	6.11377e-06	1.23844e-05
		0.7525	1023	5	1018	10	1028	0.00972763	0.00961538		0.9994	251.999	0.000770579	251.998	0.00154116	252	6.11571e-06	1.23844e-05
		0.7464	1024	5	1019	10	1029	0.00971817	0.00961538		0.9994	252.999	0.000773893	252.998	0.00154779	253	6.11773e-06	1.23844e-05
		0.7423	1025	5	1020	10	1030	0.00970874	0.00961538		0.9994	253.999	0.000777222	253.998	0.00155444	254	6.11986e-06	1.23844e-05
		0.7401	1027	5	1022	10	1032	0.00968992	0.00961538		0.9994	254.999	0.000780566	254.998	0.00156113	255	6.12209e-06	1.23844e-05
		0.7387	1028	5	1023	10	1033	0.00968054	0.00961538		0.9994	255.999	0.000783926	255.998	0.00156785	256	6.12443e-06	1.23844e-05
		0.737	1030	5	1025	10	1035	0.00966184	0.00961538		0.9994	256.999	0.000787303	256.998	0.00157461	257	6.12687e-06	1.23844e-05
		0.7339	1031	5	1026	10	1036	0.00965251	0.00961538		0.9994	257.999	0.000790697	257.998	0.00158139	258	6.12943e-06	1.23844e-05
		0.7318	1032	5	1027	10	1037	0.0096432	0.00961538		0.9994	258.999	0.000794109	258.998	0.00158822	259	6.13212e-06	1.23844e-05
		0.7267	1034	5	1029	10	1039	0.00962464	0.00961538		0.9994	259.999	0.00079754	259.998	0.00159508	260	6.13492e-06	1.23844e-05
		0.7217	1035	5	1030	10	1040	0.00961538	0.00961538		0.9994	260.999	0.00080099	260.998	0.00160198	261	6.13786e-06	1.23844e-05
		0.7213	1035	6	1029	12	1041	0.0115274	0.0114286		0.9994	261.999	0.000804461	261.998	0.00160892	262	6.14092e-06	1.23844e-05
		0.715	1037	6	1031	12	1043	0.0115053	0.0114286		0.9994	262.999	0.000807953	262.998	0.00161591	263	6.14413e-06	1.23844e-05
		0.7122	1038	6	1032	12	1044	0.0114943	0.0114286		0.9994	263.999	0.000811468	263.998	0.00162294	264	6.14748e-06	1.23844e-05
		0.7087	1039	6	1033	12	1045	0.0114833	0.0114286		0.9994	264.999	0.000815006	264.998	0.00163001	265	6.15099e-06	1.23844e-05
		0.7032	1040	6	1034	12	1046	0.0114723	0.0114286		0.9994	265.999	0.000818567	265.998	0.00163713	266	6.15464e-06	1.23844e-05
		0.6988	1042	6	1036	12	1048	0.0114504	0.0114286		0.9994	266.999	0.000822154	266.998	0.00164431	267	6.15846e-06	1.23844e-05
		0.6961	1043	6	1037	12	1049	0.0114395	0.0114286		0.9994	267.999	0.000825767	267.998	0.00165153	268	6.16244e-06	1.23844e-05
		0.6946	1044	6	1038	12	1050	0.0114286	0.0114286		0.9994	268.999	0.000829407	268.998	0.00165881	269	6.1666e-06	1.23844e-05
		0.6865	1044	7	1037	14	1051	0.0133206	0.0133206		0.9994	269.999	0.000833076	269.998	0.00166615	270	6.17093e-06	1.23844e-05
		0.6851	1044	8	1036	16	1052	0.0152091	0.0151372		0.9994	270.999	0.000836774	270.998	0.00167355	271	6.17545e-06	1.23844e-05
		0.6835	1045	8	1037	16	1053	0.0151947	0.0151372		0.9994	271.999	0.000840502	271.998	0.001681	272	6.18016e-06	1.23844e-05
		0.6789	1046	8	1038	16	1054	0.0151803	0.0151372		0.9994	272.999	0.000844262	272.998	0.00168852	273	6.18507e-06	1.23844e-05
		0.6769	1047	8	1039	16	1055	0.0151659	0.0151372		0.9994	273.999	0.000848054	273.998	0.00169611	274	6.19018e-06	1.23844e-05
		0.6717	1048	8	1040	16	1056	0.0151515	0.0151372		0.9994	274.999	0.000851881	274.998	0.00170376	275	6.1955e-06	1.23844e-05
		0.6709	1049	8	1041	16	1057	0.0151372	0.0151372		0.9994	275.999	0.000855743	275.998	0.00171149	276	6.20104e-06	1.23844e-05
		0.665	1049	9	1040	18	1058	0.0170132	0.0168382		0.9994	276.999	0.000859642	276.998	0.00171928	277	6.2068e-06	1.23844e-05
		0.6617	1050	9	1041	18	1059	0.0169972	0.0168382		0.9994	277.999	0.000863579	277.998	0.00172716	278	6.2128e-06	1.23844e-05
		0.6586	1051	9	1042	18	1060	0.0169811	0.0168382		0.9994	278.999	0.000867556	278.998	0.00173511	279	6.21904e-06	1.23844e-05
		0.6585	1052	9	1043	18	1061	0.0169651	0.0168382		0.9994	279.999	0.000871573	279.998	0.00174315	280	6.22552e-06	1.23844e-05
		0.6555	1053	9	1044	18	1062	0.0169492	0.0168382		0.9994	280.999	0.000875633	280.998	0.00175127	281	6.23227e-06	1.23844e-05
		0.6525	1054	9	1045	18	1063	0.0169332	0.0168382		0.9994	281.999	0.000879737	281.998	0.00175947	282	6.23927e-06	1.23844e-05
		0.6496	1057	9	1048	18	1066	0.0168856	0.0168382		0.9994	282.999	0.000883886	282.998	0.00176777	283	6.24655e-06	1.23844e-05
		0.6467	1058	9	1049	18	1067	0.0168697	0.0168382		0.9994	283.999	0.000888083	283.998	0.00177617	284	6.2541e-06	1.23844e-05
		0.6463	1059	9	1050	18	1068	0.0168539	0.0168382		0.9994	284.999	0.000892328	284.998	0.00178466	285	6.26195e-06	1.23844e-05
		0.6436	1060	9	1051	18	1069	0.0168382	0.0168382		0.9994	285.999	0.000896623	285.998	0.00179325	286	6.27009e-06	1.23844e-05
		0.636	1060	10	1050	20	1070	0.0186916	0.0186567		0.9994	286.999	0.000900971	286.998	0.00180194	287	6.27854e-06	1.23844e-05
		0.6335	1062	10	1052	20	1072	0.0186567	0.0186567		0.9994	287.999	0.000905373	287.998	0.00181075	288	6.28731e-06	1.23844e-05
		0.631	1062	11	1051	22	1073	0.0205033	0.0204461		0.9994	288.999	0.00090983	288.998	0.00181966	289	6.2964e-06	1.23844e-05
		0.6261	1063	11	1052	22	1074	0.0204842	0.0204461		0.9994	289.999	0.000914345	289.998	0.00182869	290	6.30583e-06	1.23844e-05
		0.6238	1064	11	1053	22	1075	0.0204651	0.0204461		0.9994	290.999	0.000918919	290.998	0.00183784	291	6.3156e-06	1.23844e-05
		0.6224	1065	11	1054	22	1076	0.0204461	0.0204461		0.9994	291.999	0.000923555	291.998	0.00184711	292	6.32572e-06	1.23844e-05
		0.6215	1065	12	1053	24	1077	0.0222841	0.0222428		0.9994	292.999	0.000928255	292.998	0.00185651	293	6.33621e-06	1.23844e-05
		0.617	1066	12	1054	24	1078	0.0222635	0.0222428		0.9994	293.999	0.00093302	293.998	0.00186604	294	6.34708e-06	1.23844e-05
		0.6166	1067	12	1055	24	1079	0.0222428	0.0222428		0.9994	294.999	0.000937853	294.998	0.00187571	295	6.35833e-06	1.23844e-05
		0.6126	1067	13	1054	26	1080	0.0240741	0.0240296		0.9994	295.999	0.000942756	295.998	0.00188551	296	6.36997e-06	1.23844e-05
		0.6108	1068	13	1055	26	1081	0.0240518	0.0240296		0.9994	296.999	0.00094773	296.998	0.00189546	297	6.38202e-06	1.23844e-05
		0.6105	1069	13	1056	26	1082	0.0240296	0.0240296		0.9994	297.999	0.00095278	297.998	0.00190556	298	6.39449e-06	1.23844e-05
		0.6092	1069	14	1055	28	1083	0.0258541	0.0257353		0.9994	298.999	0.000957905	298.998	0.00191581	299	6.40739e-06	1.23844e-05
		0.6052	1070	14	1056	28	1084	0.0258303	0.0257353		0.9994	299.999	0.00096311	299.998	0.00192622	300	6.42074e-06	1.23844e-05
		0.6042	1071	14	1057	28	1085	0.0258065	0.0257353		0.9994	300.999	0.000968397	300.998	0.00193679	301	6.43453e-06	1.23844e-05
		0.6021	1072	14	1058	28	1086	0.0257827	0.0257353		0.9994	301.999	0.000973767	301.998	0.00194753	302	6.44879e-06	1.23844e-05
		0.6001	1073	14	1059	28	1087	0.025759	0.0257353		0.9994	302.999	0.000979224	302.998	0.00195845	303	6.46352e-06	1.23844e-05
		0.5996	1074	14	1060	28	1088	0.0257353	0.0257353		0.9994	303.999	0.00098477	303.998	0.00196954	304	6.47875e-06	1.23844e-05
		0.5961	1074	15	1059	30	1089	0.0275482	0.0272975		0.9994	304.999	0.000990407	304.998	0.00198081	305	6.49447e-06	1.23844e-05
		0.5941	1075	15	1060	30	1090	0.0275229	0.0272975		0.9994	305.999	0.000996139	305.998	0.00199228	306	6.51071e-06	1.23844e-05
		0.5922	1076	15	1061	30	1091	0.0274977	0.0272975		0.9994	306.999	0.00100197	306.998	0.00200394	307	6.52748e-06	1.23844e-05
		0.5902	1078	15	1063	30	1093	0.0274474	0.0272975		0.9994	307.999	0.0010079	307.998	0.0020158	308	6.54479e-06	1.23844e-05
		0.5887	1079	15	1064	30	1094	0.0274223	0.0272975		0.9994	308.999	0.00101393	308.998	0.00202786	309	6.56266e-06	1.23844e-05
		0.5883	1080	15	1065	30	1095	0.0273973	0.0272975		0.9994	309.999	0.00102007	309.998	0.00204014	310	6.58109e-06	1.23844e-05
		0.5845	1081	15	1066	30	1096	0.0273723	0.0272975		0.9994	310.999	0.00102632	310.998	0.00205263	311	6.6001e-06	1.23844e-05
		0.5833	1082	15	1067	30	1097	0.0273473	0.0272975		0.9994	311.999	0.00103268	311.998	0.00206535	312	6.61971e-06	1.23844e-05
		0.5826	1084	15	1069	30	1099	0.0272975	0.0272975		0.9994	312.999	0.00103915	312.998	0.0020783	313	6.63993e-06	1.23844e-05
		0.5807	1084	16	1068	32	1100	0.0290909	0.028777		0.9994	313.999	0.00104574	313.998	0.00209148	314	6.66078e-06	1.23844e-05
		0.578	1085	16	1069	32	1101	0.0290645	0.028777		0.9994	314.999	0.00105246	314.998	0.00210491	315	6.68226e-06	1.23844e-05
		0.577	1086	16	1070	32	1102	0.0290381	0.028777		0.9994	315.999	0.0010593	315.998	0.00211859	316	6.7044e-06	1.23844e-05
		0.5733	1087	16	1071	32	1103	0.0290118	0.028777		0.9994	316.999	0.00106626	316.998	0.00213253	317	6.72721e-06	1.23844e-05
		0.5714	1088	16	1072	32	1104	0.0289855	0.028777		0.9994	317.999	0.00107336	317.998	0.00214672	318	6.7507e-06	1.23844e-05
		0.5696	1089	16	1073	32	1105	0.0289593	0.028777		0.9994	318.999	0.0010806	318.998	0.00216119	319	6.7749e-06	1.23844e-05
		0.5678	1090	16	1074	32	1106	0.0289331	0.028777		0.9994	319.999	0.00108797	319.998	0.00217594	320	6.79981e-06	1.23844e-05
		0.566	1091	16	1075	32	1107	0.028907	0.028777		0.9994	320.999	0.00109549	320.998	0.00219097	321	6.82546e-06	1.23844e-05
		0.5628	1092	16	1076	32	1108	0.0288809	0.028777		0.9994	321.999	0.00110315	321.998	0.0022063	322	6.85185e-06	1.23844e-05
		0.5624	1093	16	1077	32	1109	0.0288548	0.028777		0.9994	322.999	0.00111096	322.998	0.00222192	323	6.87901e-06	1.23844e-05
		0.5588	1094	16	1078	32	1110	0.0288288	0.028777		0.9994	323.999	0.00111893	323.998	0.00223785	324	6.90696e-06	1.23844e-05
		0.5579	1095	16	1079	32	1111	0.0288029	0.028777		0.9994	324.999	0.00112705	324.998	0.0022541	325	6.9357e-06	1.23844e-05
		0.5552	1096	16	1080	32	1112	0.028777	0.028777		0.9994	325.999	0.00113534	325.998	0.00227067	326	6.96526e-06	1.23844e-05
		0.5483	1096	17	1079	34	1113	0.0305481	0.0304387		0.9994	326.999	0.00114379	326.998	0.00228758	327	6.99566e-06	1.23844e-05
		0.5481	1097	17	1080	34	1114	0.0305206	0.0304387		0.9994	327.999	0.00115241	327.998	0.00230482	328	7.0269e-06	1.23844e-05
		0.5446	1098	17	1081	34	1115	0.0304933	0.0304387		0.9994	328.999	0.00116121	328.998	0.00232242	329	7.05902e-06	1.23844e-05
		0.5428	1099	17	1082	34	1116	0.0304659	0.0304387		0.9994	329.999	0.00117018	329.998	0.00234037	330	7.09203e-06	1.23844e-05
		0.541	1100	17	1083	34	1117	0.0304387	0.0304387		0.9994	330.999	0.00117934	330.998	0.00235869	331	7.12594e-06	1.23844e-05
		0.5392	1100	18	1082	36	1118	0.0322004	0.0318866		0.9994	331.999	0.00118869	331.998	0.00237738	332	7.16078e-06	1.23844e-05
		0.5384	1101	18	1083	36	1119	0.0321716	0.0318866		0.9994	332.999	0.00119823	332.998	0.00239646	333	7.19656e-06	1.23844e-05
		0.5376	1102	18	1084	36	1120	0.0321429	0.0318866		0.9994	333.999	0.00120796	333.998	0.00241593	334	7.23331e-06	1.23844e-05
		0.5358	1105	18	1087	36	1123	0.032057	0.0318866		0.9994	334.999	0.0012179	334.998	0.0024358	335	7.27104e-06	1.23844e-05
		0.5341	1106	18	1088	36	1124	0.0320285	0.0318866		0.9994	335.999	0.00122804	335.998	0.00245608	336	7.30977e-06	1.23844e-05
		0.5306	1107	18	1089	36	1125	0.032	0.0318866		0.9994	336.999	0.0012384	336.998	0.00247679	337	7.34953e-06	1.23844e-05
		0.5303	1108	18	1090	36	1126	0.0319716	0.0318866		0.9994	337.999	0.00124897	337.998	0.00249793	338	7.39033e-06	1.23844e-05
		0.5289	1111	18	1093	36	1129	0.0318866	0.0318866		0.9994	338.999	0.00125976	338.997	0.00251951	339	7.43219e-06	1.23844e-05
		0.5271	1111	19	1092	38	1130	0.0336283	0.0330148		0.9994	339.999	0.00127077	339.997	0.00254154	340	7.47513e-06	1.23844e-05
		0.5261	1116	19	1097	38	1135	0.0334802	0.0330148		0.9994	340.999	0.00128202	340.997	0.00256404	341	7.51918e-06	1.23844e-05
		0.5237	1117	19	1098	38	1136	0.0334507	0.0330148		0.9994	341.999	0.0012935	341.997	0.00258701	342	7.56435e-06	1.23844e-05
		0.522	1118	19	1099	38	1137	0.0334213	0.0330148		0.9994	342.999	0.00130523	342.997	0.00261046	343	7.61067e-06	1.23844e-05
		0.5219	1119	19	1100	38	1138	0.0333919	0.0330148		0.9994	343.999	0.0013172	343.997	0.00263441	344	7.65816e-06	1.23844e-05
		0.5203	1120	19	1101	38	1139	0.0333626	0.0330148		0.9994	344.999	0.00132943	344.997	0.00265886	345	7.70683e-06	1.23844e-05
		0.5178	1124	19	1105	38	1143	0.0332458	0.0330148		0.9994	345.999	0.00134191	345.997	0.00268383	346	7.75672e-06	1.23844e-05
		0.5169	1125	19	1106	38	1144	0.0332168	0.0330148		0.9994	346.999	0.00135466	346.997	0.00270932	347	7.80784e-06	1.23844e-05
		0.5138	1126	19	1107	38	1145	0.0331878	0.0330148		0.9994	347.999	0.00136768	347.997	0.00273536	348	7.86022e-06	1.23844e-05
		0.5135	1127	19	1108	38	1146	0.0331588	0.0330148		0.9994	348.999	0.00138097	348.997	0.00276194	349	7.91387e-06	1.23844e-05
		0.5118	1128	19	1109	38	1147	0.0331299	0.0330148		0.9994	349.999	0.00139455	349.997	0.00278909	350	7.96883e-06	1.23844e-05
		0.5101	1129	19	1110	38	1148	0.033101	0.0330148		0.9994	350.999	0.00140841	350.997	0.00281681	351	8.02511e-06	1.23844e-05
		0.5099	1130	19	1111	38	1149	0.0330722	0.0330148		0.9994	351.999	0.00142256	351.997	0.00284512	352	8.08274e-06	1.23844e-05
		0.5084	1132	19	1113	38	1151	0.0330148	0.0330148		0.9994	352.999	0.00143702	352.997	0.00287403	353	8.14174e-06	1.23844e-05
		0.506	1132	20	1112	40	1152	0.0347222	0.0345125		0.9994	353.999	0.00145178	353.997	0.00290355	354	8.20213e-06	1.23844e-05
		0.5033	1133	20	1113	40	1153	0.0346921	0.0345125		0.9994	354.999	0.00146685	354.997	0.0029337	355	8.26394e-06	1.23844e-05
		0.5028	1137	20	1117	40	1157	0.0345722	0.0345125		0.9994	355.999	0.00148224	355.997	0.00296448	356	8.3272e-06	1.23844e-05
		0.4986	1138	20	1118	40	1158	0.0345423	0.0345125		0.9994	356.999	0.00149796	356.997	0.00299592	357	8.39192e-06	1.23844e-05
		0.4983	1139	20	1119	40	1159	0.0345125	0.0345125		0.9994	357.998	0.00151401	357.997	0.00302801	358	8.45813e-06	1.23844e-05
		0.4915	1139	21	1118	42	1160	0.0362069	0.0361446		0.9994	358.998	0.00153039	358.997	0.00306079	359	8.52587e-06	1.23844e-05
		0.4866	1140	21	1119	42	1161	0.0361757	0.0361446		0.9994	359.998	0.00154713	359.997	0.00309425	360	8.59514e-06	1.23844e-05
		0.485	1141	21	1120	42	1162	0.0361446	0.0361446		0.9994	360.998	0.00156421	360.997	0.00312842	361	8.66598e-06	1.23844e-05
		0.4847	1141	22	1119	44	1163	0.0378332	0.0377358		0.9994	361.998	0.00158165	361.997	0.00316331	362	8.73841e-06	1.23844e-05
		0.4833	1142	22	1120	44	1164	0.0378007	0.0377358		0.9994	362.998	0.00159946	362.997	0.00319893	363	8.81247e-06	1.23844e-05
		0.4817	1143	22	1121	44	1165	0.0377682	0.0377358		0.9994	363.998	0.00161765	363.997	0.00323529	364	8.88816e-06	1.23844e-05
		0.4814	1144	22	1122	44	1166	0.0377358	0.0377358		0.9994	364.998	0.00163621	364.997	0.00327242	365	8.96553e-06	1.23844e-05
		0.48	1144	23	1121	46	1167	0.0394173	0.0392827		0.9994	365.998	0.00165516	365.997	0.00331032	366	9.0446e-06	1.23844e-05
		0.4782	1145	23	1122	46	1168	0.0393836	0.0392827		0.9994	366.998	0.00167451	366.997	0.00334902	367	9.12539e-06	1.23844e-05
		0.4768	1146	23	1123	46	1169	0.0393499	0.0392827		0.9994	367.998	0.00169426	367.997	0.00338852	368	9.20793e-06	1.23844e-05
		0.4751	1147	23	1124	46	1170	0.0393162	0.0392827		0.9994	368.998	0.00171442	368.997	0.00342884	369	9.29224e-06	1.23844e-05
		0.4735	1148	23	1125	46	1171	0.0392827	0.0392827		0.9994	369.998	0.001735	369.997	0.00347	370	9.37837e-06	1.23844e-05
		0.4702	1148	24	1124	48	1172	0.0409556	0.0408163		0.9994	370.998	0.001756	370.996	0.00351201	371	9.46632e-06	1.23844e-05
		0.469	1149	24	1125	48	1173	0.0409207	0.0408163		0.9994	371.998	0.00177744	371.996	0.00355488	372	9.55614e-06	1.23844e-05
		0.4686	1150	24	1126	48	1174	0.0408859	0.0408163		0.9994	372.998	0.00179932	372.996	0.00359865	373	9.64785e-06	1.23844e-05
		0.4678	1151	24	1127	48	1175	0.0408511	0.0408163		0.9994	373.998	0.00182165	373.996	0.00364331	374	9.74147e-06	1.23844e-05
		0.466	1152	24	1128	48	1176	0.0408163	0.0408163		0.9994	374.998	0.00184444	374.996	0.00368889	375	9.83704e-06	1.23844e-05
		0.4654	1152	25	1127	50	1177	0.0424809	0.0424088		0.9994	375.998	0.0018677	375.996	0.0037354	376	9.93458e-06	1.23844e-05
		0.4631	1153	25	1128	50	1178	0.0424448	0.0424088		0.9994	376.998	0.00189143	376.996	0.00378286	377	1.00341e-05	1.23844e-05
		0.4622	1154	25	1129	50	1179	0.0424088	0.0424088		0.9994	377.998	0.00191565	377.996	0.00383129	378	1.01357e-05	1.23844e-05
		0.4589	1154	26	1128	52	1180	0.0440678	0.0440305		0.9994	378.998	0.00194035	378.996	0.00388071	379	1.02393e-05	1.23844e-05
		0.4575	1155	26	1129	52	1181	0.0440305	0.0440305		0.9994	379.998	0.00196556	379.996	0.00393112	380	1.03451e-05	1.23844e-05
		0.456	1155	27	1128	54	1182	0.0456853	0.0456853		0.9994	380.998	0.00199128	380.996	0.00398256	381	1.04529e-05	1.23844e-05
		0.4548	1155	28	1127	56	1183	0.0473373	0.0468227		0.9994	381.998	0.00201751	381.996	0.00403503	382	1.05629e-05	1.23844e-05
		0.4541	1156	28	1128	56	1184	0.0472973	0.0468227		0.9994	382.998	0.00204428	382.996	0.00408856	383	1.06751e-05	1.23844e-05
		0.4525	1158	28	1130	56	1186	0.0472175	0.0468227		0.9994	383.998	0.00207158	383.996	0.00414316	384	1.07895e-05	1.23844e-05
		0.4522	1159	28	1131	56	1187	0.0471778	0.0468227		0.9994	384.998	0.00209942	384.996	0.00419885	385	1.09061e-05	1.23844e-05
		0.451	1160	28	1132	56	1188	0.047138	0.0468227		0.9994	385.998	0.00212782	385.996	0.00425565	386	1.1025e-05	1.23844e-05
		0.4496	1161	28	1133	56	1189	0.0470984	0.0468227		0.9994	386.998	0.00215679	386.996	0.00431358	387	1.11462e-05	1.23844e-05
		0.4494	1163	28	1135	56	1191	0.0470193	0.0468227		0.9994	387.998	0.00218633	387.996	0.00437266	388	1.12697e-05	1.23844e-05
		0.4445	1164	28	1136	56	1192	0.0469799	0.0468227		0.9994	388.998	0.00221645	388.996	0.0044329	389	1.13956e-05	1.23844e-05
		0.443	1165	28	1137	56	1193	0.0469405	0.0468227		0.9994	389.998	0.00224717	389.996	0.00449433	390	1.15239e-05	1.23844e-05
		0.4399	1166	28	1138	56	1194	0.0469012	0.0468227		0.9994	390.998	0.00227848	390.995	0.00455697	391	1.16547e-05	1.23844e-05
		0.4397	1167	28	1139	56	1195	0.0468619	0.0468227		0.9994	391.998	0.00231042	391.995	0.00462083	392	1.17878e-05	1.23844e-05
		0.4368	1168	28	1140	56	1196	0.0468227	0.0468227		0.9994	392.998	0.00234297	392.995	0.00468594	393	1.19235e-05	1.23844e-05
		0.435	1168	29	1139	58	1197	0.0484545	0.0483333		0.9994	393.998	0.00237616	393.995	0.00475232	394	1.20617e-05	1.23844e-05
		0.4337	1170	29	1141	58	1199	0.0483736	0.0483333		0.9994	394.998	0.00240999	394.995	0.00481998	395	1.22025e-05	1.23844e-05
		0.4305	1171	29	1142	58	1200	0.0483333	0.0483333		0.9994	395.998	0.00244447	395.995	0.00488895	396	1.23458e-05	1.23844e-05
		0.429	1171	30	1141	60	1201	0.0499584	0.0498753		0.9994	396.998	0.00247962	396.995	0.00495924	397	1.24918e-05	1.23844e-05
		0.4283	1172	30	1142	60	1202	0.0499168	0.0498753		0.9994	397.997	0.00251544	397.995	0.00503089	398	1.26404e-05	1.23844e-05
		0.4275	1173	30	1143	60	1203	0.0498753	0.0498753		0.9994	398.997	0.00255195	398.995	0.0051039	399	1.27917e-05	1.23844e-05
		0.4262	1173	31	1142	62	1204	0.051495	0.051495		0.9994	399.997	0.00258916	399.995	0.00517831	400	1.29458e-05	1.23844e-05
		0.4259	1173	32	1141	64	1205	0.053112	0.0521597		0.9994	400.997	0.00262707	400.995	0.00525413	401	1.31026e-05	1.23844e-05
		0.424	1175	32	1143	64	1207	0.053024	0.0521597		0.9994	401.997	0.00266569	401.995	0.00533139	402	1.32622e-05	1.23844e-05
		0.422	1176	32	1144	64	1208	0.0529801	0.0521597		0.9994	402.997	0.00270505	402.995	0.0054101	403	1.34246e-05	1.23844e-05
		0.4199	1177	32	1145	64	1209	0.0529363	0.0521597		0.9994	403.997	0.00274515	403.995	0.00549029	404	1.35898e-05	1.23844e-05
		0.4198	1178	32	1146	64	1210	0.0528926	0.0521597		0.9994	404.997	0.00278599	404.994	0.00557199	405	1.3758e-05	1.23844e-05
		0.4179	1179	32	1147	64	1211	0.0528489	0.0521597		0.9994	405.997	0.00282761	405.994	0.00565521	406	1.39291e-05	1.23844e-05
		0.4167	1180	32	1148	64	1212	0.0528053	0.0521597		0.9994	406.997	0.00286999	406.994	0.00573998	407	1.41031e-05	1.23844e-05
		0.4137	1181	32	1149	64	1213	0.0527617	0.0521597		0.9994	407.997	0.00291316	407.994	0.00582632	408	1.42802e-05	1.23844e-05
		0.412	1183	32	1151	64	1215	0.0526749	0.0521597		0.9994	408.997	0.00295713	408.994	0.00591425	409	1.44603e-05	1.23844e-05
		0.4106	1184	32	1152	64	1216	0.0526316	0.0521597		0.9994	409.997	0.0030019	409.994	0.0060038	410	1.46434e-05	1.23844e-05
		0.4101	1185	32	1153	64	1217	0.0525883	0.0521597		0.9994	410.997	0.0030475	410.994	0.006095	411	1.48297e-05	1.23844e-05
		0.4082	1186	32	1154	64	1218	0.0525452	0.0521597		0.9994	411.997	0.00309393	411.994	0.00618786	412	1.50191e-05	1.23844e-05
		0.4064	1187	32	1155	64	1219	0.0525021	0.0521597		0.9994	412.997	0.00314121	412.994	0.00628241	413	1.52116e-05	1.23844e-05
		0.4046	1189	32	1157	64	1221	0.0524161	0.0521597		0.9994	413.997	0.00318934	413.994	0.00637868	414	1.54074e-05	1.23844e-05
		0.4028	1190	32	1158	64	1222	0.0523732	0.0521597		0.9994	414.997	0.00323834	414.994	0.00647668	415	1.56065e-05	1.23844e-05
		0.4025	1191	32	1159	64	1223	0.0523303	0.0521597		0.9994	415.997	0.00328823	415.993	0.00657645	416	1.58088e-05	1.23844e-05
		0.4016	1192	32	1160	64	1224	0.0522876	0.0521597		0.9994	416.997	0.00333901	416.993	0.00667801	417	1.60144e-05	1.23844e-05
		0.4008	1193	32	1161	64	1225	0.0522449	0.0521597		0.9994	417.997	0.00339069	417.993	0.00678139	418	1.62234e-05	1.23844e-05
		0.4001	1195	32	1163	64	1227	0.0521597	0.0521597		0.9994	418.997	0.0034433	418.993	0.0068866	419	1.64358e-05	1.23844e-05
		0.3992	1195	33	1162	66	1228	0.0537459	0.053528		0.9994	419.997	0.00349684	419.993	0.00699368	420	1.66516e-05	1.23844e-05
		0.3958	1196	33	1163	66	1229	0.0537022	0.053528		0.9994	420.996	0.00355133	420.993	0.00710266	421	1.68709e-05	1.23844e-05
		0.3957	1197	33	1164	66	1230	0.0536585	0.053528		0.9994	421.996	0.00360678	421.993	0.00721355	422	1.70937e-05	1.23844e-05
		0.3927	1198	33	1165	66	1231	0.0536149	0.053528		0.9994	422.996	0.0036632	422.993	0.00732639	423	1.73201e-05	1.23844e-05
		0.3924	1199	33	1166	66	1232	0.0535714	0.053528		0.9994	423.996	0.0037206	423.993	0.0074412	424	1.755e-05	1.23844e-05
		0.3907	1200	33	1167	66	1233	0.053528	0.053528		0.9994	424.996	0.00377901	424.992	0.00755801	425	1.77836e-05	1.23844e-05
		0.3898	1200	34	1166	68	1234	0.0551053	0.0551053		0.9993	425.996	0.00383843	425.992	0.00767685	426	1.80208e-05	0.000153901
		0.3891	1200	35	1165	70	1235	0.0566802	0.0564516		0.9993	426.996	0.00389887	426.992	0.00779774	427	1.82617e-05	0.000153901
		0.3883	1201	35	1166	70	1236	0.0566343	0.0564516		0.9993	427.996	0.00396036	427.992	0.00792071	428	1.85063e-05	0.000153901
		0.3868	1202	35	1167	70	1237	0.0565885	0.0564516		0.9993	428.996	0.0040229	428.992	0.0080458	429	1.87548e-05	0.000153901
		0.3859	1203	35	1168	70	1238	0.0565428	0.0564516		0.9993	429.996	0.00408651	429.992	0.00817302	430	1.9007e-05	0.000153901
		0.3825	1204	35	1169	70	1239	0.0564972	0.0564516		0.9993	430.996	0.0041512	430.992	0.0083024	431	1.92631e-05	0.000153901
		0.3811	1205	35	1170	70	1240	0.0564516	0.0564516		0.9993	431.996	0.00421699	431.992	0.00843398	432	1.95231e-05	0.000153901
		0.381	1205	36	1169	72	1241	0.0580177	0.0580177		0.9993	432.996	0.00428389	432.991	0.00856779	433	1.9787e-05	0.000153901
		0.3796	1205	37	1168	74	1242	0.0595813	0.0595813		0.9993	433.996	0.00435192	433.991	0.00870384	434	2.00549e-05	0.000153901
		0.3781	1205	38	1167	76	1243	0.0611424	0.0610442		0.9993	434.996	0.00442109	434.991	0.00884218	435	2.03269e-05	0.000153901
		0.3765	1206	38	1168	76	1244	0.0610932	0.0610442		0.9993	435.996	0.00449142	435.991	0.00898283	436	2.06028e-05	0.000153901
		0.3752	1207	38	1169	76	1245	0.0610442	0.0610442		0.9993	436.995	0.00456291	436.991	0.00912582	437	2.08829e-05	0.000153901
		0.3735	1207	39	1168	78	1246	0.0626003	0.0625501		0.9993	437.995	0.00463559	437.991	0.00927118	438	2.11671e-05	0.000153901
		0.3723	1208	39	1169	78	1247	0.0625501	0.0625501		0.9993	438.995	0.00470947	438.991	0.00941895	439	2.14555e-05	0.000153901
		0.3705	1208	40	1168	80	1248	0.0641026	0.0636943		0.9993	439.995	0.00478457	439.99	0.00956914	440	2.17481e-05	0.000153901
		0.3695	1209	40	1169	80	1249	0.0640512	0.0636943		0.9993	440.995	0.0048609	440.99	0.0097218	441	2.20449e-05	0.000153901
		0.3675	1210	40	1170	80	1250	0.064	0.0636943		0.9993	441.995	0.00493848	441.99	0.00987695	442	2.23461e-05	0.000153901
		0.3652	1213	40	1173	80	1253	0.0638468	0.0636943		0.9993	442.995	0.00501732	442.99	0.0100346	443	2.26515e-05	0.000153901
		0.3646	1214	40	1174	80	1254	0.0637959	0.0636943		0.9993	443.995	0.00509743	443.99	0.0101949	444	2.29614e-05	0.000153901
		0.3638	1215	40	1175	80	1255	0.063745	0.0636943		0.9993	444.995	0.00517885	444.99	0.0103577	445	2.32757e-05	0.000153901
		0.3618	1216	40	1176	80	1256	0.0636943	0.0636943		0.9993	445.995	0.00526157	445.989	0.0105231	446	2.35945e-05	0.000153901
		0.361	1216	41	1175	82	1257	0.0652347	0.0650794		0.9993	446.995	0.00534562	446.989	0.0106912	447	2.39177e-05	0.000153901
		0.3589	1217	41	1176	82	1258	0.0651828	0.0650794		0.9993	447.995	0.00543101	447.989	0.010862	448	2.42456e-05	0.000153901
		0.3575	1219	41	1178	82	1260	0.0650794	0.0650794		0.9993	448.994	0.00551776	448.989	0.0110355	449	2.4578e-05	0.000153901
		0.3561	1219	42	1177	84	1261	0.0666138	0.0660377		0.9993	449.994	0.00560588	449.989	0.0112118	450	2.4915e-05	0.000153901
		0.3525	1220	42	1178	84	1262	0.066561	0.0660377		0.9993	450.994	0.0056954	450.989	0.0113908	451	2.52568e-05	0.000153901
		0.352	1222	42	1180	84	1264	0.0664557	0.0660377		0.9993	451.994	0.00578633	451.988	0.0115727	452	2.56032e-05	0.000153901
		0.3506	1223	42	1181	84	1265	0.0664032	0.0660377		0.9993	452.994	0.00587868	452.988	0.0117574	453	2.59544e-05	0.000153901
		0.3479	1224	42	1182	84	1266	0.0663507	0.0660377		0.9993	453.994	0.00597248	453.988	0.011945	454	2.63105e-05	0.000153901
		0.347	1225	42	1183	84	1267	0.0662983	0.0660377		0.9993	454.994	0.00606773	454.988	0.0121355	455	2.66713e-05	0.000153901
		0.3465	1226	42	1184	84	1268	0.0662461	0.0660377		0.9993	455.994	0.00616447	455.988	0.0123289	456	2.70371e-05	0.000153901
		0.3456	1230	42	1188	84	1272	0.0660377	0.0660377		0.9993	456.994	0.00626269	456.987	0.0125254	457	2.74078e-05	0.000153901
		0.3452	1230	43	1187	86	1273	0.067557	0.0669261		0.9992	457.994	0.00636243	457.987	0.0127249	458	2.77836e-05	0.000362062
		0.3425	1231	43	1188	86	1274	0.0675039	0.0669261		0.9992	458.994	0.00646371	458.987	0.0129274	459	2.81643e-05	0.000362062
		0.34	1232	43	1189	86	1275	0.067451	0.0669261		0.9992	459.993	0.00656652	459.987	0.013133	460	2.85501e-05	0.000362062
		0.3373	1233	43	1190	86	1276	0.0673981	0.0669261		0.9992	460.993	0.00667091	460.987	0.0133418	461	2.8941e-05	0.000362062
		0.3359	1238	43	1195	86	1281	0.0671351	0.0669261		0.9992	461.993	0.00677688	461.986	0.0135538	462	2.93371e-05	0.000362062
		0.3346	1239	43	1196	86	1282	0.0670827	0.0669261		0.9992	462.993	0.00688445	462.986	0.0137689	463	2.97384e-05	0.000362062
		0.3333	1241	43	1198	86	1284	0.0669782	0.0669261		0.9992	463.993	0.00699364	463.986	0.0139873	464	3.0145e-05	0.000362062
		0.332	1242	43	1199	86	1285	0.0669261	0.0669261		0.9992	464.993	0.00710447	464.986	0.0142089	465	3.05569e-05	0.000362062
		0.3308	1242	44	1198	88	1286	0.0684292	0.0682171		0.9992	465.993	0.00721696	465.986	0.0144339	466	3.09741e-05	0.000362062
		0.3306	1243	44	1199	88	1287	0.0683761	0.0682171		0.9992	466.993	0.00733113	466.985	0.0146623	467	3.13967e-05	0.000362062
		0.3295	1244	44	1200	88	1288	0.068323	0.0682171		0.9992	467.993	0.00744699	467.985	0.014894	468	3.18247e-05	0.000362062
		0.3282	1245	44	1201	88	1289	0.06827	0.0682171		0.9992	468.992	0.00756456	468.985	0.0151291	469	3.22583e-05	0.000362062
		0.3256	1246	44	1202	88	1290	0.0682171	0.0682171		0.9992	469.992	0.00768387	469.985	0.0153677	470	3.26973e-05	0.000362062
		0.3252	1246	45	1201	90	1291	0.0697134	0.0688073		0.9992	470.992	0.00780494	470.984	0.0156099	471	3.3142e-05	0.000362062
		0.3244	1247	45	1202	90	1292	0.0696594	0.0688073		0.9992	471.992	0.00792777	471.984	0.0158555	472	3.35923e-05	0.000362062
		0.3218	1248	45	1203	90	1293	0.0696056	0.0688073		0.9992	472.992	0.0080524	472.984	0.0161048	473	3.40482e-05	0.000362062
		0.3199	1249	45	1204	90	1294	0.0695518	0.0688073		0.9992	473.992	0.00817884	473.984	0.0163577	474	3.45099e-05	0.000362062
		0.3193	1250	45	1205	90	1295	0.0694981	0.0688073		0.9992	474.992	0.00830711	474.983	0.0166142	475	3.49773e-05	0.000362062
		0.3181	1254	45	1209	90	1299	0.0692841	0.0688073		0.9992	475.992	0.00843724	475.983	0.0168745	476	3.54506e-05	0.000362062
		0.3168	1255	45	1210	90	1300	0.0692308	0.0688073		0.9992	476.991	0.00856924	476.983	0.0171385	477	3.59297e-05	0.000362062
		0.3146	1256	45	1211	90	1301	0.0691776	0.0688073		0.9992	477.991	0.00870313	477.983	0.0174063	478	3.64148e-05	0.000362062
		0.3144	1257	45	1212	90	1302	0.0691244	0.0688073		0.9992	478.991	0.00883894	478.982	0.0176779	479	3.69058e-05	0.000362062
		0.3125	1259	45	1214	90	1304	0.0690184	0.0688073		0.9992	479.991	0.00897668	479.982	0.0179534	480	3.74028e-05	0.000362062
		0.3119	1260	45	1215	90	1305	0.0689655	0.0688073		0.9992	480.991	0.00911637	480.982	0.0182327	481	3.79059e-05	0.000362062
		0.3094	1262	45	1217	90	1307	0.06886	0.0688073		0.9992	481.991	0.00925804	481.981	0.0185161	482	3.84151e-05	0.000362062
		0.3082	1263	45	1218	90	1308	0.0688073	0.0688073		0.9992	482.991	0.00940171	482.981	0.0188034	483	3.89305e-05	0.000362062
		0.3042	1263	46	1217	92	1309	0.0702827	0.0700152		0.9992	483.99	0.0095474	483.981	0.0190948	484	3.94521e-05	0.000362062
		0.3022	1264	46	1218	92	1310	0.070229	0.0700152		0.9992	484.99	0.00969513	484.981	0.0193903	485	3.99799e-05	0.000362062
		0.301	1267	46	1221	92	1313	0.0700685	0.0700152		0.9992	485.99	0.00984492	485.98	0.0196898	486	4.05141e-05	0.000362062
		0.2998	1268	46	1222	92	1314	0.0700152	0.0700152		0.9992	486.99	0.00999679	486.98	0.0199936	487	4.10546e-05	0.000362062
		0.2974	1268	47	1221	94	1315	0.0714829	0.0711582		0.9992	487.99	0.0101508	487.98	0.0203015	488	4.16015e-05	0.000362062
		0.2965	1269	47	1222	94	1316	0.0714286	0.0711582		0.9992	488.99	0.0103069	488.979	0.0206138	489	4.21549e-05	0.000362062
		0.295	1270	47	1223	94	1317	0.0713743	0.0711582		0.9992	489.99	0.0104651	489.979	0.0209303	490	4.27149e-05	0.000362062
		0.294	1271	47	1224	94	1318	0.0713202	0.0711582		0.9992	490.989	0.0106256	490.979	0.0212511	491	4.32814e-05	0.000362062
		0.2938	1272	47	1225	94	1319	0.0712661	0.0711582		0.9992	491.989	0.0107882	491.978	0.0215764	492	4.38545e-05	0.000362062
		0.2926	1273	47	1226	94	1320	0.0712121	0.0711582		0.9992	492.989	0.010953	492.978	0.0219061	493	4.44343e-05	0.000362062
		0.2914	1274	47	1227	94	1321	0.0711582	0.0711582		0.9992	493.989	0.0111201	493.978	0.0222403	494	4.50208e-05	0.000362062
		0.2903	1274	48	1226	96	1322	0.0726172	0.0725076		0.9992	494.989	0.0112895	494.977	0.022579	495	4.56141e-05	0.000362062
		0.2891	1275	48	1227	96	1323	0.0725624	0.0725076		0.9992	495.989	0.0114611	495.977	0.0229223	496	4.62142e-05	0.000362062
		0.2879	1276	48	1228	96	1324	0.0725076	0.0725076		0.9992	496.988	0.0116351	496.977	0.0232702	497	4.68213e-05	0.000362062
		0.2871	1276	49	1227	98	1325	0.0739623	0.0739065		0.9992	497.988	0.0118114	497.976	0.0236228	498	4.74352e-05	0.000362062
		0.2864	1277	49	1228	98	1326	0.0739065	0.0739065		0.9992	498.988	0.01199	498.976	0.02398	499	4.80562e-05	0.000362062
		0.2856	1277	50	1227	100	1327	0.075358	0.075358		0.9992	499.988	0.0121711	499.976	0.0243421	500	4.86842e-05	0.000362062
		0.281	1277	51	1226	102	1328	0.0768072	0.0766341		0.9992	500.988	0.0123545	500.975	0.024709	501	4.93193e-05	0.000362062
		0.2787	1278	51	1227	102	1329	0.0767494	0.0766341		0.9992	501.987	0.0125404	501.975	0.0250807	502	4.99616e-05	0.000362062
		0.2777	1279	51	1228	102	1330	0.0766917	0.0766341		0.9992	502.987	0.0127287	502.975	0.0254574	503	5.06111e-05	0.000362062
		0.2765	1280	51	1229	102	1331	0.0766341	0.0766341		0.9992	503.987	0.0129195	503.974	0.025839	504	5.12679e-05	0.000362062
		0.2764	1280	52	1228	104	1332	0.0780781	0.0777861		0.9992	504.987	0.0131128	504.974	0.0262257	505	5.1932e-05	0.000362062
		0.2741	1281	52	1229	104	1333	0.0780195	0.0777861		0.9992	505.987	0.0133087	505.973	0.0266174	506	5.26035e-05	0.000362062
		0.274	1282	52	1230	104	1334	0.077961	0.0777861		0.9992	506.986	0.0135071	506.973	0.0270142	507	5.32824e-05	0.000362062
		0.2728	1283	52	1231	104	1335	0.0779026	0.0777861		0.9992	507.986	0.0137081	507.973	0.0274162	508	5.39688e-05	0.000362062
		0.2696	1284	52	1232	104	1336	0.0778443	0.0777861		0.9992	508.986	0.0139117	508.972	0.0278234	509	5.46628e-05	0.000362062
		0.2667	1285	52	1233	104	1337	0.0777861	0.0777861		0.9992	509.986	0.0141179	509.972	0.0282358	510	5.53644e-05	0.000362062
		0.2643	1285	53	1232	106	1338	0.0792227	0.0790455		0.9992	510.986	0.0143268	510.971	0.0286536	511	5.60736e-05	0.000362062
		0.2638	1286	53	1233	106	1339	0.0791636	0.0790455		0.9992	511.985	0.0145384	511.971	0.0290768	512	5.67906e-05	0.000362062
		0.2629	1287	53	1234	106	1340	0.0791045	0.0790455		0.9992	512.985	0.0147527	512.97	0.0295054	513	5.75154e-05	0.000362062
		0.2606	1288	53	1235	106	1341	0.0790455	0.0790455		0.9992	513.985	0.0149697	513.97	0.0299395	514	5.8248e-05	0.000362062
		0.2595	1288	54	1234	108	1342	0.0804769	0.0803571		0.9992	514.985	0.0151896	514.97	0.0303791	515	5.89885e-05	0.000362062
		0.2573	1289	54	1235	108	1343	0.080417	0.0803571		0.9992	515.985	0.0154122	515.969	0.0308243	516	5.9737e-05	0.000362062
		0.2541	1290	54	1236	108	1344	0.0803571	0.0803571		0.9992	516.984	0.0156376	516.969	0.0312752	517	6.04936e-05	0.000362062
		0.2519	1290	55	1235	110	1345	0.0817844	0.0817236		0.9992	517.984	0.0158659	517.968	0.0317317	518	6.12582e-05	0.000362062
		0.2497	1291	55	1236	110	1346	0.0817236	0.0817236		0.9992	518.984	0.016097	518.968	0.0321941	519	6.20309e-05	0.000362062
		0.2476	1291	56	1235	112	1347	0.0831477	0.082963		0.9992	519.984	0.0163311	519.967	0.0326622	520	6.28119e-05	0.000362062
		0.2454	1292	56	1236	112	1348	0.0830861	0.082963		0.9992	520.983	0.0165681	520.967	0.0331362	521	6.36011e-05	0.000362062
		0.2453	1293	56	1237	112	1349	0.0830245	0.082963		0.9992	521.983	0.0168081	521.966	0.0336161	522	6.43987e-05	0.000362062
		0.2433	1294	56	1238	112	1350	0.082963	0.082963		0.9992	522.983	0.017051	522.966	0.034102	523	6.52047e-05	0.000362062
		0.243	1294	57	1237	114	1351	0.0843819	0.0840708		0.9992	523.983	0.017297	523.965	0.034594	524	6.60191e-05	0.000362062
		0.2427	1295	57	1238	114	1352	0.0843195	0.0840708		0.9992	524.982	0.017546	524.965	0.0350921	525	6.68421e-05	0.000362062
		0.2412	1296	57	1239	114	1353	0.0842572	0.0840708		0.9992	525.982	0.0177982	525.964	0.0355963	526	6.76736e-05	0.000362062
		0.2391	1297	57	1240	114	1354	0.084195	0.0840708		0.9992	526.982	0.0180534	526.964	0.0361068	527	6.85138e-05	0.000362062
		0.2361	1298	57	1241	114	1355	0.0841328	0.0840708		0.9992	527.982	0.0183118	527.963	0.0366235	528	6.93627e-05	0.000362062
		0.2359	1299	57	1242	114	1356	0.0840708	0.0840708		0.9992	528.981	0.0185733	528.963	0.0371466	529	7.02204e-05	0.000362062
		0.2349	1299	58	1241	116	1357	0.0854827	0.0854197		0.9992	529.981	0.018838	529.962	0.0376761	530	7.10869e-05	0.000362062
		0.2338	1300	58	1242	116	1358	0.0854197	0.0854197		0.9992	530.981	0.019106	530.962	0.038212	531	7.19624e-05	0.000362062
		0.2328	1300	59	1241	118	1359	0.0868286	0.0866373		0.9992	531.981	0.0193772	531.961	0.0387545	532	7.28468e-05	0.000362062
		0.2297	1301	59	1242	118	1360	0.0867647	0.0866373		0.9992	532.98	0.0196518	532.961	0.0393036	533	7.37403e-05	0.000362062
		0.2293	1302	59	1243	118	1361	0.086701	0.0866373		0.9992	533.98	0.0199296	533.96	0.0398593	534	7.46428e-05	0.000362062
		0.2286	1303	59	1244	118	1362	0.0866373	0.0866373		0.9992	534.98	0.0202109	534.96	0.0404217	535	7.55546e-05	0.000362062
		0.2266	1303	60	1243	120	1363	0.0880411	0.0879765		0.9992	535.98	0.0204955	535.959	0.0409909	536	7.64756e-05	0.000362062
		0.2236	1304	60	1244	120	1364	0.0879765	0.0879765		0.9992	536.979	0.0207835	536.958	0.041567	537	7.7406e-05	0.000362062
		0.2205	1304	61	1243	122	1365	0.0893773	0.0885984		0.9992	537.979	0.021075	537.958	0.04215	538	7.83457e-05	0.000362062
		0.2192	1305	61	1244	122	1366	0.0893119	0.0885984		0.9992	538.979	0.02137	538.957	0.0427399	539	7.92949e-05	0.000362062
		0.2181	1306	61	1245	122	1367	0.0892465	0.0885984		0.9992	539.978	0.0216685	539.957	0.043337	540	8.02536e-05	0.000362062
		0.2159	1307	61	1246	122	1368	0.0891813	0.0885984		0.9992	540.978	0.0219705	540.956	0.0439411	541	8.12219e-05	0.000362062
		0.2154	1308	61	1247	122	1369	0.0891161	0.0885984		0.9992	541.978	0.0222762	541.955	0.0445524	542	8.21999e-05	0.000362062
		0.2124	1309	61	1248	122	1370	0.0890511	0.0885984		0.9991	542.977	0.0225855	542.955	0.0451709	543	8.31877e-05	0.000682983
		0.2116	1313	61	1252	122	1374	0.0887918	0.0885984		0.9991	543.977	0.0228984	543.954	0.0457968	544	8.41852e-05	0.000682983
		0.2105	1314	61	1253	122	1375	0.0887273	0.0885984		0.9991	544.977	0.023215	544.954	0.04643	545	8.51927e-05	0.000682983
		0.2085	1315	61	1254	122	1376	0.0886628	0.0885984		0.9991	545.976	0.0235354	545.953	0.0470707	546	8.62101e-05	0.000682983
		0.2077	1316	61	1255	122	1377	0.0885984	0.0885984		0.9991	546.976	0.0238595	546.952	0.0477189	547	8.72375e-05	0.000682983
		0.2065	1317	62	1255	124	1379	0.0899202	0.0896602		0.9991	547.976	0.0241874	547.952	0.0483748	548	8.82751e-05	0.000682983
		0.2055	1318	62	1256	124	1380	0.0898551	0.0896602		0.9991	548.975	0.0245191	548.951	0.0490383	549	8.93229e-05	0.000682983
		0.2046	1319	62	1257	124	1381	0.08979	0.0896602		0.9991	549.975	0.0248547	549.95	0.0497095	550	9.03809e-05	0.000682983
		0.2026	1320	62	1258	124	1382	0.089725	0.0896602		0.9991	550.975	0.0251943	550.95	0.0503885	551	9.14493e-05	0.000682983
		0.2007	1321	62	1259	124	1383	0.0896602	0.0896602		0.9991	551.974	0.0255377	551.949	0.0510755	552	9.2528e-05	0.000682983
		0.2005	1321	63	1258	126	1384	0.0910405	0.0909091		0.9991	552.974	0.0258852	552.948	0.0517704	553	9.36173e-05	0.000682983
		0.1997	1322	63	1259	126	1385	0.0909747	0.0909091		0.9991	553.974	0.0262367	553.948	0.0524733	554	9.47172e-05	0.000682983
		0.1969	1323	63	1260	126	1386	0.0909091	0.0909091		0.9991	554.973	0.0265922	554.947	0.0531844	555	9.58277e-05	0.000682983
		0.1968	1323	64	1259	128	1387	0.0922855	0.0912331		0.9991	555.973	0.0269518	555.946	0.0539036	556	9.6949e-05	0.000682983
		0.1949	1324	64	1260	128	1388	0.092219	0.0912331		0.9991	556.973	0.0273156	556.945	0.0546311	557	9.8081e-05	0.000682983
		0.1944	1325	64	1261	128	1389	0.0921526	0.0912331		0.9991	557.972	0.0276835	557.945	0.055367	558	9.9224e-05	0.000682983
		0.1935	1326	64	1262	128	1390	0.0920863	0.0912331		0.9991	558.972	0.0280556	558.944	0.0561113	559	0.000100378	0.000682983
		0.1921	1327	64	1263	128	1391	0.0920201	0.0912331		0.9991	559.972	0.028432	559.943	0.0568641	560	0.000101543	0.000682983
		0.1913	1331	64	1267	128	1395	0.0917563	0.0912331		0.999	560.971	0.0288127	560.942	0.0576255	561	0.000102719	0.000805518
		0.1902	1332	64	1268	128	1396	0.0916905	0.0912331		0.999	561.971	0.0291977	561.942	0.0583955	562	0.000103907	0.000805518
		0.1892	1333	64	1269	128	1397	0.0916249	0.0912331		0.999	562.97	0.0295871	562.941	0.0591743	563	0.000105105	0.000805518
		0.1864	1334	64	1270	128	1398	0.0915594	0.0912331		0.999	563.97	0.0299809	563.94	0.0599619	564	0.000106315	0.000805518
		0.1827	1335	64	1271	128	1399	0.0914939	0.0912331		0.999	564.97	0.0303792	564.939	0.0607584	565	0.000107537	0.000805518
		0.1777	1336	64	1272	128	1400	0.0914286	0.0912331		0.999	565.969	0.030782	565.938	0.0615639	566	0.00010877	0.000805518
		0.1772	1338	64	1274	128	1402	0.0912981	0.0912331		0.999	566.969	0.0311893	566.938	0.0623785	567	0.000110015	0.000805518
		0.1745	1339	64	1275	128	1403	0.0912331	0.0912331		0.999	567.968	0.0316012	567.937	0.0632023	568	0.000111272	0.000805518
		0.1739	1339	65	1274	130	1404	0.0925926	0.0916784		0.999	568.968	0.0320177	568.936	0.0640353	569	0.00011254	0.000805518
		0.1718	1340	65	1275	130	1405	0.0925267	0.0916784		0.999	569.968	0.0324388	569.935	0.0648777	570	0.000113821	0.000805518
		0.1711	1343	65	1278	130	1408	0.0923295	0.0916784		0.999	570.967	0.0328647	570.934	0.0657295	571	0.000115113	0.000805518
		0.1708	1344	65	1279	130	1409	0.092264	0.0916784		0.9989	571.967	0.0332954	571.933	0.0665908	572	0.000116417	0.000915251
		0.1691	1345	65	1280	130	1410	0.0921986	0.0916784		0.9989	572.966	0.0337308	572.933	0.0674617	573	0.000117734	0.000915251
		0.1682	1346	65	1281	130	1411	0.0921332	0.0916784		0.9989	573.966	0.0341711	573.932	0.0683423	574	0.000119063	0.000915251
		0.1679	1347	65	1282	130	1412	0.092068	0.0916784		0.9989	574.965	0.0346163	574.931	0.0692327	575	0.000120405	0.000915251
		0.1673	1348	65	1283	130	1413	0.0920028	0.0916784		0.9989	575.965	0.0350665	575.93	0.0701329	576	0.000121759	0.000915251
		0.1653	1350	65	1285	130	1415	0.0918728	0.0916784		0.9989	576.964	0.0355216	576.929	0.0710432	577	0.000123125	0.000915251
		0.1646	1351	65	1286	130	1416	0.0918079	0.0916784		0.9989	577.964	0.0359817	577.928	0.0719635	578	0.000124504	0.000915251
		0.1628	1352	65	1287	130	1417	0.0917431	0.0916784		0.9989	578.964	0.036447	578.927	0.0728939	579	0.000125896	0.000915251
		0.1624	1353	65	1288	130	1418	0.0916784	0.0916784		0.9989	579.963	0.0369173	579.926	0.0738346	580	0.000127301	0.000915251
		0.162	1353	66	1287	132	1419	0.0930233	0.0926966		0.9989	580.963	0.0373928	580.925	0.0747857	581	0.000128719	0.000915251
		0.1602	1354	66	1288	132	1420	0.0929577	0.0926966		0.9989	581.962	0.0378736	581.924	0.0757472	582	0.00013015	0.000915251
		0.1576	1355	66	1289	132	1421	0.0928923	0.0926966		0.9989	582.962	0.0383596	582.923	0.0767193	583	0.000131594	0.000915251
		0.1569	1356	66	1290	132	1422	0.092827	0.0926966		0.9988	583.961	0.038851	583.922	0.077702	584	0.000133051	0.00102078
		0.1559	1357	66	1291	132	1423	0.0927618	0.0926966		0.9988	584.961	0.0393477	584.921	0.0786955	585	0.000134522	0.00102078
		0.1532	1358	66	1292	132	1424	0.0926966	0.0926966		0.9988	585.96	0.0398499	585.92	0.0796998	586	0.000136006	0.00102078
		0.1516	1358	67	1291	134	1425	0.0940351	0.0939033		0.9988	586.96	0.0403575	586.919	0.0807151	587	0.000137504	0.00102078
		0.1507	1359	67	1292	134	1426	0.0939691	0.0939033		0.9988	587.959	0.0408707	587.918	0.0817414	588	0.000139016	0.00102078
		0.1482	1360	67	1293	134	1427	0.0939033	0.0939033		0.9988	588.959	0.0413894	588.917	0.0827789	589	0.000140541	0.00102078
		0.1465	1361	68	1293	136	1429	0.0951714	0.0949721		0.9988	589.958	0.0419138	589.916	0.0838276	590	0.000142081	0.00102078
		0.1456	1362	68	1294	136	1430	0.0951049	0.0949721		0.9988	590.958	0.0424439	590.915	0.0848877	591	0.000143634	0.00102078
		0.1448	1363	68	1295	136	1431	0.0950384	0.0949721		0.9987	591.957	0.0429797	591.914	0.0859594	592	0.000145202	0.00111266
		0.1446	1364	68	1296	136	1432	0.0949721	0.0949721		0.9987	592.956	0.0435213	592.913	0.0870426	593	0.000146783	0.00111266
		0.1431	1364	69	1295	138	1433	0.0963015	0.0962343		0.9987	593.956	0.0440687	593.912	0.0881375	594	0.00014838	0.00111266
		0.1416	1365	69	1296	138	1434	0.0962343	0.0962343		0.9987	594.955	0.0446221	594.911	0.0892442	595	0.00014999	0.00111266
		0.1409	1365	70	1295	140	1435	0.097561	0.097493		0.9987	595.955	0.0451814	595.91	0.0903628	596	0.000151615	0.00111266
		0.1381	1366	70	1296	140	1436	0.097493	0.097493		0.9987	596.954	0.0457467	596.909	0.0914935	597	0.000153255	0.00111266
		0.1372	1366	71	1295	142	1437	0.098817	0.098817		0.9987	597.954	0.0463182	597.907	0.0926363	598	0.00015491	0.00111266
		0.1368	1366	72	1294	144	1438	0.100139	0.100069		0.9987	598.953	0.0468957	598.906	0.0937914	599	0.00015658	0.00111266
		0.1357	1367	72	1295	144	1439	0.100069	0.100069		0.9986	599.953	0.0474795	599.905	0.0949589	600	0.000158265	0.00120535
		0.1353	1367	73	1294	146	1440	0.101389	0.101248		0.9986	600.952	0.0480695	600.904	0.0961389	601	0.000159965	0.00120535
		0.1348	1368	73	1295	146	1441	0.101319	0.101248		0.9986	601.951	0.0486658	601.903	0.0973315	602	0.00016168	0.00120535
		0.1313	1369	73	1296	146	1442	0.101248	0.101248		0.9986	602.951	0.0492684	602.901	0.0985369	603	0.000163411	0.00120535
		0.13	1369	74	1295	148	1443	0.102564	0.102564		0.9986	603.95	0.0498775	603.9	0.0997551	604	0.000165157	0.00120535
		0.1298	1369	75	1294	150	1444	0.103878	0.103878		0.9986	604.95	0.0504932	604.899	0.100986	605	0.00016692	0.00120535
		0.1284	1369	76	1293	152	1445	0.10519	0.105045		0.9986	605.949	0.0511153	605.898	0.102231	606	0.000168697	0.00120535
		0.1282	1370	76	1294	152	1446	0.105118	0.105045		0.9985	606.948	0.0517441	606.897	0.103488	607	0.000170491	0.00128443
		0.128	1371	76	1295	152	1447	0.105045	0.105045		0.9985	607.948	0.0523796	607.895	0.104759	608	0.000172301	0.00128443
		0.1262	1371	77	1294	154	1448	0.106354	0.106354		0.9985	608.947	0.0530218	608.894	0.106044	609	0.000174127	0.00128443
		0.1252	1371	78	1293	156	1449	0.10766	0.107512		0.9985	609.946	0.0536708	609.893	0.107342	610	0.00017597	0.00128443
		0.122	1372	78	1294	156	1450	0.107586	0.107512		0.9985	610.946	0.0543267	610.891	0.108653	611	0.000177829	0.00128443
		0.1194	1373	78	1295	156	1451	0.107512	0.107512		0.9984	611.945	0.0549896	611.89	0.109979	612	0.000179705	0.00136819
		0.1188	1373	79	1294	158	1452	0.108815	0.108741		0.9984	612.944	0.0556594	612.889	0.111319	613	0.000181597	0.00136819
		0.1174	1374	79	1295	158	1453	0.108741	0.108741		0.9984	613.944	0.0563364	613.887	0.112673	614	0.000183506	0.00136819
		0.1173	1374	80	1294	160	1454	0.110041	0.110041		0.9984	614.943	0.0570205	614.886	0.114041	615	0.000185432	0.00136819
		0.1157	1374	81	1293	162	1455	0.11134	0.11134		0.9984	615.942	0.0577118	615.885	0.115424	616	0.000187376	0.00136819
		0.1155	1374	82	1292	164	1456	0.112637	0.112637		0.9984	616.942	0.0584104	616.883	0.116821	617	0.000189337	0.00136819
		0.1154	1374	83	1291	166	1457	0.113933	0.113465		0.9984	617.941	0.0591164	617.882	0.118233	618	0.000191315	0.00136819
		0.1134	1375	83	1292	166	1458	0.113855	0.113465		0.9983	618.94	0.0598298	618.88	0.11966	619	0.000193311	0.00146458
		0.112	1376	83	1293	166	1459	0.113777	0.113465		0.9983	619.939	0.0605507	619.879	0.121101	620	0.000195325	0.00146458
		0.1116	1377	83	1294	166	1460	0.113699	0.113465		0.9983	620.939	0.0612791	620.877	0.122558	621	0.000197356	0.00146458
		0.1115	1378	83	1295	166	1461	0.113621	0.113465		0.9983	621.938	0.0620153	621.876	0.124031	622	0.000199406	0.00146458
		0.1097	1379	83	1296	166	1462	0.113543	0.113465		0.9983	622.937	0.0627591	622.874	0.125518	623	0.000201474	0.00146458
		0.1082	1380	83	1297	166	1463	0.113465	0.113465		0.9983	623.936	0.0635108	623.873	0.127022	624	0.00020356	0.00146458
		0.1068	1380	84	1296	168	1464	0.114754	0.114208		0.9982	624.936	0.0642703	624.871	0.128541	625	0.000205665	0.00154298
		0.1053	1381	84	1297	168	1465	0.114676	0.114208		0.9982	625.935	0.0650378	625.87	0.130076	626	0.000207788	0.00154298
		0.1021	1382	84	1298	168	1466	0.114598	0.114208		0.9982	626.934	0.0658133	626.868	0.131627	627	0.000209931	0.00154298
		0.1008	1383	84	1299	168	1467	0.114519	0.114208		0.9982	627.933	0.0665969	627.867	0.133194	628	0.000212092	0.00154298
		0.1006	1385	84	1301	168	1469	0.114364	0.114208		0.9981	628.933	0.0673888	628.865	0.134778	629	0.000214273	0.00170298
		0.09875	1386	84	1302	168	1470	0.114286	0.114208		0.9981	629.932	0.0681889	629.864	0.136378	630	0.000216473	0.00170298
		0.09835	1387	84	1303	168	1471	0.114208	0.114208		0.9981	630.931	0.0689973	630.862	0.137995	631	0.000218692	0.00170298
		0.09747	1387	85	1302	170	1472	0.115489	0.115254		0.9981	631.93	0.0698142	631.86	0.139628	632	0.000220931	0.00170298
		0.09717	1388	85	1303	170	1473	0.115411	0.115254		0.9981	632.929	0.0706396	632.859	0.141279	633	0.00022319	0.00170298
		0.09615	1389	85	1304	170	1474	0.115332	0.115254		0.9981	633.929	0.0714737	633.857	0.142947	634	0.000225469	0.00170298
		0.09581	1390	85	1305	170	1475	0.115254	0.115254		0.9981	634.928	0.0723164	634.855	0.144633	635	0.000227768	0.00170298
		0.09469	1390	86	1304	172	1476	0.116531	0.115825		0.9981	635.927	0.0731679	635.854	0.146336	636	0.000230088	0.00170298
		0.09363	1391	86	1305	172	1477	0.116452	0.115825		0.9981	636.926	0.0740282	636.852	0.148056	637	0.000232428	0.00170298
		0.09324	1393	86	1307	172	1479	0.116295	0.115825		0.9981	637.925	0.0748975	637.85	0.149795	638	0.000234789	0.00170298
		0.09277	1397	86	1311	172	1483	0.115981	0.115825		0.9981	638.924	0.0757759	638.848	0.151552	639	0.00023717	0.00170298
		0.09263	1399	86	1313	172	1485	0.115825	0.115825		0.9981	639.923	0.0766634	639.847	0.153327	640	0.000239573	0.00170298
		0.09204	1399	87	1312	174	1486	0.117093	0.116935		0.9981	640.922	0.0775601	640.845	0.15512	641	0.000241997	0.00170298
		0.09179	1400	87	1313	174	1487	0.117014	0.116935		0.9981	641.922	0.0784662	641.843	0.156932	642	0.000244443	0.00170298
		0.09107	1401	87	1314	174	1488	0.116935	0.116935		0.9981	642.921	0.0793816	642.841	0.158763	643	0.00024691	0.00170298
		0.09086	1401	88	1313	176	1489	0.1182	0.1182		0.998	643.92	0.0803066	643.839	0.160613	644	0.000249399	0.00187882
		0.08998	1407	93	1314	186	1500	0.124	0.123752		0.998	644.919	0.0812412	644.838	0.162482	645	0.000251911	0.00187882
		0.08963	1409	93	1316	186	1502	0.123835	0.123752		0.998	645.918	0.0821855	645.836	0.164371	646	0.000254444	0.00187882
		0.08937	1410	93	1317	186	1503	0.123752	0.123752		0.998	646.917	0.0831395	646.834	0.166279	647	0.000257	0.00187882
		0.0889	1410	94	1316	188	1504	0.125	0.125		0.9979	647.916	0.0841035	647.832	0.168207	648	0.000259579	0.00196816
		0.08856	1410	95	1315	190	1505	0.126246	0.126162		0.9979	648.915	0.0850775	648.83	0.170155	649	0.00026218	0.00196816
		0.08802	1411	95	1316	190	1506	0.126162	0.126162		0.9979	649.914	0.0860616	649.828	0.172123	650	0.000264805	0.00196816
		0.08799	1411	96	1315	192	1507	0.127405	0.127152		0.9979	650.913	0.0870559	650.826	0.174112	651	0.000267453	0.00196816
		0.08793	1413	96	1317	192	1509	0.127237	0.127152		0.9979	651.912	0.0880605	651.824	0.176121	652	0.000270124	0.00196816
		0.08788	1414	96	1318	192	1510	0.127152	0.127152		0.9978	652.911	0.0890755	652.822	0.178151	653	0.000272819	0.00203002
		0.08781	1414	97	1317	194	1511	0.128392	0.127297		0.9977	653.91	0.090101	653.82	0.180202	654	0.000275538	0.00206167
		0.08778	1420	97	1323	194	1517	0.127884	0.127297		0.9977	654.909	0.0911372	654.818	0.182274	655	0.000278281	0.00206167
		0.08775	1421	97	1324	194	1518	0.1278	0.127297		0.9976	655.908	0.0921841	655.816	0.184368	656	0.000281049	0.00212644
		0.08769	1422	97	1325	194	1519	0.127716	0.127297		0.9976	656.907	0.0932419	656.814	0.186484	657	0.000283841	0.00212644
		0.08767	1423	97	1326	194	1520	0.127632	0.127297		0.9976	657.906	0.0943106	657.811	0.188621	658	0.000286658	0.00212644
		0.08766	1426	97	1329	194	1523	0.12738	0.127297		0.9976	658.905	0.0953904	658.809	0.190781	659	0.0002895	0.00212644
		0.08765	1427	97	1330	194	1524	0.127297	0.127297		0.9975	659.904	0.0964814	659.807	0.192963	660	0.000292368	0.00223894
		0.08763	1427	98	1329	196	1525	0.128525	0.128525		0.9975	660.902	0.0975836	660.805	0.195167	661	0.000295261	0.00223894
		0.08762	1430	99	1331	198	1529	0.129496	0.129243		0.9975	661.901	0.0986974	661.803	0.197395	662	0.000298179	0.00223894
		0.08761	1432	99	1333	198	1531	0.129327	0.129243		0.9975	662.9	0.0998226	662.8	0.199645	663	0.000301124	0.00223894
		0.0876	1433	99	1334	198	1532	0.129243	0.129243		0.9975	663.899	0.10096	663.798	0.201919	664	0.000304095	0.00223894
		0.08758	1433	100	1333	200	1533	0.130463	0.130463		0.9975	664.898	0.102108	664.796	0.204217	665	0.000307092	0.00223894
		0.08757	1433	101	1332	202	1534	0.131682	0.131682		0.9974	665.897	0.103269	665.793	0.206538	666	0.000310117	0.00232122
		0.08756	1436	102	1334	204	1538	0.13264	0.13264		0.9973	666.896	0.104442	666.791	0.208883	667	0.000313168	0.00236961
		0.08755	1437	103	1334	206	1540	0.133766	0.133247		0.9973	667.894	0.105626	667.789	0.211253	668	0.000316246	0.00236961
		0.08754	1441	103	1338	206	1544	0.13342	0.133247		0.9973	668.893	0.106823	668.786	0.213647	669	0.000319353	0.00236961
		0.08753	1443	103	1340	206	1546	0.133247	0.133247		0.9972	669.892	0.108033	669.784	0.216066	670	0.000322486	0.00245676
		0.08752	1445	104	1341	208	1549	0.13428	0.13428		0.9972	670.891	0.109255	670.781	0.21851	671	0.000325648	0.00245676
		0.08751	1446	106	1340	212	1552	0.136598	0.136598		0.9972	671.89	0.11049	671.779	0.220979	672	0.000328838	0.00245676
		0.0875	1449	108	1341	216	1557	0.138728	0.138728		0.9972	672.888	0.111737	672.777	0.223475	673	0.000332057	0.00245676
		0.08749	1450	112	1338	224	1562	0.143406	0.143406		0.9971	673.887	0.112998	673.774	0.225996	674	0.000335305	0.00253405
		0.08748	1451	115	1336	230	1566	0.146871	0.146871		0.9971	674.886	0.114271	674.771	0.228543	675	0.000338582	0.00253405
		0.08747	1457	116	1341	232	1573	0.147489	0.146928		0.997	675.884	0.115558	675.769	0.231116	676	0.000341888	0.00260037
		0.08746	1463	116	1347	232	1579	0.146928	0.146928		0.997	676.883	0.116858	676.766	0.233717	677	0.000345224	0.00260037
		0.08745	1466	119	1347	238	1585	0.150158	0.150158		0.997	677.882	0.118172	677.764	0.236344	678	0.00034859	0.00260037
		0.08744	1473	121	1352	242	1594	0.151819	0.150967		0.9969	678.881	0.119499	678.761	0.238999	679	0.000351987	0.0027102
		0.08743	1482	121	1361	242	1603	0.150967	0.150967		0.9969	679.879	0.120841	679.758	0.241681	680	0.000355414	0.0027102
		0.08742	1484	125	1359	250	1609	0.155376	0.155376		0.9969	680.878	0.122196	680.756	0.244391	681	0.000358871	0.0027102
		0.08741	1491	127	1364	254	1618	0.156984	0.156984		0.9969	681.876	0.123565	681.753	0.24713	682	0.00036236	0.0027102
		0.0874	1498	129	1369	258	1627	0.158574	0.158574		0.9969	682.875	0.124948	682.75	0.249897	683	0.000365881	0.0027102
		0.08739	1514	136	1378	272	1650	0.164848	0.164848		0.9968	683.874	0.126346	683.747	0.252693	684	0.000369433	0.00279572
		0.08738	1526	145	1381	290	1671	0.173549	0.172825		0.9967	684.872	0.127759	684.744	0.255517	685	0.000373018	0.00283953
		0.08507	1527	145	1382	290	1672	0.173445	0.172825		0.9967	685.871	0.129186	685.742	0.258372	686	0.000376635	0.00283953
		0.08465	1528	145	1383	290	1673	0.173341	0.172825		0.9966	686.869	0.130628	686.739	0.261256	687	0.000380285	0.00291413
		0.08363	1533	145	1388	290	1678	0.172825	0.172825		0.9966	687.868	0.132085	687.736	0.26417	688	0.000383968	0.00291413
		0.08324	1533	146	1387	292	1679	0.173913	0.173759		0.9966	688.866	0.133557	688.733	0.267114	689	0.000387684	0.00291413
		0.08114	1534	147	1387	294	1681	0.174896	0.173759		0.9965	689.865	0.135045	689.73	0.27009	690	0.000391434	0.00306954
		0.08102	1535	147	1388	294	1682	0.174792	0.173759		0.9965	690.863	0.136548	690.727	0.273096	691	0.000395219	0.00306954
		0.08081	1539	147	1392	294	1686	0.174377	0.173759		0.9965	691.862	0.138067	691.724	0.276134	692	0.000399037	0.00306954
		0.08022	1541	147	1394	294	1688	0.174171	0.173759		0.9965	692.86	0.139602	692.721	0.279203	693	0.000402891	0.00306954
		0.07905	1542	147	1395	294	1689	0.174067	0.173759		0.9965	693.859	0.141153	693.718	0.282305	694	0.00040678	0.00306954
		0.07702	1543	147	1396	294	1690	0.173964	0.173759		0.9965	694.857	0.14272	694.715	0.285439	695	0.000410704	0.00306954
		0.07675	1544	147	1397	294	1691	0.173862	0.173759		0.9965	695.856	0.144303	695.711	0.288606	696	0.000414664	0.00306954
		0.07544	1545	147	1398	294	1692	0.173759	0.173759		0.9964	696.854	0.145903	696.708	0.291806	697	0.00041866	0.00321686
		0.07385	1545	148	1397	296	1693	0.174838	0.174734		0.9964	697.852	0.14752	697.705	0.29504	698	0.000422693	0.00321686
		0.07354	1546	148	1398	296	1694	0.174734	0.174734		0.9963	698.851	0.149154	698.702	0.298308	699	0.000426763	0.00330191
		0.07228	1546	149	1397	298	1695	0.175811	0.175604		0.9963	699.849	0.150805	699.698	0.30161	700	0.000430871	0.00330191
		0.07218	1548	149	1399	298	1697	0.175604	0.175604		0.9963	700.848	0.152473	700.695	0.304946	701	0.000435016	0.00330191
		0.07082	1548	150	1398	300	1698	0.176678	0.17616		0.9962	701.846	0.154159	701.692	0.308318	702	0.000439199	0.00337166
		0.07071	1549	150	1399	300	1699	0.176574	0.17616		0.9961	702.844	0.155862	702.688	0.311725	703	0.000443421	0.003425
		0.07037	1550	150	1400	300	1700	0.176471	0.17616		0.9961	703.842	0.157584	703.685	0.315168	704	0.000447682	0.003425
		0.06947	1551	150	1401	300	1701	0.176367	0.17616		0.996	704.841	0.159324	704.681	0.318647	705	0.000451982	0.00349752
		0.06915	1552	150	1402	300	1702	0.176263	0.17616		0.996	705.839	0.161082	705.678	0.322163	706	0.000456322	0.00349752
		0.06813	1553	150	1403	300	1703	0.17616	0.17616		0.9959	706.837	0.162858	706.674	0.325716	707	0.000460702	0.00364753
		0.0676	1553	151	1402	302	1704	0.17723	0.17723		0.9959	707.835	0.164653	707.671	0.329307	708	0.000465122	0.00364753
		0.06677	1553	152	1401	304	1705	0.178299	0.177882		0.9959	708.834	0.166468	708.667	0.332935	709	0.000469584	0.00364753
		0.06613	1555	152	1403	304	1707	0.17809	0.177882		0.9959	709.832	0.168301	709.663	0.336602	710	0.000474087	0.00364753
		0.06605	1556	152	1404	304	1708	0.177986	0.177882		0.9959	710.83	0.170154	710.66	0.340307	711	0.000478632	0.00364753
		0.0656	1557	152	1405	304	1709	0.177882	0.177882		0.9959	711.828	0.172026	711.656	0.344052	712	0.000483219	0.00364753
		0.06413	1557	153	1404	306	1710	0.178947	0.17853		0.9958	712.826	0.173918	712.652	0.347837	713	0.000487849	0.00378444
		0.06347	1559	153	1406	306	1712	0.178738	0.17853		0.9957	713.824	0.175831	713.648	0.351661	714	0.000492523	0.00384479
		0.06345	1560	153	1407	306	1713	0.178634	0.17853		0.9957	714.822	0.177763	714.644	0.355526	715	0.00049724	0.00384479
		0.06281	1561	153	1408	306	1714	0.17853	0.17853		0.9955	715.82	0.179716	715.641	0.359433	716	0.000502001	0.00396863
		0.06144	1561	154	1407	308	1715	0.179592	0.179383		0.9955	716.818	0.18169	716.637	0.36338	717	0.000506807	0.00396863
		0.06084	1563	154	1409	308	1717	0.179383	0.179383		0.9955	717.816	0.183685	717.633	0.36737	718	0.000511657	0.00396863
		0.05992	1563	155	1408	310	1718	0.180442	0.179606		0.9955	718.814	0.185701	718.629	0.371402	719	0.000516554	0.00396863
		0.05954	1564	155	1409	310	1719	0.180337	0.179606		0.9954	719.812	0.187739	719.625	0.375477	720	0.000521496	0.00407511
		0.0579	1565	155	1410	310	1720	0.180233	0.179606		0.9953	720.81	0.189798	720.62	0.379596	721	0.000526485	0.00416252
		0.05759	1566	155	1411	310	1721	0.180128	0.179606		0.9953	721.808	0.191879	721.616	0.383758	722	0.000531521	0.00416252
		0.05686	1569	155	1414	310	1724	0.179814	0.179606		0.9953	722.806	0.193983	722.612	0.387965	723	0.000536605	0.00416252
		0.05629	1570	155	1415	310	1725	0.17971	0.179606		0.9951	723.804	0.196109	723.608	0.392217	724	0.000541737	0.00441354
		0.05539	1571	155	1416	310	1726	0.179606	0.179606		0.9951	724.802	0.198257	724.603	0.396515	725	0.000546917	0.00441354
		0.05436	1572	156	1416	312	1728	0.180556	0.180347		0.9951	725.8	0.200429	725.599	0.400858	726	0.000552147	0.00441354
		0.04928	1574	156	1418	312	1730	0.180347	0.180347		0.9951	726.797	0.202624	726.595	0.405248	727	0.000557426	0.00441354
		0.04871	1575	157	1418	314	1732	0.181293	0.181293		0.9951	727.795	0.204843	727.59	0.409686	728	0.000562755	0.00441354
		0.0474	1575	158	1417	316	1733	0.182343	0.182133		0.9951	728.793	0.207085	728.586	0.414171	729	0.000568135	0.00441354
		0.04677	1577	158	1419	316	1735	0.182133	0.182133		0.9951	729.791	0.209352	729.581	0.418704	730	0.000573567	0.00441354
		0.04491	1577	159	1418	318	1736	0.18318	0.183074		0.9951	730.788	0.211643	730.577	0.423285	731	0.00057905	0.00441354
		0.04429	1578	159	1419	318	1737	0.183074	0.183074		0.995	731.786	0.213958	731.572	0.427917	732	0.000584586	0.00463118
		0.04182	1580	161	1419	322	1741	0.184951	0.184951		0.9948	732.784	0.216299	732.567	0.432598	733	0.000590174	0.00473164
		0.03928	1580	162	1418	324	1742	0.185993	0.18578		0.9948	733.781	0.218665	733.563	0.437329	734	0.000595817	0.00473164
		0.03714	1581	162	1419	324	1743	0.185886	0.18578		0.9948	734.779	0.221056	734.558	0.442112	735	0.000601513	0.00473164
		0.03695	1582	162	1420	324	1744	0.18578	0.18578		0.9947	735.777	0.223473	735.553	0.446947	736	0.000607265	0.00483448
		0.03572	1583	163	1420	326	1746	0.186712	0.186606		0.9946	736.774	0.225917	736.548	0.451834	737	0.000613071	0.00510245
		0.03514	1584	163	1421	326	1747	0.186606	0.186606		0.9946	737.772	0.228387	737.543	0.456773	738	0.000618934	0.00510245
		0.03394	1584	164	1420	328	1748	0.187643	0.187215		0.9946	738.769	0.230883	738.538	0.461767	739	0.000624854	0.00510245
		0.03275	1585	164	1421	328	1749	0.187536	0.187215		0.9946	739.767	0.233407	739.533	0.466814	740	0.00063083	0.00510245
		0.0322	1586	164	1422	328	1750	0.187429	0.187215		0.9946	740.764	0.235958	740.528	0.471917	741	0.000636865	0.00510245
		0.03097	1587	164	1423	328	1751	0.187322	0.187215		0.9946	741.761	0.238537	741.523	0.477075	742	0.000642958	0.00510245
		0.0308	1588	164	1424	328	1752	0.187215	0.187215		0.9946	742.759	0.241145	742.518	0.482289	743	0.00064911	0.00510245
		0.03038	1588	165	1423	330	1753	0.188249	0.187927		0.9946	743.756	0.24378	743.512	0.48756	744	0.000655323	0.00510245
		0.02979	1589	165	1424	330	1754	0.188141	0.187927		0.9946	744.754	0.246444	744.507	0.492889	745	0.000661596	0.00510245
		0.02871	1590	165	1425	330	1755	0.188034	0.187927		0.9944	745.751	0.249138	745.502	0.498276	746	0.00066793	0.00541618
		0.02733	1591	165	1426	330	1756	0.187927	0.187927		0.9944	746.748	0.251861	746.496	0.503721	747	0.000674326	0.00541618
		0.02664	1591	166	1425	332	1757	0.188958	0.188958		0.9943	747.745	0.254613	747.491	0.509227	748	0.000680784	0.00556575
		0.02526	1591	167	1424	334	1758	0.189989	0.189989		0.9943	748.743	0.257396	748.485	0.514792	749	0.000687306	0.00556575
		0.02389	1591	168	1423	336	1759	0.191018	0.190909		0.9943	749.74	0.26021	749.48	0.520419	750	0.000693892	0.00556575
		0.02253	1592	168	1424	336	1760	0.190909	0.190909		0.9941	750.737	0.263054	750.474	0.526108	751	0.000700543	0.00571988
		0.02167	1593	171	1422	342	1764	0.193878	0.193296		0.9941	751.734	0.26593	751.468	0.531859	752	0.00070726	0.00571988
		0.01883	1594	171	1423	342	1765	0.193768	0.193296		0.9939	752.731	0.268837	752.462	0.537674	753	0.000714042	0.00581461
		0.01826	1595	171	1424	342	1766	0.193658	0.193296		0.9937	753.728	0.271776	753.456	0.543553	754	0.000720892	0.00591108
		0.0178	1596	172	1424	344	1768	0.19457	0.193296		0.9937	754.725	0.274748	754.451	0.549496	755	0.00072781	0.00591108
		0.01658	1596	173	1423	346	1769	0.195591	0.193296		0.9934	755.722	0.277753	755.444	0.555506	756	0.000734796	0.00600931
		0.01646	1597	173	1424	346	1770	0.19548	0.193296		0.9932	756.719	0.280791	756.438	0.561582	757	0.000741852	0.00607581
		0.01602	1599	173	1426	346	1772	0.19526	0.193296		0.9931	757.716	0.283862	757.432	0.567725	758	0.000748977	0.00631501
		0.01546	1600	173	1427	346	1773	0.195149	0.193296		0.9931	758.713	0.286968	758.426	0.573936	759	0.000756174	0.00631501
		0.01268	1601	173	1428	346	1774	0.195039	0.193296		0.9931	759.71	0.290108	759.42	0.580216	760	0.000763442	0.00631501
		0.01102	1602	173	1429	346	1775	0.19493	0.193296		0.9931	760.707	0.293283	760.413	0.586566	761	0.000770784	0.00631501
		0.01047	1603	173	1430	346	1776	0.19482	0.193296		0.9931	761.704	0.296494	761.407	0.592987	762	0.000778198	0.00631501
		0.004097	1608	173	1435	346	1781	0.194273	0.193296		0.9931	762.7	0.29974	762.401	0.599479	763	0.000785687	0.00631501
		0.003976	1609	173	1436	346	1782	0.194164	0.193296		0.993	763.697	0.303022	763.394	0.606044	764	0.000793251	0.00656468
		0.003441	1610	173	1437	346	1783	0.194055	0.193296		0.9929	764.694	0.306341	764.387	0.612682	765	0.000800892	0.006638
		0.003372	1612	173	1439	346	1785	0.193838	0.193296		0.9928	765.69	0.309697	765.381	0.619394	766	0.000808609	0.00671224
		0.002092	1613	173	1440	346	1786	0.193729	0.193296		0.9927	766.687	0.313091	766.374	0.626182	767	0.000816404	0.00678739
		0.0008184	1614	173	1441	346	1787	0.193621	0.193296		0.9925	767.683	0.316523	767.367	0.633045	768	0.000824278	0.00686348
		0.0007856	1617	173	1444	346	1790	0.193296	0.193296		0.9923	768.68	0.319993	768.36	0.639986	769	0.000832231	0.00697939
											0.9923	769.676	0.323502	769.353	0.647004	770	0.000840265	0.00697939
											0.992	770.673	0.327051	770.346	0.654102	771	0.000848381	0.00709747
											0.9919	771.669	0.33064	771.339	0.661279	772	0.00085658	0.00717743
											0.9916	772.666	0.334269	772.331	0.668538	773	0.000864861	0.00725838
											0.9915	773.662	0.337939	773.324	0.675878	774	0.000873228	0.00738171
											0.9915	774.658	0.341651	774.317	0.683302	775	0.00088168	0.00738171
											0.9913	775.655	0.345405	775.309	0.690809	776	0.000890218	0.00750738
											0.991	776.651	0.349201	776.302	0.698402	777	0.000898844	0.00780993
											0.991	777.647	0.35304	777.294	0.70608	778	0.000907558	0.00780993
											0.991	778.643	0.356923	778.286	0.713846	779	0.000916362	0.00780993
											0.991	779.639	0.36085	779.278	0.7217	780	0.000925257	0.00780993
											0.991	780.635	0.364822	780.27	0.729644	781	0.000934244	0.00780993
											0.991	781.631	0.368839	781.262	0.737679	782	0.000943323	0.00780993
											0.9909	782.627	0.372902	782.254	0.745805	783	0.000952496	0.00817238
											0.9909	783.623	0.377012	783.246	0.754024	784	0.000961765	0.00817238
											0.9905	784.619	0.381168	784.238	0.762337	785	0.00097113	0.00831308
											0.9904	785.615	0.385373	785.229	0.770745	786	0.000980592	0.00840838
											0.9902	786.61	0.389625	786.221	0.77925	787	0.000990153	0.00850488
											0.9901	787.606	0.393926	787.212	0.787853	788	0.000999813	0.00860262
											0.9898	788.602	0.398277	788.203	0.796555	789	0.00100957	0.00870161
											0.9895	789.597	0.402678	789.195	0.805356	790	0.00101944	0.00895465
											0.9895	790.593	0.40713	790.186	0.81426	791	0.00102941	0.00895465
											0.9895	791.588	0.411633	791.177	0.823266	792	0.00103948	0.00895465
											0.9895	792.584	0.416188	792.168	0.832377	793	0.00104966	0.00895465
											0.9894	793.579	0.420796	793.158	0.841593	794	0.00105994	0.00921588
											0.9891	794.575	0.425458	794.149	0.850915	795	0.00107033	0.00932273
											0.989	795.57	0.430173	795.14	0.860346	796	0.00108084	0.00948559
											0.989	796.565	0.434944	796.13	0.869887	797	0.00109145	0.00948559
											0.9889	797.56	0.439769	797.12	0.879539	798	0.00110218	0.00976407
											0.9889	798.555	0.444651	798.111	0.889303	799	0.00111302	0.00976407
											0.9889	799.55	0.44959	799.101	0.899181	800	0.00112398	0.00976407
											0.9886	800.545	0.454587	800.091	0.909174	801	0.00113505	0.00999339
											0.9884	801.54	0.459642	801.081	0.919285	802	0.00114624	0.0101103
											0.9883	802.535	0.464757	802.07	0.929513	803	0.00115755	0.0102287
											0.9878	803.53	0.469931	803.06	0.939862	804	0.00116898	0.0103486
											0.9877	804.525	0.475166	804.05	0.950332	805	0.00118054	0.0104701
											0.9876	805.52	0.480463	805.039	0.960926	806	0.00119222	0.0105932
											0.987	806.514	0.485822	806.028	0.971644	807	0.00120402	0.0107179
											0.9867	807.509	0.491244	807.018	0.982488	808	0.00121595	0.010908
											0.9867	808.503	0.49673	808.007	0.99346	809	0.00122801	0.010908
											0.9864	809.498	0.502281	808.995	1.00456	810	0.0012402	0.0111018
											0.9862	810.492	0.507898	809.984	1.0158	811	0.00125252	0.011569
											0.9862	811.486	0.513581	810.973	1.02716	812	0.00126498	0.011569
											0.9862	812.481	0.519331	811.961	1.03866	813	0.00127757	0.011569
											0.9862	813.475	0.52515	812.95	1.0503	814	0.00129029	0.011569
											0.9862	814.469	0.531038	813.938	1.06208	815	0.00130316	0.011569
											0.9862	815.463	0.536996	814.926	1.07399	816	0.00131617	0.011569
											0.9858	816.457	0.543025	815.914	1.08605	817	0.00132931	0.012058
											0.9857	817.451	0.549126	816.902	1.09825	818	0.00134261	0.0122018
											0.9856	818.445	0.5553	817.889	1.1106	819	0.00135604	0.0123476
											0.9851	819.438	0.561547	818.877	1.12309	820	0.00136963	0.0124953
											0.9848	820.432	0.56787	819.864	1.13574	821	0.00138336	0.0126449
											0.9846	821.426	0.574268	820.851	1.14854	822	0.00139725	0.0127965
											0.9845	822.419	0.580743	821.839	1.16149	823	0.00141128	0.0129501
											0.984	823.413	0.587296	822.825	1.17459	824	0.00142548	0.0131057
											0.9839	824.406	0.593928	823.812	1.18786	825	0.00143983	0.0132634
											0.9838	825.399	0.600639	824.799	1.20128	826	0.00145433	0.0134231
											0.9837	826.393	0.607432	825.785	1.21486	827	0.001469	0.013585
											0.9833	827.386	0.614307	826.771	1.22861	828	0.00148383	0.013749
											0.9826	828.379	0.621264	827.757	1.24253	829	0.00149883	0.0139152
											0.9821	829.372	0.628306	828.743	1.25661	830	0.00151399	0.0140836
											0.982	830.365	0.635433	829.729	1.27087	831	0.00152932	0.0142542
											0.9814	831.357	0.642647	830.715	1.28529	832	0.00154482	0.0144271
											0.981	832.35	0.649948	831.7	1.2999	833	0.0015605	0.0149596
											0.981	833.343	0.657338	832.685	1.31468	834	0.00157635	0.0149596
											0.981	834.335	0.664818	833.67	1.32964	835	0.00159238	0.0149596
											0.981	835.328	0.672389	834.655	1.34478	836	0.00160859	0.0149596
											0.981	836.32	0.680052	835.64	1.3601	837	0.00162497	0.0149596
											0.9806	837.312	0.687809	836.624	1.37562	838	0.00164155	0.0155137
											0.9801	838.304	0.695661	837.609	1.39132	839	0.00165831	0.0157033
											0.98	839.296	0.703608	838.593	1.40722	840	0.00167526	0.0158954
											0.9799	840.288	0.711653	839.577	1.42331	841	0.0016924	0.0161884
											0.9799	841.28	0.719797	840.56	1.43959	842	0.00170973	0.0161884
											0.9791	842.272	0.728041	841.544	1.45608	843	0.00172726	0.0164873
											0.979	843.264	0.736386	842.527	1.47277	844	0.00174499	0.0174204
											0.979	844.255	0.744834	843.51	1.48967	845	0.00176292	0.0174204
											0.979	845.247	0.753385	844.493	1.50677	846	0.00178105	0.0174204
											0.979	846.238	0.762042	845.476	1.52408	847	0.00179939	0.0174204
											0.979	847.229	0.770806	846.458	1.54161	848	0.00181794	0.0174204
											0.979	848.22	0.779678	847.441	1.55936	849	0.0018367	0.0174204
											0.979	849.211	0.78866	848.423	1.57732	850	0.00185567	0.0174204
											0.979	850.202	0.797753	849.404	1.59551	851	0.00187486	0.0174204
											0.9786	851.193	0.806958	850.386	1.61392	852	0.00189427	0.0184108
											0.9783	852.184	0.816278	851.367	1.63256	853	0.0019139	0.0189871
											0.9783	853.174	0.825713	852.349	1.65143	854	0.00193375	0.0189871
											0.9783	854.165	0.835265	853.329	1.67053	855	0.00195384	0.0189871
											0.9783	855.155	0.844937	854.31	1.68987	856	0.00197415	0.0189871
											0.978	856.145	0.854728	855.291	1.70946	857	0.0019947	0.0195828
											0.9778	857.135	0.864641	856.271	1.72928	858	0.00201548	0.0198266
											0.9774	858.125	0.874678	857.251	1.74936	859	0.0020365	0.0200737
											0.977	859.115	0.884841	858.23	1.76968	860	0.00205777	0.0204506
											0.977	860.105	0.89513	859.21	1.79026	861	0.00207928	0.0204506
											0.9756	861.094	0.905547	860.189	1.81109	862	0.00210104	0.0208349
											0.9753	862.084	0.916095	861.168	1.83219	863	0.00212305	0.0210955
											0.9752	863.073	0.926775	862.146	1.85355	864	0.00214531	0.0213595
											0.9745	864.062	0.937588	863.125	1.87518	865	0.00216783	0.0220349
											0.9745	865.051	0.948537	864.103	1.89707	866	0.00219062	0.0220349
											0.9745	866.04	0.959624	865.081	1.91925	867	0.00221366	0.0220349
											0.9745	867.029	0.970849	866.058	1.9417	868	0.00223698	0.0220349
											0.9738	868.018	0.982216	867.036	1.96443	869	0.00226057	0.022733
											0.9737	869.006	0.993725	868.013	1.98745	870	0.00228443	0.0230187
											0.9735	869.995	1.00538	868.989	2.01076	871	0.00230856	0.0233083
											0.9727	870.983	1.01718	869.966	2.03436	872	0.00233298	0.0236016
											0.9726	871.971	1.02913	870.942	2.05826	873	0.00235769	0.0238989
											0.9723	872.959	1.04123	871.918	2.08246	874	0.00238268	0.0242001
											0.9716	873.947	1.05348	872.893	2.10697	875	0.00240796	0.0245052
											0.9708	874.934	1.06589	873.868	2.13178	876	0.00243354	0.0248144
											0.9704	875.922	1.07845	874.843	2.15691	877	0.00245942	0.0251277
											0.9701	876.909	1.09118	875.818	2.18235	878	0.0024856	0.0257668
											0.9701	877.896	1.10406	876.792	2.20812	879	0.00251208	0.0257668
											0.9701	878.883	1.11711	877.766	2.23421	880	0.00253888	0.0257668
											0.9695	879.87	1.13032	878.739	2.26064	881	0.00256599	0.0264227
											0.9691	880.856	1.1437	879.713	2.28739	882	0.00259342	0.0267572
											0.9684	881.843	1.15724	880.686	2.31449	883	0.00262117	0.0276126
											0.9684	882.829	1.17096	881.658	2.34193	884	0.00264924	0.0276126
											0.9684	883.815	1.18486	882.63	2.36972	885	0.00267765	0.0276126
											0.9684	884.801	1.19893	883.602	2.39786	886	0.00270638	0.0276126
											0.9681	885.787	1.21318	884.574	2.42635	887	0.00273546	0.0286766
											0.9681	886.772	1.22761	885.545	2.45521	888	0.00276488	0.0286766
											0.9674	887.758	1.24222	886.516	2.48443	889	0.00279464	0.0292243
											0.9672	888.743	1.25702	887.486	2.51403	890	0.00282475	0.0295953
											0.966	889.728	1.272	888.456	2.544	891	0.00285522	0.0299712
											0.9659	890.713	1.28718	889.426	2.57435	892	0.00288605	0.030352
											0.9656	891.697	1.30255	890.395	2.60509	893	0.00291724	0.0307377
											0.9648	892.682	1.31811	891.364	2.63622	894	0.00294879	0.0311284
											0.9642	893.666	1.33387	892.332	2.66774	895	0.00298072	0.0315241
											0.9621	894.65	1.34984	893.3	2.69967	896	0.00301302	0.0319249
											0.9616	895.634	1.366	894.268	2.732	897	0.00304571	0.0323309
											0.9614	896.618	1.38237	895.235	2.76474	898	0.00307878	0.0327421
											0.961	897.601	1.39895	896.202	2.7979	899	0.00311224	0.0333688
											0.961	898.584	1.41574	897.169	2.83148	900	0.00314609	0.0333688
											0.9602	899.567	1.43275	898.135	2.86549	901	0.00318034	0.0340075
											0.9593	900.55	1.44997	899.1	2.89993	902	0.003215	0.0344401
											0.9572	901.533	1.4674	900.065	2.93481	903	0.00325007	0.0348782
											0.9562	902.515	1.48507	901.03	2.97013	904	0.00328554	0.0353219
											0.9555	903.497	1.50295	901.994	3.0059	905	0.00332144	0.0357711
											0.9549	904.479	1.52106	902.958	3.04213	906	0.00335776	0.0362261
											0.9548	905.461	1.53941	903.921	3.07882	907	0.00339451	0.0371532
											0.9548	906.442	1.55798	904.884	3.11597	908	0.00343168	0.0371532
											0.9548	907.423	1.5768	905.846	3.1536	909	0.0034693	0.0371532
											0.9529	908.404	1.59585	906.808	3.1917	910	0.00350736	0.0381037
											0.9523	909.385	1.61514	907.77	3.23029	911	0.00354587	0.0385879
											0.9512	910.365	1.63468	908.731	3.26937	912	0.00358483	0.0393254
											0.9512	911.346	1.65447	909.691	3.30894	913	0.00362425	0.0393254
											0.9496	912.325	1.67451	910.651	3.34902	914	0.00366413	0.0403302
											0.9496	913.305	1.6948	911.61	3.3896	915	0.00370448	0.0403302
											0.9494	914.285	1.71535	912.569	3.4307	916	0.00374531	0.0411001
											0.9475	915.264	1.73616	913.528	3.47232	917	0.00378661	0.0416213
											0.9469	916.243	1.75724	914.486	3.51447	918	0.0038284	0.0421488
											0.9467	917.221	1.77858	915.443	3.55716	919	0.00387068	0.0426827
											0.9456	918.2	1.80019	916.4	3.60038	920	0.00391346	0.0432231
											0.944	919.178	1.82208	917.356	3.64415	921	0.00395673	0.04377
											0.9415	920.156	1.84424	918.312	3.68847	922	0.00400051	0.0443235
											0.9409	921.133	1.86668	919.267	3.73336	923	0.00404481	0.0448836
											0.9394	922.111	1.8894	920.221	3.77881	924	0.00408962	0.0454505
											0.9372	923.088	1.91242	921.175	3.82483	925	0.00413495	0.0460241
											0.9349	924.064	1.93572	922.129	3.87144	926	0.00418082	0.0466045
											0.9344	925.041	1.95931	923.081	3.91863	927	0.00422722	0.0471918
											0.9342	926.017	1.98321	924.034	3.96642	928	0.00427416	0.047786
											0.9325	926.993	2.0074	924.985	4.0148	929	0.00432164	0.0483871
											0.9288	927.968	2.0319	925.936	4.0638	930	0.00436968	0.0489953
											0.9275	928.943	2.0567	926.887	4.11341	931	0.00441827	0.0496105
											0.9272	929.918	2.08182	927.836	4.16364	932	0.00446743	0.0502329
											0.9252	930.893	2.10725	928.785	4.21451	933	0.00451716	0.0508624
											0.9234	931.867	2.133	929.734	4.26601	934	0.00456746	0.0514992
											0.9221	932.841	2.15907	930.682	4.31815	935	0.00461834	0.0521432
											0.9195	933.815	2.18547	931.629	4.37094	936	0.00466981	0.0527945
											0.9193	934.788	2.2122	932.576	4.4244	937	0.00472188	0.0537853
											0.9193	935.761	2.23926	933.521	4.47852	938	0.00477454	0.0537853
											0.9164	936.733	2.26665	934.467	4.53331	939	0.00482781	0.0547928
											0.9154	937.706	2.29439	935.411	4.58878	940	0.00488169	0.0554739
											0.9134	938.678	2.32247	936.355	4.64495	941	0.00493618	0.0568586
											0.9134	939.649	2.3509	937.298	4.70181	942	0.0049913	0.0568586
											0.9134	940.62	2.37968	938.241	4.75937	943	0.00504705	0.0568586
											0.9111	941.591	2.40882	939.182	4.81764	944	0.00510344	0.0582739
											0.9103	942.562	2.43832	940.123	4.87664	945	0.00516046	0.058993
											0.9067	943.532	2.46818	941.064	4.93636	946	0.00521814	0.0604545
											0.9067	944.502	2.49841	942.003	4.99681	947	0.00527646	0.0604545
											0.9067	945.471	2.529	942.942	5.05801	948	0.00533545	0.0604545
											0.9056	946.44	2.55998	943.88	5.11996	949	0.00539511	0.0619473
											0.9039	947.409	2.59133	944.817	5.18266	950	0.00545543	0.0627054
											0.9035	948.377	2.62307	945.754	5.24613	951	0.00551644	0.0634715
											0.9021	949.345	2.65519	946.69	5.31038	952	0.00557813	0.0642455
											0.9005	950.312	2.6877	947.625	5.37541	953	0.00564051	0.0650274
											0.897	951.279	2.72061	948.559	5.44122	954	0.00570359	0.0658173
											0.8934	952.246	2.75392	949.492	5.50784	955	0.00576737	0.0666152
											0.8925	953.212	2.78763	950.425	5.57526	956	0.00583186	0.0674212
											0.8916	954.178	2.82175	951.357	5.6435	957	0.00589707	0.0686451
											0.8916	955.144	2.85628	952.287	5.71255	958	0.005963	0.0686451
											0.8908	956.109	2.89122	953.218	5.78244	959	0.00602966	0.0698873
											0.8897	957.073	2.92658	954.147	5.85317	960	0.00609705	0.0707255
											0.8823	958.038	2.96237	955.075	5.92474	961	0.00616518	0.0715718
											0.882	959.001	2.99858	956.003	5.99717	962	0.00623406	0.0724262
											0.878	959.965	3.03523	956.93	6.07046	963	0.00630369	0.0732887
											0.8771	960.928	3.07231	957.855	6.14462	964	0.00637408	0.0754806
											0.8771	961.89	3.10983	958.78	6.21965	965	0.00644524	0.0754806
											0.8771	962.852	3.14779	959.704	6.29558	966	0.00651716	0.0754806
											0.8771	963.814	3.1862	960.628	6.3724	967	0.00658987	0.0754806
											0.877	964.775	3.22506	961.55	6.45012	968	0.00666335	0.0777233
											0.8765	965.736	3.26438	962.471	6.52876	969	0.00673762	0.0786346
											0.8758	966.696	3.30416	963.392	6.60831	970	0.00681269	0.079554
											0.8739	967.656	3.3444	964.311	6.68879	971	0.00688856	0.0804815
											0.8716	968.615	3.38511	965.23	6.77021	972	0.00696524	0.0814171
											0.8697	969.574	3.42629	966.147	6.85257	973	0.00704273	0.0828357
											0.8697	970.532	3.46794	967.064	6.93589	974	0.00712103	0.0828357
											0.8661	971.49	3.51008	967.98	7.02016	975	0.00720016	0.0852401
											0.8661	972.447	3.5527	968.895	7.1054	976	0.00728012	0.0852401
											0.8661	973.404	3.59581	969.808	7.19162	977	0.00736092	0.0852401
											0.8654	974.361	3.63941	970.721	7.27882	978	0.00744255	0.0871996
											0.861	975.316	3.6835	971.633	7.36701	979	0.00752503	0.0896936
											0.861	976.272	3.7281	972.544	7.4562	980	0.00760837	0.0896936
											0.861	977.227	3.7732	973.454	7.5464	981	0.00769256	0.0896936
											0.861	978.181	3.81881	974.362	7.63761	982	0.00777761	0.0896936
											0.8607	979.135	3.86492	975.27	7.72985	983	0.00786353	0.0922366
											0.8605	980.088	3.91156	976.177	7.82312	984	0.00795032	0.0932674
											0.8582	981.041	3.95871	977.083	7.91742	985	0.00803799	0.095352
											0.8582	981.994	4.00639	977.987	8.01277	986	0.00812655	0.095352
											0.8582	982.945	4.05459	978.891	8.10918	987	0.00821599	0.095352
											0.8564	983.897	4.10332	979.793	8.20665	988	0.00830632	0.0974669
											0.8518	984.847	4.15259	980.695	8.30518	989	0.00839756	0.0985356
											0.8489	985.798	4.2024	981.595	8.4048	990	0.00848969	0.0996117
											0.847	986.747	4.25275	982.495	8.50549	991	0.00858274	0.100695
											0.8433	987.696	4.30364	983.393	8.60728	992	0.00867669	0.101786
											0.843	988.645	4.35508	984.29	8.71016	993	0.00877156	0.102884
											0.8422	989.593	4.40708	985.186	8.81415	994	0.00886735	0.104544
											0.8422	990.54	4.45963	986.081	8.91925	995	0.00896407	0.104544
											0.8385	991.487	4.51274	986.975	9.02547	996	0.00906172	0.10622
											0.8372	992.434	4.56641	987.867	9.13282	997	0.0091603	0.107346
											0.837	993.379	4.62065	988.759	9.2413	998	0.00925982	0.108479
											0.831	994.325	4.67546	989.649	9.35092	999	0.00936028	0.109619
											0.827	995.269	4.73084	990.538	9.46168	1000	0.00946168	0.110765
											0.8249	996.213	4.7868	991.426	9.5736	1001	0.00956404	0.111918
											0.8241	997.157	4.84334	992.313	9.68668	1002	0.00966734	0.113077
											0.8218	998.1	4.90046	993.199	9.80092	1003	0.00977161	0.115414
											0.8218	999.042	4.95817	994.084	9.91633	1004	0.00987683	0.115414
											0.8218	999.984	5.01646	994.967	10.0329	1005	0.00998301	0.115414
											0.8188	1000.92	5.07535	995.849	10.1507	1006	0.0100902	0.117776
											0.8165	1001.87	5.13484	996.73	10.2697	1007	0.0101983	0.118966
											0.8127	1002.81	5.19492	997.61	10.3898	1008	0.0103074	0.120162
											0.8055	1003.74	5.2556	998.489	10.5112	1009	0.0104174	0.121364
											0.8032	1004.68	5.31688	999.366	10.6338	1010	0.0105285	0.122571
											0.8004	1005.62	5.37878	1000.24	10.7576	1011	0.0106405	0.123784
											0.7943	1006.56	5.44128	1001.12	10.8826	1012	0.0107535	0.125002
											0.7942	1007.5	5.50439	1001.99	11.0088	1013	0.0108675	0.126225
											0.7928	1008.43	5.56812	1002.86	11.1362	1014	0.0109825	0.127453
											0.7883	1009.37	5.63246	1003.74	11.2649	1015	0.0110984	0.128686
											0.7826	1010.3	5.69742	1004.61	11.3948	1016	0.0112154	0.129925
											0.7823	1011.24	5.76301	1005.47	11.526	1017	0.0113333	0.131791
											0.7823	1012.17	5.82921	1006.34	11.6584	1018	0.0114523	0.131791
											0.7763	1013.1	5.89605	1007.21	11.7921	1019	0.0115722	0.133667
											0.7708	1014.04	5.96351	1008.07	11.927	1020	0.0116932	0.134923
											0.7704	1014.97	6.0316	1008.94	12.0632	1021	0.0118151	0.136816
											0.7704	1015.9	6.10033	1009.8	12.2007	1022	0.011938	0.136816
											0.7646	1016.83	6.16968	1010.66	12.3394	1023	0.0120619	0.138717
											0.7589	1017.76	6.23968	1011.52	12.4794	1024	0.0121869	0.139989
											0.7587	1018.69	6.31031	1012.38	12.6206	1025	0.0123128	0.141265
											0.7532	1019.62	6.38158	1013.24	12.7632	1026	0.0124397	0.142544
											0.7525	1020.55	6.4535	1014.09	12.907	1027	0.0125677	0.144469
											0.7525	1021.47	6.52605	1014.95	13.0521	1028	0.0126966	0.144469
											0.7464	1022.4	6.59925	1015.8	13.1985	1029	0.0128265	0.146401
											0.7423	1023.33	6.6731	1016.65	13.3462	1030	0.0129575	0.147693
											0.7401	1024.25	6.74759	1017.5	13.4952	1031	0.0130894	0.149636
											0.7401	1025.18	6.82274	1018.35	13.6455	1032	0.0132224	0.149636
											0.7387	1026.1	6.89853	1019.2	13.7971	1033	0.0133563	0.151584
											0.737	1027.03	6.97497	1020.05	13.9499	1034	0.0134912	0.153537
											0.737	1027.95	7.05207	1020.9	14.1041	1035	0.0136272	0.153537
											0.7339	1028.87	7.12981	1021.74	14.2596	1036	0.0137641	0.155495
											0.7318	1029.79	7.20822	1022.58	14.4164	1037	0.0139021	0.156803
											0.7267	1030.71	7.28727	1023.43	14.5745	1038	0.014041	0.158767
											0.7267	1031.63	7.36698	1024.27	14.734	1039	0.0141809	0.158767
											0.7217	1032.55	7.44735	1025.11	14.8947	1040	0.0143218	0.160735
											0.7213	1033.47	7.52838	1025.94	15.0568	1041	0.0144637	0.162048
											0.715	1034.39	7.61006	1026.78	15.2201	1042	0.0146066	0.16402
											0.715	1035.31	7.6924	1027.62	15.3848	1043	0.0147505	0.16402
											0.7122	1036.22	7.77539	1028.45	15.5508	1044	0.0148954	0.165994
											0.7087	1037.14	7.85905	1029.28	15.7181	1045	0.0150412	0.16731
											0.7032	1038.06	7.94336	1030.11	15.8867	1046	0.0151881	0.168627
											0.6988	1038.97	8.02833	1030.94	16.0567	1047	0.0153359	0.170603
											0.6988	1039.89	8.11396	1031.77	16.2279	1048	0.0154847	0.170603
											0.6961	1040.8	8.20025	1032.6	16.4005	1049	0.0156344	0.172579
											0.6946	1041.71	8.2872	1033.43	16.5744	1050	0.0157851	0.173896
											0.6865	1042.63	8.37481	1034.25	16.7496	1051	0.0159368	0.175213
											0.6851	1043.54	8.46307	1035.07	16.9261	1052	0.0160895	0.176529
											0.6835	1044.45	8.552	1035.9	17.104	1053	0.0162431	0.177845
											0.6789	1045.36	8.64158	1036.72	17.2832	1054	0.0163977	0.17916
											0.6769	1046.27	8.73181	1037.54	17.4636	1055	0.0165532	0.180474
											0.6717	1047.18	8.82271	1038.35	17.6454	1056	0.0167097	0.181787
											0.6709	1048.09	8.91425	1039.17	17.8285	1057	0.0168671	0.183099
											0.665	1048.99	9.00646	1039.99	18.0129	1058	0.0170254	0.184409
											0.6617	1049.9	9.09932	1040.8	18.1986	1059	0.0171847	0.185718
											0.6586	1050.81	9.19283	1041.61	18.3857	1060	0.017345	0.187025
											0.6585	1051.71	9.287	1042.43	18.574	1061	0.0175061	0.188331
											0.6555	1052.62	9.38181	1043.24	18.7636	1062	0.0176682	0.189635
											0.6525	1053.52	9.47728	1044.05	18.9546	1063	0.0178312	0.190936
											0.6496	1054.43	9.5734	1044.85	19.1468	1064	0.0179951	0.193533
											0.6496	1055.33	9.67017	1045.66	19.3403	1065	0.0181599	0.193533
											0.6496	1056.23	9.76758	1046.46	19.5352	1066	0.0183257	0.193533
											0.6467	1057.13	9.86564	1047.27	19.7313	1067	0.0184923	0.196121
											0.6463	1058.04	9.96435	1048.07	19.9287	1068	0.0186598	0.197411
											0.6436	1058.94	10.0637	1048.87	20.1274	1069	0.0188282	0.198698
											0.636	1059.84	10.1637	1049.67	20.3274	1070	0.0189975	0.199982
											0.6335	1060.74	10.2643	1050.47	20.5286	1071	0.0191677	0.201903
											0.6335	1061.63	10.3656	1051.27	20.7312	1072	0.0193388	0.201903
											0.631	1062.53	10.4675	1052.07	20.935	1073	0.0195107	0.203816
											0.6261	1063.43	10.57	1052.86	21.1401	1074	0.0196835	0.205088
											0.6238	1064.33	10.6732	1053.65	21.3464	1075	0.0198571	0.206357
											0.6224	1065.22	10.777	1054.45	21.5541	1076	0.0200317	0.207621
											0.6215	1066.12	10.8815	1055.24	21.7629	1077	0.020207	0.208883
											0.617	1067.01	10.9865	1056.03	21.9731	1078	0.0203832	0.21014
											0.6166	1067.91	11.0922	1056.82	22.1845	1079	0.0205602	0.211394
											0.6126	1068.8	11.1986	1057.6	22.3971	1080	0.0207381	0.212644
											0.6108	1069.69	11.3055	1058.39	22.611	1081	0.0209168	0.21389
											0.6105	1070.59	11.4131	1059.17	22.8261	1082	0.0210962	0.215132
											0.6092	1071.48	11.5213	1059.96	23.0425	1083	0.0212766	0.21637
											0.6052	1072.37	11.6301	1060.74	23.2601	1084	0.0214577	0.217604
											0.6042	1073.26	11.7395	1061.52	23.4789	1085	0.0216396	0.218833
											0.6021	1074.15	11.8495	1062.3	23.699	1086	0.0218223	0.220058
											0.6001	1075.04	11.9601	1063.08	23.9203	1087	0.0220058	0.221279
											0.5996	1075.93	12.0714	1063.86	24.1428	1088	0.0221901	0.222495
											0.5961	1076.82	12.1832	1064.63	24.3665	1089	0.0223751	0.223707
											0.5941	1077.7	12.2957	1065.41	24.5914	1090	0.0225609	0.224914
											0.5922	1078.59	12.4088	1066.18	24.8175	1091	0.0227475	0.226116
											0.5902	1079.48	12.5224	1066.96	25.0448	1092	0.0229348	0.227911
											0.5902	1080.36	12.6367	1067.73	25.2733	1093	0.0231229	0.227911
											0.5887	1081.25	12.7515	1068.5	25.503	1094	0.0233117	0.229694
											0.5883	1082.13	12.867	1069.27	25.7339	1095	0.0235013	0.230878
											0.5845	1083.02	12.983	1070.03	25.966	1096	0.0236916	0.232056
											0.5833	1083.9	13.0996	1070.8	26.1992	1097	0.0238826	0.233229
											0.5826	1084.78	13.2168	1071.57	26.4336	1098	0.0240743	0.23498
											0.5826	1085.67	13.3346	1072.33	26.6691	1099	0.0242667	0.23498
											0.5807	1086.55	13.4529	1073.09	26.9059	1100	0.0244599	0.236719
											0.578	1087.43	13.5719	1073.86	27.1437	1101	0.0246537	0.237872
											0.577	1088.31	13.6914	1074.62	27.3828	1102	0.0248482	0.23902
											0.5733	1089.19	13.8115	1075.38	27.6229	1103	0.0250434	0.240162
											0.5714	1090.07	13.9321	1076.14	27.8642	1104	0.0252393	0.2413
											0.5696	1090.95	14.0533	1076.89	28.1066	1105	0.0254359	0.242432
											0.5678	1091.82	14.1751	1077.65	28.3502	1106	0.0256331	0.243559
											0.566	1092.7	14.2974	1078.41	28.5949	1107	0.025831	0.244681
											0.5628	1093.58	14.4203	1079.16	28.8407	1108	0.0260295	0.245798
											0.5624	1094.46	14.5438	1079.91	29.0876	1109	0.0262287	0.246909
											0.5588	1095.33	14.6678	1080.66	29.3356	1110	0.0264285	0.248015
											0.5579	1096.21	14.7924	1081.42	29.5847	1111	0.0266289	0.249115
											0.5552	1097.08	14.9175	1082.17	29.8349	1112	0.02683	0.250211
											0.5483	1097.96	15.0431	1082.91	30.0862	1113	0.0270317	0.251301
											0.5481	1098.83	15.1693	1083.66	30.3386	1114	0.0272339	0.252385
											0.5446	1099.7	15.296	1084.41	30.5921	1115	0.0274368	0.253465
											0.5428	1100.58	15.4233	1085.15	30.8466	1116	0.0276403	0.254539
											0.541	1101.45	15.5511	1085.9	31.1022	1117	0.0278444	0.255608
											0.5392	1102.32	15.6795	1086.64	31.3589	1118	0.0280491	0.256671
											0.5384	1103.19	15.8083	1087.38	31.6166	1119	0.0282544	0.257729
											0.5376	1104.06	15.9377	1088.12	31.8754	1120	0.0284602	0.258782
											0.5358	1104.93	16.0676	1088.86	32.1352	1121	0.0286666	0.260871
											0.5358	1105.8	16.1981	1089.6	32.3961	1122	0.0288735	0.260871
											0.5358	1106.67	16.329	1090.34	32.658	1123	0.0290811	0.260871
											0.5341	1107.54	16.4605	1091.08	32.921	1124	0.0292891	0.26294
											0.5306	1108.41	16.5925	1091.82	33.1849	1125	0.0294977	0.263967
											0.5303	1109.28	16.725	1092.55	33.4499	1126	0.0297069	0.264988
											0.5289	1110.14	16.858	1093.28	33.7159	1127	0.0299165	0.267015
											0.5289	1111.01	16.9915	1094.02	33.9829	1128	0.0301267	0.267015
											0.5289	1111.87	17.1255	1094.75	34.251	1129	0.0303374	0.267015
											0.5271	1112.74	17.26	1095.48	34.52	1130	0.0305486	0.269021
											0.5261	1113.61	17.395	1096.21	34.79	1131	0.0307604	0.271992
											0.5261	1114.47	17.5305	1096.94	35.061	1132	0.0309726	0.271992
											0.5261	1115.33	17.6665	1097.67	35.333	1133	0.0311853	0.271992
											0.5261	1116.2	17.803	1098.39	35.606	1134	0.0313986	0.271992
											0.5261	1117.06	17.94	1099.12	35.8799	1135	0.0316123	0.271992
											0.5237	1117.92	18.0774	1099.85	36.1548	1136	0.0318264	0.274918
											0.522	1118.78	18.2154	1100.57	36.4307	1137	0.0320411	0.275884
											0.5219	1119.65	18.3538	1101.29	36.7076	1138	0.0322562	0.276844
											0.5203	1120.51	18.4927	1102.01	36.9854	1139	0.0324718	0.2778
											0.5178	1121.37	18.6321	1102.74	37.2641	1140	0.0326878	0.280168
											0.5178	1122.23	18.7719	1103.46	37.5438	1141	0.0329043	0.280168
											0.5178	1123.09	18.9122	1104.18	37.8244	1142	0.0331212	0.280168
											0.5178	1123.95	19.053	1104.89	38.106	1143	0.0333386	0.280168
											0.5169	1124.81	19.1943	1105.61	38.3885	1144	0.0335564	0.282507
											0.5138	1125.66	19.336	1106.33	38.672	1145	0.0337746	0.283434
											0.5135	1126.52	19.4782	1107.04	38.9563	1146	0.0339933	0.284357
											0.5118	1127.38	19.6208	1107.76	39.2416	1147	0.0342124	0.285275
											0.5101	1128.24	19.7639	1108.47	39.5278	1148	0.0344319	0.286189
											0.5099	1129.09	19.9074	1109.19	39.8149	1149	0.0346518	0.287098
											0.5084	1129.95	20.0514	1109.9	40.1029	1150	0.0348721	0.288453
											0.5084	1130.8	20.1959	1110.61	40.3918	1151	0.0350928	0.288453
											0.506	1131.66	20.3408	1111.32	40.6816	1152	0.0353139	0.289799
											0.5033	1132.51	20.4861	1112.03	40.9723	1153	0.0355354	0.29069
											0.5028	1133.37	20.6319	1112.74	41.2638	1154	0.0357572	0.292901
											0.5028	1134.22	20.7782	1113.44	41.5563	1155	0.0359795	0.292901
											0.5028	1135.08	20.9248	1114.15	41.8496	1156	0.0362021	0.292901
											0.5028	1135.93	21.0719	1114.86	42.1439	1157	0.0364251	0.292901
											0.4986	1136.78	21.2195	1115.56	42.4389	1158	0.0366485	0.295085
											0.4983	1137.63	21.3674	1116.27	42.7349	1159	0.0368722	0.295952
											0.4915	1138.48	21.5159	1116.97	43.0317	1160	0.0370963	0.296815
											0.4866	1139.34	21.6647	1117.67	43.3294	1161	0.0373207	0.297674
											0.485	1140.19	21.814	1118.37	43.6279	1162	0.0375455	0.298528
											0.4847	1141.04	21.9636	1119.07	43.9273	1163	0.0377707	0.299379
											0.4833	1141.89	22.1138	1119.77	44.2275	1164	0.0379962	0.300227
											0.4817	1142.74	22.2643	1120.47	44.5286	1165	0.038222	0.30107
											0.4814	1143.58	22.4152	1121.17	44.8305	1166	0.0384481	0.30191
											0.48	1144.43	22.5666	1121.87	45.1332	1167	0.0386746	0.302745
											0.4782	1145.28	22.7184	1122.56	45.4368	1168	0.0389014	0.303578
											0.4768	1146.13	22.8706	1123.26	45.7412	1169	0.0391285	0.304407
											0.4751	1146.98	23.0232	1123.95	46.0465	1170	0.0393559	0.305232
											0.4735	1147.82	23.1763	1124.65	46.3525	1171	0.0395837	0.306053
											0.4702	1148.67	23.3297	1125.34	46.6594	1172	0.0398118	0.306872
											0.469	1149.52	23.4835	1126.03	46.9671	1173	0.0400401	0.307686
											0.4686	1150.36	23.6378	1126.72	47.2756	1174	0.0402688	0.308498
											0.4678	1151.21	23.7924	1127.42	47.5849	1175	0.0404978	0.309306
											0.466	1152.05	23.9475	1128.11	47.895	1176	0.040727	0.310111
											0.4654	1152.9	24.1029	1128.79	48.2059	1177	0.0409566	0.310913
											0.4631	1153.74	24.2588	1129.48	48.5176	1178	0.0411864	0.311711
											0.4622	1154.58	24.4151	1130.17	48.8301	1179	0.0414166	0.312506
											0.4589	1155.43	24.5717	1130.86	49.1434	1180	0.041647	0.313298
											0.4575	1156.27	24.7287	1131.54	49.4575	1181	0.0418776	0.314088
											0.456	1157.11	24.8862	1132.23	49.7724	1182	0.0421086	0.314874
											0.4548	1157.96	25.044	1132.91	50.088	1183	0.0423398	0.315657
											0.4541	1158.8	25.2022	1133.6	50.4045	1184	0.0425713	0.316437
											0.4525	1159.64	25.3608	1134.28	50.7217	1185	0.0428031	0.317602
											0.4525	1160.48	25.5198	1134.96	51.0397	1186	0.0430351	0.317602
											0.4522	1161.32	25.6792	1135.64	51.3584	1187	0.0432674	0.318761
											0.451	1162.16	25.839	1136.32	51.678	1188	0.0435	0.31953
											0.4496	1163	25.9991	1137	51.9983	1189	0.0437328	0.320296
											0.4494	1163.84	26.1597	1137.68	52.3193	1190	0.0439658	0.32144
											0.4494	1164.68	26.3206	1138.36	52.6411	1191	0.0441991	0.32144
											0.4445	1165.52	26.4819	1139.04	52.9637	1192	0.0444326	0.322579
											0.443	1166.36	26.6435	1139.71	53.287	1193	0.0446664	0.323335
											0.4399	1167.19	26.8056	1140.39	53.6111	1194	0.0449004	0.324088
											0.4397	1168.03	26.968	1141.06	53.936	1195	0.0451347	0.324839
											0.4368	1168.87	27.1308	1141.74	54.2616	1196	0.0453692	0.325587
											0.435	1169.71	27.2939	1142.41	54.5879	1197	0.0456039	0.326333
											0.4337	1170.54	27.4575	1143.09	54.915	1198	0.0458389	0.327448
											0.4337	1171.38	27.6214	1143.76	55.2428	1199	0.0460741	0.327448
											0.4305	1172.21	27.7857	1144.43	55.5713	1200	0.0463095	0.328557
											0.429	1173.05	27.9503	1145.1	55.9006	1201	0.0465451	0.329294
											0.4283	1173.88	28.1153	1145.77	56.2307	1202	0.0467809	0.330028
											0.4275	1174.72	28.2807	1146.44	56.5614	1203	0.047017	0.330761
											0.4262	1175.55	28.4465	1147.11	56.8929	1204	0.0472533	0.331491
											0.4259	1176.39	28.6126	1147.77	57.2251	1205	0.0474897	0.332219
											0.424	1177.22	28.779	1148.44	57.5581	1206	0.0477264	0.333308
											0.424	1178.05	28.9459	1149.11	57.8918	1207	0.0479633	0.333308
											0.422	1178.89	29.1131	1149.77	58.2261	1208	0.0482005	0.334391
											0.4199	1179.72	29.2806	1150.44	58.5613	1209	0.0484378	0.335112
											0.4198	1180.55	29.4485	1151.1	58.8971	1210	0.0486753	0.33583
											0.4179	1181.38	29.6168	1151.77	59.2336	1211	0.048913	0.336546
											0.4167	1182.21	29.7854	1152.43	59.5709	1212	0.0491509	0.33726
											0.4137	1183.05	29.9544	1153.09	59.9089	1213	0.049389	0.337973
											0.412	1183.88	30.1238	1153.75	60.2475	1214	0.0496273	0.339039
											0.412	1184.71	30.2935	1154.41	60.5869	1215	0.0498658	0.339039
											0.4106	1185.54	30.4635	1155.07	60.927	1216	0.0501045	0.3401
											0.4101	1186.37	30.6339	1155.73	61.2678	1217	0.0503433	0.340806
											0.4082	1187.2	30.8047	1156.39	61.6094	1218	0.0505824	0.34151
											0.4064	1188.02	30.9758	1157.05	61.9516	1219	0.0508216	0.342212
											0.4046	1188.85	31.1472	1157.71	62.2945	1220	0.0510611	0.343262
											0.4046	1189.68	31.319	1158.36	62.6381	1221	0.0513006	0.343262
											0.4028	1190.51	31.4912	1159.02	62.9824	1222	0.0515404	0.344309
											0.4025	1191.34	31.6637	1159.67	63.3274	1223	0.0517804	0.345005
											0.4016	1192.16	31.8366	1160.33	63.6731	1224	0.0520205	0.345699
											0.4008	1192.99	32.0097	1160.98	64.0195	1225	0.0522608	0.346392
											0.4001	1193.82	32.1833	1161.63	64.3666	1226	0.0525013	0.347429
											0.4001	1194.64	32.3572	1162.29	64.7144	1227	0.0527419	0.347429
											0.3992	1195.47	32.5314	1162.94	65.0628	1228	0.0529828	0.348463
											0.3958	1196.29	32.706	1163.59	65.412	1229	0.0532237	0.34915
											0.3957	1197.12	32.8809	1164.24	65.7618	1230	0.0534649	0.349836
											0.3927	1197.94	33.0562	1164.89	66.1123	1231	0.0537062	0.35052
											0.3924	1198.77	33.2318	1165.54	66.4635	1232	0.0539477	0.351204
											0.3907	1199.59	33.4077	1166.18	66.8154	1233	0.0541893	0.351886
											0.3898	1200.42	33.584	1166.83	67.168	1234	0.0544311	0.352566
											0.3891	1201.24	33.7606	1167.48	67.5212	1235	0.0546731	0.353246
											0.3883	1202.06	33.9376	1168.12	67.8752	1236	0.0549152	0.353924
											0.3868	1202.89	34.1149	1168.77	68.2298	1237	0.0551574	0.354602
											0.3859	1203.71	34.2925	1169.41	68.585	1238	0.0553999	0.355278
											0.3825	1204.53	34.4705	1170.06	68.941	1239	0.0556424	0.355952
											0.3811	1205.35	34.6488	1170.7	69.2976	1240	0.0558852	0.356626
											0.381	1206.17	34.8275	1171.35	69.6549	1241	0.056128	0.357299
											0.3796	1206.99	35.0064	1171.99	70.0129	1242	0.0563711	0.35797
											0.3781	1207.81	35.1858	1172.63	70.3715	1243	0.0566143	0.358641
											0.3765	1208.63	35.3654	1173.27	70.7308	1244	0.0568576	0.35931
											0.3752	1209.45	35.5454	1173.91	71.0908	1245	0.057101	0.359979
											0.3735	1210.27	35.7257	1174.55	71.4515	1246	0.0573447	0.360646
											0.3723	1211.09	35.9064	1175.19	71.8128	1247	0.0575884	0.361312
											0.3705	1211.91	36.0874	1175.83	72.1747	1248	0.0578323	0.361978
											0.3695	1212.73	36.2687	1176.46	72.5374	1249	0.0580764	0.362642
											0.3675	1213.55	36.4503	1177.1	72.9007	1250	0.0583206	0.363306
											0.3652	1214.37	36.6323	1177.74	73.2647	1251	0.0585649	0.36463
											0.3652	1215.19	36.8146	1178.37	73.6293	1252	0.0588093	0.36463
											0.3652	1216	36.9973	1179.01	73.9946	1253	0.0590539	0.36463
											0.3646	1216.82	37.1803	1179.64	74.3605	1254	0.0592987	0.365951
											0.3638	1217.64	37.3636	1180.27	74.7271	1255	0.0595435	0.36661
											0.3618	1218.45	37.5472	1180.91	75.0944	1256	0.0597885	0.367269
											0.361	1219.27	37.7312	1181.54	75.4623	1257	0.0600337	0.367926
											0.3589	1220.08	37.9155	1182.17	75.8309	1258	0.060279	0.368583
											0.3575	1220.9	38.1001	1182.8	76.2002	1259	0.0605244	0.369567
											0.3575	1221.71	38.285	1183.43	76.5701	1260	0.0607699	0.369567
											0.3561	1222.53	38.4703	1184.06	76.9406	1261	0.0610155	0.370549
											0.3525	1223.34	38.6559	1184.69	77.3118	1262	0.0612613	0.371202
											0.352	1224.16	38.8418	1185.32	77.6837	1263	0.0615073	0.372182
											0.352	1224.97	39.0281	1185.94	78.0562	1264	0.0617533	0.372182
											0.3506	1225.79	39.2147	1186.57	78.4293	1265	0.0619995	0.373159
											0.3479	1226.6	39.4016	1187.2	78.8031	1266	0.0622458	0.37381
											0.347	1227.41	39.5888	1187.82	79.1776	1267	0.0624922	0.37446
											0.3465	1228.22	39.7764	1188.45	79.5527	1268	0.0627387	0.37511
											0.3456	1229.04	39.9642	1189.07	79.9285	1269	0.0629854	0.376731
											0.3456	1229.85	40.1524	1189.7	80.3049	1270	0.0632322	0.376731
											0.3456	1230.66	40.341	1190.32	80.6819	1271	0.0634791	0.376731
											0.3456	1231.47	40.5298	1190.94	81.0596	1272	0.0637261	0.376731
											0.3452	1232.28	40.719	1191.56	81.438	1273	0.0639733	0.378348
											0.3425	1233.09	40.9085	1192.18	81.817	1274	0.0642205	0.378993
											0.34	1233.9	41.0983	1192.8	82.1966	1275	0.0644679	0.379639
											0.3373	1234.71	41.2884	1193.42	82.5769	1276	0.0647154	0.380283
											0.3359	1235.52	41.4789	1194.04	82.9578	1277	0.0649631	0.382214
											0.3359	1236.33	41.6697	1194.66	83.3394	1278	0.0652108	0.382214
											0.3359	1237.14	41.8608	1195.28	83.7216	1279	0.0654586	0.382214
											0.3359	1237.95	42.0522	1195.9	84.1045	1280	0.0657066	0.382214
											0.3359	1238.76	42.244	1196.51	84.488	1281	0.0659547	0.382214
											0.3346	1239.56	42.436	1197.13	84.8721	1282	0.0662029	0.38414
											0.3333	1240.37	42.6284	1197.74	85.2569	1283	0.0664512	0.385101
											0.3333	1241.18	42.8211	1198.36	85.6423	1284	0.0666996	0.385101
											0.332	1241.99	43.0142	1198.97	86.0284	1285	0.0669481	0.386061
											0.3308	1242.79	43.2075	1199.58	86.4151	1286	0.0671968	0.3867
											0.3306	1243.6	43.4012	1200.2	86.8024	1287	0.0674455	0.387339
											0.3295	1244.4	43.5952	1200.81	87.1904	1288	0.0676944	0.387978
											0.3282	1245.21	43.7895	1201.42	87.579	1289	0.0679434	0.388616
											0.3256	1246.02	43.9841	1202.03	87.9682	1290	0.0681924	0.389253
											0.3252	1246.82	44.1791	1202.64	88.3581	1291	0.0684416	0.38989
											0.3244	1247.63	44.3743	1203.25	88.7487	1292	0.0686909	0.390527
											0.3218	1248.43	44.5699	1203.86	89.1398	1293	0.0689403	0.391163
											0.3199	1249.23	44.7658	1204.47	89.5316	1294	0.0691898	0.391799
											0.3193	1250.04	44.962	1205.08	89.9241	1295	0.0694394	0.392435
											0.3181	1250.84	45.1586	1205.68	90.3171	1296	0.0696891	0.394021
											0.3181	1251.64	45.3554	1206.29	90.7108	1297	0.069939	0.394021
											0.3181	1252.45	45.5526	1206.89	91.1052	1298	0.0701889	0.394021
											0.3181	1253.25	45.7501	1207.5	91.5001	1299	0.0704389	0.394021
											0.3168	1254.05	45.9479	1208.1	91.8957	1300	0.070689	0.395606
											0.3146	1254.85	46.146	1208.71	92.292	1301	0.0709393	0.396239
											0.3144	1255.66	46.3444	1209.31	92.6889	1302	0.0711896	0.396872
											0.3125	1256.46	46.5432	1209.91	93.0864	1303	0.07144	0.39782
											0.3125	1257.26	46.7422	1210.52	93.4845	1304	0.0716906	0.39782
											0.3119	1258.06	46.9416	1211.12	93.8833	1305	0.0719412	0.398768
											0.3094	1258.86	47.1413	1211.72	94.2827	1306	0.0721919	0.399714
											0.3094	1259.66	47.3413	1212.32	94.6827	1307	0.0724428	0.399714
											0.3082	1260.46	47.5417	1212.92	95.0834	1308	0.0726937	0.40066
											0.3042	1261.26	47.7423	1213.52	95.4846	1309	0.0729447	0.401291
											0.3022	1262.06	47.9433	1214.11	95.8866	1310	0.0731959	0.401921
											0.301	1262.86	48.1446	1214.71	96.2891	1311	0.0734471	0.40318
											0.301	1263.65	48.3461	1215.31	96.6923	1312	0.0736984	0.40318
											0.301	1264.45	48.5481	1215.9	97.0961	1313	0.0739498	0.40318
											0.2998	1265.25	48.7503	1216.5	97.5005	1314	0.0742013	0.404437
											0.2974	1266.05	48.9528	1217.09	97.9056	1315	0.0744529	0.405066
											0.2965	1266.84	49.1556	1217.69	98.3113	1316	0.0747046	0.405694
											0.295	1267.64	49.3588	1218.28	98.7176	1317	0.0749564	0.406321
											0.294	1268.44	49.5623	1218.88	99.1246	1318	0.0752083	0.406949
											0.2938	1269.23	49.7661	1219.47	99.5321	1319	0.0754603	0.407576
											0.2926	1270.03	49.9702	1220.06	99.9403	1320	0.0757124	0.408203
											0.2914	1270.83	50.1746	1220.65	100.349	1321	0.0759646	0.40883
											0.2903	1271.62	50.3793	1221.24	100.759	1322	0.0762168	0.409456
											0.2891	1272.42	50.5844	1221.83	101.169	1323	0.0764692	0.410082
											0.2879	1273.21	50.7897	1222.42	101.579	1324	0.0767216	0.410708
											0.2871	1274	50.9954	1223.01	101.991	1325	0.0769742	0.411333
											0.2864	1274.8	51.2014	1223.6	102.403	1326	0.0772268	0.411958
											0.2856	1275.59	51.4076	1224.18	102.815	1327	0.0774795	0.412583
											0.281	1276.39	51.6143	1224.77	103.229	1328	0.0777323	0.413208
											0.2787	1277.18	51.8212	1225.36	103.642	1329	0.0779852	0.413832
											0.2777	1277.97	52.0284	1225.94	104.057	1330	0.0782382	0.414457
											0.2765	1278.76	52.2359	1226.53	104.472	1331	0.0784913	0.41508
											0.2764	1279.56	52.4438	1227.11	104.888	1332	0.0787444	0.415704
											0.2741	1280.35	52.652	1227.7	105.304	1333	0.0789977	0.416328
											0.274	1281.14	52.8604	1228.28	105.721	1334	0.079251	0.416951
											0.2728	1281.93	53.0692	1228.86	106.138	1335	0.0795044	0.417574
											0.2696	1282.72	53.2783	1229.44	106.557	1336	0.079758	0.418196
											0.2667	1283.51	53.4877	1230.02	106.975	1337	0.0800116	0.418819
											0.2643	1284.3	53.6974	1230.61	107.395	1338	0.0802652	0.419441
											0.2638	1285.09	53.9075	1231.19	107.815	1339	0.080519	0.420063
											0.2629	1285.88	54.1178	1231.76	108.236	1340	0.0807729	0.420684
											0.2606	1286.67	54.3285	1232.34	108.657	1341	0.0810268	0.421306
											0.2595	1287.46	54.5394	1232.92	109.079	1342	0.0812808	0.421927
											0.2573	1288.25	54.7507	1233.5	109.501	1343	0.0815349	0.422548
											0.2541	1289.04	54.9623	1234.08	109.925	1344	0.0817891	0.423169
											0.2519	1289.83	55.1742	1234.65	110.348	1345	0.0820434	0.423789
											0.2497	1290.61	55.3864	1235.23	110.773	1346	0.0822978	0.42441
											0.2476	1291.4	55.5989	1235.8	111.198	1347	0.0825522	0.42503
											0.2454	1292.19	55.8117	1236.38	111.623	1348	0.0828067	0.42565
											0.2453	1292.98	56.0249	1236.95	112.05	1349	0.0830613	0.426269
											0.2433	1293.76	56.2383	1237.52	112.477	1350	0.083316	0.426889
											0.243	1294.55	56.4521	1238.1	112.904	1351	0.0835708	0.427508
											0.2427	1295.33	56.6661	1238.67	113.332	1352	0.0838256	0.428127
											0.2412	1296.12	56.8805	1239.24	113.761	1353	0.0840806	0.428746
											0.2391	1296.9	57.0952	1239.81	114.19	1354	0.0843356	0.429364
											0.2361	1297.69	57.3102	1240.38	114.62	1355	0.0845907	0.429982
											0.2359	1298.47	57.5255	1240.95	115.051	1356	0.0848458	0.430601
											0.2349	1299.26	57.7411	1241.52	115.482	1357	0.0851011	0.431218
											0.2338	1300.04	57.957	1242.09	115.914	1358	0.0853564	0.431836
											0.2328	1300.83	58.1732	1242.65	116.346	1359	0.0856118	0.432454
											0.2297	1301.61	58.3898	1243.22	116.78	1360	0.0858673	0.433071
											0.2293	1302.39	58.6066	1243.79	117.213	1361	0.0861229	0.433688
											0.2286	1303.18	58.8238	1244.35	117.648	1362	0.0863785	0.434305
											0.2266	1303.96	59.0412	1244.92	118.082	1363	0.0866342	0.434921
											0.2236	1304.74	59.259	1245.48	118.518	1364	0.08689	0.435538
											0.2205	1305.52	59.4771	1246.05	118.954	1365	0.0871459	0.436154
											0.2192	1306.3	59.6955	1246.61	119.391	1366	0.0874018	0.43677
											0.2181	1307.09	59.9141	1247.17	119.828	1367	0.0876579	0.437386
											0.2159	1307.87	60.1331	1247.73	120.266	1368	0.087914	0.438001
											0.2154	1308.65	60.3525	1248.3	120.705	1369	0.0881701	0.438617
											0.2124	1309.43	60.5721	1248.86	121.144	1370	0.0884264	0.439232
											0.2116	1310.21	60.792	1249.42	121.584	1371	0.0886827	0.440769
											0.2116	1310.99	61.0122	1249.98	122.024	1372	0.0889391	0.440769
											0.2116	1311.77	61.2328	1250.53	122.466	1373	0.0891956	0.440769
											0.2116	1312.55	61.4536	1251.09	122.907	1374	0.0894521	0.440769
											0.2105	1313.33	61.6748	1251.65	123.35	1375	0.0897087	0.442305
											0.2085	1314.1	61.8962	1252.21	123.792	1376	0.0899654	0.442919
											0.2077	1314.88	62.118	1252.76	124.236	1377	0.0902222	0.443533
											0.2065	1315.66	62.3401	1253.32	124.68	1378	0.090479	0.444453
											0.2065	1316.44	62.5624	1253.88	125.125	1379	0.0907359	0.444453
											0.2055	1317.21	62.7851	1254.43	125.57	1380	0.0909929	0.445373
											0.2046	1317.99	63.0081	1254.98	126.016	1381	0.09125	0.445986
											0.2026	1318.77	63.2314	1255.54	126.463	1382	0.0915071	0.446598
											0.2007	1319.54	63.455	1256.09	126.91	1383	0.0917643	0.447211
											0.2005	1320.32	63.6789	1256.64	127.358	1384	0.0920216	0.447823
											0.1997	1321.1	63.9032	1257.19	127.806	1385	0.0922789	0.448436
											0.1969	1321.87	64.1277	1257.74	128.255	1386	0.0925363	0.449048
											0.1968	1322.65	64.3525	1258.29	128.705	1387	0.0927938	0.449659
											0.1949	1323.42	64.5776	1258.84	129.155	1388	0.0930514	0.450271
											0.1944	1324.2	64.8031	1259.39	129.606	1389	0.093309	0.450882
											0.1935	1324.97	65.0288	1259.94	130.058	1390	0.0935667	0.451493
											0.1921	1325.75	65.2549	1260.49	130.51	1391	0.0938244	0.452104
											0.1913	1326.52	65.4812	1261.04	130.962	1392	0.0940822	0.453631
											0.1913	1327.29	65.7079	1261.58	131.416	1393	0.0943401	0.453631
											0.1913	1328.07	65.9349	1262.13	131.87	1394	0.0945981	0.453631
											0.1913	1328.84	66.1621	1262.68	132.324	1395	0.0948561	0.453631
											0.1902	1329.61	66.3897	1263.22	132.779	1396	0.0951142	0.455156
											0.1892	1330.38	66.6176	1263.76	133.235	1397	0.0953724	0.455766
											0.1864	1331.15	66.8458	1264.31	133.692	1398	0.0956306	0.456376
											0.1827	1331.93	67.0743	1264.85	134.149	1399	0.0958889	0.456985
											0.1777	1332.7	67.3031	1265.39	134.606	1400	0.0961473	0.457594
											0.1772	1333.47	67.5322	1265.94	135.064	1401	0.0964057	0.458508
											0.1772	1334.24	67.7616	1266.48	135.523	1402	0.0966642	0.458508
											0.1745	1335.01	67.9913	1267.02	135.983	1403	0.0969227	0.459421
											0.1739	1335.78	68.2213	1267.56	136.443	1404	0.0971814	0.460029
											0.1718	1336.55	68.4516	1268.1	136.903	1405	0.09744	0.460637
											0.1711	1337.32	68.6823	1268.64	137.365	1406	0.0976988	0.461853
											0.1711	1338.09	68.9132	1269.17	137.826	1407	0.0979576	0.461853
											0.1711	1338.86	69.1444	1269.71	138.289	1408	0.0982165	0.461853
											0.1708	1339.62	69.3759	1270.25	138.752	1409	0.0984754	0.463068
											0.1691	1340.39	69.6078	1270.78	139.216	1410	0.0987344	0.463675
											0.1682	1341.16	69.8399	1271.32	139.68	1411	0.0989935	0.464282
											0.1679	1341.93	70.0724	1271.86	140.145	1412	0.0992526	0.464889
											0.1673	1342.69	70.3051	1272.39	140.61	1413	0.0995118	0.465496
											0.1653	1343.46	70.5382	1272.92	141.076	1414	0.0997711	0.466405
											0.1653	1344.23	70.7715	1273.46	141.543	1415	0.10003	0.466405
											0.1646	1344.99	71.0052	1273.99	142.01	1416	0.10029	0.467314
											0.1628	1345.76	71.2391	1274.52	142.478	1417	0.100549	0.46792
											0.1624	1346.53	71.4734	1275.05	142.947	1418	0.100809	0.468526
											0.162	1347.29	71.708	1275.58	143.416	1419	0.101068	0.469131
											0.1602	1348.06	71.9428	1276.11	143.886	1420	0.101328	0.469736
											0.1576	1348.82	72.178	1276.64	144.356	1421	0.101588	0.470341
											0.1569	1349.59	72.4135	1277.17	144.827	1422	0.101847	0.470946
											0.1559	1350.35	72.6493	1277.7	145.299	1423	0.102107	0.471551
											0.1532	1351.11	72.8853	1278.23	145.771	1424	0.102367	0.472155
											0.1516	1351.88	73.1217	1278.76	146.243	1425	0.102627	0.472759
											0.1507	1352.64	73.3584	1279.28	146.717	1426	0.102887	0.473363
											0.1482	1353.4	73.5954	1279.81	147.191	1427	0.103147	0.473967
											0.1465	1354.17	73.8327	1280.33	147.665	1428	0.103407	0.474872
											0.1465	1354.93	74.0702	1280.86	148.14	1429	0.103667	0.474872
											0.1456	1355.69	74.3081	1281.38	148.616	1430	0.103927	0.475777
											0.1448	1356.45	74.5463	1281.91	149.093	1431	0.104188	0.47638
											0.1446	1357.22	74.7848	1282.43	149.57	1432	0.104448	0.476983
											0.1431	1357.98	75.0236	1282.95	150.047	1433	0.104708	0.477585
											0.1416	1358.74	75.2627	1283.47	150.525	1434	0.104969	0.478188
											0.1409	1359.5	75.5021	1284	151.004	1435	0.105229	0.47879
											0.1381	1360.26	75.7418	1284.52	151.484	1436	0.10549	0.479392
											0.1372	1361.02	75.9818	1285.04	151.964	1437	0.105751	0.479993
											0.1368	1361.78	76.2221	1285.56	152.444	1438	0.106011	0.480595
											0.1357	1362.54	76.4627	1286.07	152.925	1439	0.106272	0.481196
											0.1353	1363.3	76.7036	1286.59	153.407	1440	0.106533	0.481797
											0.1348	1364.06	76.9448	1287.11	153.89	1441	0.106794	0.482398
											0.1313	1364.81	77.1863	1287.63	154.373	1442	0.107054	0.482999
											0.13	1365.57	77.4281	1288.14	154.856	1443	0.107315	0.483599
											0.1298	1366.33	77.6702	1288.66	155.34	1444	0.107576	0.484199
											0.1284	1367.09	77.9126	1289.17	155.825	1445	0.107837	0.484799
											0.1282	1367.84	78.1553	1289.69	156.311	1446	0.108099	0.485399
											0.128	1368.6	78.3983	1290.2	156.797	1447	0.10836	0.485999
											0.1262	1369.36	78.6416	1290.72	157.283	1448	0.108621	0.486598
											0.1252	1370.11	78.8852	1291.23	157.77	1449	0.108882	0.487197
											0.122	1370.87	79.1291	1291.74	158.258	1450	0.109144	0.487796
											0.1194	1371.63	79.3733	1292.25	158.747	1451	0.109405	0.488395
											0.1188	1372.38	79.6178	1292.76	159.236	1452	0.109666	0.488994
											0.1174	1373.14	79.8626	1293.27	159.725	1453	0.109928	0.489592
											0.1173	1373.89	80.1077	1293.78	160.215	1454	0.110189	0.49019
											0.1157	1374.65	80.3531	1294.29	160.706	1455	0.110451	0.490788
											0.1155	1375.4	80.5988	1294.8	161.198	1456	0.110713	0.491386
											0.1154	1376.16	80.8447	1295.31	161.689	1457	0.110974	0.491983
											0.1134	1376.91	81.091	1295.82	162.182	1458	0.111236	0.49258
											0.112	1377.66	81.3376	1296.32	162.675	1459	0.111498	0.493177
											0.1116	1378.42	81.5845	1296.83	163.169	1460	0.11176	0.493774
											0.1115	1379.17	81.8317	1297.34	163.663	1461	0.112021	0.494371
											0.1097	1379.92	82.0792	1297.84	164.158	1462	0.112283	0.494967
											0.1082	1380.67	82.327	1298.35	164.654	1463	0.112545	0.495563
											0.1068	1381.42	82.575	1298.85	165.15	1464	0.112807	0.496159
											0.1053	1382.18	82.8234	1299.35	165.647	1465	0.11307	0.496755
											0.1021	1382.93	83.0721	1299.86	166.144	1466	0.113332	0.49735
											0.1008	1383.68	83.3211	1300.36	166.642	1467	0.113594	0.497946
											0.1006	1384.43	83.5703	1300.86	167.141	1468	0.113856	0.498838
											0.1006	1385.18	83.8199	1301.36	167.64	1469	0.114118	0.498838
											0.09875	1385.93	84.0698	1301.86	168.14	1470	0.114381	0.49973
											0.09835	1386.68	84.3199	1302.36	168.64	1471	0.114643	0.500325
											0.09747	1387.43	84.5704	1302.86	169.141	1472	0.114905	0.500919
											0.09717	1388.18	84.8211	1303.36	169.642	1473	0.115168	0.501513
											0.09615	1388.93	85.0722	1303.86	170.144	1474	0.11543	0.502107
											0.09581	1389.68	85.3235	1304.35	170.647	1475	0.115693	0.5027
											0.09469	1390.42	85.5752	1304.85	171.15	1476	0.115956	0.503293
											0.09363	1391.17	85.8271	1305.35	171.654	1477	0.116218	0.503887
											0.09324	1391.92	86.0794	1305.84	172.159	1478	0.116481	0.504776
											0.09324	1392.67	86.3319	1306.34	172.664	1479	0.116744	0.504776
											0.09277	1393.42	86.5847	1306.83	173.169	1480	0.117006	0.506553
											0.09277	1394.16	86.8379	1307.32	173.676	1481	0.117269	0.506553
											0.09277	1394.91	87.0913	1307.82	174.183	1482	0.117532	0.506553
											0.09277	1395.65	87.345	1308.31	174.69	1483	0.117795	0.506553
											0.09263	1396.4	87.599	1308.8	175.198	1484	0.118058	0.508328
											0.09263	1397.15	87.8533	1309.29	175.707	1485	0.118321	0.508328
											0.09204	1397.89	88.108	1309.78	176.216	1486	0.118584	0.509214
											0.09179	1398.64	88.3629	1310.27	176.726	1487	0.118847	0.509805
											0.09107	1399.38	88.6181	1310.76	177.236	1488	0.11911	0.510396
											0.09086	1400.13	88.8735	1311.25	177.747	1489	0.119373	0.510986
											0.08998	1400.87	89.1293	1311.74	178.259	1490	0.119637	0.514523
											0.08998	1401.61	89.3854	1312.23	178.771	1491	0.1199	0.514523
											0.08998	1402.36	89.6418	1312.72	179.284	1492	0.120163	0.514523
											0.08998	1403.1	89.8985	1313.2	179.797	1493	0.120427	0.514523
											0.08998	1403.84	90.1554	1313.69	180.311	1494	0.12069	0.514523
											0.08998	1404.59	90.4127	1314.17	180.825	1495	0.120953	0.514523
											0.08998	1405.33	90.6703	1314.66	181.341	1496	0.121217	0.514523
											0.08998	1406.07	90.9281	1315.14	181.856	1497	0.12148	0.514523
											0.08998	1406.81	91.1862	1315.63	182.372	1498	0.121744	0.514523
											0.08998	1407.56	91.4447	1316.11	182.889	1499	0.122008	0.514523
											0.08998	1408.3	91.7034	1316.59	183.407	1500	0.122271	0.514523
											0.08963	1409.04	91.9624	1317.08	183.925	1501	0.122535	0.518346
											0.08963	1409.78	92.2218	1317.56	184.444	1502	0.122799	0.518346
											0.08937	1410.52	92.4814	1318.04	184.963	1503	0.123062	0.519227
											0.0889	1411.26	92.7413	1318.52	185.483	1504	0.123326	0.519814
											0.08856	1412	93.0015	1319	186.003	1505	0.12359	0.520401
											0.08802	1412.74	93.262	1319.48	186.524	1506	0.123854	0.520987
											0.08799	1413.48	93.5228	1319.95	187.046	1507	0.124118	0.521573
											0.08793	1414.22	93.7838	1320.43	187.568	1508	0.124382	0.522452
											0.08793	1414.95	94.0452	1320.91	188.09	1509	0.124646	0.522452
											0.08788	1415.69	94.3069	1321.39	188.614	1510	0.12491	0.523331
											0.08781	1416.43	94.5688	1321.86	189.138	1511	0.125174	0.523916
											0.08778	1417.17	94.8311	1322.34	189.662	1512	0.125438	0.525963
											0.08778	1417.91	95.0936	1322.81	190.187	1513	0.125702	0.525963
											0.08778	1418.64	95.3565	1323.29	190.713	1514	0.125966	0.525963
											0.08778	1419.38	95.6196	1323.76	191.239	1515	0.12623	0.525963
											0.08778	1420.12	95.883	1324.23	191.766	1516	0.126495	0.525963
											0.08778	1420.85	96.1467	1324.71	192.293	1517	0.126759	0.525963
											0.08775	1421.59	96.4107	1325.18	192.821	1518	0.127023	0.528006
											0.08769	1422.32	96.675	1325.65	193.35	1519	0.127288	0.52859
											0.08767	1423.06	96.9396	1326.12	193.879	1520	0.127552	0.529173
											0.08766	1423.8	97.2045	1326.59	194.409	1521	0.127817	0.530338
											0.08766	1424.53	97.4697	1327.06	194.939	1522	0.128081	0.530338
											0.08766	1425.26	97.7351	1327.53	195.47	1523	0.128346	0.530338
											0.08765	1426	98.0009	1328	196.002	1524	0.12861	0.531503
											0.08763	1426.73	98.2669	1328.47	196.534	1525	0.128875	0.532085
											0.08762	1427.47	98.5332	1328.93	197.066	1526	0.129139	0.533539
											0.08762	1428.2	98.7999	1329.4	197.6	1527	0.129404	0.533539
											0.08762	1428.93	99.0668	1329.87	198.134	1528	0.129669	0.533539
											0.08762	1429.67	99.334	1330.33	198.668	1529	0.129933	0.533539
											0.08761	1430.4	99.6015	1330.8	199.203	1530	0.130198	0.535281
											0.08761	1431.13	99.8693	1331.26	199.739	1531	0.130463	0.535281
											0.0876	1431.86	100.137	1331.73	200.275	1532	0.130728	0.536152
											0.08758	1432.59	100.406	1332.19	200.811	1533	0.130992	0.536732
											0.08757	1433.33	100.674	1332.65	201.349	1534	0.131257	0.537312
											0.08756	1434.06	100.943	1333.11	201.887	1535	0.131522	0.53876
											0.08756	1434.79	101.213	1333.57	202.425	1536	0.131787	0.53876
											0.08756	1435.52	101.482	1334.04	202.964	1537	0.132052	0.53876
											0.08756	1436.25	101.752	1334.5	203.504	1538	0.132317	0.53876
											0.08755	1436.98	102.022	1334.96	204.044	1539	0.132582	0.540496
											0.08755	1437.71	102.292	1335.42	204.585	1540	0.132847	0.540496
											0.08754	1438.44	102.563	1335.87	205.126	1541	0.133112	0.54223
											0.08754	1439.17	102.834	1336.33	205.668	1542	0.133377	0.54223
											0.08754	1439.89	103.105	1336.79	206.211	1543	0.133643	0.54223
											0.08754	1440.62	103.377	1337.25	206.754	1544	0.133908	0.54223
											0.08753	1441.35	103.649	1337.7	207.297	1545	0.134173	0.543961
											0.08753	1442.08	103.921	1338.16	207.842	1546	0.134438	0.543961
											0.08752	1442.81	104.193	1338.61	208.386	1547	0.134704	0.545403
											0.08752	1443.53	104.466	1339.07	208.932	1548	0.134969	0.545403
											0.08752	1444.26	104.739	1339.52	209.478	1549	0.135234	0.545403
											0.08751	1444.99	105.012	1339.98	210.024	1550	0.1355	0.54713
											0.08751	1445.71	105.286	1340.43	210.572	1551	0.135765	0.54713
											0.08751	1446.44	105.56	1340.88	211.119	1552	0.13603	0.54713
											0.0875	1447.17	105.834	1341.33	211.667	1553	0.136296	0.54943
											0.0875	1447.89	106.108	1341.78	212.216	1554	0.136561	0.54943
											0.0875	1448.62	106.383	1342.23	212.766	1555	0.136827	0.54943
											0.0875	1449.34	106.658	1342.68	213.316	1556	0.137092	0.54943
											0.0875	1450.07	106.933	1343.13	213.866	1557	0.137358	0.54943
											0.08749	1450.79	107.209	1343.58	214.418	1558	0.137624	0.552299
											0.08749	1451.52	107.485	1344.03	214.969	1559	0.137889	0.552299
											0.08749	1452.24	107.761	1344.48	215.522	1560	0.138155	0.552299
											0.08749	1452.96	108.037	1344.93	216.074	1561	0.138421	0.552299
											0.08749	1453.69	108.314	1345.37	216.628	1562	0.138686	0.552299
											0.08748	1454.41	108.591	1345.82	217.182	1563	0.138952	0.554876
											0.08748	1455.13	108.868	1346.26	217.736	1564	0.139218	0.554876
											0.08748	1455.85	109.146	1346.71	218.292	1565	0.139483	0.554876
											0.08748	1456.58	109.424	1347.15	218.847	1566	0.139749	0.554876
											0.08747	1457.3	109.702	1347.6	219.404	1567	0.140015	0.558019
											0.08747	1458.02	109.98	1348.04	219.961	1568	0.140281	0.558019
											0.08747	1458.74	110.259	1348.48	220.518	1569	0.140547	0.558019
											0.08747	1459.46	110.538	1348.92	221.076	1570	0.140813	0.558019
											0.08747	1460.18	110.817	1349.37	221.635	1571	0.141079	0.558019
											0.08747	1460.9	111.097	1349.81	222.194	1572	0.141345	0.558019
											0.08747	1461.62	111.377	1350.25	222.753	1573	0.141611	0.558019
											0.08746	1462.34	111.657	1350.69	223.314	1574	0.141877	0.561723
											0.08746	1463.06	111.937	1351.13	223.875	1575	0.142143	0.561723
											0.08746	1463.78	112.218	1351.56	224.436	1576	0.142409	0.561723
											0.08746	1464.5	112.499	1352	224.998	1577	0.142675	0.561723
											0.08746	1465.22	112.78	1352.44	225.561	1578	0.142941	0.561723
											0.08746	1465.94	113.062	1352.88	226.124	1579	0.143207	0.561723
											0.08745	1466.66	113.344	1353.31	226.688	1580	0.143473	0.565132
											0.08745	1467.37	113.626	1353.75	227.252	1581	0.143739	0.565132
											0.08745	1468.09	113.908	1354.18	227.817	1582	0.144005	0.565132
											0.08745	1468.81	114.191	1354.62	228.382	1583	0.144272	0.565132
											0.08745	1469.53	114.474	1355.05	228.948	1584	0.144538	0.565132
											0.08745	1470.24	114.757	1355.49	229.515	1585	0.144804	0.565132
											0.08744	1470.96	115.041	1355.92	230.082	1586	0.14507	0.569382
											0.08744	1471.68	115.325	1356.35	230.649	1587	0.145337	0.569382
											0.08744	1472.39	115.609	1356.78	231.218	1588	0.145603	0.569382
											0.08744	1473.11	115.893	1357.21	231.786	1589	0.145869	0.569382
											0.08744	1473.82	116.178	1357.64	232.356	1590	0.146136	0.569382
											0.08744	1474.54	116.463	1358.07	232.926	1591	0.146402	0.569382
											0.08744	1475.25	116.748	1358.5	233.496	1592	0.146669	0.569382
											0.08744	1475.97	117.034	1358.93	234.067	1593	0.146935	0.569382
											0.08744	1476.68	117.32	1359.36	234.639	1594	0.147201	0.569382
											0.08743	1477.39	117.606	1359.79	235.211	1595	0.147468	0.574461
											0.08743	1478.11	117.892	1360.22	235.784	1596	0.147734	0.574461
											0.08743	1478.82	118.179	1360.64	236.357	1597	0.148001	0.574461
											0.08743	1479.53	118.466	1361.07	236.931	1598	0.148267	0.574461
											0.08743	1480.25	118.753	1361.49	237.506	1599	0.148534	0.574461
											0.08743	1480.96	119.04	1361.92	238.081	1600	0.1488	0.574461
											0.08743	1481.67	119.328	1362.34	238.656	1601	0.149067	0.574461
											0.08743	1482.38	119.616	1362.77	239.232	1602	0.149334	0.574461
											0.08743	1483.1	119.905	1363.19	239.809	1603	0.1496	0.574461
											0.08742	1483.81	120.193	1363.61	240.386	1604	0.149867	0.578678
											0.08742	1484.52	120.482	1364.04	240.964	1605	0.150134	0.578678
											0.08742	1485.23	120.771	1364.46	241.543	1606	0.1504	0.578678
											0.08742	1485.94	121.061	1364.88	242.122	1607	0.150667	0.578678
											0.08742	1486.65	121.351	1365.3	242.701	1608	0.150934	0.578678
											0.08742	1487.36	121.641	1365.72	243.281	1609	0.1512	0.578678
											0.08741	1488.07	121.931	1366.14	243.862	1610	0.151467	0.58288
											0.08741	1488.78	122.222	1366.56	244.443	1611	0.151734	0.58288
											0.08741	1489.49	122.512	1366.98	245.025	1612	0.152001	0.58288
											0.08741	1490.2	122.804	1367.39	245.607	1613	0.152267	0.58288
											0.08741	1490.9	123.095	1367.81	246.19	1614	0.152534	0.58288
											0.08741	1491.61	123.387	1368.23	246.773	1615	0.152801	0.58288
											0.08741	1492.32	123.679	1368.64	247.357	1616	0.153068	0.58288
											0.08741	1493.03	123.971	1369.06	247.942	1617	0.153335	0.58288
											0.08741	1493.74	124.264	1369.47	248.527	1618	0.153601	0.58288
											0.0874	1494.44	124.556	1369.89	249.113	1619	0.153868	0.587903
											0.0874	1495.15	124.85	1370.3	249.699	1620	0.154135	0.587903
											0.0874	1495.86	125.143	1370.71	250.286	1621	0.154402	0.587903
											0.0874	1496.56	125.437	1371.13	250.873	1622	0.154669	0.587903
											0.0874	1497.27	125.731	1371.54	251.461	1623	0.154936	0.587903
											0.0874	1497.98	126.025	1371.95	252.05	1624	0.155203	0.587903
											0.0874	1498.68	126.319	1372.36	252.639	1625	0.15547	0.587903
											0.0874	1499.39	126.614	1372.77	253.228	1626	0.155737	0.587903
											0.0874	1500.09	126.909	1373.18	253.818	1627	0.156004	0.587903
											0.08739	1500.8	127.204	1373.59	254.409	1628	0.156271	0.59678
											0.08739	1501.5	127.5	1374	255	1629	0.156538	0.59678
											0.08739	1502.2	127.796	1374.41	255.592	1630	0.156805	0.59678
											0.08739	1502.91	128.092	1374.82	256.184	1631	0.157072	0.59678
											0.08739	1503.61	128.389	1375.22	256.777	1632	0.157339	0.59678
											0.08739	1504.31	128.685	1375.63	257.371	1633	0.157606	0.59678
											0.08739	1505.02	128.982	1376.04	257.965	1634	0.157873	0.59678
											0.08739	1505.72	129.28	1376.44	258.559	1635	0.15814	0.59678
											0.08739	1506.42	129.577	1376.85	259.154	1636	0.158407	0.59678
											0.08739	1507.12	129.875	1377.25	259.75	1637	0.158674	0.59678
											0.08739	1507.83	130.173	1377.65	260.346	1638	0.158942	0.59678
											0.08739	1508.53	130.472	1378.06	260.943	1639	0.159209	0.59678
											0.08739	1509.23	130.77	1378.46	261.54	1640	0.159476	0.59678
											0.08739	1509.93	131.069	1378.86	262.138	1641	0.159743	0.59678
											0.08739	1510.63	131.368	1379.26	262.737	1642	0.16001	0.59678
											0.08739	1511.33	131.668	1379.66	263.336	1643	0.160277	0.59678
											0.08739	1512.03	131.968	1380.06	263.935	1644	0.160545	0.59678
											0.08739	1512.73	132.268	1380.46	264.535	1645	0.160812	0.59678
											0.08739	1513.43	132.568	1380.86	265.136	1646	0.161079	0.59678
											0.08739	1514.13	132.869	1381.26	265.737	1647	0.161346	0.59678
											0.08739	1514.83	133.169	1381.66	266.339	1648	0.161613	0.59678
											0.08739	1515.53	133.471	1382.06	266.941	1649	0.161881	0.59678
											0.08739	1516.23	133.772	1382.46	267.544	1650	0.162148	0.59678
											0.08738	1516.93	134.074	1382.85	268.147	1651	0.162415	0.608873
											0.08738	1517.62	134.376	1383.25	268.751	1652	0.162682	0.608873
											0.08738	1518.32	134.678	1383.64	269.356	1653	0.16295	0.608873
											0.08738	1519.02	134.98	1384.04	269.961	1654	0.163217	0.608873
											0.08738	1519.72	135.283	1384.43	270.567	1655	0.163484	0.608873
											0.08738	1520.41	135.586	1384.83	271.173	1656	0.163752	0.608873
											0.08738	1521.11	135.89	1385.22	271.779	1657	0.164019	0.608873
											0.08738	1521.81	136.193	1385.61	272.387	1658	0.164286	0.608873
											0.08738	1522.5	136.497	1386.01	272.994	1659	0.164554	0.608873
											0.08738	1523.2	136.801	1386.4	273.603	1660	0.164821	0.608873
											0.08738	1523.89	137.106	1386.79	274.212	1661	0.165088	0.608873
											0.08738	1524.59	137.41	1387.18	274.821	1662	0.165356	0.608873
											0.08738	1525.28	137.715	1387.57	275.431	1663	0.165623	0.608873
											0.08738	1525.98	138.021	1387.96	276.041	1664	0.16589	0.608873
											0.08738	1526.67	138.326	1388.35	276.653	1665	0.166158	0.608873
											0.08738	1527.37	138.632	1388.74	277.264	1666	0.166425	0.608873
											0.08738	1528.06	138.938	1389.12	277.876	1667	0.166692	0.608873
											0.08738	1528.76	139.244	1389.51	278.489	1668	0.16696	0.608873
											0.08738	1529.45	139.551	1389.9	279.102	1669	0.167227	0.608873
											0.08738	1530.14	139.858	1390.28	279.716	1670	0.167495	0.608873
											0.08738	1530.83	140.165	1390.67	280.33	1671	0.167762	0.608873
											0.08507	1531.53	140.473	1391.05	280.945	1672	0.168029	0.61487
											0.08465	1532.22	140.78	1391.44	281.561	1673	0.168297	0.615414
											0.08363	1532.91	141.088	1391.82	282.177	1674	0.168564	0.617043
											0.08363	1533.6	141.397	1392.21	282.793	1675	0.168832	0.617043
											0.08363	1534.29	141.705	1392.59	283.41	1676	0.169099	0.617043
											0.08363	1534.99	142.014	1392.97	284.028	1677	0.169367	0.617043
											0.08363	1535.68	142.323	1393.35	284.646	1678	0.169634	0.617043
											0.08324	1536.37	142.632	1393.74	285.264	1679	0.169901	0.61867
											0.08114	1537.06	142.942	1394.12	285.884	1680	0.170169	0.619482
											0.08114	1537.75	143.252	1394.5	286.503	1681	0.170436	0.619482
											0.08102	1538.44	143.562	1394.88	287.124	1682	0.170704	0.620294
											0.08081	1539.13	143.872	1395.26	287.745	1683	0.170971	0.621646
											0.08081	1539.82	144.183	1395.63	288.366	1684	0.171239	0.621646
											0.08081	1540.51	144.494	1396.01	288.988	1685	0.171506	0.621646
											0.08081	1541.19	144.805	1396.39	289.61	1686	0.171774	0.621646
											0.08022	1541.88	145.117	1396.77	290.233	1687	0.172041	0.623265
											0.08022	1542.57	145.428	1397.14	290.857	1688	0.172309	0.623265
											0.07905	1543.26	145.74	1397.52	291.481	1689	0.172576	0.624074
											0.07702	1543.95	146.053	1397.89	292.106	1690	0.172844	0.624613
											0.07675	1544.63	146.365	1398.27	292.731	1691	0.173111	0.625152
											0.07544	1545.32	146.678	1398.64	293.356	1692	0.173378	0.62569
											0.07385	1546.01	146.991	1399.02	293.983	1693	0.173646	0.626228
											0.07354	1546.7	147.305	1399.39	294.609	1694	0.173913	0.626766
											0.07228	1547.38	147.618	1399.76	295.237	1695	0.174181	0.627304
											0.07218	1548.07	147.932	1400.14	295.865	1696	0.174448	0.62811
											0.07218	1548.75	148.246	1400.51	296.493	1697	0.174716	0.62811
											0.07082	1549.44	148.561	1400.88	297.122	1698	0.174983	0.628915
											0.07071	1550.12	148.876	1401.25	297.751	1699	0.175251	0.629451
											0.07037	1550.81	149.191	1401.62	298.381	1700	0.175518	0.629987
											0.06947	1551.49	149.506	1401.99	299.012	1701	0.175786	0.630523
											0.06915	1552.18	149.821	1402.36	299.643	1702	0.176053	0.631059
											0.06813	1552.86	150.137	1402.73	300.274	1703	0.176321	0.631594
											0.0676	1553.55	150.453	1403.09	300.907	1704	0.176588	0.632129
											0.06677	1554.23	150.77	1403.46	301.539	1705	0.176856	0.632664
											0.06613	1554.91	151.086	1403.83	302.172	1706	0.177123	0.633466
											0.06613	1555.6	151.403	1404.19	302.806	1707	0.177391	0.633466
											0.06605	1556.28	151.72	1404.56	303.44	1708	0.177658	0.634267
											0.0656	1556.96	152.038	1404.92	304.075	1709	0.177926	0.634801
											0.06413	1557.64	152.355	1405.29	304.711	1710	0.178193	0.635334
											0.06347	1558.33	152.673	1405.65	305.346	1711	0.178461	0.636134
											0.06347	1559.01	152.991	1406.02	305.983	1712	0.178728	0.636134
											0.06345	1559.69	153.31	1406.38	306.62	1713	0.178996	0.636933
											0.06281	1560.37	153.629	1406.74	307.257	1714	0.179263	0.637465
											0.06144	1561.05	153.948	1407.1	307.895	1715	0.179531	0.637997
											0.06084	1561.73	154.267	1407.47	308.534	1716	0.179798	0.638795
											0.06084	1562.41	154.586	1407.83	309.173	1717	0.180066	0.638795
											0.05992	1563.09	154.906	1408.19	309.812	1718	0.180333	0.639592
											0.05954	1563.77	155.226	1408.55	310.453	1719	0.180601	0.640123
											0.0579	1564.45	155.547	1408.91	311.093	1720	0.180868	0.640653
											0.05759	1565.13	155.867	1409.27	311.734	1721	0.181136	0.641184
											0.05686	1565.81	156.188	1409.62	312.376	1722	0.181403	0.642244
											0.05686	1566.49	156.509	1409.98	313.018	1723	0.181671	0.642244
											0.05686	1567.17	156.831	1410.34	313.661	1724	0.181938	0.642244
											0.05629	1567.85	157.152	1410.7	314.304	1725	0.182205	0.643302
											0.05539	1568.53	157.474	1411.05	314.948	1726	0.182473	0.643831
											0.05436	1569.2	157.796	1411.41	315.593	1727	0.18274	0.644624
											0.05436	1569.88	158.119	1411.76	316.237	1728	0.183008	0.644624
											0.04928	1570.56	158.441	1412.12	316.883	1729	0.183275	0.645681
											0.04928	1571.24	158.764	1412.47	317.529	1730	0.183543	0.645681
											0.04871	1571.91	159.088	1412.82	318.175	1731	0.18381	0.646736
											0.04871	1572.59	159.411	1413.18	318.822	1732	0.184078	0.646736
											0.0474	1573.27	159.735	1413.53	319.47	1733	0.184345	0.647527
											0.04677	1573.94	160.059	1413.88	320.118	1734	0.184612	0.648317
											0.04677	1574.62	160.383	1414.23	320.766	1735	0.18488	0.648317
											0.04491	1575.29	160.708	1414.58	321.416	1736	0.185147	0.649106
											0.04429	1575.97	161.033	1414.93	322.065	1737	0.185415	0.649632
											0.04182	1576.64	161.358	1415.28	322.715	1738	0.185682	0.650946
											0.04182	1577.32	161.683	1415.63	323.366	1739	0.185949	0.650946
											0.04182	1577.99	162.009	1415.98	324.017	1740	0.186217	0.650946
											0.04182	1578.67	162.334	1416.33	324.669	1741	0.186484	0.650946
											0.03928	1579.34	162.661	1416.68	325.321	1742	0.186752	0.652257
											0.03714	1580.01	162.987	1417.03	325.974	1743	0.187019	0.652782
											0.03695	1580.69	163.314	1417.37	326.627	1744	0.187286	0.653306
											0.03572	1581.36	163.641	1417.72	327.281	1745	0.187554	0.654091
											0.03572	1582.03	163.968	1418.06	327.936	1746	0.187821	0.654091
											0.03514	1582.7	164.295	1418.41	328.59	1747	0.188088	0.654876
											0.03394	1583.38	164.623	1418.75	329.246	1748	0.188356	0.655399
											0.03275	1584.05	164.951	1419.1	329.902	1749	0.188623	0.655921
											0.0322	1584.72	165.279	1419.44	330.558	1750	0.18889	0.656444
											0.03097	1585.39	165.608	1419.78	331.215	1751	0.189158	0.656966
											0.0308	1586.06	165.936	1420.13	331.873	1752	0.189425	0.657488
											0.03038	1586.73	166.265	1420.47	332.531	1753	0.189692	0.658009
											0.02979	1587.41	166.595	1420.81	333.189	1754	0.18996	0.65853
											0.02871	1588.08	166.924	1421.15	333.848	1755	0.190227	0.659051
											0.02733	1588.75	167.254	1421.49	334.508	1756	0.190494	0.659572
											0.02664	1589.42	167.584	1421.83	335.168	1757	0.190761	0.660092
											0.02526	1590.09	167.914	1422.17	335.828	1758	0.191029	0.660612
											0.02389	1590.76	168.245	1422.51	336.49	1759	0.191296	0.661132
											0.02253	1591.42	168.576	1422.85	337.151	1760	0.191563	0.661652
											0.02167	1592.09	168.907	1423.19	337.813	1761	0.19183	0.662949
											0.02167	1592.76	169.238	1423.52	338.476	1762	0.192098	0.662949
											0.02167	1593.43	169.57	1423.86	339.139	1763	0.192365	0.662949
											0.02167	1594.1	169.902	1424.2	339.803	1764	0.192632	0.662949
											0.01883	1594.77	170.234	1424.53	340.467	1765	0.192899	0.664245
											0.01826	1595.43	170.566	1424.87	341.132	1766	0.193167	0.664763
											0.0178	1596.1	170.899	1425.2	341.797	1767	0.193434	0.665539
											0.0178	1596.77	171.232	1425.54	342.463	1768	0.193701	0.665539
											0.01658	1597.44	171.565	1425.87	343.129	1769	0.193968	0.666315
											0.01646	1598.1	171.898	1426.2	343.796	1770	0.194235	0.666831
											0.01602	1598.77	172.232	1426.54	344.464	1771	0.194502	0.667606
											0.01602	1599.43	172.566	1426.87	345.131	1772	0.194769	0.667606
											0.01546	1600.1	172.9	1427.2	345.8	1773	0.195037	0.66838
											0.01268	1600.77	173.234	1427.53	346.469	1774	0.195304	0.668896
											0.01102	1601.43	173.569	1427.86	347.138	1775	0.195571	0.669411
											0.01047	1602.1	173.904	1428.19	347.808	1776	0.195838	0.669926
											0.004097	1602.76	174.239	1428.52	348.479	1777	0.196105	0.671469
											0.004097	1603.43	174.575	1428.85	349.15	1778	0.196372	0.671469
											0.004097	1604.09	174.91	1429.18	349.821	1779	0.196639	0.671469
											0.004097	1604.75	175.246	1429.51	350.493	1780	0.196906	0.671469
											0.004097	1605.42	175.583	1429.83	351.165	1781	0.197173	0.671469
											0.003976	1606.08	175.919	1430.16	351.838	1782	0.19744	0.67301
											0.003441	1606.74	176.256	1430.49	352.512	1783	0.197707	0.673524
											0.003372	1607.41	176.593	1430.81	353.186	1784	0.197974	0.674293
											0.003372	1608.07	176.93	1431.14	353.861	1785	0.198241	0.674293
											0.002092	1608.73	177.268	1431.46	354.536	1786	0.198508	0.675061
											0.0008184	1609.39	177.606	1431.79	355.211	1787	0.198775	0.675573
											0.0007856	1610.06	177.944	1432.11	355.887	1788	0.199042	0.676596
											0.0007856	1610.72	178.282	1432.44	356.564	1789	0.199309	0.676596
											0.0007856	1611.38	178.62	1432.76	357.241	1790	0.199576	0.676596

## Sheet: Spectral Level Data
Spectral Level Data		Confidence Threshold	Forward	Reverse	Correct	Incorrect	Total	Global FDR	q-value		Fit Confidence Threshold	Fit Forward	Fit Reverse	Fit Correct	Fit Incorrect	Fit Total	Fit Global FDR	Fit Local FDR
		1	418	0	418	0	418	0	0		1	0.999718	0.000281704	0.999437	0.000563408	1	0.000563408	0.000570156
		0.9999	453	1	452	2	454	0.00440529	0.00119904		1	1.99944	0.000563424	1.99887	0.00112685	2	0.000563424	0.000570156
		0.9998	465	1	464	2	466	0.00429185	0.00119904		1	2.99915	0.00084516	2.99831	0.00169032	3	0.00056344	0.000570156
		0.9997	475	1	474	2	476	0.00420168	0.00119904		1	3.99887	0.00112691	3.99775	0.00225382	4	0.000563456	0.000570156
		0.9996	490	1	489	2	491	0.00407332	0.00119904		1	4.99859	0.00140868	4.99718	0.00281736	5	0.000563472	0.000570156
		0.9995	500	1	499	2	501	0.00399202	0.00119904		1	5.99831	0.00169046	5.99662	0.00338093	6	0.000563488	0.000570156
		0.9994	1002	1	1001	2	1003	0.00199402	0.00119904		1	6.99803	0.00197227	6.99606	0.00394453	7	0.000563504	0.000570156
		0.9993	1076	1	1075	2	1077	0.00185701	0.00119904		1	7.99775	0.00225408	7.99549	0.00450816	8	0.000563521	0.000570156
		0.9992	1244	1	1243	2	1245	0.00160643	0.00119904		1	8.99746	0.00253591	8.99493	0.00507183	9	0.000563537	0.000570156
		0.9991	1279	1	1278	2	1280	0.0015625	0.00119904		1	9.99718	0.00281776	9.99436	0.00563553	10	0.000563553	0.000570156
		0.999	1305	1	1304	2	1306	0.00153139	0.00119904		1	10.9969	0.00309963	10.9938	0.00619926	11	0.000563569	0.000570156
		0.9989	1331	1	1330	2	1332	0.0015015	0.00119904		1	11.9966	0.00338151	11.9932	0.00676302	12	0.000563585	0.000570156
		0.9988	1345	1	1344	2	1346	0.00148588	0.00119904		1	12.9963	0.00366341	12.9927	0.00732681	13	0.000563601	0.000570156
		0.9987	1361	1	1360	2	1362	0.00146843	0.00119904		1	13.9961	0.00394532	13.9921	0.00789064	14	0.000563617	0.000570156
		0.9986	1389	1	1388	2	1390	0.00143885	0.00119904		1	14.9958	0.00422725	14.9915	0.0084545	15	0.000563633	0.000570156
		0.9985	1401	1	1400	2	1402	0.00142653	0.00119904		1	15.9955	0.0045092	15.991	0.00901839	16	0.000563649	0.000570156
		0.9984	1409	1	1408	2	1410	0.00141844	0.00119904		1	16.9952	0.00479116	16.9904	0.00958231	17	0.000563666	0.000570156
		0.9983	1421	1	1420	2	1422	0.00140647	0.00119904		1	17.9949	0.00507313	17.9899	0.0101463	18	0.000563682	0.000570156
		0.9982	1429	1	1428	2	1430	0.0013986	0.00119904		1	18.9946	0.00535513	18.9893	0.0107103	19	0.000563698	0.000570156
		0.9981	1448	1	1447	2	1449	0.00138026	0.00119904		1	19.9944	0.00563714	19.9887	0.0112743	20	0.000563714	0.000570156
		0.998	1458	1	1457	2	1459	0.0013708	0.00119904		1	20.9941	0.00591916	20.9882	0.0118383	21	0.00056373	0.000570156
		0.9979	1464	1	1463	2	1465	0.00136519	0.00119904		1	21.9938	0.00620121	21.9876	0.0124024	22	0.000563746	0.000570156
		0.9978	1470	1	1469	2	1471	0.00135962	0.00119904		1	22.9935	0.00648327	22.987	0.0129665	23	0.000563762	0.000570156
		0.9977	1474	1	1473	2	1475	0.00135593	0.00119904		1	23.9932	0.00676534	23.9865	0.0135307	24	0.000563778	0.000570156
		0.9976	1486	1	1485	2	1487	0.00134499	0.00119904		1	24.993	0.00704743	24.9859	0.0140949	25	0.000563794	0.000570156
		0.9975	1495	1	1494	2	1496	0.0013369	0.00119904		1	25.9927	0.00732954	25.9853	0.0146591	26	0.000563811	0.000570156
		0.9974	1496	1	1495	2	1497	0.00133601	0.00119904		1	26.9924	0.00761166	26.9848	0.0152233	27	0.000563827	0.000570156
		0.9973	1501	1	1500	2	1502	0.00133156	0.00119904		1	27.9921	0.0078938	27.9842	0.0157876	28	0.000563843	0.000570156
		0.9972	1506	1	1505	2	1507	0.00132714	0.00119904		1	28.9918	0.00817595	28.9836	0.0163519	29	0.000563859	0.000570156
		0.9971	1510	1	1509	2	1511	0.00132363	0.00119904		1	29.9915	0.00845813	29.9831	0.0169163	30	0.000563875	0.000570156
		0.997	1513	1	1512	2	1514	0.001321	0.00119904		1	30.9913	0.00874031	30.9825	0.0174806	31	0.000563891	0.000570156
		0.9969	1522	1	1521	2	1523	0.0013132	0.00119904		1	31.991	0.00902252	31.982	0.018045	32	0.000563907	0.000570156
		0.9968	1523	1	1522	2	1524	0.00131234	0.00119904		1	32.9907	0.00930474	32.9814	0.0186095	33	0.000563923	0.000570156
		0.9967	1525	1	1524	2	1526	0.00131062	0.00119904		1	33.9904	0.00958697	33.9808	0.0191739	34	0.00056394	0.000570156
		0.9966	1532	1	1531	2	1533	0.00130463	0.00119904		1	34.9901	0.00986922	34.9803	0.0197384	35	0.000563956	0.000570156
		0.9965	1548	1	1547	2	1549	0.00129116	0.00119904		1	35.9898	0.0101515	35.9797	0.020303	36	0.000563972	0.000570156
		0.9964	1550	1	1549	2	1551	0.00128949	0.00119904		1	36.9896	0.0104338	36.9791	0.0208676	37	0.000563988	0.000570156
		0.9963	1555	1	1554	2	1556	0.00128535	0.00119904		1	37.9893	0.0107161	37.9786	0.0214322	38	0.000564004	0.000570156
		0.9962	1556	1	1555	2	1557	0.00128452	0.00119904		1	38.989	0.0109984	38.978	0.0219968	39	0.00056402	0.000570156
		0.9961	1562	1	1561	2	1563	0.00127959	0.00119904		1	39.9887	0.0112807	39.9774	0.0225615	40	0.000564036	0.000570156
		0.996	1564	1	1563	2	1565	0.00127796	0.00119904		1	40.9884	0.0115631	40.9769	0.0231261	41	0.000564052	0.000570156
		0.9959	1572	1	1571	2	1573	0.00127146	0.00119904		1	41.9882	0.0118454	41.9763	0.0236909	42	0.000564069	0.000570156
		0.9958	1573	1	1572	2	1574	0.00127065	0.00119904		1	42.9879	0.0121278	42.9757	0.0242556	43	0.000564085	0.000570156
		0.9957	1575	1	1574	2	1576	0.00126904	0.00119904		1	43.9876	0.0124102	43.9752	0.0248204	44	0.000564101	0.000570156
		0.9956	1581	1	1580	2	1582	0.00126422	0.00119904		1	44.9873	0.0126926	44.9746	0.0253853	45	0.000564117	0.000570156
		0.9955	1591	1	1590	2	1592	0.00125628	0.00119904		1	45.987	0.0129751	45.974	0.0259501	46	0.000564133	0.000570156
		0.9954	1593	1	1592	2	1594	0.00125471	0.00119904		1	46.9867	0.0132575	46.9735	0.026515	47	0.000564149	0.000570156
		0.9953	1596	1	1595	2	1597	0.00125235	0.00119904		1	47.9865	0.01354	47.9729	0.0270799	48	0.000564165	0.000570156
		0.9951	1616	1	1615	2	1617	0.00123686	0.00119904		1	48.9862	0.0138224	48.9724	0.0276449	49	0.000564181	0.000570156
		0.995	1617	1	1616	2	1618	0.00123609	0.00119904		1	49.9859	0.0141049	49.9718	0.0282099	50	0.000564198	0.000570156
		0.9949	1621	1	1620	2	1622	0.00123305	0.00119904		1	50.9856	0.0143874	50.9712	0.0287749	51	0.000564214	0.000570156
		0.9948	1624	1	1623	2	1625	0.00123077	0.00119904		1	51.9853	0.01467	51.9707	0.02934	52	0.00056423	0.000570156
		0.9947	1625	1	1624	2	1626	0.00123001	0.00119904		1	52.985	0.0149525	52.9701	0.029905	53	0.000564246	0.000570156
		0.9946	1643	1	1642	2	1644	0.00121655	0.00119904		1	53.9848	0.0152351	53.9695	0.0304702	54	0.000564262	0.000570156
		0.9944	1645	1	1644	2	1646	0.00121507	0.00119904		1	54.9845	0.0155177	54.969	0.0310353	55	0.000564278	0.000570156
		0.9943	1652	1	1651	2	1653	0.00120992	0.00119904		1	55.9842	0.0158002	55.9684	0.0316005	56	0.000564294	0.000570156
		0.9941	1659	1	1658	2	1660	0.00120482	0.00119904		1	56.9839	0.0160828	56.9678	0.0321657	57	0.00056431	0.000570156
		0.994	1661	1	1660	2	1662	0.00120337	0.00119904		1	57.9836	0.0163655	57.9673	0.0327309	58	0.000564327	0.000570156
		0.9939	1662	1	1661	2	1663	0.00120265	0.00119904		1	58.9834	0.0166481	58.9667	0.0332962	59	0.000564343	0.000570156
		0.9937	1665	1	1664	2	1666	0.00120048	0.00119904		1	59.9831	0.0169308	59.9661	0.0338615	60	0.000564359	0.000570156
		0.9935	1667	1	1666	2	1668	0.00119904	0.00119904		1	60.9828	0.0172134	60.9656	0.0344269	61	0.000564375	0.000570156
		0.9934	1668	2	1666	4	1670	0.00239521	0.00214477		1	61.9825	0.0174961	61.965	0.0349923	62	0.000564391	0.000570156
		0.9931	1677	2	1675	4	1679	0.00238237	0.00214477		1	62.9822	0.0177788	62.9644	0.0355577	63	0.000564407	0.000570156
		0.993	1678	2	1676	4	1680	0.00238095	0.00214477		1	63.9819	0.0180615	63.9639	0.0361231	64	0.000564423	0.000570156
		0.9929	1679	2	1677	4	1681	0.00237954	0.00214477		1	64.9817	0.0183443	64.9633	0.0366886	65	0.00056444	0.000570156
		0.9928	1680	2	1678	4	1682	0.00237812	0.00214477		1	65.9814	0.018627	65.9627	0.0372541	66	0.000564456	0.000570156
		0.9927	1686	2	1684	4	1688	0.00236967	0.00214477		1	66.9811	0.0189098	66.9622	0.0378196	67	0.000564472	0.000570156
		0.9926	1687	2	1685	4	1689	0.00236827	0.00214477		1	67.9808	0.0191926	67.9616	0.0383852	68	0.000564488	0.000570156
		0.9925	1688	2	1686	4	1690	0.00236686	0.00214477		1	68.9805	0.0194754	68.961	0.0389508	69	0.000564504	0.000570156
		0.9923	1690	2	1688	4	1692	0.00236407	0.00214477		1	69.9802	0.0197582	69.9605	0.0395164	70	0.00056452	0.000570156
		0.992	1691	2	1689	4	1693	0.00236267	0.00214477		1	70.98	0.020041	70.9599	0.0400821	71	0.000564536	0.000570156
		0.9919	1693	2	1691	4	1695	0.00235988	0.00214477		1	71.9797	0.0203239	71.9594	0.0406478	72	0.000564553	0.000570156
		0.9916	1694	2	1692	4	1696	0.00235849	0.00214477		1	72.9794	0.0206068	72.9588	0.0412135	73	0.000564569	0.000570156
		0.9915	1696	2	1694	4	1698	0.00235571	0.00214477		1	73.9791	0.0208896	73.9582	0.0417793	74	0.000564585	0.000570156
		0.9913	1698	2	1696	4	1700	0.00235294	0.00214477		1	74.9788	0.0211725	74.9577	0.0423451	75	0.000564601	0.000570156
		0.991	1710	2	1708	4	1712	0.00233645	0.00214477		1	75.9785	0.0214555	75.9571	0.0429109	76	0.000564617	0.000570156
		0.9909	1712	2	1710	4	1714	0.00233372	0.00214477		1	76.9783	0.0217384	76.9565	0.0434768	77	0.000564633	0.000570156
		0.9907	1713	2	1711	4	1715	0.00233236	0.00214477		1	77.978	0.0220213	77.956	0.0440427	78	0.000564649	0.000570156
		0.9905	1714	2	1712	4	1716	0.002331	0.00214477		1	78.9777	0.0223043	78.9554	0.0446086	79	0.000564666	0.000570156
		0.9904	1715	2	1713	4	1717	0.00232964	0.00214477		1	79.9774	0.0225873	79.9548	0.0451745	80	0.000564682	0.000570156
		0.9902	1716	2	1714	4	1718	0.00232829	0.00214477		1	80.9771	0.0228703	80.9543	0.0457405	81	0.000564698	0.000570156
		0.9901	1718	2	1716	4	1720	0.00232558	0.00214477		1	81.9768	0.0231533	81.9537	0.0463065	82	0.000564714	0.000570156
		0.99	1719	2	1717	4	1721	0.00232423	0.00214477		1	82.9766	0.0234363	82.9531	0.0468726	83	0.00056473	0.000570156
		0.9898	1720	2	1718	4	1722	0.00232288	0.00214477		1	83.9763	0.0237193	83.9526	0.0474387	84	0.000564746	0.000570156
		0.9895	1730	2	1728	4	1732	0.00230947	0.00214477		1	84.976	0.0240024	84.952	0.0480048	85	0.000564762	0.000570156
		0.9894	1734	2	1732	4	1736	0.00230415	0.00214477		1	85.9757	0.0242855	85.9514	0.048571	86	0.000564779	0.000570156
		0.9891	1735	2	1733	4	1737	0.00230282	0.00214477		1	86.9754	0.0245686	86.9509	0.0491371	87	0.000564795	0.000570156
		0.989	1740	2	1738	4	1742	0.00229621	0.00214477		1	87.9751	0.0248517	87.9503	0.0497034	88	0.000564811	0.000570156
		0.9889	1744	2	1742	4	1746	0.00229095	0.00214477		1	88.9749	0.0251348	88.9497	0.0502696	89	0.000564827	0.000570156
		0.9887	1750	2	1748	4	1752	0.00228311	0.00214477		1	89.9746	0.0254179	89.9492	0.0508359	90	0.000564843	0.000570156
		0.9886	1751	2	1749	4	1753	0.0022818	0.00214477		1	90.9743	0.0257011	90.9486	0.0514022	91	0.000564859	0.000570156
		0.9884	1752	2	1750	4	1754	0.0022805	0.00214477		1	91.974	0.0259843	91.948	0.0519685	92	0.000564875	0.000570156
		0.9883	1753	2	1751	4	1755	0.0022792	0.00214477		1	92.9737	0.0262675	92.9475	0.0525349	93	0.000564892	0.000570156
		0.988	1754	2	1752	4	1756	0.0022779	0.00214477		1	93.9734	0.0265507	93.9469	0.0531013	94	0.000564908	0.000570156
		0.9878	1755	2	1753	4	1757	0.00227661	0.00214477		1	94.9732	0.0268339	94.9463	0.0536678	95	0.000564924	0.000570156
		0.9877	1757	2	1755	4	1759	0.00227402	0.00214477		1	95.9729	0.0271171	95.9458	0.0542342	96	0.00056494	0.000570156
		0.9876	1758	2	1756	4	1760	0.00227273	0.00214477		1	96.9726	0.0274004	96.9452	0.0548008	97	0.000564956	0.000570156
		0.987	1759	2	1757	4	1761	0.00227144	0.00214477		1	97.9723	0.0276836	97.9446	0.0553673	98	0.000564972	0.000570156
		0.9867	1761	2	1759	4	1763	0.00226886	0.00214477		1	98.972	0.0279669	98.9441	0.0559339	99	0.000564989	0.000570156
		0.9864	1762	2	1760	4	1764	0.00226757	0.00214477		1	99.9717	0.0282502	99.9435	0.0565005	100	0.000565005	0.000570156
		0.9863	1768	2	1766	4	1770	0.00225989	0.00214477		1	100.971	0.0285336	100.943	0.0570671	101	0.000565021	0.000570156
		0.9862	1779	2	1777	4	1781	0.00224593	0.00214477		1	101.971	0.0288169	101.942	0.0576338	102	0.000565037	0.000570156
		0.9859	1781	2	1779	4	1783	0.00224341	0.00214477		1	102.971	0.0291002	102.942	0.0582005	103	0.000565053	0.000570156
		0.9858	1782	2	1780	4	1784	0.00224215	0.00214477		1	103.971	0.0293836	103.941	0.0587672	104	0.000565069	0.000570156
		0.9857	1783	2	1781	4	1785	0.0022409	0.00214477		1	104.97	0.029667	104.941	0.059334	105	0.000565085	0.000570156
		0.9856	1784	2	1782	4	1786	0.00223964	0.00214477		1	105.97	0.0299504	105.94	0.0599008	106	0.000565102	0.000570156
		0.9853	1788	2	1786	4	1790	0.00223464	0.00214477		1	106.97	0.0302338	106.94	0.0604676	107	0.000565118	0.000570156
		0.9851	1789	2	1787	4	1791	0.00223339	0.00214477		1	107.969	0.0305172	107.939	0.0610345	108	0.000565134	0.000570156
		0.9848	1790	2	1788	4	1792	0.00223214	0.00214477		1	108.969	0.0308007	108.938	0.0616014	109	0.00056515	0.000570156
		0.9846	1791	2	1789	4	1793	0.0022309	0.00214477		1	109.969	0.0310841	109.938	0.0621683	110	0.000565166	0.000570156
		0.9845	1792	2	1790	4	1794	0.00222965	0.00214477		1	110.969	0.0313676	110.937	0.0627352	111	0.000565182	0.000570156
		0.984	1793	2	1791	4	1795	0.00222841	0.00214477		1	111.968	0.0316511	111.937	0.0633022	112	0.000565199	0.000570156
		0.9839	1794	2	1792	4	1796	0.00222717	0.00214477		1	112.968	0.0319346	112.936	0.0638693	113	0.000565215	0.000570156
		0.9838	1795	2	1793	4	1797	0.00222593	0.00214477		1	113.968	0.0322182	113.936	0.0644363	114	0.000565231	0.000570156
		0.9833	1796	2	1794	4	1798	0.00222469	0.00214477		1	114.967	0.0325017	114.935	0.0650034	115	0.000565247	0.000570156
		0.9827	1798	2	1796	4	1800	0.00222222	0.00214477		1	115.967	0.0327853	115.934	0.0655705	116	0.000565263	0.000570156
		0.9826	1799	2	1797	4	1801	0.00222099	0.00214477		1	116.967	0.0330688	116.934	0.0661377	117	0.000565279	0.000570156
		0.9823	1800	2	1798	4	1802	0.00221976	0.00214477		1	117.967	0.0333524	117.933	0.0667049	118	0.000565296	0.000570156
		0.9821	1801	2	1799	4	1803	0.00221852	0.00214477		1	118.966	0.033636	118.933	0.0672721	119	0.000565312	0.000570156
		0.982	1808	2	1806	4	1810	0.00220994	0.00214477		1	119.966	0.0339197	119.932	0.0678393	120	0.000565328	0.000570156
		0.9814	1809	2	1807	4	1811	0.00220872	0.00214477		1	120.966	0.0342033	120.932	0.0684066	121	0.000565344	0.000570156
		0.9811	1810	2	1808	4	1812	0.00220751	0.00214477		1	121.966	0.034487	121.931	0.0689739	122	0.00056536	0.000570156
		0.981	1825	2	1823	4	1827	0.00218938	0.00214477		1	122.965	0.0347706	122.93	0.0695413	123	0.000565376	0.000570156
		0.9807	1826	2	1824	4	1828	0.00218818	0.00214477		1	123.965	0.0350543	123.93	0.0701087	124	0.000565393	0.000570156
		0.9806	1827	2	1825	4	1829	0.00218699	0.00214477		1	124.965	0.035338	124.929	0.0706761	125	0.000565409	0.000570156
		0.9801	1828	2	1826	4	1830	0.00218579	0.00214477		1	125.964	0.0356218	125.929	0.0712435	126	0.000565425	0.000570156
		0.98	1829	2	1827	4	1831	0.0021846	0.00214477		1	126.964	0.0359055	126.928	0.071811	127	0.000565441	0.000570156
		0.9799	1831	2	1829	4	1833	0.00218221	0.00214477		1	127.964	0.0361893	127.928	0.0723785	128	0.000565457	0.000570156
		0.9793	1833	2	1831	4	1835	0.00217984	0.00214477		1	128.964	0.036473	128.927	0.0729461	129	0.000565473	0.000570156
		0.9791	1834	2	1832	4	1836	0.00217865	0.00214477		1	129.963	0.0367568	129.926	0.0735136	130	0.00056549	0.000570156
		0.979	1850	2	1848	4	1852	0.00215983	0.00214477		1	130.963	0.0370406	130.926	0.0740812	131	0.000565506	0.000570156
		0.9786	1851	2	1849	4	1853	0.00215866	0.00214477		1	131.963	0.0373244	131.925	0.0746489	132	0.000565522	0.000570156
		0.9783	1862	2	1860	4	1864	0.00214592	0.00214477		1	132.962	0.0376083	132.925	0.0752166	133	0.000565538	0.000570156
		0.978	1863	2	1861	4	1865	0.00214477	0.00214477		1	133.962	0.0378921	133.924	0.0757843	134	0.000565554	0.000570156
		0.9778	1866	3	1863	6	1869	0.00321027	0.00310559		1	134.962	0.038176	134.924	0.076352	135	0.00056557	0.000570156
		0.9774	1867	3	1864	6	1870	0.00320856	0.00310559		1	135.962	0.0384599	135.923	0.0769198	136	0.000565587	0.000570156
		0.977	1869	3	1866	6	1872	0.00320513	0.00310559		1	136.961	0.0387438	136.923	0.0774876	137	0.000565603	0.000570156
		0.9762	1870	3	1867	6	1873	0.00320342	0.00310559		1	137.961	0.0390277	137.922	0.0780554	138	0.000565619	0.000570156
		0.9756	1871	3	1868	6	1874	0.00320171	0.00310559		1	138.961	0.0393116	138.921	0.0786233	139	0.000565635	0.000570156
		0.9753	1872	3	1869	6	1875	0.0032	0.00310559		1	139.96	0.0395956	139.921	0.0791912	140	0.000565651	0.000570156
		0.9752	1873	3	1870	6	1876	0.00319829	0.00310559		1	140.96	0.0398796	140.92	0.0797591	141	0.000565667	0.000570156
		0.9747	1874	3	1871	6	1877	0.00319659	0.00310559		1	141.96	0.0401635	141.92	0.0803271	142	0.000565684	0.000570156
		0.9745	1887	3	1884	6	1890	0.0031746	0.00310559		1	142.96	0.0404475	142.919	0.0808951	143	0.0005657	0.000570156
		0.9738	1890	3	1887	6	1893	0.00316957	0.00310559		1	143.959	0.0407315	143.919	0.0814631	144	0.000565716	0.000570156
		0.9737	1891	3	1888	6	1894	0.0031679	0.00310559		1	144.959	0.0410156	144.918	0.0820312	145	0.000565732	0.000570156
		0.9735	1892	3	1889	6	1895	0.00316623	0.00310559		1	145.959	0.0412996	145.917	0.0825992	146	0.000565748	0.000570156
		0.9727	1893	3	1890	6	1896	0.00316456	0.00310559		1	146.958	0.0415837	146.917	0.0831674	147	0.000565764	0.000570156
		0.9726	1896	3	1893	6	1899	0.00315956	0.00310559		1	147.958	0.0418678	147.916	0.0837355	148	0.000565781	0.000570156
		0.9723	1897	3	1894	6	1900	0.00315789	0.00310559		1	148.958	0.0421519	148.916	0.0843037	149	0.000565797	0.000570156
		0.9716	1898	3	1895	6	1901	0.00315623	0.00310559		1	149.958	0.042436	149.915	0.0848719	150	0.000565813	0.000570156
		0.9708	1904	3	1901	6	1907	0.0031463	0.00310559		1	150.957	0.0427201	150.915	0.0854402	151	0.000565829	0.000570156
		0.9704	1905	3	1902	6	1908	0.00314465	0.00310559		1	151.957	0.0430042	151.914	0.0860085	152	0.000565845	0.000570156
		0.9701	1911	3	1908	6	1914	0.0031348	0.00310559		1	152.957	0.0432884	152.913	0.0865768	153	0.000565862	0.000570156
		0.9695	1912	3	1909	6	1915	0.00313316	0.00310559		1	153.956	0.0435726	153.913	0.0871452	154	0.000565878	0.000570156
		0.9691	1913	3	1910	6	1916	0.00313152	0.00310559		1	154.956	0.0438568	154.912	0.0877136	155	0.000565894	0.000570156
		0.9684	1923	3	1920	6	1926	0.00311526	0.00310559		1	155.956	0.044141	155.912	0.088282	156	0.00056591	0.000570156
		0.9681	1926	3	1923	6	1929	0.00311042	0.00310559		1	156.956	0.0444252	156.911	0.0888504	157	0.000565926	0.000570156
		0.9674	1928	3	1925	6	1931	0.0031072	0.00310559		1	157.955	0.0447095	157.911	0.0894189	158	0.000565942	0.000570156
		0.9672	1929	3	1926	6	1932	0.00310559	0.00310559		1	158.955	0.0449937	158.91	0.0899874	159	0.000565959	0.000570156
		0.966	1940	4	1936	8	1944	0.00411523	0.00398804		1	159.955	0.045278	159.909	0.090556	160	0.000565975	0.000570156
		0.9659	1941	4	1937	8	1945	0.00411311	0.00398804		1	160.954	0.0455623	160.909	0.0911245	161	0.000565991	0.000570156
		0.9656	1943	4	1939	8	1947	0.00410889	0.00398804		1	161.954	0.0458466	161.908	0.0916932	162	0.000566007	0.000570156
		0.9648	1944	4	1940	8	1948	0.00410678	0.00398804		1	162.954	0.0461309	162.908	0.0922618	163	0.000566023	0.000570156
		0.9642	1945	4	1941	8	1949	0.00410467	0.00398804		1	163.954	0.0464152	163.907	0.0928305	164	0.00056604	0.000570156
		0.9636	1946	4	1942	8	1950	0.00410256	0.00398804		1	164.953	0.0466996	164.907	0.0933992	165	0.000566056	0.000570156
		0.9635	1948	4	1944	8	1952	0.00409836	0.00398804		1	165.953	0.046984	165.906	0.0939679	166	0.000566072	0.000570156
		0.9621	1949	4	1945	8	1953	0.00409626	0.00398804		1	166.953	0.0472684	166.905	0.0945367	167	0.000566088	0.000570156
		0.9616	1950	4	1946	8	1954	0.00409417	0.00398804		1	167.952	0.0475528	167.905	0.0951055	168	0.000566104	0.000570156
		0.9614	1951	4	1947	8	1955	0.00409207	0.00398804		1	168.952	0.0478372	168.904	0.0956744	169	0.00056612	0.000570156
		0.961	1954	4	1950	8	1958	0.0040858	0.00398804		1	169.952	0.0481216	169.904	0.0962432	170	0.000566137	0.000570156
		0.9607	1955	4	1951	8	1959	0.00408372	0.00398804		1	170.952	0.0484061	170.903	0.0968121	171	0.000566153	0.000570156
		0.9602	1956	4	1952	8	1960	0.00408163	0.00398804		1	171.951	0.0486905	171.903	0.0973811	172	0.000566169	0.000570156
		0.9594	1959	4	1955	8	1963	0.00407539	0.00398804		1	172.951	0.048975	172.902	0.09795	173	0.000566185	0.000570156
		0.9593	1960	4	1956	8	1964	0.00407332	0.00398804		1	173.951	0.0492595	173.901	0.098519	174	0.000566201	0.000570156
		0.9572	1961	4	1957	8	1965	0.00407125	0.00398804		1	174.95	0.049544	174.901	0.0990881	175	0.000566218	0.000570156
		0.9566	1962	4	1958	8	1966	0.00406918	0.00398804		1	175.95	0.0498286	175.9	0.0996571	176	0.000566234	0.000570156
		0.9562	1963	4	1959	8	1967	0.00406711	0.00398804		1	176.95	0.0501131	176.9	0.100226	177	0.00056625	0.000570156
		0.9555	1964	4	1960	8	1968	0.00406504	0.00398804		1	177.95	0.0503977	177.899	0.100795	178	0.000566266	0.000570156
		0.9549	1965	4	1961	8	1969	0.00406298	0.00398804		1	178.949	0.0506823	178.899	0.101365	179	0.000566282	0.000570156
		0.9548	1975	4	1971	8	1979	0.00404245	0.00398804		1	179.949	0.0509669	179.898	0.101934	180	0.000566299	0.000570156
		0.9529	1976	4	1972	8	1980	0.0040404	0.00398804		1	180.949	0.0512515	180.897	0.102503	181	0.000566315	0.000570156
		0.9523	1977	4	1973	8	1981	0.00403836	0.00398804		1	181.948	0.0515361	181.897	0.103072	182	0.000566331	0.000570156
		0.9512	1982	4	1978	8	1986	0.0040282	0.00398804		1	182.948	0.0518208	182.896	0.103642	183	0.000566347	0.000570156
		0.9496	1985	4	1981	8	1989	0.00402212	0.00398804		1	183.948	0.0521054	183.896	0.104211	184	0.000566363	0.000570156
		0.9494	1986	4	1982	8	1990	0.0040201	0.00398804		1	184.948	0.0523901	184.895	0.10478	185	0.00056638	0.000570156
		0.9475	1987	4	1983	8	1991	0.00401808	0.00398804		1	185.947	0.0526748	185.895	0.10535	186	0.000566396	0.000570156
		0.9469	1988	4	1984	8	1992	0.00401606	0.00398804		1	186.947	0.0529595	186.894	0.105919	187	0.000566412	0.000570156
		0.9467	1989	4	1985	8	1993	0.00401405	0.00398804		1	187.947	0.0532442	187.894	0.106488	188	0.000566428	0.000570156
		0.9456	1990	4	1986	8	1994	0.00401204	0.00398804		1	188.946	0.053529	188.893	0.107058	189	0.000566444	0.000570156
		0.944	1997	4	1993	8	2001	0.003998	0.00398804		1	189.946	0.0538137	189.892	0.107627	190	0.000566461	0.000570156
		0.9436	2002	4	1998	8	2006	0.00398804	0.00398804		1	190.946	0.0540985	190.892	0.108197	191	0.000566477	0.000570156
		0.9422	2002	5	1997	10	2007	0.00498256	0.00482625		1	191.946	0.0543833	191.891	0.108767	192	0.000566493	0.000570156
		0.9415	2003	5	1998	10	2008	0.00498008	0.00482625		1	192.945	0.0546681	192.891	0.109336	193	0.000566509	0.000570156
		0.9409	2004	5	1999	10	2009	0.0049776	0.00482625		1	193.945	0.054953	193.89	0.109906	194	0.000566525	0.000570156
		0.9394	2007	5	2002	10	2012	0.00497018	0.00482625		1	194.945	0.0552378	194.89	0.110476	195	0.000566542	0.000570156
		0.9384	2008	5	2003	10	2013	0.00496771	0.00482625		1	195.944	0.0555227	195.889	0.111045	196	0.000566558	0.000570156
		0.9377	2010	5	2005	10	2015	0.00496278	0.00482625		1	196.944	0.0558075	196.888	0.111615	197	0.000566574	0.000570156
		0.9372	2011	5	2006	10	2016	0.00496032	0.00482625		1	197.944	0.0560924	197.888	0.112185	198	0.00056659	0.000570156
		0.9349	2018	5	2013	10	2023	0.00494315	0.00482625		1	198.944	0.0563773	198.887	0.112755	199	0.000566606	0.000570156
		0.9344	2019	5	2014	10	2024	0.00494071	0.00482625		1	199.943	0.0566623	199.887	0.113325	200	0.000566623	0.000570156
		0.9342	2024	5	2019	10	2029	0.00492854	0.00482625		1	200.943	0.0569472	200.886	0.113894	201	0.000566639	0.000570156
		0.9325	2025	5	2020	10	2030	0.00492611	0.00482625		1	201.943	0.0572321	201.886	0.114464	202	0.000566655	0.000570156
		0.9309	2029	5	2024	10	2034	0.00491642	0.00482625		1	202.942	0.0575171	202.885	0.115034	203	0.000566671	0.000570156
		0.93	2031	5	2026	10	2036	0.00491159	0.00482625		1	203.942	0.0578021	203.884	0.115604	204	0.000566687	0.000570156
		0.9288	2032	5	2027	10	2037	0.00490918	0.00482625		1	204.942	0.0580871	204.884	0.116174	205	0.000566704	0.000570156
		0.9275	2033	5	2028	10	2038	0.00490677	0.00482625		1	205.942	0.0583721	205.883	0.116744	206	0.00056672	0.000570156
		0.9272	2034	5	2029	10	2039	0.00490436	0.00482625		1	206.941	0.0586572	206.883	0.117314	207	0.000566736	0.000570156
		0.9252	2035	5	2030	10	2040	0.00490196	0.00482625		1	207.941	0.0589422	207.882	0.117884	208	0.000566752	0.000570156
		0.9234	2037	5	2032	10	2042	0.00489716	0.00482625		1	208.941	0.0592273	208.882	0.118455	209	0.000566768	0.000570156
		0.9221	2038	5	2033	10	2043	0.00489476	0.00482625		1	209.94	0.0595124	209.881	0.119025	210	0.000566785	0.000570156
		0.9195	2039	5	2034	10	2044	0.00489237	0.00482625		1	210.94	0.0597975	210.88	0.119595	211	0.000566801	0.000570156
		0.9193	2043	5	2038	10	2048	0.00488281	0.00482625		1	211.94	0.0600826	211.88	0.120165	212	0.000566817	0.000570156
		0.918	2045	5	2040	10	2050	0.00487805	0.00482625		1	212.94	0.0603677	212.879	0.120735	213	0.000566833	0.000570156
		0.9164	2046	5	2041	10	2051	0.00487567	0.00482625		1	213.939	0.0606529	213.879	0.121306	214	0.000566849	0.000570156
		0.9154	2048	5	2043	10	2053	0.00487092	0.00482625		1	214.939	0.0609381	214.878	0.121876	215	0.000566866	0.000570156
		0.915	2049	5	2044	10	2054	0.00486855	0.00482625		1	215.939	0.0612232	215.878	0.122446	216	0.000566882	0.000570156
		0.9134	2054	5	2049	10	2059	0.00485673	0.00482625		1	216.938	0.0615084	216.877	0.123017	217	0.000566898	0.000570156
		0.9111	2055	5	2050	10	2060	0.00485437	0.00482625		1	217.938	0.0617937	217.876	0.123587	218	0.000566914	0.000570156
		0.9103	2056	5	2051	10	2061	0.00485201	0.00482625		1	218.938	0.0620789	218.876	0.124158	219	0.00056693	0.000570156
		0.9072	2058	5	2053	10	2063	0.00484731	0.00482625		1	219.938	0.0623641	219.875	0.124728	220	0.000566947	0.000570156
		0.9067	2067	5	2062	10	2072	0.00482625	0.00482625		1	220.937	0.0626494	220.875	0.125299	221	0.000566963	0.000570156
		0.9056	2067	6	2061	12	2073	0.00578871	0.00576092		1	221.937	0.0629347	221.874	0.125869	222	0.000566979	0.000570156
		0.9039	2068	6	2062	12	2074	0.00578592	0.00576092		1	222.937	0.06322	222.874	0.12644	223	0.000566995	0.000570156
		0.9035	2069	6	2063	12	2075	0.00578313	0.00576092		1	223.936	0.0635053	223.873	0.127011	224	0.000567012	0.000570156
		0.9021	2070	6	2064	12	2076	0.00578035	0.00576092		1	224.936	0.0637906	224.872	0.127581	225	0.000567028	0.000570156
		0.9005	2076	6	2070	12	2082	0.00576369	0.00576092		1	225.936	0.064076	225.872	0.128152	226	0.000567044	0.000570156
		0.897	2077	6	2071	12	2083	0.00576092	0.00576092		1	226.936	0.0643613	226.871	0.128723	227	0.00056706	0.000570156
		0.8934	2084	7	2077	14	2091	0.00669536	0.00661939		1	227.935	0.0646467	227.871	0.129293	228	0.000567076	0.000570156
		0.8925	2085	7	2078	14	2092	0.00669216	0.00661939		1	228.935	0.0649321	228.87	0.129864	229	0.000567093	0.000570156
		0.8916	2093	7	2086	14	2100	0.00666667	0.00661939		1	229.935	0.0652175	229.87	0.130435	230	0.000567109	0.000570156
		0.8908	2094	7	2087	14	2101	0.00666349	0.00661939		1	230.934	0.0655029	230.869	0.131006	231	0.000567125	0.000570156
		0.8897	2095	7	2088	14	2102	0.00666032	0.00661939		1	231.934	0.0657884	231.868	0.131577	232	0.000567141	0.000570156
		0.882	2096	7	2089	14	2103	0.00665716	0.00661939		1	232.934	0.0660738	232.868	0.132148	233	0.000567157	0.000570156
		0.878	2099	7	2092	14	2106	0.00664767	0.00661939		1	233.934	0.0663593	233.867	0.132719	234	0.000567174	0.000570156
		0.8771	2108	7	2101	14	2115	0.00661939	0.00661939		1	234.933	0.0666448	234.867	0.13329	235	0.00056719	0.000570156
		0.877	2108	8	2100	16	2116	0.00756144	0.00731596		1	235.933	0.0669303	235.866	0.133861	236	0.000567206	0.000570156
		0.8765	2109	8	2101	16	2117	0.00755786	0.00731596		1	236.933	0.0672158	236.866	0.134432	237	0.000567222	0.000570156
		0.8758	2110	8	2102	16	2118	0.0075543	0.00731596		1	237.932	0.0675014	237.865	0.135003	238	0.000567239	0.000570156
		0.8739	2111	8	2103	16	2119	0.00755073	0.00731596		1	238.932	0.0677869	238.864	0.135574	239	0.000567255	0.000570156
		0.8716	2112	8	2104	16	2120	0.00754717	0.00731596		1	239.932	0.0680725	239.864	0.136145	240	0.000567271	0.000570156
		0.8697	2115	8	2107	16	2123	0.0075365	0.00731596		1	240.932	0.0683581	240.863	0.136716	241	0.000567287	0.000570156
		0.8661	2120	8	2112	16	2128	0.0075188	0.00731596		1	241.931	0.0686437	241.863	0.137287	242	0.000567303	0.000570156
		0.8654	2121	8	2113	16	2129	0.00751527	0.00731596		1	242.931	0.0689293	242.862	0.137859	243	0.00056732	0.000570156
		0.861	2127	8	2119	16	2135	0.00749415	0.00731596		1	243.931	0.069215	243.862	0.13843	244	0.000567336	0.000570156
		0.8607	2129	8	2121	16	2137	0.00748713	0.00731596		1	244.93	0.0695006	244.861	0.139001	245	0.000567352	0.000570156
		0.8605	2130	8	2122	16	2138	0.00748363	0.00731596		1	245.93	0.0697863	245.86	0.139573	246	0.000567368	0.000570156
		0.8582	2139	8	2131	16	2147	0.00745226	0.00731596		1	246.93	0.070072	246.86	0.140144	247	0.000567385	0.000570156
		0.8564	2140	8	2132	16	2148	0.00744879	0.00731596		1	247.93	0.0703577	247.859	0.140715	248	0.000567401	0.000570156
		0.8518	2142	8	2134	16	2150	0.00744186	0.00731596		1	248.929	0.0706434	248.859	0.141287	249	0.000567417	0.000570156
		0.8489	2143	8	2135	16	2151	0.0074384	0.00731596		1	249.929	0.0709292	249.858	0.141858	250	0.000567433	0.000570156
		0.847	2144	8	2136	16	2152	0.00743494	0.00731596		1	250.929	0.0712149	250.858	0.14243	251	0.000567449	0.000570156
		0.8468	2145	8	2137	16	2153	0.00743149	0.00731596		1	251.928	0.0715007	251.857	0.143001	252	0.000567466	0.000570156
		0.8433	2146	8	2138	16	2154	0.00742804	0.00731596		1	252.928	0.0717865	252.856	0.143573	253	0.000567482	0.000570156
		0.843	2147	8	2139	16	2155	0.00742459	0.00731596		1	253.928	0.0720723	253.856	0.144145	254	0.000567498	0.000570156
		0.8422	2150	8	2142	16	2158	0.00741427	0.00731596		1	254.928	0.0723581	254.855	0.144716	255	0.000567514	0.000570156
		0.8385	2151	8	2143	16	2159	0.00741084	0.00731596		1	255.927	0.0726439	255.855	0.145288	256	0.000567531	0.000570156
		0.8372	2152	8	2144	16	2160	0.00740741	0.00731596		1	256.927	0.0729298	256.854	0.14586	257	0.000567547	0.000570156
		0.837	2153	8	2145	16	2161	0.00740398	0.00731596		1	257.927	0.0732156	257.854	0.146431	258	0.000567563	0.000570156
		0.8322	2154	8	2146	16	2162	0.00740056	0.00731596		1	258.926	0.0735015	258.853	0.147003	259	0.000567579	0.000570156
		0.831	2155	8	2147	16	2163	0.00739713	0.00731596		1	259.926	0.0737874	259.852	0.147575	260	0.000567596	0.000570156
		0.827	2156	8	2148	16	2164	0.00739372	0.00731596		1	260.926	0.0740733	260.852	0.148147	261	0.000567612	0.000570156
		0.8249	2157	8	2149	16	2165	0.0073903	0.00731596		1	261.926	0.0743593	261.851	0.148719	262	0.000567628	0.000570156
		0.8241	2159	8	2151	16	2167	0.00738348	0.00731596		1	262.925	0.0746452	262.851	0.14929	263	0.000567644	0.000570156
		0.8218	2168	8	2160	16	2176	0.00735294	0.00731596		1	263.925	0.0749312	263.85	0.149862	264	0.00056766	0.000570156
		0.8188	2169	8	2161	16	2177	0.00734956	0.00731596		1	264.925	0.0752172	264.85	0.150434	265	0.000567677	0.000570156
		0.8167	2171	8	2163	16	2179	0.00734282	0.00731596		1	265.924	0.0755032	265.849	0.151006	266	0.000567693	0.000570156
		0.8165	2172	8	2164	16	2180	0.00733945	0.00731596		1	266.924	0.0757892	266.848	0.151578	267	0.000567709	0.000570156
		0.8127	2173	8	2165	16	2181	0.00733608	0.00731596		1	267.924	0.0760752	267.848	0.15215	268	0.000567725	0.000570156
		0.811	2174	8	2166	16	2182	0.00733272	0.00731596		1	268.924	0.0763613	268.847	0.152723	269	0.000567742	0.000570156
		0.8055	2175	8	2167	16	2183	0.00732936	0.00731596		1	269.923	0.0766473	269.847	0.153295	270	0.000567758	0.000570156
		0.8032	2176	8	2168	16	2184	0.00732601	0.00731596		1	270.923	0.0769334	270.846	0.153867	271	0.000567774	0.000570156
		0.8004	2177	8	2169	16	2185	0.00732265	0.00731596		1	271.923	0.0772195	271.846	0.154439	272	0.00056779	0.000570156
		0.7999	2178	8	2170	16	2186	0.0073193	0.00731596		1	272.922	0.0775056	272.845	0.155011	273	0.000567807	0.000570156
		0.7943	2179	8	2171	16	2187	0.00731596	0.00731596		1	273.922	0.0777917	273.844	0.155583	274	0.000567823	0.000570156
		0.7942	2179	9	2170	18	2188	0.00822669	0.0080429		1	274.922	0.0780779	274.844	0.156156	275	0.000567839	0.000570156
		0.7928	2180	9	2171	18	2189	0.00822293	0.0080429		1	275.922	0.078364	275.843	0.156728	276	0.000567855	0.000570156
		0.7885	2181	9	2172	18	2190	0.00821918	0.0080429		1	276.921	0.0786502	276.843	0.1573	277	0.000567872	0.000570156
		0.7883	2182	9	2173	18	2191	0.00821543	0.0080429		1	277.921	0.0789364	277.842	0.157873	278	0.000567888	0.000570156
		0.7826	2183	9	2174	18	2192	0.00821168	0.0080429		1	278.921	0.0792226	278.842	0.158445	279	0.000567904	0.000570156
		0.7823	2185	9	2176	18	2194	0.00820419	0.0080429		1	279.92	0.0795088	279.841	0.159018	280	0.00056792	0.000570156
		0.7767	2186	9	2177	18	2195	0.00820046	0.0080429		1	280.92	0.0797951	280.84	0.15959	281	0.000567937	0.000570156
		0.7763	2187	9	2178	18	2196	0.00819672	0.0080429		1	281.92	0.0800813	281.84	0.160163	282	0.000567953	0.000570156
		0.7708	2188	9	2179	18	2197	0.00819299	0.0080429		1	282.92	0.0803676	282.839	0.160735	283	0.000567969	0.000570156
		0.7704	2193	9	2184	18	2202	0.00817439	0.0080429		1	283.919	0.0806539	283.839	0.161308	284	0.000567985	0.000570156
		0.7668	2194	9	2185	18	2203	0.00817068	0.0080429		1	284.919	0.0809402	284.838	0.16188	285	0.000568002	0.000570156
		0.7647	2195	9	2186	18	2204	0.00816697	0.0080429		1	285.919	0.0812265	285.838	0.162453	286	0.000568018	0.000570156
		0.7646	2196	9	2187	18	2205	0.00816327	0.0080429		1	286.918	0.0815129	286.837	0.163026	287	0.000568034	0.000570156
		0.7589	2200	9	2191	18	2209	0.00814848	0.0080429		1	287.918	0.0817992	287.836	0.163598	288	0.00056805	0.000570156
		0.7587	2201	9	2192	18	2210	0.0081448	0.0080429		1	288.918	0.0820856	288.836	0.164171	289	0.000568066	0.000570156
		0.7532	2202	9	2193	18	2211	0.00814111	0.0080429		1	289.918	0.082372	289.835	0.164744	290	0.000568083	0.000570156
		0.7525	2208	9	2199	18	2217	0.00811908	0.0080429		1	290.917	0.0826584	290.835	0.165317	291	0.000568099	0.000570156
		0.7464	2209	9	2200	18	2218	0.00811542	0.0080429		1	291.917	0.0829448	291.834	0.16589	292	0.000568115	0.000570156
		0.7423	2210	9	2201	18	2219	0.00811176	0.0080429		1	292.917	0.0832313	292.834	0.166463	293	0.000568131	0.000570156
		0.7401	2213	9	2204	18	2222	0.00810081	0.0080429		1	293.916	0.0835177	293.833	0.167035	294	0.000568148	0.000570156
		0.7387	2214	9	2205	18	2223	0.00809717	0.0080429		1	294.916	0.0838042	294.832	0.167608	295	0.000568164	0.000570156
		0.737	2218	9	2209	18	2227	0.00808262	0.0080429		1	295.916	0.0840907	295.832	0.168181	296	0.00056818	0.000570156
		0.7339	2219	9	2210	18	2228	0.00807899	0.0080429		1	296.916	0.0843772	296.831	0.168754	297	0.000568196	0.000570156
		0.7318	2220	9	2211	18	2229	0.00807537	0.0080429		1	297.915	0.0846637	297.831	0.169327	298	0.000568213	0.000570156
		0.7276	2222	9	2213	18	2231	0.00806813	0.0080429		1	298.915	0.0849502	298.83	0.1699	299	0.000568229	0.000570156
		0.7267	2228	9	2219	18	2237	0.00804649	0.0080429		1	299.915	0.0852368	299.83	0.170474	300	0.000568245	0.000570156
		0.7217	2229	9	2220	18	2238	0.0080429	0.0080429		1	300.914	0.0855234	300.829	0.171047	301	0.000568261	0.000570156
		0.7213	2229	10	2219	20	2239	0.00893256	0.00884564		1	301.914	0.0858099	301.828	0.17162	302	0.000568278	0.000570156
		0.715	2236	10	2226	20	2246	0.00890472	0.00884564		1	302.914	0.0860965	302.828	0.172193	303	0.000568294	0.000570156
		0.7122	2237	10	2227	20	2247	0.00890076	0.00884564		1	303.914	0.0863832	303.827	0.172766	304	0.00056831	0.000570156
		0.7087	2238	10	2228	20	2248	0.0088968	0.00884564		1	304.913	0.0866698	304.827	0.17334	305	0.000568326	0.000570156
		0.7076	2243	10	2233	20	2253	0.00887705	0.00884564		1	305.913	0.0869564	305.826	0.173913	306	0.000568343	0.000570156
		0.7032	2244	10	2234	20	2254	0.00887311	0.00884564		1	306.913	0.0872431	306.826	0.174486	307	0.000568359	0.000570156
		0.6988	2246	10	2236	20	2256	0.00886525	0.00884564		1	307.912	0.0875298	307.825	0.17506	308	0.000568375	0.000570156
		0.6961	2247	10	2237	20	2257	0.00886132	0.00884564		1	308.912	0.0878165	308.824	0.175633	309	0.000568391	0.000570156
		0.6946	2248	10	2238	20	2258	0.0088574	0.00884564		1	309.912	0.0881032	309.824	0.176206	310	0.000568408	0.000570156
		0.6905	2251	10	2241	20	2261	0.00884564	0.00884564		1	310.912	0.0883899	310.823	0.17678	311	0.000568424	0.000570156
		0.6898	2252	11	2241	22	2263	0.00972161	0.00972161		1	311.911	0.0886767	311.823	0.177353	312	0.00056844	0.000570156
		0.6865	2252	12	2240	24	2264	0.0106007	0.0106007		1	312.911	0.0889634	312.822	0.177927	313	0.000568457	0.000570156
		0.6851	2252	13	2239	26	2265	0.011479	0.0113835		1	313.911	0.0892502	313.821	0.1785	314	0.000568473	0.000570156
		0.6835	2253	13	2240	26	2266	0.011474	0.0113835		1	314.91	0.089537	314.821	0.179074	315	0.000568489	0.000570156
		0.6827	2263	13	2250	26	2276	0.0114236	0.0113835		1	315.91	0.0898238	315.82	0.179648	316	0.000568505	0.000570156
		0.6789	2264	13	2251	26	2277	0.0114185	0.0113835		1	316.91	0.0901107	316.82	0.180221	317	0.000568522	0.000570156
		0.6769	2265	13	2252	26	2278	0.0114135	0.0113835		1	317.91	0.0903975	317.819	0.180795	318	0.000568538	0.000570156
		0.6753	2268	13	2255	26	2281	0.0113985	0.0113835		1	318.909	0.0906844	318.819	0.181369	319	0.000568554	0.000570156
		0.6717	2269	13	2256	26	2282	0.0113935	0.0113835		1	319.909	0.0909713	319.818	0.181943	320	0.00056857	0.000570156
		0.6709	2270	13	2257	26	2283	0.0113885	0.0113835		1	320.909	0.0912581	320.817	0.182516	321	0.000568587	0.000570156
		0.6683	2271	13	2258	26	2284	0.0113835	0.0113835		1	321.908	0.0915451	321.817	0.18309	322	0.000568603	0.000570156
		0.665	2271	14	2257	28	2285	0.0122538	0.0120846		1	322.908	0.091832	322.816	0.183664	323	0.000568619	0.000570156
		0.6617	2274	14	2260	28	2288	0.0122378	0.0120846		1	323.908	0.0921189	323.816	0.184238	324	0.000568635	0.000570156
		0.6586	2275	14	2261	28	2289	0.0122324	0.0120846		1	324.908	0.0924059	324.815	0.184812	325	0.000568652	0.000570156
		0.6585	2276	14	2262	28	2290	0.0122271	0.0120846		1	325.907	0.0926929	325.815	0.185386	326	0.000568668	0.000570156
		0.6555	2281	14	2267	28	2295	0.0122004	0.0120846		1	326.907	0.0929799	326.814	0.18596	327	0.000568684	0.000570156
		0.6525	2282	14	2268	28	2296	0.0121951	0.0120846		1	327.907	0.0932669	327.813	0.186534	328	0.0005687	0.000570156
		0.6524	2283	14	2269	28	2297	0.0121898	0.0120846		1	328.906	0.0935539	328.813	0.187108	329	0.000568717	0.000570156
		0.6496	2289	14	2275	28	2303	0.0121581	0.0120846		1	329.906	0.0938409	329.812	0.187682	330	0.000568733	0.000570156
		0.6467	2290	14	2276	28	2304	0.0121528	0.0120846		1	330.906	0.094128	330.812	0.188256	331	0.000568749	0.000570156
		0.6463	2291	14	2277	28	2305	0.0121475	0.0120846		1	331.906	0.0944151	331.811	0.18883	332	0.000568766	0.000570156
		0.6439	2292	14	2278	28	2306	0.0121422	0.0120846		1	332.905	0.0947022	332.811	0.189404	333	0.000568782	0.000570156
		0.6436	2297	14	2283	28	2311	0.012116	0.0120846		1	333.905	0.0949893	333.81	0.189979	334	0.000568798	0.000570156
		0.6412	2298	14	2284	28	2312	0.0121107	0.0120846		1	334.905	0.0952764	334.809	0.190553	335	0.000568814	0.000570156
		0.6402	2303	14	2289	28	2317	0.0120846	0.0120846		1	335.904	0.0955635	335.809	0.191127	336	0.000568831	0.000570156
		0.636	2303	15	2288	30	2318	0.0129422	0.0129199		1	336.904	0.0958507	336.808	0.191701	337	0.000568847	0.000570156
		0.6335	2307	15	2292	30	2322	0.0129199	0.0129199		1	337.904	0.0961379	337.808	0.192276	338	0.000568863	0.000570156
		0.631	2307	16	2291	32	2323	0.0137753	0.013728		1	338.904	0.0964251	338.807	0.19285	339	0.000568879	0.000570156
		0.6285	2309	16	2293	32	2325	0.0137634	0.013728		1	339.903	0.0967123	339.807	0.193425	340	0.000568896	0.000570156
		0.6283	2310	16	2294	32	2326	0.0137575	0.013728		1	340.903	0.0969995	340.806	0.193999	341	0.000568912	0.000570156
		0.6261	2311	16	2295	32	2327	0.0137516	0.013728		1	341.903	0.0972867	341.805	0.194573	342	0.000568928	0.000570156
		0.6238	2314	16	2298	32	2330	0.0137339	0.013728		1	342.902	0.097574	342.805	0.195148	343	0.000568944	0.000570156
		0.6224	2315	16	2299	32	2331	0.013728	0.013728		1	343.902	0.0978612	343.804	0.195722	344	0.000568961	0.000570156
		0.6215	2315	17	2298	34	2332	0.0145798	0.0145299		1	344.902	0.0981485	344.804	0.196297	345	0.000568977	0.000570156
		0.6192	2320	17	2303	34	2337	0.0145486	0.0145299		1	345.902	0.0984358	345.803	0.196872	346	0.000568993	0.000570156
		0.617	2321	17	2304	34	2338	0.0145423	0.0145299		1	346.901	0.0987232	346.803	0.197446	347	0.00056901	0.000570156
		0.6166	2322	17	2305	34	2339	0.0145361	0.0145299		1	347.901	0.0990105	347.802	0.198021	348	0.000569026	0.000570156
		0.6148	2323	17	2306	34	2340	0.0145299	0.0145299		1	348.901	0.0992978	348.801	0.198596	349	0.000569042	0.000570156
		0.6126	2323	18	2305	36	2341	0.015378	0.0153322		1	349.9	0.0995852	349.801	0.19917	350	0.000569058	0.000570156
		0.6108	2324	18	2306	36	2342	0.0153715	0.0153322		1	350.9	0.0998726	350.8	0.199745	351	0.000569075	0.000570156
		0.6105	2330	18	2312	36	2348	0.0153322	0.0153322		1	351.9	0.10016	351.8	0.20032	352	0.000569091	0.000570156
		0.6092	2330	19	2311	38	2349	0.0161771	0.0161702		1	352.9	0.100447	352.799	0.200895	353	0.000569107	0.000570156
		0.6083	2331	19	2312	38	2350	0.0161702	0.0161702		1	353.899	0.100735	353.799	0.20147	354	0.000569123	0.000570156
		0.6052	2335	20	2315	40	2355	0.0169851	0.0169348		1	354.899	0.101022	354.798	0.202045	355	0.00056914	0.000570156
		0.6042	2336	20	2316	40	2356	0.0169779	0.0169348		1	355.899	0.10131	355.797	0.20262	356	0.000569156	0.000570156
		0.6021	2340	20	2320	40	2360	0.0169492	0.0169348		1	356.898	0.101597	356.797	0.203195	357	0.000569172	0.000570156
		0.6001	2341	20	2321	40	2361	0.016942	0.0169348		1	357.898	0.101885	357.796	0.20377	358	0.000569189	0.000570156
		0.5996	2342	20	2322	40	2362	0.0169348	0.0169348		1	358.898	0.102172	358.796	0.204345	359	0.000569205	0.000570156
		0.5961	2342	21	2321	42	2363	0.017774	0.0175953		1	359.898	0.10246	359.795	0.20492	360	0.000569221	0.000570156
		0.5941	2345	21	2324	42	2366	0.0177515	0.0175953		1	360.897	0.102747	360.795	0.205495	361	0.000569237	0.000570156
		0.5922	2346	21	2325	42	2367	0.017744	0.0175953		1	361.897	0.103035	361.794	0.20607	362	0.000569254	0.000570156
		0.5902	2357	21	2336	42	2378	0.0176619	0.0175953		1	362.897	0.103323	362.793	0.206645	363	0.00056927	0.000570156
		0.5887	2358	21	2337	42	2379	0.0176545	0.0175953		1	363.896	0.10361	363.793	0.20722	364	0.000569286	0.000570156
		0.5883	2359	21	2338	42	2380	0.0176471	0.0175953		1	364.896	0.103898	364.792	0.207795	365	0.000569303	0.000570156
		0.5845	2360	21	2339	42	2381	0.0176396	0.0175953		1	365.896	0.104185	365.792	0.208371	366	0.000569319	0.000570156
		0.5833	2363	21	2342	42	2384	0.0176174	0.0175953		1	366.896	0.104473	366.791	0.208946	367	0.000569335	0.000570156
		0.5826	2366	21	2345	42	2387	0.0175953	0.0175953		1	367.895	0.104761	367.79	0.209521	368	0.000569351	0.000570156
		0.5807	2366	22	2344	44	2388	0.0184255	0.0181893		1	368.895	0.105048	368.79	0.210097	369	0.000569368	0.000570156
		0.578	2367	22	2345	44	2389	0.0184177	0.0181893		1	369.895	0.105336	369.789	0.210672	370	0.000569384	0.000570156
		0.577	2368	22	2346	44	2390	0.01841	0.0181893		1	370.894	0.105624	370.789	0.211248	371	0.0005694	0.000570156
		0.5739	2375	22	2353	44	2397	0.0183563	0.0181893		1	371.894	0.105911	371.788	0.211823	372	0.000569417	0.000570156
		0.5733	2376	22	2354	44	2398	0.0183486	0.0181893		1	372.894	0.106199	372.788	0.212398	373	0.000569433	0.000570156
		0.5729	2377	22	2355	44	2399	0.018341	0.0181893		1	373.894	0.106487	373.787	0.212974	374	0.000569449	0.000570156
		0.5714	2383	22	2361	44	2405	0.0182952	0.0181893		1	374.893	0.106775	374.786	0.21355	375	0.000569465	0.000570156
		0.5696	2384	22	2362	44	2406	0.0182876	0.0181893		1	375.893	0.107063	375.786	0.214125	376	0.000569482	0.000570156
		0.5678	2385	22	2363	44	2407	0.01828	0.0181893		1	376.893	0.10735	376.785	0.214701	377	0.000569498	0.000570156
		0.566	2386	22	2364	44	2408	0.0182724	0.0181893		1	377.892	0.107638	377.785	0.215276	378	0.000569514	0.000570156
		0.5628	2389	22	2367	44	2411	0.0182497	0.0181893		1	378.892	0.107926	378.784	0.215852	379	0.000569531	0.000570156
		0.5624	2390	22	2368	44	2412	0.0182421	0.0181893		1	379.892	0.108214	379.784	0.216428	380	0.000569547	0.000570156
		0.5588	2391	22	2369	44	2413	0.0182346	0.0181893		1	380.891	0.108502	380.783	0.217004	381	0.000569563	0.000570156
		0.5579	2392	22	2370	44	2414	0.018227	0.0181893		1	381.891	0.10879	381.782	0.217579	382	0.000569579	0.000570156
		0.557	2393	22	2371	44	2415	0.0182195	0.0181893		1	382.891	0.109078	382.782	0.218155	383	0.000569596	0.000570156
		0.5552	2394	22	2372	44	2416	0.0182119	0.0181893		1	383.891	0.109366	383.781	0.218731	384	0.000569612	0.000570156
		0.5534	2396	22	2374	44	2418	0.0181969	0.0181893		1	384.89	0.109653	384.781	0.219307	385	0.000569628	0.000570156
		0.5516	2397	22	2375	44	2419	0.0181893	0.0181893		1	385.89	0.109941	385.78	0.219883	386	0.000569645	0.000570156
		0.5498	2402	23	2379	46	2425	0.0189691	0.0189691		1	386.89	0.110229	386.78	0.220459	387	0.000569661	0.000570156
		0.5483	2402	24	2378	48	2426	0.0197857	0.0197287		1	387.889	0.110517	387.779	0.221035	388	0.000569677	0.000570156
		0.5481	2403	24	2379	48	2427	0.0197775	0.0197287		1	388.889	0.110805	388.778	0.221611	389	0.000569694	0.000570156
		0.5446	2404	24	2380	48	2428	0.0197694	0.0197287		1	389.889	0.111093	389.778	0.222187	390	0.00056971	0.000570156
		0.5437	2407	24	2383	48	2431	0.019745	0.0197287		1	390.889	0.111381	390.777	0.222763	391	0.000569726	0.000570156
		0.5428	2408	24	2384	48	2432	0.0197368	0.0197287		1	391.888	0.11167	391.777	0.223339	392	0.000569742	0.000570156
		0.541	2409	24	2385	48	2433	0.0197287	0.0197287		1	392.888	0.111958	392.776	0.223915	393	0.000569759	0.000570156
		0.5392	2409	25	2384	50	2434	0.0205423	0.0204082		1	393.888	0.112246	393.776	0.224491	394	0.000569775	0.000570156
		0.5384	2410	25	2385	50	2435	0.0205339	0.0204082		1	394.887	0.112534	394.775	0.225068	395	0.000569791	0.000570156
		0.5376	2411	25	2386	50	2436	0.0205255	0.0204082		1	395.887	0.112822	395.774	0.225644	396	0.000569808	0.000570156
		0.5358	2415	25	2390	50	2440	0.0204918	0.0204082		1	396.887	0.11311	396.774	0.22622	397	0.000569824	0.000570156
		0.5347	2418	25	2393	50	2443	0.0204666	0.0204082		1	397.887	0.113398	397.773	0.226796	398	0.00056984	0.000570156
		0.5341	2419	25	2394	50	2444	0.0204583	0.0204082		1	398.886	0.113686	398.773	0.227373	399	0.000569857	0.000570156
		0.5306	2420	25	2395	50	2445	0.0204499	0.0204082		1	399.886	0.113975	399.772	0.227949	400	0.000569873	0.000570156
		0.5303	2421	25	2396	50	2446	0.0204415	0.0204082		1	400.886	0.114263	400.771	0.228526	401	0.000569889	0.000570156
		0.5289	2424	25	2399	50	2449	0.0204165	0.0204082		1	401.885	0.114551	401.771	0.229102	402	0.000569905	0.000570156
		0.5286	2425	25	2400	50	2450	0.0204082	0.0204082		1	402.885	0.114839	402.77	0.229678	403	0.000569922	0.000570156
		0.5271	2425	26	2399	52	2451	0.0212158	0.0210868		1	403.885	0.115127	403.77	0.230255	404	0.000569938	0.000570156
		0.5261	2440	26	2414	52	2466	0.0210868	0.0210868		1	404.885	0.115416	404.769	0.230832	405	0.000569954	0.000570156
		0.5254	2442	27	2415	54	2469	0.0218712	0.0216433		1	405.884	0.115704	405.769	0.231408	406	0.000569971	0.000570156
		0.5237	2443	27	2416	54	2470	0.0218623	0.0216433		1	406.884	0.115992	406.768	0.231985	407	0.000569987	0.000570156
		0.522	2444	27	2417	54	2471	0.0218535	0.0216433		1	407.884	0.116281	407.767	0.232561	408	0.000570003	0.000570156
		0.5219	2445	27	2418	54	2472	0.0218447	0.0216433		1	408.883	0.116569	408.767	0.233138	409	0.00057002	0.000570156
		0.5203	2446	27	2419	54	2473	0.0218358	0.0216433		1	409.883	0.116857	409.766	0.233715	410	0.000570036	0.000570156
		0.5186	2447	27	2420	54	2474	0.021827	0.0216433		1	410.883	0.117146	410.766	0.234291	411	0.000570052	0.000570156
		0.5178	2458	27	2431	54	2485	0.0217304	0.0216433		1	411.883	0.117434	411.765	0.234868	412	0.000570069	0.000570156
		0.5169	2459	27	2432	54	2486	0.0217216	0.0216433		1	412.882	0.117723	412.765	0.235445	413	0.000570085	0.000570156
		0.5152	2460	27	2433	54	2487	0.0217129	0.0216433		1	413.882	0.118011	413.764	0.236022	414	0.000570101	0.000570156
		0.5138	2461	27	2434	54	2488	0.0217042	0.0216433		1	414.882	0.118299	414.763	0.236599	415	0.000570118	0.000570156
		0.5135	2462	27	2435	54	2489	0.0216955	0.0216433		1	415.881	0.118588	415.763	0.237176	416	0.000570134	0.000570156
		0.5118	2466	27	2439	54	2493	0.0216606	0.0216433		1	416.881	0.118876	416.762	0.237753	417	0.00057015	0.000570156
		0.5101	2467	27	2440	54	2494	0.021652	0.0216433		1	417.881	0.119165	417.762	0.23833	418	0.000570166	0.000570156
		0.5099	2468	27	2441	54	2495	0.0216433	0.0216433		0.9999	418.881	0.119453	418.761	0.238907	419	0.000570183	0.000577585
		0.5084	2471	28	2443	56	2499	0.022409	0.022409		0.9999	419.88	0.119742	419.761	0.239484	420	0.000570199	0.000577585
		0.5067	2471	29	2442	58	2500	0.0232	0.0232		0.9999	420.88	0.12003	420.76	0.240061	421	0.000570215	0.000577585
		0.506	2471	30	2441	60	2501	0.0239904	0.0238474		0.9999	421.88	0.120319	421.759	0.240638	422	0.000570232	0.000577585
		0.5033	2472	30	2442	60	2502	0.0239808	0.0238474		0.9999	422.879	0.120607	422.759	0.241215	423	0.000570248	0.000577585
		0.5028	2480	30	2450	60	2510	0.0239044	0.0238474		0.9999	423.879	0.120896	423.758	0.241792	424	0.000570264	0.000577585
		0.5023	2482	30	2452	60	2512	0.0238854	0.0238474		0.9999	424.879	0.121185	424.758	0.242369	425	0.000570281	0.000577585
		0.5016	2483	30	2453	60	2513	0.0238758	0.0238474		0.9999	425.879	0.121473	425.757	0.242947	426	0.000570297	0.000577585
		0.4986	2484	30	2454	60	2514	0.0238663	0.0238474		0.9999	426.878	0.121762	426.756	0.243524	427	0.000570313	0.000577585
		0.4983	2485	30	2455	60	2515	0.0238569	0.0238474		0.9999	427.878	0.122051	427.756	0.244101	428	0.00057033	0.000577585
		0.4949	2486	30	2456	60	2516	0.0238474	0.0238474		0.9999	428.878	0.122339	428.755	0.244678	429	0.000570346	0.000577585
		0.4915	2486	31	2455	62	2517	0.0246325	0.0245837		0.9999	429.877	0.122628	429.755	0.245256	430	0.000570362	0.000577585
		0.4899	2487	31	2456	62	2518	0.0246227	0.0245837		0.9999	430.877	0.122917	430.754	0.245833	431	0.000570379	0.000577585
		0.4866	2488	31	2457	62	2519	0.0246129	0.0245837		0.9999	431.877	0.123205	431.754	0.246411	432	0.000570395	0.000577585
		0.485	2491	31	2460	62	2522	0.0245837	0.0245837		0.9999	432.877	0.123494	432.753	0.246988	433	0.000570411	0.000577585
		0.4847	2491	32	2459	64	2523	0.0253666	0.0252864		0.9999	433.876	0.123783	433.752	0.247566	434	0.000570428	0.000577585
		0.4833	2492	32	2460	64	2524	0.0253566	0.0252864		0.9999	434.876	0.124072	434.752	0.248143	435	0.000570444	0.000577585
		0.4817	2495	32	2463	64	2527	0.0253265	0.0252864		0.9999	435.876	0.12436	435.751	0.248721	436	0.00057046	0.000577585
		0.4814	2499	32	2467	64	2531	0.0252864	0.0252864		0.9999	436.875	0.124649	436.751	0.249298	437	0.000570477	0.000577585
		0.48	2499	33	2466	66	2532	0.0260664	0.0260047		0.9999	437.875	0.124938	437.75	0.249876	438	0.000570493	0.000577585
		0.4784	2501	33	2468	66	2534	0.0260458	0.0260047		0.9999	438.875	0.125227	438.75	0.250454	439	0.000570509	0.000577585
		0.4782	2502	33	2469	66	2535	0.0260355	0.0260047		0.9999	439.874	0.125516	439.749	0.251031	440	0.000570526	0.000577585
		0.4768	2503	33	2470	66	2536	0.0260252	0.0260047		0.9999	440.874	0.125805	440.748	0.251609	441	0.000570542	0.000577585
		0.4751	2504	33	2471	66	2537	0.026015	0.0260047		0.9999	441.874	0.126093	441.748	0.252187	442	0.000570558	0.000577585
		0.4735	2505	33	2472	66	2538	0.0260047	0.0260047		0.9999	442.874	0.126382	442.747	0.252765	443	0.000570575	0.000577585
		0.472	2505	34	2471	68	2539	0.0267822	0.0267822		0.9999	443.873	0.126671	443.747	0.253342	444	0.000570591	0.000577585
		0.4702	2505	35	2470	70	2540	0.0275591	0.0275591		0.9999	444.873	0.12696	444.746	0.25392	445	0.000570608	0.000577585
		0.469	2508	36	2472	72	2544	0.0283019	0.028158		0.9999	445.873	0.127249	445.746	0.254498	446	0.000570624	0.000577585
		0.4686	2512	36	2476	72	2548	0.0282575	0.028158		0.9999	446.872	0.127538	446.745	0.255076	447	0.00057064	0.000577585
		0.4678	2513	36	2477	72	2549	0.0282464	0.028158		0.9999	447.872	0.127827	447.744	0.255654	448	0.000570657	0.000577585
		0.466	2514	36	2478	72	2550	0.0282353	0.028158		0.9999	448.872	0.128116	448.744	0.256232	449	0.000570673	0.000577585
		0.4654	2515	36	2479	72	2551	0.0282242	0.028158		0.9999	449.872	0.128405	449.743	0.25681	450	0.000570689	0.000577585
		0.4631	2518	36	2482	72	2554	0.0281911	0.028158		0.9999	450.871	0.128694	450.743	0.257388	451	0.000570706	0.000577585
		0.4622	2520	36	2484	72	2556	0.028169	0.028158		0.9999	451.871	0.128983	451.742	0.257966	452	0.000570722	0.000577585
		0.4603	2521	36	2485	72	2557	0.028158	0.028158		0.9999	452.871	0.129272	452.741	0.258544	453	0.000570738	0.000577585
		0.4589	2521	37	2484	74	2558	0.0289289	0.0288837		0.9999	453.87	0.129561	453.741	0.259123	454	0.000570755	0.000577585
		0.4575	2525	37	2488	74	2562	0.0288837	0.0288837		0.9998	454.87	0.12985	454.74	0.259701	455	0.000570771	0.000578391
		0.456	2525	38	2487	76	2563	0.0296528	0.0296528		0.9998	455.87	0.13014	455.74	0.260279	456	0.000570788	0.000578391
		0.4548	2525	39	2486	78	2564	0.0304212	0.0300578		0.9998	456.87	0.130429	456.739	0.260857	457	0.000570804	0.000578391
		0.4541	2526	39	2487	78	2565	0.0304094	0.0300578		0.9998	457.869	0.130718	457.739	0.261436	458	0.00057082	0.000578391
		0.4525	2531	39	2492	78	2570	0.0303502	0.0300578		0.9998	458.869	0.131007	458.738	0.262014	459	0.000570837	0.000578391
		0.4522	2538	39	2499	78	2577	0.0302678	0.0300578		0.9998	459.869	0.131296	459.737	0.262592	460	0.000570853	0.000578391
		0.451	2539	39	2500	78	2578	0.030256	0.0300578		0.9998	460.868	0.131585	460.737	0.263171	461	0.000570869	0.000578391
		0.4496	2540	39	2501	78	2579	0.0302443	0.0300578		0.9998	461.868	0.131875	461.736	0.263749	462	0.000570886	0.000578391
		0.4494	2542	39	2503	78	2581	0.0302208	0.0300578		0.9998	462.868	0.132164	462.736	0.264328	463	0.000570902	0.000578391
		0.4478	2543	39	2504	78	2582	0.0302091	0.0300578		0.9998	463.868	0.132453	463.735	0.264906	464	0.000570919	0.000578391
		0.4462	2544	39	2505	78	2583	0.0301974	0.0300578		0.9998	464.867	0.132742	464.735	0.265485	465	0.000570935	0.000578391
		0.4445	2545	39	2506	78	2584	0.0301858	0.0300578		0.9998	465.867	0.133032	465.734	0.266063	466	0.000570951	0.000578391
		0.443	2546	39	2507	78	2585	0.0301741	0.0300578		0.9997	466.867	0.133321	466.733	0.266642	467	0.000570968	0.000578768
		0.4399	2550	39	2511	78	2589	0.0301275	0.0300578		0.9997	467.866	0.13361	467.733	0.267221	468	0.000570984	0.000578768
		0.4397	2551	39	2512	78	2590	0.0301158	0.0300578		0.9997	468.866	0.1339	468.732	0.267799	469	0.000571001	0.000578768
		0.4383	2552	39	2513	78	2591	0.0301042	0.0300578		0.9997	469.866	0.134189	469.732	0.268378	470	0.000571017	0.000578768
		0.4368	2556	39	2517	78	2595	0.0300578	0.0300578		0.9997	470.866	0.134478	470.731	0.268957	471	0.000571033	0.000578768
		0.4352	2556	40	2516	80	2596	0.0308166	0.0308166		0.9997	471.865	0.134768	471.73	0.269536	472	0.00057105	0.000578768
		0.435	2556	41	2515	82	2597	0.0315749	0.0315142		0.9997	472.865	0.135057	472.73	0.270114	473	0.000571066	0.000578768
		0.4337	2559	41	2518	82	2600	0.0315385	0.0315142		0.9997	473.865	0.135347	473.729	0.270693	474	0.000571083	0.000578768
		0.4305	2561	41	2520	82	2602	0.0315142	0.0315142		0.9997	474.864	0.135636	474.729	0.271272	475	0.000571099	0.000578768
		0.429	2561	42	2519	84	2603	0.0322705	0.0321839		0.9997	475.864	0.135926	475.728	0.271851	476	0.000571116	0.000578768
		0.4283	2567	42	2525	84	2609	0.0321962	0.0321839		0.9996	476.864	0.136215	476.728	0.27243	477	0.000571132	0.000579203
		0.4275	2568	42	2526	84	2610	0.0321839	0.0321839		0.9996	477.863	0.136504	477.727	0.273009	478	0.000571149	0.000579203
		0.4262	2568	43	2525	86	2611	0.0329376	0.0329376		0.9996	478.863	0.136794	478.726	0.273588	479	0.000571165	0.000579203
		0.4259	2568	44	2524	88	2612	0.0336907	0.033652		0.9996	479.863	0.137084	479.726	0.274167	480	0.000571181	0.000579203
		0.424	2570	44	2526	88	2614	0.0336649	0.033652		0.9996	480.863	0.137373	480.725	0.274746	481	0.000571198	0.000579203
		0.422	2571	44	2527	88	2615	0.033652	0.033652		0.9996	481.862	0.137663	481.725	0.275325	482	0.000571214	0.000579203
		0.4213	2573	45	2528	90	2618	0.0343774	0.0342466		0.9996	482.862	0.137952	482.724	0.275904	483	0.000571231	0.000579203
		0.4199	2578	45	2533	90	2623	0.0343119	0.0342466		0.9996	483.862	0.138242	483.724	0.276484	484	0.000571247	0.000579203
		0.4198	2579	45	2534	90	2624	0.0342988	0.0342466		0.9996	484.861	0.138531	484.723	0.277063	485	0.000571264	0.000579203
		0.4179	2580	45	2535	90	2625	0.0342857	0.0342466		0.9996	485.861	0.138821	485.722	0.277642	486	0.00057128	0.000579203
		0.4167	2581	45	2536	90	2626	0.0342727	0.0342466		0.9996	486.861	0.139111	486.722	0.278222	487	0.000571297	0.000579203
		0.4159	2582	45	2537	90	2627	0.0342596	0.0342466		0.9996	487.861	0.1394	487.721	0.278801	488	0.000571313	0.000579203
		0.4152	2583	45	2538	90	2628	0.0342466	0.0342466		0.9996	488.86	0.13969	488.721	0.27938	489	0.00057133	0.000579203
		0.4139	2583	46	2537	92	2629	0.0349943	0.034981		0.9996	489.86	0.13998	489.72	0.27996	490	0.000571346	0.000579203
		0.4137	2584	46	2538	92	2630	0.034981	0.034981		0.9996	490.86	0.14027	490.719	0.280539	491	0.000571363	0.000579203
		0.4122	2585	47	2538	94	2632	0.0357143	0.0354717		0.9995	491.859	0.140559	491.719	0.281119	492	0.000571379	0.000579649
		0.412	2589	47	2542	94	2636	0.0356601	0.0354717		0.9995	492.859	0.140849	492.718	0.281698	493	0.000571396	0.000579649
		0.4106	2590	47	2543	94	2637	0.0356466	0.0354717		0.9995	493.859	0.141139	493.718	0.282278	494	0.000571412	0.000579649
		0.4101	2591	47	2544	94	2638	0.0356331	0.0354717		0.9995	494.859	0.141429	494.717	0.282857	495	0.000571429	0.000579649
		0.4082	2595	47	2548	94	2642	0.0355791	0.0354717		0.9995	495.858	0.141718	495.717	0.283437	496	0.000571445	0.000579649
		0.4064	2596	47	2549	94	2643	0.0355656	0.0354717		0.9995	496.858	0.142008	496.716	0.284017	497	0.000571462	0.000579649
		0.4061	2597	47	2550	94	2644	0.0355522	0.0354717		0.9995	497.858	0.142298	497.715	0.284596	498	0.000571478	0.000579649
		0.4046	2603	47	2556	94	2650	0.0354717	0.0354717		0.9995	498.857	0.142588	498.715	0.285176	499	0.000571495	0.000579649
		0.4031	2605	48	2557	96	2653	0.0361855	0.0361038		0.9995	499.857	0.142878	499.714	0.285756	500	0.000571512	0.000579649
		0.4028	2606	48	2558	96	2654	0.0361718	0.0361038		0.9995	500.857	0.143168	500.714	0.286336	501	0.000571528	0.000579649
		0.4025	2607	48	2559	96	2655	0.0361582	0.0361038		0.9994	501.857	0.143458	501.713	0.286915	502	0.000571545	0.000612462
		0.4016	2608	48	2560	96	2656	0.0361446	0.0361038		0.9994	502.856	0.143748	502.713	0.287495	503	0.000571561	0.000612462
		0.4008	2609	48	2561	96	2657	0.036131	0.0361038		0.9994	503.856	0.144038	503.712	0.288075	504	0.000571578	0.000612462
		0.4001	2611	48	2563	96	2659	0.0361038	0.0361038		0.9994	504.856	0.144328	504.711	0.288655	505	0.000571595	0.000612462
		0.3992	2611	49	2562	98	2660	0.0368421	0.0368421		0.9994	505.855	0.144618	505.711	0.289235	506	0.000571611	0.000612462
		0.3986	2611	50	2561	100	2661	0.0375799	0.0373692		0.9994	506.855	0.144908	506.71	0.289815	507	0.000571628	0.000612462
		0.3975	2613	50	2563	100	2663	0.0375516	0.0373692		0.9994	507.855	0.145198	507.71	0.290395	508	0.000571644	0.000612462
		0.3972	2614	50	2564	100	2664	0.0375375	0.0373692		0.9994	508.855	0.145488	508.709	0.290975	509	0.000571661	0.000612462
		0.3958	2615	50	2565	100	2665	0.0375235	0.0373692		0.9994	509.854	0.145778	509.708	0.291556	510	0.000571678	0.000612462
		0.3957	2616	50	2566	100	2666	0.0375094	0.0373692		0.9994	510.854	0.146068	510.708	0.292136	511	0.000571694	0.000612462
		0.3942	2620	50	2570	100	2670	0.0374532	0.0373692		0.9994	511.854	0.146358	511.707	0.292716	512	0.000571711	0.000612462
		0.3941	2621	50	2571	100	2671	0.0374392	0.0373692		0.9994	512.853	0.146648	512.707	0.293296	513	0.000571728	0.000612462
		0.3927	2622	50	2572	100	2672	0.0374251	0.0373692		0.9994	513.853	0.146938	513.706	0.293877	514	0.000571744	0.000612462
		0.3924	2623	50	2573	100	2673	0.0374111	0.0373692		0.9994	514.853	0.147228	514.706	0.294457	515	0.000571761	0.000612462
		0.3912	2624	50	2574	100	2674	0.0373972	0.0373692		0.9994	515.852	0.147519	515.705	0.295037	516	0.000571778	0.000612462
		0.3907	2626	50	2576	100	2676	0.0373692	0.0373692		0.9994	516.852	0.147809	516.704	0.295618	517	0.000571794	0.000612462
		0.3898	2626	51	2575	102	2677	0.0381024	0.0381024		0.9994	517.852	0.148099	517.704	0.296198	518	0.000571811	0.000612462
		0.3891	2626	52	2574	104	2678	0.038835	0.0387049		0.9994	518.852	0.148389	518.703	0.296779	519	0.000571828	0.000612462
		0.3868	2627	52	2575	104	2679	0.0388205	0.0387049		0.9994	519.851	0.14868	519.703	0.297359	520	0.000571845	0.000612462
		0.3859	2628	52	2576	104	2680	0.038806	0.0387049		0.9994	520.851	0.14897	520.702	0.29794	521	0.000571861	0.000612462
		0.3843	2632	52	2580	104	2684	0.0387481	0.0387049		0.9994	521.851	0.14926	521.701	0.29852	522	0.000571878	0.000612462
		0.3827	2633	52	2581	104	2685	0.0387337	0.0387049		0.9994	522.85	0.149551	522.701	0.299101	523	0.000571895	0.000612462
		0.3825	2634	52	2582	104	2686	0.0387193	0.0387049		0.9994	523.85	0.149841	523.7	0.299682	524	0.000571912	0.000612462
		0.3811	2635	52	2583	104	2687	0.0387049	0.0387049		0.9994	524.85	0.150131	524.7	0.300262	525	0.000571928	0.000612462
		0.381	2635	53	2582	106	2688	0.0394345	0.0394345		0.9994	525.85	0.150422	525.699	0.300843	526	0.000571945	0.000612462
		0.3796	2636	54	2582	108	2690	0.0401487	0.0401487		0.9994	526.849	0.150712	526.699	0.301424	527	0.000571962	0.000612462
		0.3781	2636	55	2581	110	2691	0.040877	0.0407861		0.9994	527.849	0.151002	527.698	0.302005	528	0.000571979	0.000612462
		0.3765	2637	55	2582	110	2692	0.0408618	0.0407861		0.9994	528.849	0.151293	528.697	0.302586	529	0.000571996	0.000612462
		0.3752	2638	55	2583	110	2693	0.0408466	0.0407861		0.9994	529.848	0.151583	529.697	0.303167	530	0.000572013	0.000612462
		0.375	2639	55	2584	110	2694	0.0408315	0.0407861		0.9994	530.848	0.151874	530.696	0.303748	531	0.00057203	0.000612462
		0.3738	2642	55	2587	110	2697	0.0407861	0.0407861		0.9994	531.848	0.152164	531.696	0.304329	532	0.000572046	0.000612462
		0.3735	2642	56	2586	112	2698	0.0415122	0.0414969		0.9994	532.848	0.152455	532.695	0.30491	533	0.000572063	0.000612462
		0.3723	2643	56	2587	112	2699	0.0414969	0.0414969		0.9994	533.847	0.152745	533.695	0.305491	534	0.00057208	0.000612462
		0.3705	2643	57	2586	114	2700	0.0422222	0.0422222		0.9994	534.847	0.153036	534.694	0.306072	535	0.000572097	0.000612462
		0.3695	2648	58	2590	116	2706	0.0428677	0.0426001		0.9994	535.847	0.153327	535.693	0.306653	536	0.000572114	0.000612462
		0.369	2653	58	2595	116	2711	0.0427886	0.0426001		0.9994	536.846	0.153617	536.693	0.307234	537	0.000572131	0.000612462
		0.3675	2654	58	2596	116	2712	0.0427729	0.0426001		0.9994	537.846	0.153908	537.692	0.307816	538	0.000572148	0.000612462
		0.3652	2662	58	2604	116	2720	0.0426471	0.0426001		0.9994	538.846	0.154199	538.692	0.308397	539	0.000572165	0.000612462
		0.3646	2663	58	2605	116	2721	0.0426314	0.0426001		0.9994	539.846	0.154489	539.691	0.308978	540	0.000572182	0.000612462
		0.3638	2664	58	2606	116	2722	0.0426157	0.0426001		0.9994	540.845	0.15478	540.69	0.30956	541	0.000572199	0.000612462
		0.3618	2665	58	2607	116	2723	0.0426001	0.0426001		0.9994	541.845	0.155071	541.69	0.310141	542	0.000572216	0.000612462
		0.361	2665	59	2606	118	2724	0.0433186	0.0432393		0.9994	542.845	0.155361	542.689	0.310723	543	0.000572233	0.000612462
		0.3604	2667	59	2608	118	2726	0.0432869	0.0432393		0.9994	543.844	0.155652	543.689	0.311304	544	0.000572251	0.000612462
		0.3589	2668	59	2609	118	2727	0.043271	0.0432393		0.9994	544.844	0.155943	544.688	0.311886	545	0.000572268	0.000612462
		0.3575	2670	59	2611	118	2729	0.0432393	0.0432393		0.9994	545.844	0.156234	545.688	0.312467	546	0.000572285	0.000612462
		0.3561	2670	60	2610	120	2730	0.043956	0.043956		0.9994	546.843	0.156525	546.687	0.313049	547	0.000572302	0.000612462
		0.3547	2670	61	2609	122	2731	0.0446723	0.0446723		0.9994	547.843	0.156815	547.686	0.313631	548	0.000572319	0.000612462
		0.3534	2670	62	2608	124	2732	0.045388	0.0451073		0.9994	548.843	0.157106	548.686	0.314213	549	0.000572336	0.000612462
		0.3525	2671	62	2609	124	2733	0.0453714	0.0451073		0.9994	549.843	0.157397	549.685	0.314794	550	0.000572354	0.000612462
		0.352	2673	62	2611	124	2735	0.0453382	0.0451073		0.9994	550.842	0.157688	550.685	0.315376	551	0.000572371	0.000612462
		0.3512	2674	62	2612	124	2736	0.0453216	0.0451073		0.9994	551.842	0.157979	551.684	0.315958	552	0.000572388	0.000612462
		0.3506	2675	62	2613	124	2737	0.0453051	0.0451073		0.9994	552.842	0.15827	552.683	0.31654	553	0.000572405	0.000612462
		0.3479	2676	62	2614	124	2738	0.0452885	0.0451073		0.9994	553.841	0.158561	553.683	0.317122	554	0.000572423	0.000612462
		0.347	2677	62	2615	124	2739	0.045272	0.0451073		0.9994	554.841	0.158852	554.682	0.317704	555	0.00057244	0.000612462
		0.3465	2682	62	2620	124	2744	0.0451895	0.0451073		0.9994	555.841	0.159143	555.682	0.318286	556	0.000572457	0.000612462
		0.3456	2687	62	2625	124	2749	0.0451073	0.0451073		0.9994	556.841	0.159434	556.681	0.318868	557	0.000572475	0.000612462
		0.3452	2687	63	2624	126	2750	0.0458182	0.0458182		0.9994	557.84	0.159725	557.681	0.319451	558	0.000572492	0.000612462
		0.3429	2687	64	2623	128	2751	0.0465285	0.0464104		0.9994	558.84	0.160016	558.68	0.320033	559	0.00057251	0.000612462
		0.3425	2688	64	2624	128	2752	0.0465116	0.0464104		0.9994	559.84	0.160308	559.679	0.320615	560	0.000572527	0.000612462
		0.3412	2690	64	2626	128	2754	0.0464779	0.0464104		0.9994	560.839	0.160599	560.679	0.321197	561	0.000572545	0.000612462
		0.34	2691	64	2627	128	2755	0.046461	0.0464104		0.9994	561.839	0.16089	561.678	0.32178	562	0.000572562	0.000612462
		0.3399	2692	64	2628	128	2756	0.0464441	0.0464104		0.9994	562.839	0.161181	562.678	0.322362	563	0.00057258	0.000612462
		0.3374	2693	64	2629	128	2757	0.0464273	0.0464104		0.9994	563.839	0.161472	563.677	0.322945	564	0.000572597	0.000612462
		0.3373	2694	64	2630	128	2758	0.0464104	0.0464104		0.9994	564.838	0.161764	564.676	0.323527	565	0.000572615	0.000612462
		0.336	2694	65	2629	130	2759	0.0471185	0.0468637		0.9994	565.838	0.162055	565.676	0.32411	566	0.000572632	0.000612462
		0.3359	2703	65	2638	130	2768	0.0469653	0.0468637		0.9994	566.838	0.162346	566.675	0.324693	567	0.00057265	0.000612462
		0.3346	2704	65	2639	130	2769	0.0469484	0.0468637		0.9994	567.837	0.162638	567.675	0.325275	568	0.000572668	0.000612462
		0.3333	2706	65	2641	130	2771	0.0469145	0.0468637		0.9994	568.837	0.162929	568.674	0.325858	569	0.000572685	0.000612462
		0.332	2709	65	2644	130	2774	0.0468637	0.0468637		0.9994	569.837	0.16322	569.674	0.326441	570	0.000572703	0.000612462
		0.3308	2709	66	2643	132	2775	0.0475676	0.0475333		0.9994	570.836	0.163512	570.673	0.327024	571	0.000572721	0.000612462
		0.3306	2710	66	2644	132	2776	0.0475504	0.0475333		0.9994	571.836	0.163803	571.672	0.327607	572	0.000572739	0.000612462
		0.3295	2711	66	2645	132	2777	0.0475333	0.0475333		0.9994	572.836	0.164095	572.672	0.32819	573	0.000572757	0.000612462
		0.3282	2713	67	2646	134	2780	0.0482014	0.0482014		0.9994	573.836	0.164386	573.671	0.328773	574	0.000572774	0.000612462
		0.3279	2713	68	2645	136	2781	0.0489033	0.0489033		0.9994	574.835	0.164678	574.671	0.329356	575	0.000572792	0.000612462
		0.3269	2713	69	2644	138	2782	0.0496046	0.0495512		0.9994	575.835	0.164969	575.67	0.329939	576	0.00057281	0.000612462
		0.3266	2714	69	2645	138	2783	0.0495868	0.0495512		0.9994	576.835	0.165261	576.669	0.330522	577	0.000572828	0.000612462
		0.3256	2716	69	2647	138	2785	0.0495512	0.0495512		0.9994	577.834	0.165553	577.669	0.331105	578	0.000572846	0.000612462
		0.3252	2716	70	2646	140	2786	0.0502513	0.0501235		0.9994	578.834	0.165844	578.668	0.331688	579	0.000572864	0.000612462
		0.3244	2717	70	2647	140	2787	0.0502332	0.0501235		0.9994	579.834	0.166136	579.668	0.332272	580	0.000572882	0.000612462
		0.3239	2717	71	2646	142	2788	0.0509326	0.0501235		0.9994	580.834	0.166428	580.667	0.332855	581	0.000572901	0.000612462
		0.3231	2719	71	2648	142	2790	0.0508961	0.0501235		0.9994	581.833	0.166719	581.667	0.333439	582	0.000572919	0.000612462
		0.3226	2720	71	2649	142	2791	0.0508778	0.0501235		0.9994	582.833	0.167011	582.666	0.334022	583	0.000572937	0.000612462
		0.3218	2721	71	2650	142	2792	0.0508596	0.0501235		0.9994	583.833	0.167303	583.665	0.334606	584	0.000572955	0.000612462
		0.3199	2722	71	2651	142	2793	0.0508414	0.0501235		0.9994	584.832	0.167595	584.665	0.335189	585	0.000572974	0.000612462
		0.3193	2723	71	2652	142	2794	0.0508232	0.0501235		0.9994	585.832	0.167887	585.664	0.335773	586	0.000572992	0.000612462
[truncated: 2,874 more rows]

## Sheet: Search Summary
	ProteinPilot™ Software Report
	Template Version	1.00 light report					Search Properties
[truncated: 40 more rows]

## Sheet: Advanced Metadata
	Advanced Metadata
[truncated: 146 more rows]

## Sheet: Speed and Distribution Analysis
		Duration				Clock Rates			CPU Rates			Extent of Search Distribution
[truncated: 10 more rows]

[truncated: 11 more sheets: Single Results Table, Protein FDR Summary, Distinct Peptide FDR Summary, Spectrum FDR Summary, PDST Controls, Protein Summary, Protein Summary (2), Peptide Summary, Distinct Peptide Summary, Feature Summary, Single Column Summary]
