# Supplementary material for: A Comparison of Blood Plasma Small Extracellular Vesicle Enrichment Strategies for Proteomic Analysis
Source: Proteomes. 2022 Jun 1;10(2):19. doi: 10.3390/proteomes10020019 (PMC9229025; doi:10.3390/proteomes10020019)
Supplement: Supplementary file 1 [file proteomes-10-00019-s001.zip › Supplementary file S6 Protein pilot output SEC+UF__FDR.xlsx]

## Sheet: Metadata
_RESULTS_version	5
RESULTS_SEARCH_STAT_search_begin_time_clock	04/27/2021 19:04:36
RESULTS_SEARCH_STAT_search_end_time_clock	04/27/2021 21:03:55
RESULTS_SEARCH_STAT_search_time_duration	#VALUE!
RESULTS_SEARCH_STAT_stage_signal_processing_begin_time_clock	04/27/2021 19:04:36
RESULTS_SEARCH_STAT_stage_signal_processing_end_time_clock	04/27/2021 20:45:57
RESULTS_SEARCH_STAT_stage_signal_processing_time_duration	#VALUE!
RESULTS_SEARCH_STAT_stage_waiting_begin_time_clock	04/27/2021 20:45:57
RESULTS_SEARCH_STAT_stage_waiting_end_time_clock	04/27/2021 20:46:02
RESULTS_SEARCH_STAT_stage_waiting_time_duration	1912-12-24
RESULTS_SEARCH_STAT_stage_searching_begin_time_clock	04/27/2021 20:46:02
RESULTS_SEARCH_STAT_stage_searching_end_time_clock	04/27/2021 21:02:29
RESULTS_SEARCH_STAT_stage_searching_time_duration	4600-07-13
RESULTS_SEARCH_STAT_stage_fdr_begin_time_clock	04/27/2021 21:02:29
RESULTS_SEARCH_STAT_stage_fdr_end_time_clock	04/27/2021 21:03:55
RESULTS_SEARCH_STAT_stage_fdr_time_duration	2137-09-22
RESULTS_SEARCH_STAT_task_fraglet_exe_begin_time_clock	04/27/2021 20:46:02
RESULTS_SEARCH_STAT_task_fraglet_exe_end_time_clock	04/27/2021 20:47:59
RESULTS_SEARCH_STAT_task_fraglet_exe_time_duration	117186
RESULTS_SEARCH_STAT_task_fraglet_exe_time_cpu	4163-11-18
RESULTS_SEARCH_STAT_task_taglet_exe_begin_time_clock	04/27/2021 20:49:54
RESULTS_SEARCH_STAT_task_taglet_exe_end_time_clock	04/27/2021 20:57:01
RESULTS_SEARCH_STAT_task_taglet_exe_time_duration	427421
RESULTS_SEARCH_STAT_task_taglet_exe_time_cpu	8297-07-06
RESULTS_SEARCH_STAT_task_progroup_begin_time_clock	04/27/2021 20:57:02
RESULTS_SEARCH_STAT_task_progroup_end_time_clock	04/27/2021 21:02:28
RESULTS_SEARCH_STAT_task_progroup_time_duration	326864
RESULTS_SEARCH_STAT_task_progroup_time_cpu	3204-05-13
RESULTS_SEARCH_STAT_task_focusing_begin_time_clock	04/27/2021 20:47:59
RESULTS_SEARCH_STAT_task_focusing_end_time_clock	04/27/2021 20:49:54
RESULTS_SEARCH_STAT_task_focusing_time_duration	115080
RESULTS_SEARCH_STAT_task_focusing_time_cpu	142413
RESULTS_SEARCH_STAT_computer_memory	32767
RESULTS_SEARCH_STAT_computer_name	HPCPROTEIN02
RESULTS_SEARCH_STAT_num_proteins	75258
RESULTS_SEARCH_STAT_num_residues	45033574
RESULTS_SEARCH_STAT_number_cores	16
RESULTS_SEARCH_STAT_number_licensed_tasks	16
RESULTS_SEARCH_STAT_number_processors	16
RESULTS_SEARCH_STAT_os	Windows 7 Enterprise Service Pack 1 (6.1.7601)
RESULTS_SEARCH_1_time_cpu	49046
RESULTS_SEARCH_1_time_duration	53102
RESULTS_SEARCH_1_version	5.0.2.5174
RESULTS_SEARCH_1_xml:id	SEARCH:1:637551470756043936_0
RESULTS_SEARCH_1_PARAMETERS_chemical_data_edited	FALSE
RESULTS_SEARCH_1_PARAMETERS_do_multiprecursor_search	TRUE
RESULTS_SEARCH_1_PARAMETERS_do_reverse_search	TRUE
RESULTS_SEARCH_1_PARAMETERS_max_quant_labels	35
RESULTS_SEARCH_1_PARAMETERS_maxresults	15
RESULTS_SEARCH_1_PARAMETERS_separate_searches	FALSE
RESULTS_SEARCH_1_PARAMETERS_MSTOLERANCE_type	dalton
RESULTS_SEARCH_1_PARAMETERS_MSTOLERANCE_value	0.05
RESULTS_SEARCH_1_PARAMETERS_MSMSTOLERANCE_type	dalton
RESULTS_SEARCH_1_PARAMETERS_MSMSTOLERANCE_value	0.1
RESULTS_SEARCH_1_PARAMETERS_MS_STANDARD_DEVIATION_type	dalton
RESULTS_SEARCH_1_PARAMETERS_MS_STANDARD_DEVIATION_value	0.0011
RESULTS_SEARCH_1_PARAMETERS_MSMS_STANDARD_DEVIATION_type	dalton
RESULTS_SEARCH_1_PARAMETERS_MSMS_STANDARD_DEVIATION_value	0.01
RESULTS_SEARCH_1_PARAMETERS_FASTA_filename	C:\AB SCIEX\ProteinPilot Data\SearchDatabases\Natalie_Turner_Cattle_cRAP_combined_2020.fasta
RESULTS_SEARCH_1_PARAMETERS_AUTO_CALIBRATION_ms	TRUE
RESULTS_SEARCH_1_PARAMETERS_AUTO_CALIBRATION_msexport	FALSE
RESULTS_SEARCH_1_PARAMETERS_AUTO_CALIBRATION_msms	TRUE
RESULTS_SEARCH_1_PARAMETERS_AUTO_CALIBRATION_msmstolsdratio	2.75
RESULTS_SEARCH_1_PARAMETERS_AUTO_CALIBRATION_mstolsdratio	7
RESULTS_SEARCH_1_PARAMETERS_AUTO_CALIBRATION_squareroot	TRUE
RESULTS_SEARCH_1_PARAMETERS_AUTO_CALIBRATION_type	dalton
RESULTS_SEARCH_1_PARAMETERS_AUTO_CALIBRATION_MCP_d_s_s_f	0.0666667
RESULTS_SEARCH_1_PARAMETERS_AUTO_CALIBRATION_MCP_d_s_w_f	3
RESULTS_SEARCH_1_PARAMETERS_AUTO_CALIBRATION_MCP_m_f_r_mbc	200
RESULTS_SEARCH_1_PARAMETERS_AUTO_CALIBRATION_MCP_m_m_c	10
RESULTS_SEARCH_1_PARAMETERS_AUTO_CALIBRATION_MCP_m_m_f_s	0.25
RESULTS_SEARCH_1_PARAMETERS_AUTO_CALIBRATION_MCP_m_m_p_f	0.33
RESULTS_SEARCH_1_PARAMETERS_AUTO_CALIBRATION_MCP_m_m_p_rms_f	1
RESULTS_SEARCH_1_PARAMETERS_AUTO_CALIBRATION_MCP_m_p_t_f	1
RESULTS_SEARCH_1_PARAMETERS_AUTO_CALIBRATION_MCP_m_r_h_n_b	15
RESULTS_SEARCH_1_PARAMETERS_AUTO_CALIBRATION_MCP_m_z_n_s	99
RESULTS_SEARCH_1_PARAMETERS_AUTO_CALIBRATION_MCP_m_z_s_mn_f_r	0.0666667
RESULTS_SEARCH_1_PARAMETERS_AUTO_CALIBRATION_MCP_m_z_s_mx_f_r	0.1
RESULTS_SEARCH_1_PARAMETERS_MS_AUTO_CALIBRATION_OUT_avres	1.43788e-09
RESULTS_SEARCH_1_PARAMETERS_MS_AUTO_CALIBRATION_OUT_c0	-0.000574874
RESULTS_SEARCH_1_PARAMETERS_MS_AUTO_CALIBRATION_OUT_c1minus1	2.07002e-05
RESULTS_SEARCH_1_PARAMETERS_MS_AUTO_CALIBRATION_OUT_c2	0
RESULTS_SEARCH_1_PARAMETERS_MS_AUTO_CALIBRATION_OUT_file	1
RESULTS_SEARCH_1_PARAMETERS_MS_AUTO_CALIBRATION_OUT_partnumber	1
RESULTS_SEARCH_1_PARAMETERS_MS_AUTO_CALIBRATION_OUT_polyorder	1
RESULTS_SEARCH_1_PARAMETERS_MS_AUTO_CALIBRATION_OUT_sample	1
RESULTS_SEARCH_1_PARAMETERS_MS_AUTO_CALIBRATION_OUT_squareroot	TRUE
RESULTS_SEARCH_1_PARAMETERS_MSMS_AUTO_CALIBRATION_OUT_avres	-6.46112e-08
RESULTS_SEARCH_1_PARAMETERS_MSMS_AUTO_CALIBRATION_OUT_c0	-0.000452626
RESULTS_SEARCH_1_PARAMETERS_MSMS_AUTO_CALIBRATION_OUT_c1minus1	1.58693e-05
RESULTS_SEARCH_1_PARAMETERS_MSMS_AUTO_CALIBRATION_OUT_c2	0
RESULTS_SEARCH_1_PARAMETERS_MSMS_AUTO_CALIBRATION_OUT_file	1
RESULTS_SEARCH_1_PARAMETERS_MSMS_AUTO_CALIBRATION_OUT_partnumber	1
RESULTS_SEARCH_1_PARAMETERS_MSMS_AUTO_CALIBRATION_OUT_polyorder	1
RESULTS_SEARCH_1_PARAMETERS_MSMS_AUTO_CALIBRATION_OUT_sample	1
RESULTS_SEARCH_1_PARAMETERS_MSMS_AUTO_CALIBRATION_OUT_squareroot	TRUE
RESULTS_SEARCH_1_PARAMETERS_MAX_PRECURSORS_FRAGLET	5
RESULTS_SEARCH_1_PARAMETERS_MAX_PRECURSORS_TAGLET	1
RESULTS_SEARCH_1_PARAMETERS_PRECURSORS_DR_FRAGLET	10
RESULTS_SEARCH_1_PARAMETERS_PRECURSORS_DR_TAGLET	3
RESULTS_SEARCH_1_PARAMETERS_DEFAULT_CHARGE_STATE_1_charge	2
RESULTS_SEARCH_1_PARAMETERS_DEFAULT_CHARGE_STATE_1_probability	1
RESULTS_SEARCH_1_PARAMETERS_DEFAULT_CHARGE_STATE_2_charge	3
RESULTS_SEARCH_1_PARAMETERS_DEFAULT_CHARGE_STATE_2_probability	1
RESULTS_SEARCH_1_PARAMETERS_DEFAULT_CHARGE_STATE_3_charge	4
RESULTS_SEARCH_1_PARAMETERS_DEFAULT_CHARGE_STATE_3_probability	1
RESULTS_SEARCH_1_PARAMETERS_VERSION	5.0.2.0, 5346
RESULTS_SEARCH_1_PARAMETERS_PARAGON_VERSION	5.0.2.0, 5174
RESULTS_SEARCH_1_PARAMETERS_APPLICATION	ProteinPilot(tm) Software
RESULTS_SEARCH_1_PARAMETERS_PROGROUP_alternativedispositionmaximumfoldprobabilitydrop	100
RESULTS_SEARCH_1_PARAMETERS_PROGROUP_alternativedispositionmaximumfoldscoredrop	2
RESULTS_SEARCH_1_PARAMETERS_PROGROUP_autodiscordantpeptidethreshold	0.3
RESULTS_SEARCH_1_PARAMETERS_PROGROUP_bayesconfidencecalclulation	TRUE
RESULTS_SEARCH_1_PARAMETERS_PROGROUP_calibrateconfidence	TRUE
RESULTS_SEARCH_1_PARAMETERS_PROGROUP_compresspeptides	FALSE
RESULTS_SEARCH_1_PARAMETERS_PROGROUP_confidencepercentthresholdforexcludingothersfromquant	15
RESULTS_SEARCH_1_PARAMETERS_PROGROUP_confidencepercentthresholdforincludingselfinquant	15
RESULTS_SEARCH_1_PARAMETERS_PROGROUP_donotstoremspeaklists	FALSE
RESULTS_SEARCH_1_PARAMETERS_PROGROUP_fasta	C:\AB SCIEX\ProteinPilot Data\SearchDatabases\Natalie_Turner_Cattle_cRAP_combined_2020.fasta
RESULTS_SEARCH_1_PARAMETERS_PROGROUP_featuregroupminpepconf	0.66
RESULTS_SEARCH_1_PARAMETERS_PROGROUP_featuregroupminups	0.47
RESULTS_SEARCH_1_PARAMETERS_PROGROUP_focusingintersection	4
RESULTS_SEARCH_1_PARAMETERS_PROGROUP_focusingminimummatchconfidence	0.1
RESULTS_SEARCH_1_PARAMETERS_PROGROUP_focusingminunusedprotscore	0.1
RESULTS_SEARCH_1_PARAMETERS_PROGROUP_focusingsubsetcutoff	6
RESULTS_SEARCH_1_PARAMETERS_PROGROUP_intersection	1.3
RESULTS_SEARCH_1_PARAMETERS_PROGROUP_minimummatchconfidencecutoff	0.001
RESULTS_SEARCH_1_PARAMETERS_PROGROUP_minunusedprotscore	0.0458
RESULTS_SEARCH_1_PARAMETERS_PROGROUP_subsetcutoff	2
RESULTS_SEARCH_1_PARAMETERS_PROGROUP_uniprotservicehttpssupported	TRUE
RESULTS_SEARCH_1_PARAMETERS_PROGROUP_unusedprotscorethresholdforexcludingothersfromquant	1900-01-01 07:12:00
RESULTS_SEARCH_1_PARAMETERS_PEAKLIST_count	3782
RESULTS_SEARCH_1_PARAMETERS_PEAKLIST_filenumber	1
RESULTS_SEARCH_1_PARAMETERS_PEAKLIST_original_count	3782
RESULTS_SEARCH_1_PARAMETERS_PEAKLIST_originalfilename	I:\lcmsabsciex5600\BACKUP(lims)\NPT035-039 DDA\20210423D_DDA_NPT37.wiff
RESULTS_SEARCH_1_PARAMETERS_PEAKLIST_partnumber	1
RESULTS_SEARCH_1_PARAMETERS_QUANT_TYPE_background_correction	FALSE
RESULTS_SEARCH_1_PARAMETERS_QUANT_TYPE_bias_correction	TRUE
RESULTS_SEARCH_1_PARAMETERS_QUANT_TYPE_keep_extreme_peptides_over_fraction	0
RESULTS_SEARCH_1_PARAMETERS_QUANT_TYPE_low_confidence_check	TRUE
RESULTS_SEARCH_1_PARAMETERS_QUANT_TYPE_low_intensity_check	TRUE
RESULTS_SEARCH_1_PARAMETERS_QUANT_TYPE_median_statistic	TRUE
RESULTS_SEARCH_1_PARAMETERS_QUANT_TYPE_mod_check	TRUE
RESULTS_SEARCH_1_PARAMETERS_QUANT_TYPE_quant_threshold	-1
RESULTS_SEARCH_1_PARAMETERS_QUANT_TYPE_quant_threshold_sn	9
RESULTS_SEARCH_1_PARAMETERS_QUANT_TYPE_separate_searches	FALSE
RESULTS_SEARCH_1_PARAMETERS_QUANT_TYPE_shared_msms_check	TRUE
RESULTS_SEARCH_1_PARAMETERS_PARAGON_METHOD_SETTINGS_UI_SAMPLE_TYPE	Identification
RESULTS_SEARCH_1_PARAMETERS_PARAGON_METHOD_SETTINGS_UI_CYS_ALKYLATION	Iodoacetamide
RESULTS_SEARCH_1_PARAMETERS_PARAGON_METHOD_SETTINGS_UI_DIGESTION	Trypsin
RESULTS_SEARCH_1_PARAMETERS_PARAGON_METHOD_SETTINGS_UI_SPECIAL_FACTOR	Urea denaturation
RESULTS_SEARCH_1_PARAMETERS_PARAGON_METHOD_SETTINGS_UI_INSTRUMENT	TripleTOF 6600
RESULTS_SEARCH_1_PARAMETERS_PARAGON_METHOD_SETTINGS_UI_SEARCH_EFFORT	Thorough
RESULTS_SEARCH_1_PARAMETERS_PARAGON_METHOD_SETTINGS_UI_ID_FOCUS	Amino acid substitutions
RESULTS_SEARCH_1_PARAMETERS_PARAGON_METHOD_SETTINGS_UI_USER_NAME	QUTAD\carfp2
RESULTS_SEARCH_1_PARAMETERS_PARAGON_METHOD_SETTINGS_UI_MACHINE_NAME	HPCPROTEIN02
RESULTS_SEARCH_1_PARAMETERS_PARAGON_METHOD_SETTINGS_UI_SEARCH_ID	6.37551e+17
RESULTS_SEARCH_1_PARAMETERS_PARAGON_METHOD_SETTINGS_UI_START_TIME	2021-04-27 19:04:36
RESULTS_SEARCH_1_PARAMETERS_PARAGON_METHOD_SETTINGS_UI_MIN_UNUSED_PROTSCORE	0.0458
RESULTS_SEARCH_1_PARAMETERS_PARAGON_METHOD_SETTINGS_UI_PSPEP	TRUE
RESULTS_SEARCH_2_time_cpu	128061
RESULTS_SEARCH_2_time_duration	128418
RESULTS_SEARCH_2_version	5.0.2.5174
RESULTS_SEARCH_2_xml:id	SEARCH:2:637551470756043936_0
RESULTS_SEARCH_2_PARAMETERS_chemical_data_edited	FALSE
RESULTS_SEARCH_2_PARAMETERS_do_multiprecursor_search	TRUE
RESULTS_SEARCH_2_PARAMETERS_do_reverse_search	TRUE
RESULTS_SEARCH_2_PARAMETERS_max_quant_labels	35
RESULTS_SEARCH_2_PARAMETERS_maxresults	15
RESULTS_SEARCH_2_PARAMETERS_separate_searches	FALSE
RESULTS_SEARCH_2_PARAMETERS_MSTOLERANCE_type	dalton
RESULTS_SEARCH_2_PARAMETERS_MSTOLERANCE_value	0.05
RESULTS_SEARCH_2_PARAMETERS_MSMSTOLERANCE_type	dalton
RESULTS_SEARCH_2_PARAMETERS_MSMSTOLERANCE_value	0.1
RESULTS_SEARCH_2_PARAMETERS_MS_STANDARD_DEVIATION_type	dalton
RESULTS_SEARCH_2_PARAMETERS_MS_STANDARD_DEVIATION_value	0.0011
RESULTS_SEARCH_2_PARAMETERS_MSMS_STANDARD_DEVIATION_type	dalton
RESULTS_SEARCH_2_PARAMETERS_MSMS_STANDARD_DEVIATION_value	0.01
RESULTS_SEARCH_2_PARAMETERS_FASTA_filename	C:\AB SCIEX\ProteinPilot Data\SearchDatabases\Natalie_Turner_Cattle_cRAP_combined_2020.fasta
RESULTS_SEARCH_2_PARAMETERS_AUTO_CALIBRATION_ms	TRUE
RESULTS_SEARCH_2_PARAMETERS_AUTO_CALIBRATION_msexport	FALSE
RESULTS_SEARCH_2_PARAMETERS_AUTO_CALIBRATION_msms	TRUE
RESULTS_SEARCH_2_PARAMETERS_AUTO_CALIBRATION_msmstolsdratio	2.75
RESULTS_SEARCH_2_PARAMETERS_AUTO_CALIBRATION_mstolsdratio	7
RESULTS_SEARCH_2_PARAMETERS_AUTO_CALIBRATION_squareroot	TRUE
RESULTS_SEARCH_2_PARAMETERS_AUTO_CALIBRATION_type	dalton
RESULTS_SEARCH_2_PARAMETERS_AUTO_CALIBRATION_MCP_d_s_s_f	0.0666667
RESULTS_SEARCH_2_PARAMETERS_AUTO_CALIBRATION_MCP_d_s_w_f	3
RESULTS_SEARCH_2_PARAMETERS_AUTO_CALIBRATION_MCP_m_f_r_mbc	200
RESULTS_SEARCH_2_PARAMETERS_AUTO_CALIBRATION_MCP_m_m_c	10
RESULTS_SEARCH_2_PARAMETERS_AUTO_CALIBRATION_MCP_m_m_f_s	0.25
RESULTS_SEARCH_2_PARAMETERS_AUTO_CALIBRATION_MCP_m_m_p_f	0.33
RESULTS_SEARCH_2_PARAMETERS_AUTO_CALIBRATION_MCP_m_m_p_rms_f	1
RESULTS_SEARCH_2_PARAMETERS_AUTO_CALIBRATION_MCP_m_p_t_f	1
RESULTS_SEARCH_2_PARAMETERS_AUTO_CALIBRATION_MCP_m_r_h_n_b	15
RESULTS_SEARCH_2_PARAMETERS_AUTO_CALIBRATION_MCP_m_z_n_s	99
RESULTS_SEARCH_2_PARAMETERS_AUTO_CALIBRATION_MCP_m_z_s_mn_f_r	0.0666667
RESULTS_SEARCH_2_PARAMETERS_AUTO_CALIBRATION_MCP_m_z_s_mx_f_r	0.1
RESULTS_SEARCH_2_PARAMETERS_MS_AUTO_CALIBRATION_OUT_avres	1.43788e-09
RESULTS_SEARCH_2_PARAMETERS_MS_AUTO_CALIBRATION_OUT_c0	-0.000574874
RESULTS_SEARCH_2_PARAMETERS_MS_AUTO_CALIBRATION_OUT_c1minus1	2.07002e-05
RESULTS_SEARCH_2_PARAMETERS_MS_AUTO_CALIBRATION_OUT_c2	0
RESULTS_SEARCH_2_PARAMETERS_MS_AUTO_CALIBRATION_OUT_file	1
RESULTS_SEARCH_2_PARAMETERS_MS_AUTO_CALIBRATION_OUT_partnumber	1
RESULTS_SEARCH_2_PARAMETERS_MS_AUTO_CALIBRATION_OUT_polyorder	1
RESULTS_SEARCH_2_PARAMETERS_MS_AUTO_CALIBRATION_OUT_sample	1
RESULTS_SEARCH_2_PARAMETERS_MS_AUTO_CALIBRATION_OUT_squareroot	TRUE
RESULTS_SEARCH_2_PARAMETERS_MSMS_AUTO_CALIBRATION_OUT_avres	-6.46112e-08
RESULTS_SEARCH_2_PARAMETERS_MSMS_AUTO_CALIBRATION_OUT_c0	-0.000452626
RESULTS_SEARCH_2_PARAMETERS_MSMS_AUTO_CALIBRATION_OUT_c1minus1	1.58693e-05
RESULTS_SEARCH_2_PARAMETERS_MSMS_AUTO_CALIBRATION_OUT_c2	0
RESULTS_SEARCH_2_PARAMETERS_MSMS_AUTO_CALIBRATION_OUT_file	1
RESULTS_SEARCH_2_PARAMETERS_MSMS_AUTO_CALIBRATION_OUT_partnumber	1
RESULTS_SEARCH_2_PARAMETERS_MSMS_AUTO_CALIBRATION_OUT_polyorder	1
RESULTS_SEARCH_2_PARAMETERS_MSMS_AUTO_CALIBRATION_OUT_sample	1
RESULTS_SEARCH_2_PARAMETERS_MSMS_AUTO_CALIBRATION_OUT_squareroot	TRUE
RESULTS_SEARCH_2_PARAMETERS_MAX_PRECURSORS_FRAGLET	5
RESULTS_SEARCH_2_PARAMETERS_MAX_PRECURSORS_TAGLET	1
RESULTS_SEARCH_2_PARAMETERS_PRECURSORS_DR_FRAGLET	10
RESULTS_SEARCH_2_PARAMETERS_PRECURSORS_DR_TAGLET	3
RESULTS_SEARCH_2_PARAMETERS_DEFAULT_CHARGE_STATE_1_charge	2
RESULTS_SEARCH_2_PARAMETERS_DEFAULT_CHARGE_STATE_1_probability	1
RESULTS_SEARCH_2_PARAMETERS_DEFAULT_CHARGE_STATE_2_charge	3
RESULTS_SEARCH_2_PARAMETERS_DEFAULT_CHARGE_STATE_2_probability	1
RESULTS_SEARCH_2_PARAMETERS_DEFAULT_CHARGE_STATE_3_charge	4
RESULTS_SEARCH_2_PARAMETERS_DEFAULT_CHARGE_STATE_3_probability	1
RESULTS_SEARCH_2_PARAMETERS_VERSION	5.0.2.0, 5346
RESULTS_SEARCH_2_PARAMETERS_PARAGON_VERSION	5.0.2.0, 5174
RESULTS_SEARCH_2_PARAMETERS_APPLICATION	ProteinPilot(tm) Software
RESULTS_SEARCH_2_PARAMETERS_PROGROUP_alternativedispositionmaximumfoldprobabilitydrop	100
RESULTS_SEARCH_2_PARAMETERS_PROGROUP_alternativedispositionmaximumfoldscoredrop	2
RESULTS_SEARCH_2_PARAMETERS_PROGROUP_autodiscordantpeptidethreshold	0.3
RESULTS_SEARCH_2_PARAMETERS_PROGROUP_bayesconfidencecalclulation	TRUE
RESULTS_SEARCH_2_PARAMETERS_PROGROUP_calibrateconfidence	TRUE
RESULTS_SEARCH_2_PARAMETERS_PROGROUP_compresspeptides	FALSE
RESULTS_SEARCH_2_PARAMETERS_PROGROUP_confidencepercentthresholdforexcludingothersfromquant	15
RESULTS_SEARCH_2_PARAMETERS_PROGROUP_confidencepercentthresholdforincludingselfinquant	15
RESULTS_SEARCH_2_PARAMETERS_PROGROUP_donotstoremspeaklists	FALSE
RESULTS_SEARCH_2_PARAMETERS_PROGROUP_fasta	C:\AB SCIEX\ProteinPilot Data\SearchDatabases\Natalie_Turner_Cattle_cRAP_combined_2020.fasta
RESULTS_SEARCH_2_PARAMETERS_PROGROUP_featuregroupminpepconf	0.66
RESULTS_SEARCH_2_PARAMETERS_PROGROUP_featuregroupminups	0.47
RESULTS_SEARCH_2_PARAMETERS_PROGROUP_focusingintersection	4
RESULTS_SEARCH_2_PARAMETERS_PROGROUP_focusingminimummatchconfidence	0.1
RESULTS_SEARCH_2_PARAMETERS_PROGROUP_focusingminunusedprotscore	0.1
RESULTS_SEARCH_2_PARAMETERS_PROGROUP_focusingsubsetcutoff	6
RESULTS_SEARCH_2_PARAMETERS_PROGROUP_intersection	1.3
RESULTS_SEARCH_2_PARAMETERS_PROGROUP_minimummatchconfidencecutoff	0.001
RESULTS_SEARCH_2_PARAMETERS_PROGROUP_minunusedprotscore	0.0458
RESULTS_SEARCH_2_PARAMETERS_PROGROUP_subsetcutoff	2
RESULTS_SEARCH_2_PARAMETERS_PROGROUP_uniprotservicehttpssupported	TRUE
RESULTS_SEARCH_2_PARAMETERS_PROGROUP_unusedprotscorethresholdforexcludingothersfromquant	1.3
RESULTS_SEARCH_2_PARAMETERS_PEAKLIST_count	3782
RESULTS_SEARCH_2_PARAMETERS_PEAKLIST_filenumber	1
RESULTS_SEARCH_2_PARAMETERS_PEAKLIST_original_count	3782
RESULTS_SEARCH_2_PARAMETERS_PEAKLIST_originalfilename	I:\lcmsabsciex5600\BACKUP(lims)\NPT035-039 DDA\20210423D_DDA_NPT37.wiff
RESULTS_SEARCH_2_PARAMETERS_PEAKLIST_partnumber	1
RESULTS_SEARCH_2_PARAMETERS_QUANT_TYPE_background_correction	FALSE
RESULTS_SEARCH_2_PARAMETERS_QUANT_TYPE_bias_correction	TRUE
RESULTS_SEARCH_2_PARAMETERS_QUANT_TYPE_keep_extreme_peptides_over_fraction	0
RESULTS_SEARCH_2_PARAMETERS_QUANT_TYPE_low_confidence_check	TRUE
RESULTS_SEARCH_2_PARAMETERS_QUANT_TYPE_low_intensity_check	TRUE
RESULTS_SEARCH_2_PARAMETERS_QUANT_TYPE_median_statistic	TRUE
RESULTS_SEARCH_2_PARAMETERS_QUANT_TYPE_mod_check	TRUE
RESULTS_SEARCH_2_PARAMETERS_QUANT_TYPE_quant_threshold	-1
RESULTS_SEARCH_2_PARAMETERS_QUANT_TYPE_quant_threshold_sn	9
RESULTS_SEARCH_2_PARAMETERS_QUANT_TYPE_separate_searches	FALSE
RESULTS_SEARCH_2_PARAMETERS_QUANT_TYPE_shared_msms_check	TRUE
RESULTS_SEARCH_2_PARAMETERS_PARAGON_METHOD_SETTINGS_UI_SAMPLE_TYPE	Identification
RESULTS_SEARCH_2_PARAMETERS_PARAGON_METHOD_SETTINGS_UI_CYS_ALKYLATION	Iodoacetamide
RESULTS_SEARCH_2_PARAMETERS_PARAGON_METHOD_SETTINGS_UI_DIGESTION	Trypsin
RESULTS_SEARCH_2_PARAMETERS_PARAGON_METHOD_SETTINGS_UI_SPECIAL_FACTOR	Urea denaturation
RESULTS_SEARCH_2_PARAMETERS_PARAGON_METHOD_SETTINGS_UI_INSTRUMENT	TripleTOF 6600
RESULTS_SEARCH_2_PARAMETERS_PARAGON_METHOD_SETTINGS_UI_SEARCH_EFFORT	Thorough
RESULTS_SEARCH_2_PARAMETERS_PARAGON_METHOD_SETTINGS_UI_ID_FOCUS	Amino acid substitutions
RESULTS_SEARCH_2_PARAMETERS_PARAGON_METHOD_SETTINGS_UI_USER_NAME	QUTAD\carfp2
RESULTS_SEARCH_2_PARAMETERS_PARAGON_METHOD_SETTINGS_UI_MACHINE_NAME	HPCPROTEIN02
RESULTS_SEARCH_2_PARAMETERS_PARAGON_METHOD_SETTINGS_UI_SEARCH_ID	6.37551e+17
RESULTS_SEARCH_2_PARAMETERS_PARAGON_METHOD_SETTINGS_UI_START_TIME	2021-04-27 19:04:36
RESULTS_SEARCH_2_PARAMETERS_PARAGON_METHOD_SETTINGS_UI_MIN_UNUSED_PROTSCORE	0.0458
RESULTS_SEARCH_2_PARAMETERS_PARAGON_METHOD_SETTINGS_UI_PSPEP	TRUE
RESULTS_SEARCH_3_time_cpu	45848
RESULTS_SEARCH_3_time_duration	46674
RESULTS_SEARCH_3_version	5.0.2.5174
RESULTS_SEARCH_3_xml:id	SEARCH:1:637551470756043936_1
RESULTS_SEARCH_3_PARAMETERS_chemical_data_edited	FALSE
RESULTS_SEARCH_3_PARAMETERS_do_multiprecursor_search	TRUE
RESULTS_SEARCH_3_PARAMETERS_do_reverse_search	TRUE
RESULTS_SEARCH_3_PARAMETERS_max_quant_labels	35
RESULTS_SEARCH_3_PARAMETERS_maxresults	15
RESULTS_SEARCH_3_PARAMETERS_separate_searches	FALSE
RESULTS_SEARCH_3_PARAMETERS_MSTOLERANCE_type	dalton
RESULTS_SEARCH_3_PARAMETERS_MSTOLERANCE_value	0.05
RESULTS_SEARCH_3_PARAMETERS_MSMSTOLERANCE_type	dalton
RESULTS_SEARCH_3_PARAMETERS_MSMSTOLERANCE_value	0.1
RESULTS_SEARCH_3_PARAMETERS_MS_STANDARD_DEVIATION_type	dalton
RESULTS_SEARCH_3_PARAMETERS_MS_STANDARD_DEVIATION_value	0.0011
RESULTS_SEARCH_3_PARAMETERS_MSMS_STANDARD_DEVIATION_type	dalton
RESULTS_SEARCH_3_PARAMETERS_MSMS_STANDARD_DEVIATION_value	0.01
RESULTS_SEARCH_3_PARAMETERS_FASTA_filename	C:\AB SCIEX\ProteinPilot Data\SearchDatabases\Natalie_Turner_Cattle_cRAP_combined_2020.fasta
RESULTS_SEARCH_3_PARAMETERS_AUTO_CALIBRATION_ms	TRUE
RESULTS_SEARCH_3_PARAMETERS_AUTO_CALIBRATION_msexport	FALSE
RESULTS_SEARCH_3_PARAMETERS_AUTO_CALIBRATION_msms	TRUE
RESULTS_SEARCH_3_PARAMETERS_AUTO_CALIBRATION_msmstolsdratio	2.75
RESULTS_SEARCH_3_PARAMETERS_AUTO_CALIBRATION_mstolsdratio	7
RESULTS_SEARCH_3_PARAMETERS_AUTO_CALIBRATION_squareroot	TRUE
RESULTS_SEARCH_3_PARAMETERS_AUTO_CALIBRATION_type	dalton
RESULTS_SEARCH_3_PARAMETERS_AUTO_CALIBRATION_MCP_d_s_s_f	0.0666667
RESULTS_SEARCH_3_PARAMETERS_AUTO_CALIBRATION_MCP_d_s_w_f	3
RESULTS_SEARCH_3_PARAMETERS_AUTO_CALIBRATION_MCP_m_f_r_mbc	200
RESULTS_SEARCH_3_PARAMETERS_AUTO_CALIBRATION_MCP_m_m_c	10
RESULTS_SEARCH_3_PARAMETERS_AUTO_CALIBRATION_MCP_m_m_f_s	0.25
RESULTS_SEARCH_3_PARAMETERS_AUTO_CALIBRATION_MCP_m_m_p_f	0.33
RESULTS_SEARCH_3_PARAMETERS_AUTO_CALIBRATION_MCP_m_m_p_rms_f	1
RESULTS_SEARCH_3_PARAMETERS_AUTO_CALIBRATION_MCP_m_p_t_f	1
RESULTS_SEARCH_3_PARAMETERS_AUTO_CALIBRATION_MCP_m_r_h_n_b	15
RESULTS_SEARCH_3_PARAMETERS_AUTO_CALIBRATION_MCP_m_z_n_s	99
RESULTS_SEARCH_3_PARAMETERS_AUTO_CALIBRATION_MCP_m_z_s_mn_f_r	0.0666667
RESULTS_SEARCH_3_PARAMETERS_AUTO_CALIBRATION_MCP_m_z_s_mx_f_r	0.1
RESULTS_SEARCH_3_PARAMETERS_MS_AUTO_CALIBRATION_OUT_avres	1.6705e-08
RESULTS_SEARCH_3_PARAMETERS_MS_AUTO_CALIBRATION_OUT_c0	-0.000601508
RESULTS_SEARCH_3_PARAMETERS_MS_AUTO_CALIBRATION_OUT_c1minus1	2.15948e-05
RESULTS_SEARCH_3_PARAMETERS_MS_AUTO_CALIBRATION_OUT_c2	0
RESULTS_SEARCH_3_PARAMETERS_MS_AUTO_CALIBRATION_OUT_file	1
RESULTS_SEARCH_3_PARAMETERS_MS_AUTO_CALIBRATION_OUT_partnumber	2
RESULTS_SEARCH_3_PARAMETERS_MS_AUTO_CALIBRATION_OUT_polyorder	1
RESULTS_SEARCH_3_PARAMETERS_MS_AUTO_CALIBRATION_OUT_sample	1
RESULTS_SEARCH_3_PARAMETERS_MS_AUTO_CALIBRATION_OUT_squareroot	TRUE
RESULTS_SEARCH_3_PARAMETERS_MSMS_AUTO_CALIBRATION_OUT_avres	-1.90035e-07
RESULTS_SEARCH_3_PARAMETERS_MSMS_AUTO_CALIBRATION_OUT_c0	-0.00045884
RESULTS_SEARCH_3_PARAMETERS_MSMS_AUTO_CALIBRATION_OUT_c1minus1	1.63107e-05
RESULTS_SEARCH_3_PARAMETERS_MSMS_AUTO_CALIBRATION_OUT_c2	0
RESULTS_SEARCH_3_PARAMETERS_MSMS_AUTO_CALIBRATION_OUT_file	1
RESULTS_SEARCH_3_PARAMETERS_MSMS_AUTO_CALIBRATION_OUT_partnumber	1900-01-02
RESULTS_SEARCH_3_PARAMETERS_MSMS_AUTO_CALIBRATION_OUT_polyorder	1
RESULTS_SEARCH_3_PARAMETERS_MSMS_AUTO_CALIBRATION_OUT_sample	1
RESULTS_SEARCH_3_PARAMETERS_MSMS_AUTO_CALIBRATION_OUT_squareroot	TRUE
RESULTS_SEARCH_3_PARAMETERS_MAX_PRECURSORS_FRAGLET	5
RESULTS_SEARCH_3_PARAMETERS_MAX_PRECURSORS_TAGLET	1
RESULTS_SEARCH_3_PARAMETERS_PRECURSORS_DR_FRAGLET	10
RESULTS_SEARCH_3_PARAMETERS_PRECURSORS_DR_TAGLET	3
RESULTS_SEARCH_3_PARAMETERS_DEFAULT_CHARGE_STATE_1_charge	2
RESULTS_SEARCH_3_PARAMETERS_DEFAULT_CHARGE_STATE_1_probability	1
RESULTS_SEARCH_3_PARAMETERS_DEFAULT_CHARGE_STATE_2_charge	3
RESULTS_SEARCH_3_PARAMETERS_DEFAULT_CHARGE_STATE_2_probability	1
RESULTS_SEARCH_3_PARAMETERS_DEFAULT_CHARGE_STATE_3_charge	4
RESULTS_SEARCH_3_PARAMETERS_DEFAULT_CHARGE_STATE_3_probability	1
RESULTS_SEARCH_3_PARAMETERS_VERSION	5.0.2.0, 5346
RESULTS_SEARCH_3_PARAMETERS_PARAGON_VERSION	5.0.2.0, 5174
RESULTS_SEARCH_3_PARAMETERS_APPLICATION	ProteinPilot(tm) Software
RESULTS_SEARCH_3_PARAMETERS_PROGROUP_alternativedispositionmaximumfoldprobabilitydrop	100
RESULTS_SEARCH_3_PARAMETERS_PROGROUP_alternativedispositionmaximumfoldscoredrop	2
RESULTS_SEARCH_3_PARAMETERS_PROGROUP_autodiscordantpeptidethreshold	0.3
RESULTS_SEARCH_3_PARAMETERS_PROGROUP_bayesconfidencecalclulation	TRUE
RESULTS_SEARCH_3_PARAMETERS_PROGROUP_calibrateconfidence	TRUE
RESULTS_SEARCH_3_PARAMETERS_PROGROUP_compresspeptides	FALSE
RESULTS_SEARCH_3_PARAMETERS_PROGROUP_confidencepercentthresholdforexcludingothersfromquant	15
RESULTS_SEARCH_3_PARAMETERS_PROGROUP_confidencepercentthresholdforincludingselfinquant	15
RESULTS_SEARCH_3_PARAMETERS_PROGROUP_donotstoremspeaklists	FALSE
RESULTS_SEARCH_3_PARAMETERS_PROGROUP_fasta	C:\AB SCIEX\ProteinPilot Data\SearchDatabases\Natalie_Turner_Cattle_cRAP_combined_2020.fasta
RESULTS_SEARCH_3_PARAMETERS_PROGROUP_featuregroupminpepconf	0.66
RESULTS_SEARCH_3_PARAMETERS_PROGROUP_featuregroupminups	0.47
RESULTS_SEARCH_3_PARAMETERS_PROGROUP_focusingintersection	4
RESULTS_SEARCH_3_PARAMETERS_PROGROUP_focusingminimummatchconfidence	0.1
RESULTS_SEARCH_3_PARAMETERS_PROGROUP_focusingminunusedprotscore	0.1
RESULTS_SEARCH_3_PARAMETERS_PROGROUP_focusingsubsetcutoff	6
RESULTS_SEARCH_3_PARAMETERS_PROGROUP_intersection	1900-01-01 07:12:00
RESULTS_SEARCH_3_PARAMETERS_PROGROUP_minimummatchconfidencecutoff	0.001
RESULTS_SEARCH_3_PARAMETERS_PROGROUP_minunusedprotscore	0.0458
RESULTS_SEARCH_3_PARAMETERS_PROGROUP_subsetcutoff	2
RESULTS_SEARCH_3_PARAMETERS_PROGROUP_uniprotservicehttpssupported	TRUE
RESULTS_SEARCH_3_PARAMETERS_PROGROUP_unusedprotscorethresholdforexcludingothersfromquant	1.3
RESULTS_SEARCH_3_PARAMETERS_PEAKLIST_count	3748
RESULTS_SEARCH_3_PARAMETERS_PEAKLIST_filenumber	1
RESULTS_SEARCH_3_PARAMETERS_PEAKLIST_original_count	3748
RESULTS_SEARCH_3_PARAMETERS_PEAKLIST_originalfilename	I:\lcmsabsciex5600\BACKUP(lims)\NPT035-039 DDA\20210423D_DDA_NPT37.wiff
RESULTS_SEARCH_3_PARAMETERS_PEAKLIST_partnumber	2
RESULTS_SEARCH_3_PARAMETERS_QUANT_TYPE_background_correction	FALSE
RESULTS_SEARCH_3_PARAMETERS_QUANT_TYPE_bias_correction	TRUE
RESULTS_SEARCH_3_PARAMETERS_QUANT_TYPE_keep_extreme_peptides_over_fraction	0
RESULTS_SEARCH_3_PARAMETERS_QUANT_TYPE_low_confidence_check	TRUE
RESULTS_SEARCH_3_PARAMETERS_QUANT_TYPE_low_intensity_check	TRUE
RESULTS_SEARCH_3_PARAMETERS_QUANT_TYPE_median_statistic	TRUE
RESULTS_SEARCH_3_PARAMETERS_QUANT_TYPE_mod_check	TRUE
RESULTS_SEARCH_3_PARAMETERS_QUANT_TYPE_quant_threshold	-1
RESULTS_SEARCH_3_PARAMETERS_QUANT_TYPE_quant_threshold_sn	9
RESULTS_SEARCH_3_PARAMETERS_QUANT_TYPE_separate_searches	FALSE
RESULTS_SEARCH_3_PARAMETERS_QUANT_TYPE_shared_msms_check	TRUE
RESULTS_SEARCH_3_PARAMETERS_PARAGON_METHOD_SETTINGS_UI_SAMPLE_TYPE	Identification
RESULTS_SEARCH_3_PARAMETERS_PARAGON_METHOD_SETTINGS_UI_CYS_ALKYLATION	Iodoacetamide
RESULTS_SEARCH_3_PARAMETERS_PARAGON_METHOD_SETTINGS_UI_DIGESTION	Trypsin
RESULTS_SEARCH_3_PARAMETERS_PARAGON_METHOD_SETTINGS_UI_SPECIAL_FACTOR	Urea denaturation
RESULTS_SEARCH_3_PARAMETERS_PARAGON_METHOD_SETTINGS_UI_INSTRUMENT	TripleTOF 6600
RESULTS_SEARCH_3_PARAMETERS_PARAGON_METHOD_SETTINGS_UI_SEARCH_EFFORT	Thorough
RESULTS_SEARCH_3_PARAMETERS_PARAGON_METHOD_SETTINGS_UI_ID_FOCUS	Amino acid substitutions
RESULTS_SEARCH_3_PARAMETERS_PARAGON_METHOD_SETTINGS_UI_USER_NAME	QUTAD\carfp2
RESULTS_SEARCH_3_PARAMETERS_PARAGON_METHOD_SETTINGS_UI_MACHINE_NAME	HPCPROTEIN02
RESULTS_SEARCH_3_PARAMETERS_PARAGON_METHOD_SETTINGS_UI_SEARCH_ID	6.37551e+17
RESULTS_SEARCH_3_PARAMETERS_PARAGON_METHOD_SETTINGS_UI_START_TIME	2021-04-27 19:04:36
RESULTS_SEARCH_3_PARAMETERS_PARAGON_METHOD_SETTINGS_UI_MIN_UNUSED_PROTSCORE	0.0458
RESULTS_SEARCH_3_PARAMETERS_PARAGON_METHOD_SETTINGS_UI_PSPEP	TRUE
RESULTS_SEARCH_4_time_cpu	122991
RESULTS_SEARCH_4_time_duration	123738
RESULTS_SEARCH_4_version	5.0.2.5174
RESULTS_SEARCH_4_xml:id	SEARCH:2:637551470756043936_1
RESULTS_SEARCH_4_PARAMETERS_chemical_data_edited	FALSE
RESULTS_SEARCH_4_PARAMETERS_do_multiprecursor_search	TRUE
RESULTS_SEARCH_4_PARAMETERS_do_reverse_search	TRUE
RESULTS_SEARCH_4_PARAMETERS_max_quant_labels	35
RESULTS_SEARCH_4_PARAMETERS_maxresults	15
RESULTS_SEARCH_4_PARAMETERS_separate_searches	FALSE
RESULTS_SEARCH_4_PARAMETERS_MSTOLERANCE_type	dalton
RESULTS_SEARCH_4_PARAMETERS_MSTOLERANCE_value	0.05
RESULTS_SEARCH_4_PARAMETERS_MSMSTOLERANCE_type	dalton
RESULTS_SEARCH_4_PARAMETERS_MSMSTOLERANCE_value	0.1
RESULTS_SEARCH_4_PARAMETERS_MS_STANDARD_DEVIATION_type	dalton
RESULTS_SEARCH_4_PARAMETERS_MS_STANDARD_DEVIATION_value	0.0011
RESULTS_SEARCH_4_PARAMETERS_MSMS_STANDARD_DEVIATION_type	dalton
RESULTS_SEARCH_4_PARAMETERS_MSMS_STANDARD_DEVIATION_value	0.01
RESULTS_SEARCH_4_PARAMETERS_FASTA_filename	C:\AB SCIEX\ProteinPilot Data\SearchDatabases\Natalie_Turner_Cattle_cRAP_combined_2020.fasta
RESULTS_SEARCH_4_PARAMETERS_AUTO_CALIBRATION_ms	TRUE
RESULTS_SEARCH_4_PARAMETERS_AUTO_CALIBRATION_msexport	FALSE
RESULTS_SEARCH_4_PARAMETERS_AUTO_CALIBRATION_msms	TRUE
RESULTS_SEARCH_4_PARAMETERS_AUTO_CALIBRATION_msmstolsdratio	2.75
RESULTS_SEARCH_4_PARAMETERS_AUTO_CALIBRATION_mstolsdratio	7
RESULTS_SEARCH_4_PARAMETERS_AUTO_CALIBRATION_squareroot	TRUE
RESULTS_SEARCH_4_PARAMETERS_AUTO_CALIBRATION_type	dalton
RESULTS_SEARCH_4_PARAMETERS_AUTO_CALIBRATION_MCP_d_s_s_f	0.0666667
RESULTS_SEARCH_4_PARAMETERS_AUTO_CALIBRATION_MCP_d_s_w_f	3
RESULTS_SEARCH_4_PARAMETERS_AUTO_CALIBRATION_MCP_m_f_r_mbc	200
RESULTS_SEARCH_4_PARAMETERS_AUTO_CALIBRATION_MCP_m_m_c	10
RESULTS_SEARCH_4_PARAMETERS_AUTO_CALIBRATION_MCP_m_m_f_s	0.25
RESULTS_SEARCH_4_PARAMETERS_AUTO_CALIBRATION_MCP_m_m_p_f	0.33
RESULTS_SEARCH_4_PARAMETERS_AUTO_CALIBRATION_MCP_m_m_p_rms_f	1
RESULTS_SEARCH_4_PARAMETERS_AUTO_CALIBRATION_MCP_m_p_t_f	1
RESULTS_SEARCH_4_PARAMETERS_AUTO_CALIBRATION_MCP_m_r_h_n_b	15
RESULTS_SEARCH_4_PARAMETERS_AUTO_CALIBRATION_MCP_m_z_n_s	99
RESULTS_SEARCH_4_PARAMETERS_AUTO_CALIBRATION_MCP_m_z_s_mn_f_r	0.0666667
RESULTS_SEARCH_4_PARAMETERS_AUTO_CALIBRATION_MCP_m_z_s_mx_f_r	0.1
RESULTS_SEARCH_4_PARAMETERS_MS_AUTO_CALIBRATION_OUT_avres	1.6705e-08
RESULTS_SEARCH_4_PARAMETERS_MS_AUTO_CALIBRATION_OUT_c0	-0.000601508
RESULTS_SEARCH_4_PARAMETERS_MS_AUTO_CALIBRATION_OUT_c1minus1	2.15948e-05
RESULTS_SEARCH_4_PARAMETERS_MS_AUTO_CALIBRATION_OUT_c2	0
RESULTS_SEARCH_4_PARAMETERS_MS_AUTO_CALIBRATION_OUT_file	1
RESULTS_SEARCH_4_PARAMETERS_MS_AUTO_CALIBRATION_OUT_partnumber	2
RESULTS_SEARCH_4_PARAMETERS_MS_AUTO_CALIBRATION_OUT_polyorder	1
RESULTS_SEARCH_4_PARAMETERS_MS_AUTO_CALIBRATION_OUT_sample	1
RESULTS_SEARCH_4_PARAMETERS_MS_AUTO_CALIBRATION_OUT_squareroot	TRUE
RESULTS_SEARCH_4_PARAMETERS_MSMS_AUTO_CALIBRATION_OUT_avres	-1.90035e-07
RESULTS_SEARCH_4_PARAMETERS_MSMS_AUTO_CALIBRATION_OUT_c0	-0.00045884
RESULTS_SEARCH_4_PARAMETERS_MSMS_AUTO_CALIBRATION_OUT_c1minus1	1.63107e-05
RESULTS_SEARCH_4_PARAMETERS_MSMS_AUTO_CALIBRATION_OUT_c2	0
RESULTS_SEARCH_4_PARAMETERS_MSMS_AUTO_CALIBRATION_OUT_file	1
RESULTS_SEARCH_4_PARAMETERS_MSMS_AUTO_CALIBRATION_OUT_partnumber	2
RESULTS_SEARCH_4_PARAMETERS_MSMS_AUTO_CALIBRATION_OUT_polyorder	1
RESULTS_SEARCH_4_PARAMETERS_MSMS_AUTO_CALIBRATION_OUT_sample	1
RESULTS_SEARCH_4_PARAMETERS_MSMS_AUTO_CALIBRATION_OUT_squareroot	TRUE
RESULTS_SEARCH_4_PARAMETERS_MAX_PRECURSORS_FRAGLET	5
RESULTS_SEARCH_4_PARAMETERS_MAX_PRECURSORS_TAGLET	1
RESULTS_SEARCH_4_PARAMETERS_PRECURSORS_DR_FRAGLET	10
RESULTS_SEARCH_4_PARAMETERS_PRECURSORS_DR_TAGLET	3
RESULTS_SEARCH_4_PARAMETERS_DEFAULT_CHARGE_STATE_1_charge	2
RESULTS_SEARCH_4_PARAMETERS_DEFAULT_CHARGE_STATE_1_probability	1
RESULTS_SEARCH_4_PARAMETERS_DEFAULT_CHARGE_STATE_2_charge	3
RESULTS_SEARCH_4_PARAMETERS_DEFAULT_CHARGE_STATE_2_probability	1
RESULTS_SEARCH_4_PARAMETERS_DEFAULT_CHARGE_STATE_3_charge	4
RESULTS_SEARCH_4_PARAMETERS_DEFAULT_CHARGE_STATE_3_probability	1
RESULTS_SEARCH_4_PARAMETERS_VERSION	5.0.2.0, 5346
RESULTS_SEARCH_4_PARAMETERS_PARAGON_VERSION	5.0.2.0, 5174
RESULTS_SEARCH_4_PARAMETERS_APPLICATION	ProteinPilot(tm) Software
RESULTS_SEARCH_4_PARAMETERS_PROGROUP_alternativedispositionmaximumfoldprobabilitydrop	100
RESULTS_SEARCH_4_PARAMETERS_PROGROUP_alternativedispositionmaximumfoldscoredrop	2
RESULTS_SEARCH_4_PARAMETERS_PROGROUP_autodiscordantpeptidethreshold	0.3
RESULTS_SEARCH_4_PARAMETERS_PROGROUP_bayesconfidencecalclulation	TRUE
RESULTS_SEARCH_4_PARAMETERS_PROGROUP_calibrateconfidence	TRUE
RESULTS_SEARCH_4_PARAMETERS_PROGROUP_compresspeptides	FALSE
RESULTS_SEARCH_4_PARAMETERS_PROGROUP_confidencepercentthresholdforexcludingothersfromquant	15
RESULTS_SEARCH_4_PARAMETERS_PROGROUP_confidencepercentthresholdforincludingselfinquant	15
RESULTS_SEARCH_4_PARAMETERS_PROGROUP_donotstoremspeaklists	FALSE
RESULTS_SEARCH_4_PARAMETERS_PROGROUP_fasta	C:\AB SCIEX\ProteinPilot Data\SearchDatabases\Natalie_Turner_Cattle_cRAP_combined_2020.fasta
RESULTS_SEARCH_4_PARAMETERS_PROGROUP_featuregroupminpepconf	0.66
RESULTS_SEARCH_4_PARAMETERS_PROGROUP_featuregroupminups	0.47
RESULTS_SEARCH_4_PARAMETERS_PROGROUP_focusingintersection	4
RESULTS_SEARCH_4_PARAMETERS_PROGROUP_focusingminimummatchconfidence	0.1
RESULTS_SEARCH_4_PARAMETERS_PROGROUP_focusingminunusedprotscore	0.1
RESULTS_SEARCH_4_PARAMETERS_PROGROUP_focusingsubsetcutoff	6
RESULTS_SEARCH_4_PARAMETERS_PROGROUP_intersection	1.3
RESULTS_SEARCH_4_PARAMETERS_PROGROUP_minimummatchconfidencecutoff	0.001
RESULTS_SEARCH_4_PARAMETERS_PROGROUP_minunusedprotscore	0.0458
RESULTS_SEARCH_4_PARAMETERS_PROGROUP_subsetcutoff	2
RESULTS_SEARCH_4_PARAMETERS_PROGROUP_uniprotservicehttpssupported	TRUE
RESULTS_SEARCH_4_PARAMETERS_PROGROUP_unusedprotscorethresholdforexcludingothersfromquant	1.3
RESULTS_SEARCH_4_PARAMETERS_PEAKLIST_count	3748
RESULTS_SEARCH_4_PARAMETERS_PEAKLIST_filenumber	1
RESULTS_SEARCH_4_PARAMETERS_PEAKLIST_original_count	3748
RESULTS_SEARCH_4_PARAMETERS_PEAKLIST_originalfilename	I:\lcmsabsciex5600\BACKUP(lims)\NPT035-039 DDA\20210423D_DDA_NPT37.wiff
RESULTS_SEARCH_4_PARAMETERS_PEAKLIST_partnumber	2
RESULTS_SEARCH_4_PARAMETERS_QUANT_TYPE_background_correction	FALSE
RESULTS_SEARCH_4_PARAMETERS_QUANT_TYPE_bias_correction	TRUE
RESULTS_SEARCH_4_PARAMETERS_QUANT_TYPE_keep_extreme_peptides_over_fraction	0
RESULTS_SEARCH_4_PARAMETERS_QUANT_TYPE_low_confidence_check	TRUE
RESULTS_SEARCH_4_PARAMETERS_QUANT_TYPE_low_intensity_check	TRUE
RESULTS_SEARCH_4_PARAMETERS_QUANT_TYPE_median_statistic	TRUE
RESULTS_SEARCH_4_PARAMETERS_QUANT_TYPE_mod_check	TRUE
RESULTS_SEARCH_4_PARAMETERS_QUANT_TYPE_quant_threshold	-1
RESULTS_SEARCH_4_PARAMETERS_QUANT_TYPE_quant_threshold_sn	9
RESULTS_SEARCH_4_PARAMETERS_QUANT_TYPE_separate_searches	FALSE
RESULTS_SEARCH_4_PARAMETERS_QUANT_TYPE_shared_msms_check	TRUE
RESULTS_SEARCH_4_PARAMETERS_PARAGON_METHOD_SETTINGS_UI_SAMPLE_TYPE	Identification
RESULTS_SEARCH_4_PARAMETERS_PARAGON_METHOD_SETTINGS_UI_CYS_ALKYLATION	Iodoacetamide
RESULTS_SEARCH_4_PARAMETERS_PARAGON_METHOD_SETTINGS_UI_DIGESTION	Trypsin
RESULTS_SEARCH_4_PARAMETERS_PARAGON_METHOD_SETTINGS_UI_SPECIAL_FACTOR	Urea denaturation
RESULTS_SEARCH_4_PARAMETERS_PARAGON_METHOD_SETTINGS_UI_INSTRUMENT	TripleTOF 6600
RESULTS_SEARCH_4_PARAMETERS_PARAGON_METHOD_SETTINGS_UI_SEARCH_EFFORT	Thorough
RESULTS_SEARCH_4_PARAMETERS_PARAGON_METHOD_SETTINGS_UI_ID_FOCUS	Amino acid substitutions
RESULTS_SEARCH_4_PARAMETERS_PARAGON_METHOD_SETTINGS_UI_USER_NAME	QUTAD\carfp2
RESULTS_SEARCH_4_PARAMETERS_PARAGON_METHOD_SETTINGS_UI_MACHINE_NAME	HPCPROTEIN02
RESULTS_SEARCH_4_PARAMETERS_PARAGON_METHOD_SETTINGS_UI_SEARCH_ID	6.37551e+17
RESULTS_SEARCH_4_PARAMETERS_PARAGON_METHOD_SETTINGS_UI_START_TIME	2021-04-27 19:04:36
RESULTS_SEARCH_4_PARAMETERS_PARAGON_METHOD_SETTINGS_UI_MIN_UNUSED_PROTSCORE	0.0458
RESULTS_SEARCH_4_PARAMETERS_PARAGON_METHOD_SETTINGS_UI_PSPEP	TRUE
RESULTS_SEARCH_5_time_cpu	54506
RESULTS_SEARCH_5_time_duration	58733
RESULTS_SEARCH_5_version	5.0.2.5174
RESULTS_SEARCH_5_xml:id	SEARCH:1:637551470756043936_2
RESULTS_SEARCH_5_PARAMETERS_chemical_data_edited	FALSE
RESULTS_SEARCH_5_PARAMETERS_do_multiprecursor_search	TRUE
RESULTS_SEARCH_5_PARAMETERS_do_reverse_search	TRUE
RESULTS_SEARCH_5_PARAMETERS_max_quant_labels	35
RESULTS_SEARCH_5_PARAMETERS_maxresults	15
RESULTS_SEARCH_5_PARAMETERS_separate_searches	FALSE
RESULTS_SEARCH_5_PARAMETERS_MSTOLERANCE_type	dalton
RESULTS_SEARCH_5_PARAMETERS_MSTOLERANCE_value	0.05
RESULTS_SEARCH_5_PARAMETERS_MSMSTOLERANCE_type	dalton
RESULTS_SEARCH_5_PARAMETERS_MSMSTOLERANCE_value	0.1
RESULTS_SEARCH_5_PARAMETERS_MS_STANDARD_DEVIATION_type	dalton
RESULTS_SEARCH_5_PARAMETERS_MS_STANDARD_DEVIATION_value	0.0011
RESULTS_SEARCH_5_PARAMETERS_MSMS_STANDARD_DEVIATION_type	dalton
RESULTS_SEARCH_5_PARAMETERS_MSMS_STANDARD_DEVIATION_value	0.01
RESULTS_SEARCH_5_PARAMETERS_FASTA_filename	C:\AB SCIEX\ProteinPilot Data\SearchDatabases\Natalie_Turner_Cattle_cRAP_combined_2020.fasta
RESULTS_SEARCH_5_PARAMETERS_AUTO_CALIBRATION_ms	TRUE
RESULTS_SEARCH_5_PARAMETERS_AUTO_CALIBRATION_msexport	FALSE
RESULTS_SEARCH_5_PARAMETERS_AUTO_CALIBRATION_msms	TRUE
RESULTS_SEARCH_5_PARAMETERS_AUTO_CALIBRATION_msmstolsdratio	2.75
RESULTS_SEARCH_5_PARAMETERS_AUTO_CALIBRATION_mstolsdratio	7
RESULTS_SEARCH_5_PARAMETERS_AUTO_CALIBRATION_squareroot	TRUE
RESULTS_SEARCH_5_PARAMETERS_AUTO_CALIBRATION_type	dalton
RESULTS_SEARCH_5_PARAMETERS_AUTO_CALIBRATION_MCP_d_s_s_f	0.0666667
RESULTS_SEARCH_5_PARAMETERS_AUTO_CALIBRATION_MCP_d_s_w_f	3
RESULTS_SEARCH_5_PARAMETERS_AUTO_CALIBRATION_MCP_m_f_r_mbc	200
RESULTS_SEARCH_5_PARAMETERS_AUTO_CALIBRATION_MCP_m_m_c	10
RESULTS_SEARCH_5_PARAMETERS_AUTO_CALIBRATION_MCP_m_m_f_s	0.25
RESULTS_SEARCH_5_PARAMETERS_AUTO_CALIBRATION_MCP_m_m_p_f	0.33
RESULTS_SEARCH_5_PARAMETERS_AUTO_CALIBRATION_MCP_m_m_p_rms_f	1
RESULTS_SEARCH_5_PARAMETERS_AUTO_CALIBRATION_MCP_m_p_t_f	1
RESULTS_SEARCH_5_PARAMETERS_AUTO_CALIBRATION_MCP_m_r_h_n_b	15
RESULTS_SEARCH_5_PARAMETERS_AUTO_CALIBRATION_MCP_m_z_n_s	99
RESULTS_SEARCH_5_PARAMETERS_AUTO_CALIBRATION_MCP_m_z_s_mn_f_r	0.0666667
RESULTS_SEARCH_5_PARAMETERS_AUTO_CALIBRATION_MCP_m_z_s_mx_f_r	0.1
RESULTS_SEARCH_5_PARAMETERS_MS_AUTO_CALIBRATION_OUT_avres	1.75446e-08
RESULTS_SEARCH_5_PARAMETERS_MS_AUTO_CALIBRATION_OUT_c0	-0.000618309
RESULTS_SEARCH_5_PARAMETERS_MS_AUTO_CALIBRATION_OUT_c1minus1	2.18182e-05
RESULTS_SEARCH_5_PARAMETERS_MS_AUTO_CALIBRATION_OUT_c2	0
RESULTS_SEARCH_5_PARAMETERS_MS_AUTO_CALIBRATION_OUT_file	1
RESULTS_SEARCH_5_PARAMETERS_MS_AUTO_CALIBRATION_OUT_partnumber	3
RESULTS_SEARCH_5_PARAMETERS_MS_AUTO_CALIBRATION_OUT_polyorder	1
RESULTS_SEARCH_5_PARAMETERS_MS_AUTO_CALIBRATION_OUT_sample	1
RESULTS_SEARCH_5_PARAMETERS_MS_AUTO_CALIBRATION_OUT_squareroot	TRUE
RESULTS_SEARCH_5_PARAMETERS_MSMS_AUTO_CALIBRATION_OUT_avres	-1.55069e-07
RESULTS_SEARCH_5_PARAMETERS_MSMS_AUTO_CALIBRATION_OUT_c0	-0.000454082
RESULTS_SEARCH_5_PARAMETERS_MSMS_AUTO_CALIBRATION_OUT_c1minus1	1.55438e-05
RESULTS_SEARCH_5_PARAMETERS_MSMS_AUTO_CALIBRATION_OUT_c2	0
RESULTS_SEARCH_5_PARAMETERS_MSMS_AUTO_CALIBRATION_OUT_file	1
RESULTS_SEARCH_5_PARAMETERS_MSMS_AUTO_CALIBRATION_OUT_partnumber	3
RESULTS_SEARCH_5_PARAMETERS_MSMS_AUTO_CALIBRATION_OUT_polyorder	1
RESULTS_SEARCH_5_PARAMETERS_MSMS_AUTO_CALIBRATION_OUT_sample	1
RESULTS_SEARCH_5_PARAMETERS_MSMS_AUTO_CALIBRATION_OUT_squareroot	TRUE
RESULTS_SEARCH_5_PARAMETERS_MAX_PRECURSORS_FRAGLET	5
RESULTS_SEARCH_5_PARAMETERS_MAX_PRECURSORS_TAGLET	1
RESULTS_SEARCH_5_PARAMETERS_PRECURSORS_DR_FRAGLET	10
RESULTS_SEARCH_5_PARAMETERS_PRECURSORS_DR_TAGLET	3
RESULTS_SEARCH_5_PARAMETERS_DEFAULT_CHARGE_STATE_1_charge	2
RESULTS_SEARCH_5_PARAMETERS_DEFAULT_CHARGE_STATE_1_probability	1
RESULTS_SEARCH_5_PARAMETERS_DEFAULT_CHARGE_STATE_2_charge	3
RESULTS_SEARCH_5_PARAMETERS_DEFAULT_CHARGE_STATE_2_probability	1
RESULTS_SEARCH_5_PARAMETERS_DEFAULT_CHARGE_STATE_3_charge	4
RESULTS_SEARCH_5_PARAMETERS_DEFAULT_CHARGE_STATE_3_probability	1
RESULTS_SEARCH_5_PARAMETERS_VERSION	5.0.2.0, 5346
RESULTS_SEARCH_5_PARAMETERS_PARAGON_VERSION	5.0.2.0, 5174
RESULTS_SEARCH_5_PARAMETERS_APPLICATION	ProteinPilot(tm) Software
RESULTS_SEARCH_5_PARAMETERS_PROGROUP_alternativedispositionmaximumfoldprobabilitydrop	100
RESULTS_SEARCH_5_PARAMETERS_PROGROUP_alternativedispositionmaximumfoldscoredrop	2
RESULTS_SEARCH_5_PARAMETERS_PROGROUP_autodiscordantpeptidethreshold	0.3
RESULTS_SEARCH_5_PARAMETERS_PROGROUP_bayesconfidencecalclulation	TRUE
RESULTS_SEARCH_5_PARAMETERS_PROGROUP_calibrateconfidence	TRUE
RESULTS_SEARCH_5_PARAMETERS_PROGROUP_compresspeptides	FALSE
RESULTS_SEARCH_5_PARAMETERS_PROGROUP_confidencepercentthresholdforexcludingothersfromquant	15
RESULTS_SEARCH_5_PARAMETERS_PROGROUP_confidencepercentthresholdforincludingselfinquant	15
RESULTS_SEARCH_5_PARAMETERS_PROGROUP_donotstoremspeaklists	FALSE
RESULTS_SEARCH_5_PARAMETERS_PROGROUP_fasta	C:\AB SCIEX\ProteinPilot Data\SearchDatabases\Natalie_Turner_Cattle_cRAP_combined_2020.fasta
RESULTS_SEARCH_5_PARAMETERS_PROGROUP_featuregroupminpepconf	0.66
RESULTS_SEARCH_5_PARAMETERS_PROGROUP_featuregroupminups	0.47
RESULTS_SEARCH_5_PARAMETERS_PROGROUP_focusingintersection	4
RESULTS_SEARCH_5_PARAMETERS_PROGROUP_focusingminimummatchconfidence	0.1
RESULTS_SEARCH_5_PARAMETERS_PROGROUP_focusingminunusedprotscore	0.1
RESULTS_SEARCH_5_PARAMETERS_PROGROUP_focusingsubsetcutoff	6
RESULTS_SEARCH_5_PARAMETERS_PROGROUP_intersection	1.3
RESULTS_SEARCH_5_PARAMETERS_PROGROUP_minimummatchconfidencecutoff	0.001
RESULTS_SEARCH_5_PARAMETERS_PROGROUP_minunusedprotscore	0.0458
RESULTS_SEARCH_5_PARAMETERS_PROGROUP_subsetcutoff	2
RESULTS_SEARCH_5_PARAMETERS_PROGROUP_uniprotservicehttpssupported	TRUE
RESULTS_SEARCH_5_PARAMETERS_PROGROUP_unusedprotscorethresholdforexcludingothersfromquant	1.3
RESULTS_SEARCH_5_PARAMETERS_PEAKLIST_count	3765
RESULTS_SEARCH_5_PARAMETERS_PEAKLIST_filenumber	1
RESULTS_SEARCH_5_PARAMETERS_PEAKLIST_original_count	3765
RESULTS_SEARCH_5_PARAMETERS_PEAKLIST_originalfilename	I:\lcmsabsciex5600\BACKUP(lims)\NPT035-039 DDA\20210423D_DDA_NPT37.wiff
RESULTS_SEARCH_5_PARAMETERS_PEAKLIST_partnumber	3
RESULTS_SEARCH_5_PARAMETERS_QUANT_TYPE_background_correction	FALSE
RESULTS_SEARCH_5_PARAMETERS_QUANT_TYPE_bias_correction	TRUE
RESULTS_SEARCH_5_PARAMETERS_QUANT_TYPE_keep_extreme_peptides_over_fraction	0
RESULTS_SEARCH_5_PARAMETERS_QUANT_TYPE_low_confidence_check	TRUE
RESULTS_SEARCH_5_PARAMETERS_QUANT_TYPE_low_intensity_check	TRUE
RESULTS_SEARCH_5_PARAMETERS_QUANT_TYPE_median_statistic	TRUE
RESULTS_SEARCH_5_PARAMETERS_QUANT_TYPE_mod_check	TRUE
RESULTS_SEARCH_5_PARAMETERS_QUANT_TYPE_quant_threshold	-1
RESULTS_SEARCH_5_PARAMETERS_QUANT_TYPE_quant_threshold_sn	9
RESULTS_SEARCH_5_PARAMETERS_QUANT_TYPE_separate_searches	FALSE
RESULTS_SEARCH_5_PARAMETERS_QUANT_TYPE_shared_msms_check	TRUE
RESULTS_SEARCH_5_PARAMETERS_PARAGON_METHOD_SETTINGS_UI_SAMPLE_TYPE	Identification
RESULTS_SEARCH_5_PARAMETERS_PARAGON_METHOD_SETTINGS_UI_CYS_ALKYLATION	Iodoacetamide
RESULTS_SEARCH_5_PARAMETERS_PARAGON_METHOD_SETTINGS_UI_DIGESTION	Trypsin
RESULTS_SEARCH_5_PARAMETERS_PARAGON_METHOD_SETTINGS_UI_SPECIAL_FACTOR	Urea denaturation
RESULTS_SEARCH_5_PARAMETERS_PARAGON_METHOD_SETTINGS_UI_INSTRUMENT	TripleTOF 6600
RESULTS_SEARCH_5_PARAMETERS_PARAGON_METHOD_SETTINGS_UI_SEARCH_EFFORT	Thorough
RESULTS_SEARCH_5_PARAMETERS_PARAGON_METHOD_SETTINGS_UI_ID_FOCUS	Amino acid substitutions
RESULTS_SEARCH_5_PARAMETERS_PARAGON_METHOD_SETTINGS_UI_USER_NAME	QUTAD\carfp2
RESULTS_SEARCH_5_PARAMETERS_PARAGON_METHOD_SETTINGS_UI_MACHINE_NAME	HPCPROTEIN02
RESULTS_SEARCH_5_PARAMETERS_PARAGON_METHOD_SETTINGS_UI_SEARCH_ID	6.37551e+17
RESULTS_SEARCH_5_PARAMETERS_PARAGON_METHOD_SETTINGS_UI_START_TIME	2021-04-27 19:04:36
RESULTS_SEARCH_5_PARAMETERS_PARAGON_METHOD_SETTINGS_UI_MIN_UNUSED_PROTSCORE	0.0458
RESULTS_SEARCH_5_PARAMETERS_PARAGON_METHOD_SETTINGS_UI_PSPEP	TRUE
RESULTS_SEARCH_6_time_cpu	138123
RESULTS_SEARCH_6_time_duration	150819
RESULTS_SEARCH_6_version	5.0.2.5174
RESULTS_SEARCH_6_xml:id	SEARCH:2:637551470756043936_2
RESULTS_SEARCH_6_PARAMETERS_chemical_data_edited	FALSE
RESULTS_SEARCH_6_PARAMETERS_do_multiprecursor_search	TRUE
RESULTS_SEARCH_6_PARAMETERS_do_reverse_search	TRUE
RESULTS_SEARCH_6_PARAMETERS_max_quant_labels	35
RESULTS_SEARCH_6_PARAMETERS_maxresults	15
RESULTS_SEARCH_6_PARAMETERS_separate_searches	FALSE
RESULTS_SEARCH_6_PARAMETERS_MSTOLERANCE_type	dalton
RESULTS_SEARCH_6_PARAMETERS_MSTOLERANCE_value	0.05
RESULTS_SEARCH_6_PARAMETERS_MSMSTOLERANCE_type	dalton
RESULTS_SEARCH_6_PARAMETERS_MSMSTOLERANCE_value	0.1
RESULTS_SEARCH_6_PARAMETERS_MS_STANDARD_DEVIATION_type	dalton
RESULTS_SEARCH_6_PARAMETERS_MS_STANDARD_DEVIATION_value	0.0011
RESULTS_SEARCH_6_PARAMETERS_MSMS_STANDARD_DEVIATION_type	dalton
RESULTS_SEARCH_6_PARAMETERS_MSMS_STANDARD_DEVIATION_value	0.01
RESULTS_SEARCH_6_PARAMETERS_FASTA_filename	C:\AB SCIEX\ProteinPilot Data\SearchDatabases\Natalie_Turner_Cattle_cRAP_combined_2020.fasta
RESULTS_SEARCH_6_PARAMETERS_AUTO_CALIBRATION_ms	TRUE
RESULTS_SEARCH_6_PARAMETERS_AUTO_CALIBRATION_msexport	FALSE
RESULTS_SEARCH_6_PARAMETERS_AUTO_CALIBRATION_msms	TRUE
RESULTS_SEARCH_6_PARAMETERS_AUTO_CALIBRATION_msmstolsdratio	2.75
RESULTS_SEARCH_6_PARAMETERS_AUTO_CALIBRATION_mstolsdratio	7
RESULTS_SEARCH_6_PARAMETERS_AUTO_CALIBRATION_squareroot	TRUE
RESULTS_SEARCH_6_PARAMETERS_AUTO_CALIBRATION_type	dalton
RESULTS_SEARCH_6_PARAMETERS_AUTO_CALIBRATION_MCP_d_s_s_f	0.0666667
RESULTS_SEARCH_6_PARAMETERS_AUTO_CALIBRATION_MCP_d_s_w_f	3
RESULTS_SEARCH_6_PARAMETERS_AUTO_CALIBRATION_MCP_m_f_r_mbc	200
RESULTS_SEARCH_6_PARAMETERS_AUTO_CALIBRATION_MCP_m_m_c	10
RESULTS_SEARCH_6_PARAMETERS_AUTO_CALIBRATION_MCP_m_m_f_s	0.25
RESULTS_SEARCH_6_PARAMETERS_AUTO_CALIBRATION_MCP_m_m_p_f	0.33
RESULTS_SEARCH_6_PARAMETERS_AUTO_CALIBRATION_MCP_m_m_p_rms_f	1
RESULTS_SEARCH_6_PARAMETERS_AUTO_CALIBRATION_MCP_m_p_t_f	1
RESULTS_SEARCH_6_PARAMETERS_AUTO_CALIBRATION_MCP_m_r_h_n_b	15
RESULTS_SEARCH_6_PARAMETERS_AUTO_CALIBRATION_MCP_m_z_n_s	99
RESULTS_SEARCH_6_PARAMETERS_AUTO_CALIBRATION_MCP_m_z_s_mn_f_r	0.0666667
RESULTS_SEARCH_6_PARAMETERS_AUTO_CALIBRATION_MCP_m_z_s_mx_f_r	0.1
RESULTS_SEARCH_6_PARAMETERS_MS_AUTO_CALIBRATION_OUT_avres	1.75446e-08
RESULTS_SEARCH_6_PARAMETERS_MS_AUTO_CALIBRATION_OUT_c0	-0.000618309
RESULTS_SEARCH_6_PARAMETERS_MS_AUTO_CALIBRATION_OUT_c1minus1	2.18182e-05
RESULTS_SEARCH_6_PARAMETERS_MS_AUTO_CALIBRATION_OUT_c2	0
RESULTS_SEARCH_6_PARAMETERS_MS_AUTO_CALIBRATION_OUT_file	1
RESULTS_SEARCH_6_PARAMETERS_MS_AUTO_CALIBRATION_OUT_partnumber	3
RESULTS_SEARCH_6_PARAMETERS_MS_AUTO_CALIBRATION_OUT_polyorder	1
RESULTS_SEARCH_6_PARAMETERS_MS_AUTO_CALIBRATION_OUT_sample	1
RESULTS_SEARCH_6_PARAMETERS_MS_AUTO_CALIBRATION_OUT_squareroot	TRUE
RESULTS_SEARCH_6_PARAMETERS_MSMS_AUTO_CALIBRATION_OUT_avres	-1.55069e-07
RESULTS_SEARCH_6_PARAMETERS_MSMS_AUTO_CALIBRATION_OUT_c0	-0.000454082
RESULTS_SEARCH_6_PARAMETERS_MSMS_AUTO_CALIBRATION_OUT_c1minus1	1.55438e-05
RESULTS_SEARCH_6_PARAMETERS_MSMS_AUTO_CALIBRATION_OUT_c2	0
RESULTS_SEARCH_6_PARAMETERS_MSMS_AUTO_CALIBRATION_OUT_file	1
RESULTS_SEARCH_6_PARAMETERS_MSMS_AUTO_CALIBRATION_OUT_partnumber	3
RESULTS_SEARCH_6_PARAMETERS_MSMS_AUTO_CALIBRATION_OUT_polyorder	1900-01-01
RESULTS_SEARCH_6_PARAMETERS_MSMS_AUTO_CALIBRATION_OUT_sample	1
RESULTS_SEARCH_6_PARAMETERS_MSMS_AUTO_CALIBRATION_OUT_squareroot	TRUE
RESULTS_SEARCH_6_PARAMETERS_MAX_PRECURSORS_FRAGLET	5
RESULTS_SEARCH_6_PARAMETERS_MAX_PRECURSORS_TAGLET	1
RESULTS_SEARCH_6_PARAMETERS_PRECURSORS_DR_FRAGLET	10
RESULTS_SEARCH_6_PARAMETERS_PRECURSORS_DR_TAGLET	3
RESULTS_SEARCH_6_PARAMETERS_DEFAULT_CHARGE_STATE_1_charge	2
RESULTS_SEARCH_6_PARAMETERS_DEFAULT_CHARGE_STATE_1_probability	1
RESULTS_SEARCH_6_PARAMETERS_DEFAULT_CHARGE_STATE_2_charge	3
RESULTS_SEARCH_6_PARAMETERS_DEFAULT_CHARGE_STATE_2_probability	1
RESULTS_SEARCH_6_PARAMETERS_DEFAULT_CHARGE_STATE_3_charge	4
RESULTS_SEARCH_6_PARAMETERS_DEFAULT_CHARGE_STATE_3_probability	1
RESULTS_SEARCH_6_PARAMETERS_VERSION	5.0.2.0, 5346
RESULTS_SEARCH_6_PARAMETERS_PARAGON_VERSION	5.0.2.0, 5174
RESULTS_SEARCH_6_PARAMETERS_APPLICATION	ProteinPilot(tm) Software
RESULTS_SEARCH_6_PARAMETERS_PROGROUP_alternativedispositionmaximumfoldprobabilitydrop	100
RESULTS_SEARCH_6_PARAMETERS_PROGROUP_alternativedispositionmaximumfoldscoredrop	2
RESULTS_SEARCH_6_PARAMETERS_PROGROUP_autodiscordantpeptidethreshold	0.3
RESULTS_SEARCH_6_PARAMETERS_PROGROUP_bayesconfidencecalclulation	TRUE
RESULTS_SEARCH_6_PARAMETERS_PROGROUP_calibrateconfidence	TRUE
RESULTS_SEARCH_6_PARAMETERS_PROGROUP_compresspeptides	FALSE
RESULTS_SEARCH_6_PARAMETERS_PROGROUP_confidencepercentthresholdforexcludingothersfromquant	15
RESULTS_SEARCH_6_PARAMETERS_PROGROUP_confidencepercentthresholdforincludingselfinquant	15
RESULTS_SEARCH_6_PARAMETERS_PROGROUP_donotstoremspeaklists	FALSE
RESULTS_SEARCH_6_PARAMETERS_PROGROUP_fasta	C:\AB SCIEX\ProteinPilot Data\SearchDatabases\Natalie_Turner_Cattle_cRAP_combined_2020.fasta
RESULTS_SEARCH_6_PARAMETERS_PROGROUP_featuregroupminpepconf	0.66
RESULTS_SEARCH_6_PARAMETERS_PROGROUP_featuregroupminups	0.47
RESULTS_SEARCH_6_PARAMETERS_PROGROUP_focusingintersection	4
RESULTS_SEARCH_6_PARAMETERS_PROGROUP_focusingminimummatchconfidence	0.1
RESULTS_SEARCH_6_PARAMETERS_PROGROUP_focusingminunusedprotscore	0.1
RESULTS_SEARCH_6_PARAMETERS_PROGROUP_focusingsubsetcutoff	6
RESULTS_SEARCH_6_PARAMETERS_PROGROUP_intersection	1.3
RESULTS_SEARCH_6_PARAMETERS_PROGROUP_minimummatchconfidencecutoff	0.001
RESULTS_SEARCH_6_PARAMETERS_PROGROUP_minunusedprotscore	0.0458
RESULTS_SEARCH_6_PARAMETERS_PROGROUP_subsetcutoff	2
RESULTS_SEARCH_6_PARAMETERS_PROGROUP_uniprotservicehttpssupported	TRUE
RESULTS_SEARCH_6_PARAMETERS_PROGROUP_unusedprotscorethresholdforexcludingothersfromquant	1.3
RESULTS_SEARCH_6_PARAMETERS_PEAKLIST_count	3765
RESULTS_SEARCH_6_PARAMETERS_PEAKLIST_filenumber	1
RESULTS_SEARCH_6_PARAMETERS_PEAKLIST_original_count	3765
RESULTS_SEARCH_6_PARAMETERS_PEAKLIST_originalfilename	I:\lcmsabsciex5600\BACKUP(lims)\NPT035-039 DDA\20210423D_DDA_NPT37.wiff
RESULTS_SEARCH_6_PARAMETERS_PEAKLIST_partnumber	3
RESULTS_SEARCH_6_PARAMETERS_QUANT_TYPE_background_correction	FALSE
RESULTS_SEARCH_6_PARAMETERS_QUANT_TYPE_bias_correction	TRUE
RESULTS_SEARCH_6_PARAMETERS_QUANT_TYPE_keep_extreme_peptides_over_fraction	0
RESULTS_SEARCH_6_PARAMETERS_QUANT_TYPE_low_confidence_check	TRUE
RESULTS_SEARCH_6_PARAMETERS_QUANT_TYPE_low_intensity_check	TRUE
RESULTS_SEARCH_6_PARAMETERS_QUANT_TYPE_median_statistic	TRUE
RESULTS_SEARCH_6_PARAMETERS_QUANT_TYPE_mod_check	TRUE
RESULTS_SEARCH_6_PARAMETERS_QUANT_TYPE_quant_threshold	-1
RESULTS_SEARCH_6_PARAMETERS_QUANT_TYPE_quant_threshold_sn	9
RESULTS_SEARCH_6_PARAMETERS_QUANT_TYPE_separate_searches	FALSE
RESULTS_SEARCH_6_PARAMETERS_QUANT_TYPE_shared_msms_check	TRUE
RESULTS_SEARCH_6_PARAMETERS_PARAGON_METHOD_SETTINGS_UI_SAMPLE_TYPE	Identification
RESULTS_SEARCH_6_PARAMETERS_PARAGON_METHOD_SETTINGS_UI_CYS_ALKYLATION	Iodoacetamide
RESULTS_SEARCH_6_PARAMETERS_PARAGON_METHOD_SETTINGS_UI_DIGESTION	Trypsin
RESULTS_SEARCH_6_PARAMETERS_PARAGON_METHOD_SETTINGS_UI_SPECIAL_FACTOR	Urea denaturation
RESULTS_SEARCH_6_PARAMETERS_PARAGON_METHOD_SETTINGS_UI_INSTRUMENT	TripleTOF 6600
RESULTS_SEARCH_6_PARAMETERS_PARAGON_METHOD_SETTINGS_UI_SEARCH_EFFORT	Thorough
RESULTS_SEARCH_6_PARAMETERS_PARAGON_METHOD_SETTINGS_UI_ID_FOCUS	Amino acid substitutions
RESULTS_SEARCH_6_PARAMETERS_PARAGON_METHOD_SETTINGS_UI_USER_NAME	QUTAD\carfp2
RESULTS_SEARCH_6_PARAMETERS_PARAGON_METHOD_SETTINGS_UI_MACHINE_NAME	HPCPROTEIN02
RESULTS_SEARCH_6_PARAMETERS_PARAGON_METHOD_SETTINGS_UI_SEARCH_ID	6.37551e+17
RESULTS_SEARCH_6_PARAMETERS_PARAGON_METHOD_SETTINGS_UI_START_TIME	2021-04-27 19:04:36
RESULTS_SEARCH_6_PARAMETERS_PARAGON_METHOD_SETTINGS_UI_MIN_UNUSED_PROTSCORE	01:05:57.120000
RESULTS_SEARCH_6_PARAMETERS_PARAGON_METHOD_SETTINGS_UI_PSPEP	TRUE
RESULTS_SEARCH_7_time_cpu	52556
RESULTS_SEARCH_7_time_duration	52946
RESULTS_SEARCH_7_version	5.0.2.5174
RESULTS_SEARCH_7_xml:id	SEARCH:1:637551470756043936_3
RESULTS_SEARCH_7_PARAMETERS_chemical_data_edited	FALSE
RESULTS_SEARCH_7_PARAMETERS_do_multiprecursor_search	TRUE
RESULTS_SEARCH_7_PARAMETERS_do_reverse_search	TRUE
RESULTS_SEARCH_7_PARAMETERS_max_quant_labels	35
RESULTS_SEARCH_7_PARAMETERS_maxresults	15
RESULTS_SEARCH_7_PARAMETERS_separate_searches	FALSE
RESULTS_SEARCH_7_PARAMETERS_MSTOLERANCE_type	dalton
RESULTS_SEARCH_7_PARAMETERS_MSTOLERANCE_value	0.05
RESULTS_SEARCH_7_PARAMETERS_MSMSTOLERANCE_type	dalton
RESULTS_SEARCH_7_PARAMETERS_MSMSTOLERANCE_value	0.1
RESULTS_SEARCH_7_PARAMETERS_MS_STANDARD_DEVIATION_type	dalton
RESULTS_SEARCH_7_PARAMETERS_MS_STANDARD_DEVIATION_value	0.0011
RESULTS_SEARCH_7_PARAMETERS_MSMS_STANDARD_DEVIATION_type	dalton
RESULTS_SEARCH_7_PARAMETERS_MSMS_STANDARD_DEVIATION_value	0.01
RESULTS_SEARCH_7_PARAMETERS_FASTA_filename	C:\AB SCIEX\ProteinPilot Data\SearchDatabases\Natalie_Turner_Cattle_cRAP_combined_2020.fasta
RESULTS_SEARCH_7_PARAMETERS_AUTO_CALIBRATION_ms	TRUE
RESULTS_SEARCH_7_PARAMETERS_AUTO_CALIBRATION_msexport	FALSE
RESULTS_SEARCH_7_PARAMETERS_AUTO_CALIBRATION_msms	TRUE
RESULTS_SEARCH_7_PARAMETERS_AUTO_CALIBRATION_msmstolsdratio	2.75
RESULTS_SEARCH_7_PARAMETERS_AUTO_CALIBRATION_mstolsdratio	7
RESULTS_SEARCH_7_PARAMETERS_AUTO_CALIBRATION_squareroot	TRUE
RESULTS_SEARCH_7_PARAMETERS_AUTO_CALIBRATION_type	dalton
RESULTS_SEARCH_7_PARAMETERS_AUTO_CALIBRATION_MCP_d_s_s_f	0.0666667
RESULTS_SEARCH_7_PARAMETERS_AUTO_CALIBRATION_MCP_d_s_w_f	3
RESULTS_SEARCH_7_PARAMETERS_AUTO_CALIBRATION_MCP_m_f_r_mbc	200
RESULTS_SEARCH_7_PARAMETERS_AUTO_CALIBRATION_MCP_m_m_c	10
RESULTS_SEARCH_7_PARAMETERS_AUTO_CALIBRATION_MCP_m_m_f_s	0.25
RESULTS_SEARCH_7_PARAMETERS_AUTO_CALIBRATION_MCP_m_m_p_f	0.33
RESULTS_SEARCH_7_PARAMETERS_AUTO_CALIBRATION_MCP_m_m_p_rms_f	1
RESULTS_SEARCH_7_PARAMETERS_AUTO_CALIBRATION_MCP_m_p_t_f	1
RESULTS_SEARCH_7_PARAMETERS_AUTO_CALIBRATION_MCP_m_r_h_n_b	15
RESULTS_SEARCH_7_PARAMETERS_AUTO_CALIBRATION_MCP_m_z_n_s	99
RESULTS_SEARCH_7_PARAMETERS_AUTO_CALIBRATION_MCP_m_z_s_mn_f_r	0.0666667
RESULTS_SEARCH_7_PARAMETERS_AUTO_CALIBRATION_MCP_m_z_s_mx_f_r	0.1
RESULTS_SEARCH_7_PARAMETERS_MS_AUTO_CALIBRATION_OUT_avres	1.9674e-08
RESULTS_SEARCH_7_PARAMETERS_MS_AUTO_CALIBRATION_OUT_c0	-0.000589899
RESULTS_SEARCH_7_PARAMETERS_MS_AUTO_CALIBRATION_OUT_c1minus1	1.96806e-05
RESULTS_SEARCH_7_PARAMETERS_MS_AUTO_CALIBRATION_OUT_c2	0
RESULTS_SEARCH_7_PARAMETERS_MS_AUTO_CALIBRATION_OUT_file	1
RESULTS_SEARCH_7_PARAMETERS_MS_AUTO_CALIBRATION_OUT_partnumber	4
RESULTS_SEARCH_7_PARAMETERS_MS_AUTO_CALIBRATION_OUT_polyorder	1
RESULTS_SEARCH_7_PARAMETERS_MS_AUTO_CALIBRATION_OUT_sample	1
RESULTS_SEARCH_7_PARAMETERS_MS_AUTO_CALIBRATION_OUT_squareroot	TRUE
RESULTS_SEARCH_7_PARAMETERS_MSMS_AUTO_CALIBRATION_OUT_avres	-1.22321e-07
RESULTS_SEARCH_7_PARAMETERS_MSMS_AUTO_CALIBRATION_OUT_c0	-0.000462458
RESULTS_SEARCH_7_PARAMETERS_MSMS_AUTO_CALIBRATION_OUT_c1minus1	1.53399e-05
RESULTS_SEARCH_7_PARAMETERS_MSMS_AUTO_CALIBRATION_OUT_c2	0
RESULTS_SEARCH_7_PARAMETERS_MSMS_AUTO_CALIBRATION_OUT_file	1
RESULTS_SEARCH_7_PARAMETERS_MSMS_AUTO_CALIBRATION_OUT_partnumber	4
RESULTS_SEARCH_7_PARAMETERS_MSMS_AUTO_CALIBRATION_OUT_polyorder	1
RESULTS_SEARCH_7_PARAMETERS_MSMS_AUTO_CALIBRATION_OUT_sample	1
RESULTS_SEARCH_7_PARAMETERS_MSMS_AUTO_CALIBRATION_OUT_squareroot	TRUE
RESULTS_SEARCH_7_PARAMETERS_MAX_PRECURSORS_FRAGLET	5
RESULTS_SEARCH_7_PARAMETERS_MAX_PRECURSORS_TAGLET	1
RESULTS_SEARCH_7_PARAMETERS_PRECURSORS_DR_FRAGLET	10
RESULTS_SEARCH_7_PARAMETERS_PRECURSORS_DR_TAGLET	3
RESULTS_SEARCH_7_PARAMETERS_DEFAULT_CHARGE_STATE_1_charge	2
RESULTS_SEARCH_7_PARAMETERS_DEFAULT_CHARGE_STATE_1_probability	1
RESULTS_SEARCH_7_PARAMETERS_DEFAULT_CHARGE_STATE_2_charge	3
RESULTS_SEARCH_7_PARAMETERS_DEFAULT_CHARGE_STATE_2_probability	1
RESULTS_SEARCH_7_PARAMETERS_DEFAULT_CHARGE_STATE_3_charge	4
RESULTS_SEARCH_7_PARAMETERS_DEFAULT_CHARGE_STATE_3_probability	1
RESULTS_SEARCH_7_PARAMETERS_VERSION	5.0.2.0, 5346
RESULTS_SEARCH_7_PARAMETERS_PARAGON_VERSION	5.0.2.0, 5174
RESULTS_SEARCH_7_PARAMETERS_APPLICATION	ProteinPilot(tm) Software
RESULTS_SEARCH_7_PARAMETERS_PROGROUP_alternativedispositionmaximumfoldprobabilitydrop	100
RESULTS_SEARCH_7_PARAMETERS_PROGROUP_alternativedispositionmaximumfoldscoredrop	2
RESULTS_SEARCH_7_PARAMETERS_PROGROUP_autodiscordantpeptidethreshold	0.3
RESULTS_SEARCH_7_PARAMETERS_PROGROUP_bayesconfidencecalclulation	TRUE
RESULTS_SEARCH_7_PARAMETERS_PROGROUP_calibrateconfidence	TRUE
RESULTS_SEARCH_7_PARAMETERS_PROGROUP_compresspeptides	FALSE
RESULTS_SEARCH_7_PARAMETERS_PROGROUP_confidencepercentthresholdforexcludingothersfromquant	15
RESULTS_SEARCH_7_PARAMETERS_PROGROUP_confidencepercentthresholdforincludingselfinquant	15
RESULTS_SEARCH_7_PARAMETERS_PROGROUP_donotstoremspeaklists	FALSE
RESULTS_SEARCH_7_PARAMETERS_PROGROUP_fasta	C:\AB SCIEX\ProteinPilot Data\SearchDatabases\Natalie_Turner_Cattle_cRAP_combined_2020.fasta
RESULTS_SEARCH_7_PARAMETERS_PROGROUP_featuregroupminpepconf	0.66
RESULTS_SEARCH_7_PARAMETERS_PROGROUP_featuregroupminups	0.47
RESULTS_SEARCH_7_PARAMETERS_PROGROUP_focusingintersection	4
RESULTS_SEARCH_7_PARAMETERS_PROGROUP_focusingminimummatchconfidence	0.1
RESULTS_SEARCH_7_PARAMETERS_PROGROUP_focusingminunusedprotscore	0.1
RESULTS_SEARCH_7_PARAMETERS_PROGROUP_focusingsubsetcutoff	6
RESULTS_SEARCH_7_PARAMETERS_PROGROUP_intersection	1.3
RESULTS_SEARCH_7_PARAMETERS_PROGROUP_minimummatchconfidencecutoff	0.001
RESULTS_SEARCH_7_PARAMETERS_PROGROUP_minunusedprotscore	0.0458
RESULTS_SEARCH_7_PARAMETERS_PROGROUP_subsetcutoff	2
RESULTS_SEARCH_7_PARAMETERS_PROGROUP_uniprotservicehttpssupported	TRUE
RESULTS_SEARCH_7_PARAMETERS_PROGROUP_unusedprotscorethresholdforexcludingothersfromquant	1.3
RESULTS_SEARCH_7_PARAMETERS_PEAKLIST_count	3750
RESULTS_SEARCH_7_PARAMETERS_PEAKLIST_filenumber	1
RESULTS_SEARCH_7_PARAMETERS_PEAKLIST_original_count	1910-04-07
RESULTS_SEARCH_7_PARAMETERS_PEAKLIST_originalfilename	I:\lcmsabsciex5600\BACKUP(lims)\NPT035-039 DDA\20210423D_DDA_NPT37.wiff
RESULTS_SEARCH_7_PARAMETERS_PEAKLIST_partnumber	4
RESULTS_SEARCH_7_PARAMETERS_QUANT_TYPE_background_correction	FALSE
RESULTS_SEARCH_7_PARAMETERS_QUANT_TYPE_bias_correction	TRUE
RESULTS_SEARCH_7_PARAMETERS_QUANT_TYPE_keep_extreme_peptides_over_fraction	0
RESULTS_SEARCH_7_PARAMETERS_QUANT_TYPE_low_confidence_check	TRUE
RESULTS_SEARCH_7_PARAMETERS_QUANT_TYPE_low_intensity_check	TRUE
RESULTS_SEARCH_7_PARAMETERS_QUANT_TYPE_median_statistic	TRUE
RESULTS_SEARCH_7_PARAMETERS_QUANT_TYPE_mod_check	TRUE
RESULTS_SEARCH_7_PARAMETERS_QUANT_TYPE_quant_threshold	-1
RESULTS_SEARCH_7_PARAMETERS_QUANT_TYPE_quant_threshold_sn	9
RESULTS_SEARCH_7_PARAMETERS_QUANT_TYPE_separate_searches	FALSE
RESULTS_SEARCH_7_PARAMETERS_QUANT_TYPE_shared_msms_check	TRUE
RESULTS_SEARCH_7_PARAMETERS_PARAGON_METHOD_SETTINGS_UI_SAMPLE_TYPE	Identification
RESULTS_SEARCH_7_PARAMETERS_PARAGON_METHOD_SETTINGS_UI_CYS_ALKYLATION	Iodoacetamide
RESULTS_SEARCH_7_PARAMETERS_PARAGON_METHOD_SETTINGS_UI_DIGESTION	Trypsin
RESULTS_SEARCH_7_PARAMETERS_PARAGON_METHOD_SETTINGS_UI_SPECIAL_FACTOR	Urea denaturation
RESULTS_SEARCH_7_PARAMETERS_PARAGON_METHOD_SETTINGS_UI_INSTRUMENT	TripleTOF 6600
RESULTS_SEARCH_7_PARAMETERS_PARAGON_METHOD_SETTINGS_UI_SEARCH_EFFORT	Thorough
RESULTS_SEARCH_7_PARAMETERS_PARAGON_METHOD_SETTINGS_UI_ID_FOCUS	Amino acid substitutions
RESULTS_SEARCH_7_PARAMETERS_PARAGON_METHOD_SETTINGS_UI_USER_NAME	QUTAD\carfp2
RESULTS_SEARCH_7_PARAMETERS_PARAGON_METHOD_SETTINGS_UI_MACHINE_NAME	HPCPROTEIN02
RESULTS_SEARCH_7_PARAMETERS_PARAGON_METHOD_SETTINGS_UI_SEARCH_ID	6.37551e+17
RESULTS_SEARCH_7_PARAMETERS_PARAGON_METHOD_SETTINGS_UI_START_TIME	2021-04-27 19:04:36
RESULTS_SEARCH_7_PARAMETERS_PARAGON_METHOD_SETTINGS_UI_MIN_UNUSED_PROTSCORE	0.0458
RESULTS_SEARCH_7_PARAMETERS_PARAGON_METHOD_SETTINGS_UI_PSPEP	TRUE
RESULTS_SEARCH_8_time_cpu	142631
RESULTS_SEARCH_8_time_duration	143425
RESULTS_SEARCH_8_version	5.0.2.5174
RESULTS_SEARCH_8_xml:id	SEARCH:2:637551470756043936_3
RESULTS_SEARCH_8_PARAMETERS_chemical_data_edited	FALSE
RESULTS_SEARCH_8_PARAMETERS_do_multiprecursor_search	TRUE
RESULTS_SEARCH_8_PARAMETERS_do_reverse_search	TRUE
RESULTS_SEARCH_8_PARAMETERS_max_quant_labels	35
RESULTS_SEARCH_8_PARAMETERS_maxresults	15
RESULTS_SEARCH_8_PARAMETERS_separate_searches	FALSE
RESULTS_SEARCH_8_PARAMETERS_MSTOLERANCE_type	dalton
RESULTS_SEARCH_8_PARAMETERS_MSTOLERANCE_value	0.05
RESULTS_SEARCH_8_PARAMETERS_MSMSTOLERANCE_type	dalton
RESULTS_SEARCH_8_PARAMETERS_MSMSTOLERANCE_value	0.1
RESULTS_SEARCH_8_PARAMETERS_MS_STANDARD_DEVIATION_type	dalton
RESULTS_SEARCH_8_PARAMETERS_MS_STANDARD_DEVIATION_value	0.0011
RESULTS_SEARCH_8_PARAMETERS_MSMS_STANDARD_DEVIATION_type	dalton
RESULTS_SEARCH_8_PARAMETERS_MSMS_STANDARD_DEVIATION_value	0.01
RESULTS_SEARCH_8_PARAMETERS_FASTA_filename	C:\AB SCIEX\ProteinPilot Data\SearchDatabases\Natalie_Turner_Cattle_cRAP_combined_2020.fasta
RESULTS_SEARCH_8_PARAMETERS_AUTO_CALIBRATION_ms	TRUE
RESULTS_SEARCH_8_PARAMETERS_AUTO_CALIBRATION_msexport	FALSE
RESULTS_SEARCH_8_PARAMETERS_AUTO_CALIBRATION_msms	TRUE
RESULTS_SEARCH_8_PARAMETERS_AUTO_CALIBRATION_msmstolsdratio	2.75
RESULTS_SEARCH_8_PARAMETERS_AUTO_CALIBRATION_mstolsdratio	7
RESULTS_SEARCH_8_PARAMETERS_AUTO_CALIBRATION_squareroot	TRUE
RESULTS_SEARCH_8_PARAMETERS_AUTO_CALIBRATION_type	dalton
RESULTS_SEARCH_8_PARAMETERS_AUTO_CALIBRATION_MCP_d_s_s_f	0.0666667
RESULTS_SEARCH_8_PARAMETERS_AUTO_CALIBRATION_MCP_d_s_w_f	3
RESULTS_SEARCH_8_PARAMETERS_AUTO_CALIBRATION_MCP_m_f_r_mbc	200
RESULTS_SEARCH_8_PARAMETERS_AUTO_CALIBRATION_MCP_m_m_c	10
RESULTS_SEARCH_8_PARAMETERS_AUTO_CALIBRATION_MCP_m_m_f_s	0.25
RESULTS_SEARCH_8_PARAMETERS_AUTO_CALIBRATION_MCP_m_m_p_f	0.33
RESULTS_SEARCH_8_PARAMETERS_AUTO_CALIBRATION_MCP_m_m_p_rms_f	1
RESULTS_SEARCH_8_PARAMETERS_AUTO_CALIBRATION_MCP_m_p_t_f	1
RESULTS_SEARCH_8_PARAMETERS_AUTO_CALIBRATION_MCP_m_r_h_n_b	15
RESULTS_SEARCH_8_PARAMETERS_AUTO_CALIBRATION_MCP_m_z_n_s	99
RESULTS_SEARCH_8_PARAMETERS_AUTO_CALIBRATION_MCP_m_z_s_mn_f_r	0.0666667
RESULTS_SEARCH_8_PARAMETERS_AUTO_CALIBRATION_MCP_m_z_s_mx_f_r	0.1
RESULTS_SEARCH_8_PARAMETERS_MS_AUTO_CALIBRATION_OUT_avres	1.9674e-08
RESULTS_SEARCH_8_PARAMETERS_MS_AUTO_CALIBRATION_OUT_c0	-0.000589899
RESULTS_SEARCH_8_PARAMETERS_MS_AUTO_CALIBRATION_OUT_c1minus1	1.96806e-05
RESULTS_SEARCH_8_PARAMETERS_MS_AUTO_CALIBRATION_OUT_c2	0
RESULTS_SEARCH_8_PARAMETERS_MS_AUTO_CALIBRATION_OUT_file	1
RESULTS_SEARCH_8_PARAMETERS_MS_AUTO_CALIBRATION_OUT_partnumber	4
RESULTS_SEARCH_8_PARAMETERS_MS_AUTO_CALIBRATION_OUT_polyorder	1
RESULTS_SEARCH_8_PARAMETERS_MS_AUTO_CALIBRATION_OUT_sample	1
RESULTS_SEARCH_8_PARAMETERS_MS_AUTO_CALIBRATION_OUT_squareroot	TRUE
RESULTS_SEARCH_8_PARAMETERS_MSMS_AUTO_CALIBRATION_OUT_avres	-1.22321e-07
RESULTS_SEARCH_8_PARAMETERS_MSMS_AUTO_CALIBRATION_OUT_c0	-0.000462458
RESULTS_SEARCH_8_PARAMETERS_MSMS_AUTO_CALIBRATION_OUT_c1minus1	1.53399e-05
RESULTS_SEARCH_8_PARAMETERS_MSMS_AUTO_CALIBRATION_OUT_c2	0
RESULTS_SEARCH_8_PARAMETERS_MSMS_AUTO_CALIBRATION_OUT_file	1
RESULTS_SEARCH_8_PARAMETERS_MSMS_AUTO_CALIBRATION_OUT_partnumber	4
RESULTS_SEARCH_8_PARAMETERS_MSMS_AUTO_CALIBRATION_OUT_polyorder	1900-01-01
RESULTS_SEARCH_8_PARAMETERS_MSMS_AUTO_CALIBRATION_OUT_sample	1
RESULTS_SEARCH_8_PARAMETERS_MSMS_AUTO_CALIBRATION_OUT_squareroot	TRUE
RESULTS_SEARCH_8_PARAMETERS_MAX_PRECURSORS_FRAGLET	5
RESULTS_SEARCH_8_PARAMETERS_MAX_PRECURSORS_TAGLET	1
RESULTS_SEARCH_8_PARAMETERS_PRECURSORS_DR_FRAGLET	10
RESULTS_SEARCH_8_PARAMETERS_PRECURSORS_DR_TAGLET	3
RESULTS_SEARCH_8_PARAMETERS_DEFAULT_CHARGE_STATE_1_charge	2
RESULTS_SEARCH_8_PARAMETERS_DEFAULT_CHARGE_STATE_1_probability	1
RESULTS_SEARCH_8_PARAMETERS_DEFAULT_CHARGE_STATE_2_charge	3
RESULTS_SEARCH_8_PARAMETERS_DEFAULT_CHARGE_STATE_2_probability	1
RESULTS_SEARCH_8_PARAMETERS_DEFAULT_CHARGE_STATE_3_charge	4
RESULTS_SEARCH_8_PARAMETERS_DEFAULT_CHARGE_STATE_3_probability	1
RESULTS_SEARCH_8_PARAMETERS_VERSION	5.0.2.0, 5346
RESULTS_SEARCH_8_PARAMETERS_PARAGON_VERSION	5.0.2.0, 5174
RESULTS_SEARCH_8_PARAMETERS_APPLICATION	ProteinPilot(tm) Software
RESULTS_SEARCH_8_PARAMETERS_PROGROUP_alternativedispositionmaximumfoldprobabilitydrop	100
RESULTS_SEARCH_8_PARAMETERS_PROGROUP_alternativedispositionmaximumfoldscoredrop	2
RESULTS_SEARCH_8_PARAMETERS_PROGROUP_autodiscordantpeptidethreshold	0.3
RESULTS_SEARCH_8_PARAMETERS_PROGROUP_bayesconfidencecalclulation	TRUE
RESULTS_SEARCH_8_PARAMETERS_PROGROUP_calibrateconfidence	TRUE
RESULTS_SEARCH_8_PARAMETERS_PROGROUP_compresspeptides	FALSE
RESULTS_SEARCH_8_PARAMETERS_PROGROUP_confidencepercentthresholdforexcludingothersfromquant	15
RESULTS_SEARCH_8_PARAMETERS_PROGROUP_confidencepercentthresholdforincludingselfinquant	15
RESULTS_SEARCH_8_PARAMETERS_PROGROUP_donotstoremspeaklists	FALSE
RESULTS_SEARCH_8_PARAMETERS_PROGROUP_fasta	C:\AB SCIEX\ProteinPilot Data\SearchDatabases\Natalie_Turner_Cattle_cRAP_combined_2020.fasta
RESULTS_SEARCH_8_PARAMETERS_PROGROUP_featuregroupminpepconf	0.66
RESULTS_SEARCH_8_PARAMETERS_PROGROUP_featuregroupminups	0.47
RESULTS_SEARCH_8_PARAMETERS_PROGROUP_focusingintersection	4
RESULTS_SEARCH_8_PARAMETERS_PROGROUP_focusingminimummatchconfidence	0.1
RESULTS_SEARCH_8_PARAMETERS_PROGROUP_focusingminunusedprotscore	0.1
RESULTS_SEARCH_8_PARAMETERS_PROGROUP_focusingsubsetcutoff	6
RESULTS_SEARCH_8_PARAMETERS_PROGROUP_intersection	1.3
RESULTS_SEARCH_8_PARAMETERS_PROGROUP_minimummatchconfidencecutoff	0.001
RESULTS_SEARCH_8_PARAMETERS_PROGROUP_minunusedprotscore	0.0458
RESULTS_SEARCH_8_PARAMETERS_PROGROUP_subsetcutoff	2
RESULTS_SEARCH_8_PARAMETERS_PROGROUP_uniprotservicehttpssupported	TRUE
RESULTS_SEARCH_8_PARAMETERS_PROGROUP_unusedprotscorethresholdforexcludingothersfromquant	1.3
RESULTS_SEARCH_8_PARAMETERS_PEAKLIST_count	3750
RESULTS_SEARCH_8_PARAMETERS_PEAKLIST_filenumber	1
RESULTS_SEARCH_8_PARAMETERS_PEAKLIST_original_count	1910-04-07
RESULTS_SEARCH_8_PARAMETERS_PEAKLIST_originalfilename	I:\lcmsabsciex5600\BACKUP(lims)\NPT035-039 DDA\20210423D_DDA_NPT37.wiff
RESULTS_SEARCH_8_PARAMETERS_PEAKLIST_partnumber	4
RESULTS_SEARCH_8_PARAMETERS_QUANT_TYPE_background_correction	FALSE
RESULTS_SEARCH_8_PARAMETERS_QUANT_TYPE_bias_correction	TRUE
RESULTS_SEARCH_8_PARAMETERS_QUANT_TYPE_keep_extreme_peptides_over_fraction	0
RESULTS_SEARCH_8_PARAMETERS_QUANT_TYPE_low_confidence_check	TRUE
RESULTS_SEARCH_8_PARAMETERS_QUANT_TYPE_low_intensity_check	TRUE
RESULTS_SEARCH_8_PARAMETERS_QUANT_TYPE_median_statistic	TRUE
RESULTS_SEARCH_8_PARAMETERS_QUANT_TYPE_mod_check	TRUE
RESULTS_SEARCH_8_PARAMETERS_QUANT_TYPE_quant_threshold	-1
RESULTS_SEARCH_8_PARAMETERS_QUANT_TYPE_quant_threshold_sn	9
RESULTS_SEARCH_8_PARAMETERS_QUANT_TYPE_separate_searches	FALSE
RESULTS_SEARCH_8_PARAMETERS_QUANT_TYPE_shared_msms_check	TRUE
RESULTS_SEARCH_8_PARAMETERS_PARAGON_METHOD_SETTINGS_UI_SAMPLE_TYPE	Identification
RESULTS_SEARCH_8_PARAMETERS_PARAGON_METHOD_SETTINGS_UI_CYS_ALKYLATION	Iodoacetamide
RESULTS_SEARCH_8_PARAMETERS_PARAGON_METHOD_SETTINGS_UI_DIGESTION	Trypsin
RESULTS_SEARCH_8_PARAMETERS_PARAGON_METHOD_SETTINGS_UI_SPECIAL_FACTOR	Urea denaturation
RESULTS_SEARCH_8_PARAMETERS_PARAGON_METHOD_SETTINGS_UI_INSTRUMENT	TripleTOF 6600
RESULTS_SEARCH_8_PARAMETERS_PARAGON_METHOD_SETTINGS_UI_SEARCH_EFFORT	Thorough
RESULTS_SEARCH_8_PARAMETERS_PARAGON_METHOD_SETTINGS_UI_ID_FOCUS	Amino acid substitutions
RESULTS_SEARCH_8_PARAMETERS_PARAGON_METHOD_SETTINGS_UI_USER_NAME	QUTAD\carfp2
RESULTS_SEARCH_8_PARAMETERS_PARAGON_METHOD_SETTINGS_UI_MACHINE_NAME	HPCPROTEIN02
RESULTS_SEARCH_8_PARAMETERS_PARAGON_METHOD_SETTINGS_UI_SEARCH_ID	6.37551e+17
RESULTS_SEARCH_8_PARAMETERS_PARAGON_METHOD_SETTINGS_UI_START_TIME	2021-04-27 19:04:36
RESULTS_SEARCH_8_PARAMETERS_PARAGON_METHOD_SETTINGS_UI_MIN_UNUSED_PROTSCORE	0.0458
RESULTS_SEARCH_8_PARAMETERS_PARAGON_METHOD_SETTINGS_UI_PSPEP	TRUE
RESULTS_SEARCH_9_time_cpu	54116
RESULTS_SEARCH_9_time_duration	57719
RESULTS_SEARCH_9_version	5.0.2.5174
RESULTS_SEARCH_9_xml:id	SEARCH:1:637551470756043936_4
RESULTS_SEARCH_9_PARAMETERS_chemical_data_edited	FALSE
RESULTS_SEARCH_9_PARAMETERS_do_multiprecursor_search	TRUE
RESULTS_SEARCH_9_PARAMETERS_do_reverse_search	TRUE
RESULTS_SEARCH_9_PARAMETERS_max_quant_labels	35
RESULTS_SEARCH_9_PARAMETERS_maxresults	15
RESULTS_SEARCH_9_PARAMETERS_separate_searches	FALSE
RESULTS_SEARCH_9_PARAMETERS_MSTOLERANCE_type	dalton
RESULTS_SEARCH_9_PARAMETERS_MSTOLERANCE_value	0.05
RESULTS_SEARCH_9_PARAMETERS_MSMSTOLERANCE_type	dalton
RESULTS_SEARCH_9_PARAMETERS_MSMSTOLERANCE_value	0.1
RESULTS_SEARCH_9_PARAMETERS_MS_STANDARD_DEVIATION_type	dalton
RESULTS_SEARCH_9_PARAMETERS_MS_STANDARD_DEVIATION_value	0.0011
RESULTS_SEARCH_9_PARAMETERS_MSMS_STANDARD_DEVIATION_type	dalton
RESULTS_SEARCH_9_PARAMETERS_MSMS_STANDARD_DEVIATION_value	0.01
RESULTS_SEARCH_9_PARAMETERS_FASTA_filename	C:\AB SCIEX\ProteinPilot Data\SearchDatabases\Natalie_Turner_Cattle_cRAP_combined_2020.fasta
RESULTS_SEARCH_9_PARAMETERS_AUTO_CALIBRATION_ms	TRUE
RESULTS_SEARCH_9_PARAMETERS_AUTO_CALIBRATION_msexport	FALSE
RESULTS_SEARCH_9_PARAMETERS_AUTO_CALIBRATION_msms	TRUE
RESULTS_SEARCH_9_PARAMETERS_AUTO_CALIBRATION_msmstolsdratio	2.75
RESULTS_SEARCH_9_PARAMETERS_AUTO_CALIBRATION_mstolsdratio	7
RESULTS_SEARCH_9_PARAMETERS_AUTO_CALIBRATION_squareroot	TRUE
RESULTS_SEARCH_9_PARAMETERS_AUTO_CALIBRATION_type	dalton
RESULTS_SEARCH_9_PARAMETERS_AUTO_CALIBRATION_MCP_d_s_s_f	0.0666667
RESULTS_SEARCH_9_PARAMETERS_AUTO_CALIBRATION_MCP_d_s_w_f	3
RESULTS_SEARCH_9_PARAMETERS_AUTO_CALIBRATION_MCP_m_f_r_mbc	200
RESULTS_SEARCH_9_PARAMETERS_AUTO_CALIBRATION_MCP_m_m_c	10
RESULTS_SEARCH_9_PARAMETERS_AUTO_CALIBRATION_MCP_m_m_f_s	0.25
RESULTS_SEARCH_9_PARAMETERS_AUTO_CALIBRATION_MCP_m_m_p_f	0.33
RESULTS_SEARCH_9_PARAMETERS_AUTO_CALIBRATION_MCP_m_m_p_rms_f	1
RESULTS_SEARCH_9_PARAMETERS_AUTO_CALIBRATION_MCP_m_p_t_f	1
RESULTS_SEARCH_9_PARAMETERS_AUTO_CALIBRATION_MCP_m_r_h_n_b	15
RESULTS_SEARCH_9_PARAMETERS_AUTO_CALIBRATION_MCP_m_z_n_s	99
RESULTS_SEARCH_9_PARAMETERS_AUTO_CALIBRATION_MCP_m_z_s_mn_f_r	0.0666667
RESULTS_SEARCH_9_PARAMETERS_AUTO_CALIBRATION_MCP_m_z_s_mx_f_r	0.1
RESULTS_SEARCH_9_PARAMETERS_MS_AUTO_CALIBRATION_OUT_avres	7.69114e-09
RESULTS_SEARCH_9_PARAMETERS_MS_AUTO_CALIBRATION_OUT_c0	-0.000646934
RESULTS_SEARCH_9_PARAMETERS_MS_AUTO_CALIBRATION_OUT_c1minus1	2.27285e-05
RESULTS_SEARCH_9_PARAMETERS_MS_AUTO_CALIBRATION_OUT_c2	0
RESULTS_SEARCH_9_PARAMETERS_MS_AUTO_CALIBRATION_OUT_file	1
RESULTS_SEARCH_9_PARAMETERS_MS_AUTO_CALIBRATION_OUT_partnumber	5
RESULTS_SEARCH_9_PARAMETERS_MS_AUTO_CALIBRATION_OUT_polyorder	1
RESULTS_SEARCH_9_PARAMETERS_MS_AUTO_CALIBRATION_OUT_sample	1
RESULTS_SEARCH_9_PARAMETERS_MS_AUTO_CALIBRATION_OUT_squareroot	TRUE
RESULTS_SEARCH_9_PARAMETERS_MSMS_AUTO_CALIBRATION_OUT_avres	-1.15656e-07
RESULTS_SEARCH_9_PARAMETERS_MSMS_AUTO_CALIBRATION_OUT_c0	-0.000470391
RESULTS_SEARCH_9_PARAMETERS_MSMS_AUTO_CALIBRATION_OUT_c1minus1	1.62926e-05
RESULTS_SEARCH_9_PARAMETERS_MSMS_AUTO_CALIBRATION_OUT_c2	0
RESULTS_SEARCH_9_PARAMETERS_MSMS_AUTO_CALIBRATION_OUT_file	1
RESULTS_SEARCH_9_PARAMETERS_MSMS_AUTO_CALIBRATION_OUT_partnumber	5
RESULTS_SEARCH_9_PARAMETERS_MSMS_AUTO_CALIBRATION_OUT_polyorder	1
RESULTS_SEARCH_9_PARAMETERS_MSMS_AUTO_CALIBRATION_OUT_sample	1
RESULTS_SEARCH_9_PARAMETERS_MSMS_AUTO_CALIBRATION_OUT_squareroot	TRUE
RESULTS_SEARCH_9_PARAMETERS_MAX_PRECURSORS_FRAGLET	5
RESULTS_SEARCH_9_PARAMETERS_MAX_PRECURSORS_TAGLET	1
RESULTS_SEARCH_9_PARAMETERS_PRECURSORS_DR_FRAGLET	10
RESULTS_SEARCH_9_PARAMETERS_PRECURSORS_DR_TAGLET	3
RESULTS_SEARCH_9_PARAMETERS_DEFAULT_CHARGE_STATE_1_charge	2
RESULTS_SEARCH_9_PARAMETERS_DEFAULT_CHARGE_STATE_1_probability	1
RESULTS_SEARCH_9_PARAMETERS_DEFAULT_CHARGE_STATE_2_charge	3
RESULTS_SEARCH_9_PARAMETERS_DEFAULT_CHARGE_STATE_2_probability	1
RESULTS_SEARCH_9_PARAMETERS_DEFAULT_CHARGE_STATE_3_charge	4
RESULTS_SEARCH_9_PARAMETERS_DEFAULT_CHARGE_STATE_3_probability	1
RESULTS_SEARCH_9_PARAMETERS_VERSION	5.0.2.0, 5346
RESULTS_SEARCH_9_PARAMETERS_PARAGON_VERSION	5.0.2.0, 5174
RESULTS_SEARCH_9_PARAMETERS_APPLICATION	ProteinPilot(tm) Software
RESULTS_SEARCH_9_PARAMETERS_PROGROUP_alternativedispositionmaximumfoldprobabilitydrop	100
RESULTS_SEARCH_9_PARAMETERS_PROGROUP_alternativedispositionmaximumfoldscoredrop	2
RESULTS_SEARCH_9_PARAMETERS_PROGROUP_autodiscordantpeptidethreshold	0.3
RESULTS_SEARCH_9_PARAMETERS_PROGROUP_bayesconfidencecalclulation	TRUE
RESULTS_SEARCH_9_PARAMETERS_PROGROUP_calibrateconfidence	TRUE
RESULTS_SEARCH_9_PARAMETERS_PROGROUP_compresspeptides	FALSE
RESULTS_SEARCH_9_PARAMETERS_PROGROUP_confidencepercentthresholdforexcludingothersfromquant	15
RESULTS_SEARCH_9_PARAMETERS_PROGROUP_confidencepercentthresholdforincludingselfinquant	15
RESULTS_SEARCH_9_PARAMETERS_PROGROUP_donotstoremspeaklists	FALSE
RESULTS_SEARCH_9_PARAMETERS_PROGROUP_fasta	C:\AB SCIEX\ProteinPilot Data\SearchDatabases\Natalie_Turner_Cattle_cRAP_combined_2020.fasta
RESULTS_SEARCH_9_PARAMETERS_PROGROUP_featuregroupminpepconf	0.66
RESULTS_SEARCH_9_PARAMETERS_PROGROUP_featuregroupminups	0.47
RESULTS_SEARCH_9_PARAMETERS_PROGROUP_focusingintersection	4
RESULTS_SEARCH_9_PARAMETERS_PROGROUP_focusingminimummatchconfidence	0.1
RESULTS_SEARCH_9_PARAMETERS_PROGROUP_focusingminunusedprotscore	0.1
RESULTS_SEARCH_9_PARAMETERS_PROGROUP_focusingsubsetcutoff	6
RESULTS_SEARCH_9_PARAMETERS_PROGROUP_intersection	1.3
RESULTS_SEARCH_9_PARAMETERS_PROGROUP_minimummatchconfidencecutoff	0.001
RESULTS_SEARCH_9_PARAMETERS_PROGROUP_minunusedprotscore	0.0458
RESULTS_SEARCH_9_PARAMETERS_PROGROUP_subsetcutoff	2
RESULTS_SEARCH_9_PARAMETERS_PROGROUP_uniprotservicehttpssupported	TRUE
RESULTS_SEARCH_9_PARAMETERS_PROGROUP_unusedprotscorethresholdforexcludingothersfromquant	1900-01-01 07:12:00
RESULTS_SEARCH_9_PARAMETERS_PEAKLIST_count	3788
RESULTS_SEARCH_9_PARAMETERS_PEAKLIST_filenumber	1
RESULTS_SEARCH_9_PARAMETERS_PEAKLIST_original_count	3788
RESULTS_SEARCH_9_PARAMETERS_PEAKLIST_originalfilename	I:\lcmsabsciex5600\BACKUP(lims)\NPT035-039 DDA\20210423D_DDA_NPT37.wiff
RESULTS_SEARCH_9_PARAMETERS_PEAKLIST_partnumber	5
RESULTS_SEARCH_9_PARAMETERS_QUANT_TYPE_background_correction	FALSE
RESULTS_SEARCH_9_PARAMETERS_QUANT_TYPE_bias_correction	TRUE
RESULTS_SEARCH_9_PARAMETERS_QUANT_TYPE_keep_extreme_peptides_over_fraction	0
RESULTS_SEARCH_9_PARAMETERS_QUANT_TYPE_low_confidence_check	TRUE
RESULTS_SEARCH_9_PARAMETERS_QUANT_TYPE_low_intensity_check	TRUE
RESULTS_SEARCH_9_PARAMETERS_QUANT_TYPE_median_statistic	TRUE
RESULTS_SEARCH_9_PARAMETERS_QUANT_TYPE_mod_check	TRUE
RESULTS_SEARCH_9_PARAMETERS_QUANT_TYPE_quant_threshold	-1
RESULTS_SEARCH_9_PARAMETERS_QUANT_TYPE_quant_threshold_sn	9
RESULTS_SEARCH_9_PARAMETERS_QUANT_TYPE_separate_searches	FALSE
RESULTS_SEARCH_9_PARAMETERS_QUANT_TYPE_shared_msms_check	TRUE
RESULTS_SEARCH_9_PARAMETERS_PARAGON_METHOD_SETTINGS_UI_SAMPLE_TYPE	Identification
RESULTS_SEARCH_9_PARAMETERS_PARAGON_METHOD_SETTINGS_UI_CYS_ALKYLATION	Iodoacetamide
RESULTS_SEARCH_9_PARAMETERS_PARAGON_METHOD_SETTINGS_UI_DIGESTION	Trypsin
RESULTS_SEARCH_9_PARAMETERS_PARAGON_METHOD_SETTINGS_UI_SPECIAL_FACTOR	Urea denaturation
RESULTS_SEARCH_9_PARAMETERS_PARAGON_METHOD_SETTINGS_UI_INSTRUMENT	TripleTOF 6600
RESULTS_SEARCH_9_PARAMETERS_PARAGON_METHOD_SETTINGS_UI_SEARCH_EFFORT	Thorough
RESULTS_SEARCH_9_PARAMETERS_PARAGON_METHOD_SETTINGS_UI_ID_FOCUS	Amino acid substitutions
RESULTS_SEARCH_9_PARAMETERS_PARAGON_METHOD_SETTINGS_UI_USER_NAME	QUTAD\carfp2
RESULTS_SEARCH_9_PARAMETERS_PARAGON_METHOD_SETTINGS_UI_MACHINE_NAME	HPCPROTEIN02
RESULTS_SEARCH_9_PARAMETERS_PARAGON_METHOD_SETTINGS_UI_SEARCH_ID	6.37551e+17
RESULTS_SEARCH_9_PARAMETERS_PARAGON_METHOD_SETTINGS_UI_START_TIME	2021-04-27 19:04:36
RESULTS_SEARCH_9_PARAMETERS_PARAGON_METHOD_SETTINGS_UI_MIN_UNUSED_PROTSCORE	0.0458
RESULTS_SEARCH_9_PARAMETERS_PARAGON_METHOD_SETTINGS_UI_PSPEP	TRUE
RESULTS_SEARCH_10_time_cpu	142038
RESULTS_SEARCH_10_time_duration	142848
RESULTS_SEARCH_10_version	5.0.2.5174
RESULTS_SEARCH_10_xml:id	SEARCH:2:637551470756043936_4
RESULTS_SEARCH_10_PARAMETERS_chemical_data_edited	FALSE
RESULTS_SEARCH_10_PARAMETERS_do_multiprecursor_search	TRUE
RESULTS_SEARCH_10_PARAMETERS_do_reverse_search	TRUE
RESULTS_SEARCH_10_PARAMETERS_max_quant_labels	35
RESULTS_SEARCH_10_PARAMETERS_maxresults	15
RESULTS_SEARCH_10_PARAMETERS_separate_searches	FALSE
RESULTS_SEARCH_10_PARAMETERS_MSTOLERANCE_type	dalton
RESULTS_SEARCH_10_PARAMETERS_MSTOLERANCE_value	0.05
RESULTS_SEARCH_10_PARAMETERS_MSMSTOLERANCE_type	dalton
RESULTS_SEARCH_10_PARAMETERS_MSMSTOLERANCE_value	0.1
RESULTS_SEARCH_10_PARAMETERS_MS_STANDARD_DEVIATION_type	dalton
RESULTS_SEARCH_10_PARAMETERS_MS_STANDARD_DEVIATION_value	0.0011
RESULTS_SEARCH_10_PARAMETERS_MSMS_STANDARD_DEVIATION_type	dalton
RESULTS_SEARCH_10_PARAMETERS_MSMS_STANDARD_DEVIATION_value	0.01
RESULTS_SEARCH_10_PARAMETERS_FASTA_filename	C:\AB SCIEX\ProteinPilot Data\SearchDatabases\Natalie_Turner_Cattle_cRAP_combined_2020.fasta
RESULTS_SEARCH_10_PARAMETERS_AUTO_CALIBRATION_ms	TRUE
RESULTS_SEARCH_10_PARAMETERS_AUTO_CALIBRATION_msexport	FALSE
RESULTS_SEARCH_10_PARAMETERS_AUTO_CALIBRATION_msms	TRUE
RESULTS_SEARCH_10_PARAMETERS_AUTO_CALIBRATION_msmstolsdratio	2.75
RESULTS_SEARCH_10_PARAMETERS_AUTO_CALIBRATION_mstolsdratio	7
RESULTS_SEARCH_10_PARAMETERS_AUTO_CALIBRATION_squareroot	TRUE
RESULTS_SEARCH_10_PARAMETERS_AUTO_CALIBRATION_type	dalton
RESULTS_SEARCH_10_PARAMETERS_AUTO_CALIBRATION_MCP_d_s_s_f	0.0666667
RESULTS_SEARCH_10_PARAMETERS_AUTO_CALIBRATION_MCP_d_s_w_f	3
RESULTS_SEARCH_10_PARAMETERS_AUTO_CALIBRATION_MCP_m_f_r_mbc	200
RESULTS_SEARCH_10_PARAMETERS_AUTO_CALIBRATION_MCP_m_m_c	10
RESULTS_SEARCH_10_PARAMETERS_AUTO_CALIBRATION_MCP_m_m_f_s	0.25
RESULTS_SEARCH_10_PARAMETERS_AUTO_CALIBRATION_MCP_m_m_p_f	0.33
RESULTS_SEARCH_10_PARAMETERS_AUTO_CALIBRATION_MCP_m_m_p_rms_f	1
RESULTS_SEARCH_10_PARAMETERS_AUTO_CALIBRATION_MCP_m_p_t_f	1
RESULTS_SEARCH_10_PARAMETERS_AUTO_CALIBRATION_MCP_m_r_h_n_b	15
RESULTS_SEARCH_10_PARAMETERS_AUTO_CALIBRATION_MCP_m_z_n_s	99
RESULTS_SEARCH_10_PARAMETERS_AUTO_CALIBRATION_MCP_m_z_s_mn_f_r	0.0666667
RESULTS_SEARCH_10_PARAMETERS_AUTO_CALIBRATION_MCP_m_z_s_mx_f_r	0.1
RESULTS_SEARCH_10_PARAMETERS_MS_AUTO_CALIBRATION_OUT_avres	7.69114e-09
RESULTS_SEARCH_10_PARAMETERS_MS_AUTO_CALIBRATION_OUT_c0	-0.000646934
RESULTS_SEARCH_10_PARAMETERS_MS_AUTO_CALIBRATION_OUT_c1minus1	2.27285e-05
RESULTS_SEARCH_10_PARAMETERS_MS_AUTO_CALIBRATION_OUT_c2	0
RESULTS_SEARCH_10_PARAMETERS_MS_AUTO_CALIBRATION_OUT_file	1
RESULTS_SEARCH_10_PARAMETERS_MS_AUTO_CALIBRATION_OUT_partnumber	5
RESULTS_SEARCH_10_PARAMETERS_MS_AUTO_CALIBRATION_OUT_polyorder	1
RESULTS_SEARCH_10_PARAMETERS_MS_AUTO_CALIBRATION_OUT_sample	1
RESULTS_SEARCH_10_PARAMETERS_MS_AUTO_CALIBRATION_OUT_squareroot	TRUE
RESULTS_SEARCH_10_PARAMETERS_MSMS_AUTO_CALIBRATION_OUT_avres	-1.15656e-07
RESULTS_SEARCH_10_PARAMETERS_MSMS_AUTO_CALIBRATION_OUT_c0	-0.000470391
RESULTS_SEARCH_10_PARAMETERS_MSMS_AUTO_CALIBRATION_OUT_c1minus1	1.62926e-05
RESULTS_SEARCH_10_PARAMETERS_MSMS_AUTO_CALIBRATION_OUT_c2	0
RESULTS_SEARCH_10_PARAMETERS_MSMS_AUTO_CALIBRATION_OUT_file	1
RESULTS_SEARCH_10_PARAMETERS_MSMS_AUTO_CALIBRATION_OUT_partnumber	5
RESULTS_SEARCH_10_PARAMETERS_MSMS_AUTO_CALIBRATION_OUT_polyorder	1
RESULTS_SEARCH_10_PARAMETERS_MSMS_AUTO_CALIBRATION_OUT_sample	1
RESULTS_SEARCH_10_PARAMETERS_MSMS_AUTO_CALIBRATION_OUT_squareroot	TRUE
RESULTS_SEARCH_10_PARAMETERS_MAX_PRECURSORS_FRAGLET	5
RESULTS_SEARCH_10_PARAMETERS_MAX_PRECURSORS_TAGLET	1
RESULTS_SEARCH_10_PARAMETERS_PRECURSORS_DR_FRAGLET	10
RESULTS_SEARCH_10_PARAMETERS_PRECURSORS_DR_TAGLET	3
RESULTS_SEARCH_10_PARAMETERS_DEFAULT_CHARGE_STATE_1_charge	2
RESULTS_SEARCH_10_PARAMETERS_DEFAULT_CHARGE_STATE_1_probability	1
RESULTS_SEARCH_10_PARAMETERS_DEFAULT_CHARGE_STATE_2_charge	3
RESULTS_SEARCH_10_PARAMETERS_DEFAULT_CHARGE_STATE_2_probability	1
RESULTS_SEARCH_10_PARAMETERS_DEFAULT_CHARGE_STATE_3_charge	4
RESULTS_SEARCH_10_PARAMETERS_DEFAULT_CHARGE_STATE_3_probability	1900-01-01
RESULTS_SEARCH_10_PARAMETERS_VERSION	5.0.2.0, 5346
RESULTS_SEARCH_10_PARAMETERS_PARAGON_VERSION	5.0.2.0, 5174
RESULTS_SEARCH_10_PARAMETERS_APPLICATION	ProteinPilot(tm) Software
RESULTS_SEARCH_10_PARAMETERS_PROGROUP_alternativedispositionmaximumfoldprobabilitydrop	100
RESULTS_SEARCH_10_PARAMETERS_PROGROUP_alternativedispositionmaximumfoldscoredrop	2
RESULTS_SEARCH_10_PARAMETERS_PROGROUP_autodiscordantpeptidethreshold	0.3
RESULTS_SEARCH_10_PARAMETERS_PROGROUP_bayesconfidencecalclulation	TRUE
RESULTS_SEARCH_10_PARAMETERS_PROGROUP_calibrateconfidence	TRUE
RESULTS_SEARCH_10_PARAMETERS_PROGROUP_compresspeptides	FALSE
RESULTS_SEARCH_10_PARAMETERS_PROGROUP_confidencepercentthresholdforexcludingothersfromquant	15
RESULTS_SEARCH_10_PARAMETERS_PROGROUP_confidencepercentthresholdforincludingselfinquant	15
RESULTS_SEARCH_10_PARAMETERS_PROGROUP_donotstoremspeaklists	FALSE
RESULTS_SEARCH_10_PARAMETERS_PROGROUP_fasta	C:\AB SCIEX\ProteinPilot Data\SearchDatabases\Natalie_Turner_Cattle_cRAP_combined_2020.fasta
RESULTS_SEARCH_10_PARAMETERS_PROGROUP_featuregroupminpepconf	0.66
RESULTS_SEARCH_10_PARAMETERS_PROGROUP_featuregroupminups	0.47
RESULTS_SEARCH_10_PARAMETERS_PROGROUP_focusingintersection	4
RESULTS_SEARCH_10_PARAMETERS_PROGROUP_focusingminimummatchconfidence	0.1
RESULTS_SEARCH_10_PARAMETERS_PROGROUP_focusingminunusedprotscore	0.1
RESULTS_SEARCH_10_PARAMETERS_PROGROUP_focusingsubsetcutoff	6
RESULTS_SEARCH_10_PARAMETERS_PROGROUP_intersection	1.3
RESULTS_SEARCH_10_PARAMETERS_PROGROUP_minimummatchconfidencecutoff	0.001
RESULTS_SEARCH_10_PARAMETERS_PROGROUP_minunusedprotscore	01:05:57.120000
RESULTS_SEARCH_10_PARAMETERS_PROGROUP_subsetcutoff	2
RESULTS_SEARCH_10_PARAMETERS_PROGROUP_uniprotservicehttpssupported	TRUE
RESULTS_SEARCH_10_PARAMETERS_PROGROUP_unusedprotscorethresholdforexcludingothersfromquant	1.3
RESULTS_SEARCH_10_PARAMETERS_PEAKLIST_count	3788
RESULTS_SEARCH_10_PARAMETERS_PEAKLIST_filenumber	1
RESULTS_SEARCH_10_PARAMETERS_PEAKLIST_original_count	3788
RESULTS_SEARCH_10_PARAMETERS_PEAKLIST_originalfilename	I:\lcmsabsciex5600\BACKUP(lims)\NPT035-039 DDA\20210423D_DDA_NPT37.wiff
RESULTS_SEARCH_10_PARAMETERS_PEAKLIST_partnumber	5
RESULTS_SEARCH_10_PARAMETERS_QUANT_TYPE_background_correction	FALSE
RESULTS_SEARCH_10_PARAMETERS_QUANT_TYPE_bias_correction	TRUE
RESULTS_SEARCH_10_PARAMETERS_QUANT_TYPE_keep_extreme_peptides_over_fraction	0
RESULTS_SEARCH_10_PARAMETERS_QUANT_TYPE_low_confidence_check	TRUE
RESULTS_SEARCH_10_PARAMETERS_QUANT_TYPE_low_intensity_check	TRUE
RESULTS_SEARCH_10_PARAMETERS_QUANT_TYPE_median_statistic	TRUE
RESULTS_SEARCH_10_PARAMETERS_QUANT_TYPE_mod_check	TRUE
RESULTS_SEARCH_10_PARAMETERS_QUANT_TYPE_quant_threshold	-1
RESULTS_SEARCH_10_PARAMETERS_QUANT_TYPE_quant_threshold_sn	9
RESULTS_SEARCH_10_PARAMETERS_QUANT_TYPE_separate_searches	FALSE
RESULTS_SEARCH_10_PARAMETERS_QUANT_TYPE_shared_msms_check	TRUE
RESULTS_SEARCH_10_PARAMETERS_PARAGON_METHOD_SETTINGS_UI_SAMPLE_TYPE	Identification
RESULTS_SEARCH_10_PARAMETERS_PARAGON_METHOD_SETTINGS_UI_CYS_ALKYLATION	Iodoacetamide
RESULTS_SEARCH_10_PARAMETERS_PARAGON_METHOD_SETTINGS_UI_DIGESTION	Trypsin
RESULTS_SEARCH_10_PARAMETERS_PARAGON_METHOD_SETTINGS_UI_SPECIAL_FACTOR	Urea denaturation
RESULTS_SEARCH_10_PARAMETERS_PARAGON_METHOD_SETTINGS_UI_INSTRUMENT	TripleTOF 6600
RESULTS_SEARCH_10_PARAMETERS_PARAGON_METHOD_SETTINGS_UI_SEARCH_EFFORT	Thorough
RESULTS_SEARCH_10_PARAMETERS_PARAGON_METHOD_SETTINGS_UI_ID_FOCUS	Amino acid substitutions
RESULTS_SEARCH_10_PARAMETERS_PARAGON_METHOD_SETTINGS_UI_USER_NAME	QUTAD\carfp2
RESULTS_SEARCH_10_PARAMETERS_PARAGON_METHOD_SETTINGS_UI_MACHINE_NAME	HPCPROTEIN02
RESULTS_SEARCH_10_PARAMETERS_PARAGON_METHOD_SETTINGS_UI_SEARCH_ID	6.37551e+17
RESULTS_SEARCH_10_PARAMETERS_PARAGON_METHOD_SETTINGS_UI_START_TIME	2021-04-27 19:04:36
RESULTS_SEARCH_10_PARAMETERS_PARAGON_METHOD_SETTINGS_UI_MIN_UNUSED_PROTSCORE	0.0458
RESULTS_SEARCH_10_PARAMETERS_PARAGON_METHOD_SETTINGS_UI_PSPEP	TRUE
RESULTS_SEARCH_11_time_cpu	53820
RESULTS_SEARCH_11_time_duration	55301
RESULTS_SEARCH_11_version	5.0.2.5174
RESULTS_SEARCH_11_xml:id	SEARCH:1:637551470756043936_5
RESULTS_SEARCH_11_PARAMETERS_chemical_data_edited	FALSE
RESULTS_SEARCH_11_PARAMETERS_do_multiprecursor_search	TRUE
RESULTS_SEARCH_11_PARAMETERS_do_reverse_search	TRUE
RESULTS_SEARCH_11_PARAMETERS_max_quant_labels	35
RESULTS_SEARCH_11_PARAMETERS_maxresults	15
RESULTS_SEARCH_11_PARAMETERS_separate_searches	FALSE
RESULTS_SEARCH_11_PARAMETERS_MSTOLERANCE_type	dalton
RESULTS_SEARCH_11_PARAMETERS_MSTOLERANCE_value	0.05
RESULTS_SEARCH_11_PARAMETERS_MSMSTOLERANCE_type	dalton
RESULTS_SEARCH_11_PARAMETERS_MSMSTOLERANCE_value	0.1
RESULTS_SEARCH_11_PARAMETERS_MS_STANDARD_DEVIATION_type	dalton
RESULTS_SEARCH_11_PARAMETERS_MS_STANDARD_DEVIATION_value	0.0011
RESULTS_SEARCH_11_PARAMETERS_MSMS_STANDARD_DEVIATION_type	dalton
RESULTS_SEARCH_11_PARAMETERS_MSMS_STANDARD_DEVIATION_value	0.01
RESULTS_SEARCH_11_PARAMETERS_FASTA_filename	C:\AB SCIEX\ProteinPilot Data\SearchDatabases\Natalie_Turner_Cattle_cRAP_combined_2020.fasta
RESULTS_SEARCH_11_PARAMETERS_AUTO_CALIBRATION_ms	TRUE
RESULTS_SEARCH_11_PARAMETERS_AUTO_CALIBRATION_msexport	FALSE
RESULTS_SEARCH_11_PARAMETERS_AUTO_CALIBRATION_msms	TRUE
RESULTS_SEARCH_11_PARAMETERS_AUTO_CALIBRATION_msmstolsdratio	2.75
RESULTS_SEARCH_11_PARAMETERS_AUTO_CALIBRATION_mstolsdratio	7
RESULTS_SEARCH_11_PARAMETERS_AUTO_CALIBRATION_squareroot	TRUE
RESULTS_SEARCH_11_PARAMETERS_AUTO_CALIBRATION_type	dalton
RESULTS_SEARCH_11_PARAMETERS_AUTO_CALIBRATION_MCP_d_s_s_f	0.0666667
RESULTS_SEARCH_11_PARAMETERS_AUTO_CALIBRATION_MCP_d_s_w_f	3
RESULTS_SEARCH_11_PARAMETERS_AUTO_CALIBRATION_MCP_m_f_r_mbc	200
RESULTS_SEARCH_11_PARAMETERS_AUTO_CALIBRATION_MCP_m_m_c	10
RESULTS_SEARCH_11_PARAMETERS_AUTO_CALIBRATION_MCP_m_m_f_s	0.25
RESULTS_SEARCH_11_PARAMETERS_AUTO_CALIBRATION_MCP_m_m_p_f	0.33
RESULTS_SEARCH_11_PARAMETERS_AUTO_CALIBRATION_MCP_m_m_p_rms_f	1
RESULTS_SEARCH_11_PARAMETERS_AUTO_CALIBRATION_MCP_m_p_t_f	1
RESULTS_SEARCH_11_PARAMETERS_AUTO_CALIBRATION_MCP_m_r_h_n_b	15
RESULTS_SEARCH_11_PARAMETERS_AUTO_CALIBRATION_MCP_m_z_n_s	99
RESULTS_SEARCH_11_PARAMETERS_AUTO_CALIBRATION_MCP_m_z_s_mn_f_r	0.0666667
RESULTS_SEARCH_11_PARAMETERS_AUTO_CALIBRATION_MCP_m_z_s_mx_f_r	0.1
RESULTS_SEARCH_11_PARAMETERS_MS_AUTO_CALIBRATION_OUT_avres	-2.42736e-09
RESULTS_SEARCH_11_PARAMETERS_MS_AUTO_CALIBRATION_OUT_c0	-0.000593232
RESULTS_SEARCH_11_PARAMETERS_MS_AUTO_CALIBRATION_OUT_c1minus1	2.0582e-05
RESULTS_SEARCH_11_PARAMETERS_MS_AUTO_CALIBRATION_OUT_c2	0
RESULTS_SEARCH_11_PARAMETERS_MS_AUTO_CALIBRATION_OUT_file	1
RESULTS_SEARCH_11_PARAMETERS_MS_AUTO_CALIBRATION_OUT_partnumber	6
RESULTS_SEARCH_11_PARAMETERS_MS_AUTO_CALIBRATION_OUT_polyorder	1
RESULTS_SEARCH_11_PARAMETERS_MS_AUTO_CALIBRATION_OUT_sample	1
RESULTS_SEARCH_11_PARAMETERS_MS_AUTO_CALIBRATION_OUT_squareroot	TRUE
RESULTS_SEARCH_11_PARAMETERS_MSMS_AUTO_CALIBRATION_OUT_avres	-1.30578e-07
RESULTS_SEARCH_11_PARAMETERS_MSMS_AUTO_CALIBRATION_OUT_c0	-0.000467393
RESULTS_SEARCH_11_PARAMETERS_MSMS_AUTO_CALIBRATION_OUT_c1minus1	1.56976e-05
RESULTS_SEARCH_11_PARAMETERS_MSMS_AUTO_CALIBRATION_OUT_c2	0
RESULTS_SEARCH_11_PARAMETERS_MSMS_AUTO_CALIBRATION_OUT_file	1
RESULTS_SEARCH_11_PARAMETERS_MSMS_AUTO_CALIBRATION_OUT_partnumber	6
RESULTS_SEARCH_11_PARAMETERS_MSMS_AUTO_CALIBRATION_OUT_polyorder	1
RESULTS_SEARCH_11_PARAMETERS_MSMS_AUTO_CALIBRATION_OUT_sample	1
RESULTS_SEARCH_11_PARAMETERS_MSMS_AUTO_CALIBRATION_OUT_squareroot	TRUE
RESULTS_SEARCH_11_PARAMETERS_MAX_PRECURSORS_FRAGLET	5
RESULTS_SEARCH_11_PARAMETERS_MAX_PRECURSORS_TAGLET	1900-01-01
RESULTS_SEARCH_11_PARAMETERS_PRECURSORS_DR_FRAGLET	10
RESULTS_SEARCH_11_PARAMETERS_PRECURSORS_DR_TAGLET	3
RESULTS_SEARCH_11_PARAMETERS_DEFAULT_CHARGE_STATE_1_charge	2
RESULTS_SEARCH_11_PARAMETERS_DEFAULT_CHARGE_STATE_1_probability	1
RESULTS_SEARCH_11_PARAMETERS_DEFAULT_CHARGE_STATE_2_charge	3
RESULTS_SEARCH_11_PARAMETERS_DEFAULT_CHARGE_STATE_2_probability	1
RESULTS_SEARCH_11_PARAMETERS_DEFAULT_CHARGE_STATE_3_charge	1900-01-04
RESULTS_SEARCH_11_PARAMETERS_DEFAULT_CHARGE_STATE_3_probability	1900-01-01
RESULTS_SEARCH_11_PARAMETERS_VERSION	5.0.2.0, 5346
RESULTS_SEARCH_11_PARAMETERS_PARAGON_VERSION	5.0.2.0, 5174
RESULTS_SEARCH_11_PARAMETERS_APPLICATION	ProteinPilot(tm) Software
RESULTS_SEARCH_11_PARAMETERS_PROGROUP_alternativedispositionmaximumfoldprobabilitydrop	100
RESULTS_SEARCH_11_PARAMETERS_PROGROUP_alternativedispositionmaximumfoldscoredrop	2
RESULTS_SEARCH_11_PARAMETERS_PROGROUP_autodiscordantpeptidethreshold	0.3
RESULTS_SEARCH_11_PARAMETERS_PROGROUP_bayesconfidencecalclulation	TRUE
RESULTS_SEARCH_11_PARAMETERS_PROGROUP_calibrateconfidence	TRUE
RESULTS_SEARCH_11_PARAMETERS_PROGROUP_compresspeptides	FALSE
RESULTS_SEARCH_11_PARAMETERS_PROGROUP_confidencepercentthresholdforexcludingothersfromquant	15
RESULTS_SEARCH_11_PARAMETERS_PROGROUP_confidencepercentthresholdforincludingselfinquant	15
RESULTS_SEARCH_11_PARAMETERS_PROGROUP_donotstoremspeaklists	FALSE
RESULTS_SEARCH_11_PARAMETERS_PROGROUP_fasta	C:\AB SCIEX\ProteinPilot Data\SearchDatabases\Natalie_Turner_Cattle_cRAP_combined_2020.fasta
RESULTS_SEARCH_11_PARAMETERS_PROGROUP_featuregroupminpepconf	0.66
RESULTS_SEARCH_11_PARAMETERS_PROGROUP_featuregroupminups	0.47
RESULTS_SEARCH_11_PARAMETERS_PROGROUP_focusingintersection	4
RESULTS_SEARCH_11_PARAMETERS_PROGROUP_focusingminimummatchconfidence	0.1
RESULTS_SEARCH_11_PARAMETERS_PROGROUP_focusingminunusedprotscore	0.1
RESULTS_SEARCH_11_PARAMETERS_PROGROUP_focusingsubsetcutoff	1900-01-06
RESULTS_SEARCH_11_PARAMETERS_PROGROUP_intersection	1.3
RESULTS_SEARCH_11_PARAMETERS_PROGROUP_minimummatchconfidencecutoff	0.001
RESULTS_SEARCH_11_PARAMETERS_PROGROUP_minunusedprotscore	0.0458
RESULTS_SEARCH_11_PARAMETERS_PROGROUP_subsetcutoff	2
RESULTS_SEARCH_11_PARAMETERS_PROGROUP_uniprotservicehttpssupported	TRUE
RESULTS_SEARCH_11_PARAMETERS_PROGROUP_unusedprotscorethresholdforexcludingothersfromquant	1.3
RESULTS_SEARCH_11_PARAMETERS_PEAKLIST_count	3756
RESULTS_SEARCH_11_PARAMETERS_PEAKLIST_filenumber	1
RESULTS_SEARCH_11_PARAMETERS_PEAKLIST_original_count	3756
RESULTS_SEARCH_11_PARAMETERS_PEAKLIST_originalfilename	I:\lcmsabsciex5600\BACKUP(lims)\NPT035-039 DDA\20210423D_DDA_NPT37.wiff
RESULTS_SEARCH_11_PARAMETERS_PEAKLIST_partnumber	6
RESULTS_SEARCH_11_PARAMETERS_QUANT_TYPE_background_correction	FALSE
RESULTS_SEARCH_11_PARAMETERS_QUANT_TYPE_bias_correction	TRUE
RESULTS_SEARCH_11_PARAMETERS_QUANT_TYPE_keep_extreme_peptides_over_fraction	0
RESULTS_SEARCH_11_PARAMETERS_QUANT_TYPE_low_confidence_check	TRUE
RESULTS_SEARCH_11_PARAMETERS_QUANT_TYPE_low_intensity_check	TRUE
RESULTS_SEARCH_11_PARAMETERS_QUANT_TYPE_median_statistic	TRUE
RESULTS_SEARCH_11_PARAMETERS_QUANT_TYPE_mod_check	TRUE
RESULTS_SEARCH_11_PARAMETERS_QUANT_TYPE_quant_threshold	-1
RESULTS_SEARCH_11_PARAMETERS_QUANT_TYPE_quant_threshold_sn	9
RESULTS_SEARCH_11_PARAMETERS_QUANT_TYPE_separate_searches	FALSE
RESULTS_SEARCH_11_PARAMETERS_QUANT_TYPE_shared_msms_check	TRUE
RESULTS_SEARCH_11_PARAMETERS_PARAGON_METHOD_SETTINGS_UI_SAMPLE_TYPE	Identification
RESULTS_SEARCH_11_PARAMETERS_PARAGON_METHOD_SETTINGS_UI_CYS_ALKYLATION	Iodoacetamide
RESULTS_SEARCH_11_PARAMETERS_PARAGON_METHOD_SETTINGS_UI_DIGESTION	Trypsin
RESULTS_SEARCH_11_PARAMETERS_PARAGON_METHOD_SETTINGS_UI_SPECIAL_FACTOR	Urea denaturation
RESULTS_SEARCH_11_PARAMETERS_PARAGON_METHOD_SETTINGS_UI_INSTRUMENT	TripleTOF 6600
RESULTS_SEARCH_11_PARAMETERS_PARAGON_METHOD_SETTINGS_UI_SEARCH_EFFORT	Thorough
RESULTS_SEARCH_11_PARAMETERS_PARAGON_METHOD_SETTINGS_UI_ID_FOCUS	Amino acid substitutions
RESULTS_SEARCH_11_PARAMETERS_PARAGON_METHOD_SETTINGS_UI_USER_NAME	QUTAD\carfp2
RESULTS_SEARCH_11_PARAMETERS_PARAGON_METHOD_SETTINGS_UI_MACHINE_NAME	HPCPROTEIN02
RESULTS_SEARCH_11_PARAMETERS_PARAGON_METHOD_SETTINGS_UI_SEARCH_ID	6.37551e+17
RESULTS_SEARCH_11_PARAMETERS_PARAGON_METHOD_SETTINGS_UI_START_TIME	2021-04-27 19:04:36
RESULTS_SEARCH_11_PARAMETERS_PARAGON_METHOD_SETTINGS_UI_MIN_UNUSED_PROTSCORE	0.0458
RESULTS_SEARCH_11_PARAMETERS_PARAGON_METHOD_SETTINGS_UI_PSPEP	TRUE
RESULTS_SEARCH_12_time_cpu	143848
RESULTS_SEARCH_12_time_duration	144767
RESULTS_SEARCH_12_version	5.0.2.5174
RESULTS_SEARCH_12_xml:id	SEARCH:2:637551470756043936_5
RESULTS_SEARCH_12_PARAMETERS_chemical_data_edited	FALSE
RESULTS_SEARCH_12_PARAMETERS_do_multiprecursor_search	TRUE
RESULTS_SEARCH_12_PARAMETERS_do_reverse_search	TRUE
RESULTS_SEARCH_12_PARAMETERS_max_quant_labels	35
RESULTS_SEARCH_12_PARAMETERS_maxresults	15
RESULTS_SEARCH_12_PARAMETERS_separate_searches	FALSE
RESULTS_SEARCH_12_PARAMETERS_MSTOLERANCE_type	dalton
RESULTS_SEARCH_12_PARAMETERS_MSTOLERANCE_value	0.05
RESULTS_SEARCH_12_PARAMETERS_MSMSTOLERANCE_type	dalton
RESULTS_SEARCH_12_PARAMETERS_MSMSTOLERANCE_value	0.1
RESULTS_SEARCH_12_PARAMETERS_MS_STANDARD_DEVIATION_type	dalton
RESULTS_SEARCH_12_PARAMETERS_MS_STANDARD_DEVIATION_value	0.0011
RESULTS_SEARCH_12_PARAMETERS_MSMS_STANDARD_DEVIATION_type	dalton
RESULTS_SEARCH_12_PARAMETERS_MSMS_STANDARD_DEVIATION_value	0.01
RESULTS_SEARCH_12_PARAMETERS_FASTA_filename	C:\AB SCIEX\ProteinPilot Data\SearchDatabases\Natalie_Turner_Cattle_cRAP_combined_2020.fasta
RESULTS_SEARCH_12_PARAMETERS_AUTO_CALIBRATION_ms	TRUE
RESULTS_SEARCH_12_PARAMETERS_AUTO_CALIBRATION_msexport	FALSE
RESULTS_SEARCH_12_PARAMETERS_AUTO_CALIBRATION_msms	TRUE
RESULTS_SEARCH_12_PARAMETERS_AUTO_CALIBRATION_msmstolsdratio	2.75
RESULTS_SEARCH_12_PARAMETERS_AUTO_CALIBRATION_mstolsdratio	7
RESULTS_SEARCH_12_PARAMETERS_AUTO_CALIBRATION_squareroot	TRUE
RESULTS_SEARCH_12_PARAMETERS_AUTO_CALIBRATION_type	dalton
RESULTS_SEARCH_12_PARAMETERS_AUTO_CALIBRATION_MCP_d_s_s_f	0.0666667
RESULTS_SEARCH_12_PARAMETERS_AUTO_CALIBRATION_MCP_d_s_w_f	3
RESULTS_SEARCH_12_PARAMETERS_AUTO_CALIBRATION_MCP_m_f_r_mbc	200
RESULTS_SEARCH_12_PARAMETERS_AUTO_CALIBRATION_MCP_m_m_c	10
RESULTS_SEARCH_12_PARAMETERS_AUTO_CALIBRATION_MCP_m_m_f_s	0.25
RESULTS_SEARCH_12_PARAMETERS_AUTO_CALIBRATION_MCP_m_m_p_f	0.33
RESULTS_SEARCH_12_PARAMETERS_AUTO_CALIBRATION_MCP_m_m_p_rms_f	1
RESULTS_SEARCH_12_PARAMETERS_AUTO_CALIBRATION_MCP_m_p_t_f	1
RESULTS_SEARCH_12_PARAMETERS_AUTO_CALIBRATION_MCP_m_r_h_n_b	15
RESULTS_SEARCH_12_PARAMETERS_AUTO_CALIBRATION_MCP_m_z_n_s	99
RESULTS_SEARCH_12_PARAMETERS_AUTO_CALIBRATION_MCP_m_z_s_mn_f_r	0.0666667
RESULTS_SEARCH_12_PARAMETERS_AUTO_CALIBRATION_MCP_m_z_s_mx_f_r	0.1
RESULTS_SEARCH_12_PARAMETERS_MS_AUTO_CALIBRATION_OUT_avres	-2.42736e-09
RESULTS_SEARCH_12_PARAMETERS_MS_AUTO_CALIBRATION_OUT_c0	-0.000593232
RESULTS_SEARCH_12_PARAMETERS_MS_AUTO_CALIBRATION_OUT_c1minus1	2.0582e-05
RESULTS_SEARCH_12_PARAMETERS_MS_AUTO_CALIBRATION_OUT_c2	0
RESULTS_SEARCH_12_PARAMETERS_MS_AUTO_CALIBRATION_OUT_file	1
RESULTS_SEARCH_12_PARAMETERS_MS_AUTO_CALIBRATION_OUT_partnumber	6
RESULTS_SEARCH_12_PARAMETERS_MS_AUTO_CALIBRATION_OUT_polyorder	1
RESULTS_SEARCH_12_PARAMETERS_MS_AUTO_CALIBRATION_OUT_sample	1
RESULTS_SEARCH_12_PARAMETERS_MS_AUTO_CALIBRATION_OUT_squareroot	TRUE
RESULTS_SEARCH_12_PARAMETERS_MSMS_AUTO_CALIBRATION_OUT_avres	-1.30578e-07
RESULTS_SEARCH_12_PARAMETERS_MSMS_AUTO_CALIBRATION_OUT_c0	-0.000467393
RESULTS_SEARCH_12_PARAMETERS_MSMS_AUTO_CALIBRATION_OUT_c1minus1	1.56976e-05
RESULTS_SEARCH_12_PARAMETERS_MSMS_AUTO_CALIBRATION_OUT_c2	0
RESULTS_SEARCH_12_PARAMETERS_MSMS_AUTO_CALIBRATION_OUT_file	1
RESULTS_SEARCH_12_PARAMETERS_MSMS_AUTO_CALIBRATION_OUT_partnumber	6
RESULTS_SEARCH_12_PARAMETERS_MSMS_AUTO_CALIBRATION_OUT_polyorder	1900-01-01
RESULTS_SEARCH_12_PARAMETERS_MSMS_AUTO_CALIBRATION_OUT_sample	1
RESULTS_SEARCH_12_PARAMETERS_MSMS_AUTO_CALIBRATION_OUT_squareroot	TRUE
RESULTS_SEARCH_12_PARAMETERS_MAX_PRECURSORS_FRAGLET	5
RESULTS_SEARCH_12_PARAMETERS_MAX_PRECURSORS_TAGLET	1
RESULTS_SEARCH_12_PARAMETERS_PRECURSORS_DR_FRAGLET	10
RESULTS_SEARCH_12_PARAMETERS_PRECURSORS_DR_TAGLET	3
RESULTS_SEARCH_12_PARAMETERS_DEFAULT_CHARGE_STATE_1_charge	2
RESULTS_SEARCH_12_PARAMETERS_DEFAULT_CHARGE_STATE_1_probability	1
RESULTS_SEARCH_12_PARAMETERS_DEFAULT_CHARGE_STATE_2_charge	3
RESULTS_SEARCH_12_PARAMETERS_DEFAULT_CHARGE_STATE_2_probability	1
RESULTS_SEARCH_12_PARAMETERS_DEFAULT_CHARGE_STATE_3_charge	4
RESULTS_SEARCH_12_PARAMETERS_DEFAULT_CHARGE_STATE_3_probability	1
RESULTS_SEARCH_12_PARAMETERS_VERSION	5.0.2.0, 5346
RESULTS_SEARCH_12_PARAMETERS_PARAGON_VERSION	5.0.2.0, 5174
RESULTS_SEARCH_12_PARAMETERS_APPLICATION	ProteinPilot(tm) Software
RESULTS_SEARCH_12_PARAMETERS_PROGROUP_alternativedispositionmaximumfoldprobabilitydrop	100
RESULTS_SEARCH_12_PARAMETERS_PROGROUP_alternativedispositionmaximumfoldscoredrop	2
RESULTS_SEARCH_12_PARAMETERS_PROGROUP_autodiscordantpeptidethreshold	0.3
RESULTS_SEARCH_12_PARAMETERS_PROGROUP_bayesconfidencecalclulation	TRUE
RESULTS_SEARCH_12_PARAMETERS_PROGROUP_calibrateconfidence	TRUE
RESULTS_SEARCH_12_PARAMETERS_PROGROUP_compresspeptides	FALSE
RESULTS_SEARCH_12_PARAMETERS_PROGROUP_confidencepercentthresholdforexcludingothersfromquant	15
RESULTS_SEARCH_12_PARAMETERS_PROGROUP_confidencepercentthresholdforincludingselfinquant	15
RESULTS_SEARCH_12_PARAMETERS_PROGROUP_donotstoremspeaklists	FALSE
RESULTS_SEARCH_12_PARAMETERS_PROGROUP_fasta	C:\AB SCIEX\ProteinPilot Data\SearchDatabases\Natalie_Turner_Cattle_cRAP_combined_2020.fasta
RESULTS_SEARCH_12_PARAMETERS_PROGROUP_featuregroupminpepconf	0.66
RESULTS_SEARCH_12_PARAMETERS_PROGROUP_featuregroupminups	0.47
RESULTS_SEARCH_12_PARAMETERS_PROGROUP_focusingintersection	1900-01-04
RESULTS_SEARCH_12_PARAMETERS_PROGROUP_focusingminimummatchconfidence	0.1
RESULTS_SEARCH_12_PARAMETERS_PROGROUP_focusingminunusedprotscore	0.1
RESULTS_SEARCH_12_PARAMETERS_PROGROUP_focusingsubsetcutoff	6
RESULTS_SEARCH_12_PARAMETERS_PROGROUP_intersection	1.3
RESULTS_SEARCH_12_PARAMETERS_PROGROUP_minimummatchconfidencecutoff	0.001
RESULTS_SEARCH_12_PARAMETERS_PROGROUP_minunusedprotscore	0.0458
RESULTS_SEARCH_12_PARAMETERS_PROGROUP_subsetcutoff	2
RESULTS_SEARCH_12_PARAMETERS_PROGROUP_uniprotservicehttpssupported	TRUE
RESULTS_SEARCH_12_PARAMETERS_PROGROUP_unusedprotscorethresholdforexcludingothersfromquant	1.3
RESULTS_SEARCH_12_PARAMETERS_PEAKLIST_count	3756
RESULTS_SEARCH_12_PARAMETERS_PEAKLIST_filenumber	1
RESULTS_SEARCH_12_PARAMETERS_PEAKLIST_original_count	3756
RESULTS_SEARCH_12_PARAMETERS_PEAKLIST_originalfilename	I:\lcmsabsciex5600\BACKUP(lims)\NPT035-039 DDA\20210423D_DDA_NPT37.wiff
RESULTS_SEARCH_12_PARAMETERS_PEAKLIST_partnumber	6
RESULTS_SEARCH_12_PARAMETERS_QUANT_TYPE_background_correction	FALSE
RESULTS_SEARCH_12_PARAMETERS_QUANT_TYPE_bias_correction	TRUE
RESULTS_SEARCH_12_PARAMETERS_QUANT_TYPE_keep_extreme_peptides_over_fraction	0
RESULTS_SEARCH_12_PARAMETERS_QUANT_TYPE_low_confidence_check	TRUE
RESULTS_SEARCH_12_PARAMETERS_QUANT_TYPE_low_intensity_check	TRUE
RESULTS_SEARCH_12_PARAMETERS_QUANT_TYPE_median_statistic	TRUE
RESULTS_SEARCH_12_PARAMETERS_QUANT_TYPE_mod_check	TRUE
RESULTS_SEARCH_12_PARAMETERS_QUANT_TYPE_quant_threshold	-1
RESULTS_SEARCH_12_PARAMETERS_QUANT_TYPE_quant_threshold_sn	9
RESULTS_SEARCH_12_PARAMETERS_QUANT_TYPE_separate_searches	FALSE
RESULTS_SEARCH_12_PARAMETERS_QUANT_TYPE_shared_msms_check	TRUE
RESULTS_SEARCH_12_PARAMETERS_PARAGON_METHOD_SETTINGS_UI_SAMPLE_TYPE	Identification
RESULTS_SEARCH_12_PARAMETERS_PARAGON_METHOD_SETTINGS_UI_CYS_ALKYLATION	Iodoacetamide
RESULTS_SEARCH_12_PARAMETERS_PARAGON_METHOD_SETTINGS_UI_DIGESTION	Trypsin
RESULTS_SEARCH_12_PARAMETERS_PARAGON_METHOD_SETTINGS_UI_SPECIAL_FACTOR	Urea denaturation
RESULTS_SEARCH_12_PARAMETERS_PARAGON_METHOD_SETTINGS_UI_INSTRUMENT	TripleTOF 6600
RESULTS_SEARCH_12_PARAMETERS_PARAGON_METHOD_SETTINGS_UI_SEARCH_EFFORT	Thorough
RESULTS_SEARCH_12_PARAMETERS_PARAGON_METHOD_SETTINGS_UI_ID_FOCUS	Amino acid substitutions
RESULTS_SEARCH_12_PARAMETERS_PARAGON_METHOD_SETTINGS_UI_USER_NAME	QUTAD\carfp2
RESULTS_SEARCH_12_PARAMETERS_PARAGON_METHOD_SETTINGS_UI_MACHINE_NAME	HPCPROTEIN02
RESULTS_SEARCH_12_PARAMETERS_PARAGON_METHOD_SETTINGS_UI_SEARCH_ID	6.37551e+17
RESULTS_SEARCH_12_PARAMETERS_PARAGON_METHOD_SETTINGS_UI_START_TIME	2021-04-27 19:04:36
RESULTS_SEARCH_12_PARAMETERS_PARAGON_METHOD_SETTINGS_UI_MIN_UNUSED_PROTSCORE	0.0458
RESULTS_SEARCH_12_PARAMETERS_PARAGON_METHOD_SETTINGS_UI_PSPEP	TRUE
RESULTS_SEARCH_13_time_cpu	50669
RESULTS_SEARCH_13_time_duration	50964
RESULTS_SEARCH_13_version	5.0.2.5174
RESULTS_SEARCH_13_xml:id	SEARCH:1:637551470756043936_6
RESULTS_SEARCH_13_PARAMETERS_chemical_data_edited	FALSE
RESULTS_SEARCH_13_PARAMETERS_do_multiprecursor_search	TRUE
RESULTS_SEARCH_13_PARAMETERS_do_reverse_search	TRUE
RESULTS_SEARCH_13_PARAMETERS_max_quant_labels	35
RESULTS_SEARCH_13_PARAMETERS_maxresults	15
RESULTS_SEARCH_13_PARAMETERS_separate_searches	FALSE
RESULTS_SEARCH_13_PARAMETERS_MSTOLERANCE_type	dalton
RESULTS_SEARCH_13_PARAMETERS_MSTOLERANCE_value	0.05
RESULTS_SEARCH_13_PARAMETERS_MSMSTOLERANCE_type	dalton
RESULTS_SEARCH_13_PARAMETERS_MSMSTOLERANCE_value	0.1
RESULTS_SEARCH_13_PARAMETERS_MS_STANDARD_DEVIATION_type	dalton
RESULTS_SEARCH_13_PARAMETERS_MS_STANDARD_DEVIATION_value	0.0011
RESULTS_SEARCH_13_PARAMETERS_MSMS_STANDARD_DEVIATION_type	dalton
RESULTS_SEARCH_13_PARAMETERS_MSMS_STANDARD_DEVIATION_value	0.01
RESULTS_SEARCH_13_PARAMETERS_FASTA_filename	C:\AB SCIEX\ProteinPilot Data\SearchDatabases\Natalie_Turner_Cattle_cRAP_combined_2020.fasta
RESULTS_SEARCH_13_PARAMETERS_AUTO_CALIBRATION_ms	TRUE
RESULTS_SEARCH_13_PARAMETERS_AUTO_CALIBRATION_msexport	FALSE
RESULTS_SEARCH_13_PARAMETERS_AUTO_CALIBRATION_msms	TRUE
RESULTS_SEARCH_13_PARAMETERS_AUTO_CALIBRATION_msmstolsdratio	2.75
RESULTS_SEARCH_13_PARAMETERS_AUTO_CALIBRATION_mstolsdratio	7
RESULTS_SEARCH_13_PARAMETERS_AUTO_CALIBRATION_squareroot	TRUE
RESULTS_SEARCH_13_PARAMETERS_AUTO_CALIBRATION_type	dalton
RESULTS_SEARCH_13_PARAMETERS_AUTO_CALIBRATION_MCP_d_s_s_f	0.0666667
RESULTS_SEARCH_13_PARAMETERS_AUTO_CALIBRATION_MCP_d_s_w_f	3
RESULTS_SEARCH_13_PARAMETERS_AUTO_CALIBRATION_MCP_m_f_r_mbc	200
RESULTS_SEARCH_13_PARAMETERS_AUTO_CALIBRATION_MCP_m_m_c	10
RESULTS_SEARCH_13_PARAMETERS_AUTO_CALIBRATION_MCP_m_m_f_s	0.25
RESULTS_SEARCH_13_PARAMETERS_AUTO_CALIBRATION_MCP_m_m_p_f	0.33
RESULTS_SEARCH_13_PARAMETERS_AUTO_CALIBRATION_MCP_m_m_p_rms_f	1
RESULTS_SEARCH_13_PARAMETERS_AUTO_CALIBRATION_MCP_m_p_t_f	1
RESULTS_SEARCH_13_PARAMETERS_AUTO_CALIBRATION_MCP_m_r_h_n_b	15
RESULTS_SEARCH_13_PARAMETERS_AUTO_CALIBRATION_MCP_m_z_n_s	99
RESULTS_SEARCH_13_PARAMETERS_AUTO_CALIBRATION_MCP_m_z_s_mn_f_r	0.0666667
RESULTS_SEARCH_13_PARAMETERS_AUTO_CALIBRATION_MCP_m_z_s_mx_f_r	0.1
RESULTS_SEARCH_13_PARAMETERS_MS_AUTO_CALIBRATION_OUT_avres	2.22252e-07
RESULTS_SEARCH_13_PARAMETERS_MS_AUTO_CALIBRATION_OUT_c0	-0.000639641
RESULTS_SEARCH_13_PARAMETERS_MS_AUTO_CALIBRATION_OUT_c1minus1	2.14176e-05
RESULTS_SEARCH_13_PARAMETERS_MS_AUTO_CALIBRATION_OUT_c2	0
RESULTS_SEARCH_13_PARAMETERS_MS_AUTO_CALIBRATION_OUT_file	1
RESULTS_SEARCH_13_PARAMETERS_MS_AUTO_CALIBRATION_OUT_partnumber	7
RESULTS_SEARCH_13_PARAMETERS_MS_AUTO_CALIBRATION_OUT_polyorder	1
RESULTS_SEARCH_13_PARAMETERS_MS_AUTO_CALIBRATION_OUT_sample	1
RESULTS_SEARCH_13_PARAMETERS_MS_AUTO_CALIBRATION_OUT_squareroot	TRUE
RESULTS_SEARCH_13_PARAMETERS_MSMS_AUTO_CALIBRATION_OUT_avres	-1.40238e-07
RESULTS_SEARCH_13_PARAMETERS_MSMS_AUTO_CALIBRATION_OUT_c0	-0.000436609
RESULTS_SEARCH_13_PARAMETERS_MSMS_AUTO_CALIBRATION_OUT_c1minus1	1.38115e-05
RESULTS_SEARCH_13_PARAMETERS_MSMS_AUTO_CALIBRATION_OUT_c2	0
RESULTS_SEARCH_13_PARAMETERS_MSMS_AUTO_CALIBRATION_OUT_file	1
RESULTS_SEARCH_13_PARAMETERS_MSMS_AUTO_CALIBRATION_OUT_partnumber	7
RESULTS_SEARCH_13_PARAMETERS_MSMS_AUTO_CALIBRATION_OUT_polyorder	1
RESULTS_SEARCH_13_PARAMETERS_MSMS_AUTO_CALIBRATION_OUT_sample	1
RESULTS_SEARCH_13_PARAMETERS_MSMS_AUTO_CALIBRATION_OUT_squareroot	TRUE
RESULTS_SEARCH_13_PARAMETERS_MAX_PRECURSORS_FRAGLET	5
RESULTS_SEARCH_13_PARAMETERS_MAX_PRECURSORS_TAGLET	1
RESULTS_SEARCH_13_PARAMETERS_PRECURSORS_DR_FRAGLET	10
RESULTS_SEARCH_13_PARAMETERS_PRECURSORS_DR_TAGLET	3
RESULTS_SEARCH_13_PARAMETERS_DEFAULT_CHARGE_STATE_1_charge	2
RESULTS_SEARCH_13_PARAMETERS_DEFAULT_CHARGE_STATE_1_probability	1
RESULTS_SEARCH_13_PARAMETERS_DEFAULT_CHARGE_STATE_2_charge	3
RESULTS_SEARCH_13_PARAMETERS_DEFAULT_CHARGE_STATE_2_probability	1
RESULTS_SEARCH_13_PARAMETERS_DEFAULT_CHARGE_STATE_3_charge	4
RESULTS_SEARCH_13_PARAMETERS_DEFAULT_CHARGE_STATE_3_probability	1
RESULTS_SEARCH_13_PARAMETERS_VERSION	5.0.2.0, 5346
RESULTS_SEARCH_13_PARAMETERS_PARAGON_VERSION	5.0.2.0, 5174
RESULTS_SEARCH_13_PARAMETERS_APPLICATION	ProteinPilot(tm) Software
RESULTS_SEARCH_13_PARAMETERS_PROGROUP_alternativedispositionmaximumfoldprobabilitydrop	100
RESULTS_SEARCH_13_PARAMETERS_PROGROUP_alternativedispositionmaximumfoldscoredrop	2
RESULTS_SEARCH_13_PARAMETERS_PROGROUP_autodiscordantpeptidethreshold	0.3
RESULTS_SEARCH_13_PARAMETERS_PROGROUP_bayesconfidencecalclulation	TRUE
RESULTS_SEARCH_13_PARAMETERS_PROGROUP_calibrateconfidence	TRUE
RESULTS_SEARCH_13_PARAMETERS_PROGROUP_compresspeptides	FALSE
RESULTS_SEARCH_13_PARAMETERS_PROGROUP_confidencepercentthresholdforexcludingothersfromquant	15
RESULTS_SEARCH_13_PARAMETERS_PROGROUP_confidencepercentthresholdforincludingselfinquant	15
RESULTS_SEARCH_13_PARAMETERS_PROGROUP_donotstoremspeaklists	FALSE
RESULTS_SEARCH_13_PARAMETERS_PROGROUP_fasta	C:\AB SCIEX\ProteinPilot Data\SearchDatabases\Natalie_Turner_Cattle_cRAP_combined_2020.fasta
RESULTS_SEARCH_13_PARAMETERS_PROGROUP_featuregroupminpepconf	0.66
RESULTS_SEARCH_13_PARAMETERS_PROGROUP_featuregroupminups	0.47
RESULTS_SEARCH_13_PARAMETERS_PROGROUP_focusingintersection	4
RESULTS_SEARCH_13_PARAMETERS_PROGROUP_focusingminimummatchconfidence	0.1
RESULTS_SEARCH_13_PARAMETERS_PROGROUP_focusingminunusedprotscore	0.1
RESULTS_SEARCH_13_PARAMETERS_PROGROUP_focusingsubsetcutoff	6
RESULTS_SEARCH_13_PARAMETERS_PROGROUP_intersection	1.3
RESULTS_SEARCH_13_PARAMETERS_PROGROUP_minimummatchconfidencecutoff	0.001
RESULTS_SEARCH_13_PARAMETERS_PROGROUP_minunusedprotscore	0.0458
RESULTS_SEARCH_13_PARAMETERS_PROGROUP_subsetcutoff	2
RESULTS_SEARCH_13_PARAMETERS_PROGROUP_uniprotservicehttpssupported	TRUE
RESULTS_SEARCH_13_PARAMETERS_PROGROUP_unusedprotscorethresholdforexcludingothersfromquant	1.3
RESULTS_SEARCH_13_PARAMETERS_PEAKLIST_count	3760
RESULTS_SEARCH_13_PARAMETERS_PEAKLIST_filenumber	1
RESULTS_SEARCH_13_PARAMETERS_PEAKLIST_original_count	3760
RESULTS_SEARCH_13_PARAMETERS_PEAKLIST_originalfilename	I:\lcmsabsciex5600\BACKUP(lims)\NPT035-039 DDA\20210423D_DDA_NPT37.wiff
RESULTS_SEARCH_13_PARAMETERS_PEAKLIST_partnumber	7
RESULTS_SEARCH_13_PARAMETERS_QUANT_TYPE_background_correction	FALSE
RESULTS_SEARCH_13_PARAMETERS_QUANT_TYPE_bias_correction	TRUE
RESULTS_SEARCH_13_PARAMETERS_QUANT_TYPE_keep_extreme_peptides_over_fraction	0
RESULTS_SEARCH_13_PARAMETERS_QUANT_TYPE_low_confidence_check	TRUE
RESULTS_SEARCH_13_PARAMETERS_QUANT_TYPE_low_intensity_check	TRUE
RESULTS_SEARCH_13_PARAMETERS_QUANT_TYPE_median_statistic	TRUE
RESULTS_SEARCH_13_PARAMETERS_QUANT_TYPE_mod_check	TRUE
RESULTS_SEARCH_13_PARAMETERS_QUANT_TYPE_quant_threshold	-1
RESULTS_SEARCH_13_PARAMETERS_QUANT_TYPE_quant_threshold_sn	1900-01-09
RESULTS_SEARCH_13_PARAMETERS_QUANT_TYPE_separate_searches	FALSE
RESULTS_SEARCH_13_PARAMETERS_QUANT_TYPE_shared_msms_check	TRUE
RESULTS_SEARCH_13_PARAMETERS_PARAGON_METHOD_SETTINGS_UI_SAMPLE_TYPE	Identification
RESULTS_SEARCH_13_PARAMETERS_PARAGON_METHOD_SETTINGS_UI_CYS_ALKYLATION	Iodoacetamide
RESULTS_SEARCH_13_PARAMETERS_PARAGON_METHOD_SETTINGS_UI_DIGESTION	Trypsin
RESULTS_SEARCH_13_PARAMETERS_PARAGON_METHOD_SETTINGS_UI_SPECIAL_FACTOR	Urea denaturation
RESULTS_SEARCH_13_PARAMETERS_PARAGON_METHOD_SETTINGS_UI_INSTRUMENT	TripleTOF 6600
RESULTS_SEARCH_13_PARAMETERS_PARAGON_METHOD_SETTINGS_UI_SEARCH_EFFORT	Thorough
RESULTS_SEARCH_13_PARAMETERS_PARAGON_METHOD_SETTINGS_UI_ID_FOCUS	Amino acid substitutions
RESULTS_SEARCH_13_PARAMETERS_PARAGON_METHOD_SETTINGS_UI_USER_NAME	QUTAD\carfp2
RESULTS_SEARCH_13_PARAMETERS_PARAGON_METHOD_SETTINGS_UI_MACHINE_NAME	HPCPROTEIN02
RESULTS_SEARCH_13_PARAMETERS_PARAGON_METHOD_SETTINGS_UI_SEARCH_ID	6.37551e+17
RESULTS_SEARCH_13_PARAMETERS_PARAGON_METHOD_SETTINGS_UI_START_TIME	2021-04-27 19:04:36
RESULTS_SEARCH_13_PARAMETERS_PARAGON_METHOD_SETTINGS_UI_MIN_UNUSED_PROTSCORE	0.0458
RESULTS_SEARCH_13_PARAMETERS_PARAGON_METHOD_SETTINGS_UI_PSPEP	TRUE
RESULTS_SEARCH_14_time_cpu	147842
RESULTS_SEARCH_14_time_duration	148807
RESULTS_SEARCH_14_version	5.0.2.5174
RESULTS_SEARCH_14_xml:id	SEARCH:2:637551470756043936_6
RESULTS_SEARCH_14_PARAMETERS_chemical_data_edited	FALSE
RESULTS_SEARCH_14_PARAMETERS_do_multiprecursor_search	TRUE
RESULTS_SEARCH_14_PARAMETERS_do_reverse_search	TRUE
RESULTS_SEARCH_14_PARAMETERS_max_quant_labels	35
RESULTS_SEARCH_14_PARAMETERS_maxresults	15
RESULTS_SEARCH_14_PARAMETERS_separate_searches	FALSE
RESULTS_SEARCH_14_PARAMETERS_MSTOLERANCE_type	dalton
RESULTS_SEARCH_14_PARAMETERS_MSTOLERANCE_value	0.05
RESULTS_SEARCH_14_PARAMETERS_MSMSTOLERANCE_type	dalton
RESULTS_SEARCH_14_PARAMETERS_MSMSTOLERANCE_value	0.1
RESULTS_SEARCH_14_PARAMETERS_MS_STANDARD_DEVIATION_type	dalton
RESULTS_SEARCH_14_PARAMETERS_MS_STANDARD_DEVIATION_value	0.0011
RESULTS_SEARCH_14_PARAMETERS_MSMS_STANDARD_DEVIATION_type	dalton
RESULTS_SEARCH_14_PARAMETERS_MSMS_STANDARD_DEVIATION_value	0.01
RESULTS_SEARCH_14_PARAMETERS_FASTA_filename	C:\AB SCIEX\ProteinPilot Data\SearchDatabases\Natalie_Turner_Cattle_cRAP_combined_2020.fasta
RESULTS_SEARCH_14_PARAMETERS_AUTO_CALIBRATION_ms	TRUE
RESULTS_SEARCH_14_PARAMETERS_AUTO_CALIBRATION_msexport	FALSE
RESULTS_SEARCH_14_PARAMETERS_AUTO_CALIBRATION_msms	TRUE
RESULTS_SEARCH_14_PARAMETERS_AUTO_CALIBRATION_msmstolsdratio	2.75
RESULTS_SEARCH_14_PARAMETERS_AUTO_CALIBRATION_mstolsdratio	7
RESULTS_SEARCH_14_PARAMETERS_AUTO_CALIBRATION_squareroot	TRUE
RESULTS_SEARCH_14_PARAMETERS_AUTO_CALIBRATION_type	dalton
RESULTS_SEARCH_14_PARAMETERS_AUTO_CALIBRATION_MCP_d_s_s_f	0.0666667
RESULTS_SEARCH_14_PARAMETERS_AUTO_CALIBRATION_MCP_d_s_w_f	3
RESULTS_SEARCH_14_PARAMETERS_AUTO_CALIBRATION_MCP_m_f_r_mbc	200
RESULTS_SEARCH_14_PARAMETERS_AUTO_CALIBRATION_MCP_m_m_c	10
RESULTS_SEARCH_14_PARAMETERS_AUTO_CALIBRATION_MCP_m_m_f_s	0.25
RESULTS_SEARCH_14_PARAMETERS_AUTO_CALIBRATION_MCP_m_m_p_f	0.33
RESULTS_SEARCH_14_PARAMETERS_AUTO_CALIBRATION_MCP_m_m_p_rms_f	1
RESULTS_SEARCH_14_PARAMETERS_AUTO_CALIBRATION_MCP_m_p_t_f	1
RESULTS_SEARCH_14_PARAMETERS_AUTO_CALIBRATION_MCP_m_r_h_n_b	15
RESULTS_SEARCH_14_PARAMETERS_AUTO_CALIBRATION_MCP_m_z_n_s	99
RESULTS_SEARCH_14_PARAMETERS_AUTO_CALIBRATION_MCP_m_z_s_mn_f_r	0.0666667
RESULTS_SEARCH_14_PARAMETERS_AUTO_CALIBRATION_MCP_m_z_s_mx_f_r	0.1
RESULTS_SEARCH_14_PARAMETERS_MS_AUTO_CALIBRATION_OUT_avres	2.22252e-07
RESULTS_SEARCH_14_PARAMETERS_MS_AUTO_CALIBRATION_OUT_c0	-0.000639641
RESULTS_SEARCH_14_PARAMETERS_MS_AUTO_CALIBRATION_OUT_c1minus1	2.14176e-05
RESULTS_SEARCH_14_PARAMETERS_MS_AUTO_CALIBRATION_OUT_c2	0
RESULTS_SEARCH_14_PARAMETERS_MS_AUTO_CALIBRATION_OUT_file	1
RESULTS_SEARCH_14_PARAMETERS_MS_AUTO_CALIBRATION_OUT_partnumber	7
RESULTS_SEARCH_14_PARAMETERS_MS_AUTO_CALIBRATION_OUT_polyorder	1
RESULTS_SEARCH_14_PARAMETERS_MS_AUTO_CALIBRATION_OUT_sample	1
RESULTS_SEARCH_14_PARAMETERS_MS_AUTO_CALIBRATION_OUT_squareroot	TRUE
RESULTS_SEARCH_14_PARAMETERS_MSMS_AUTO_CALIBRATION_OUT_avres	-1.40238e-07
RESULTS_SEARCH_14_PARAMETERS_MSMS_AUTO_CALIBRATION_OUT_c0	-0.000436609
RESULTS_SEARCH_14_PARAMETERS_MSMS_AUTO_CALIBRATION_OUT_c1minus1	1.38115e-05
RESULTS_SEARCH_14_PARAMETERS_MSMS_AUTO_CALIBRATION_OUT_c2	0
RESULTS_SEARCH_14_PARAMETERS_MSMS_AUTO_CALIBRATION_OUT_file	1
RESULTS_SEARCH_14_PARAMETERS_MSMS_AUTO_CALIBRATION_OUT_partnumber	7
RESULTS_SEARCH_14_PARAMETERS_MSMS_AUTO_CALIBRATION_OUT_polyorder	1
RESULTS_SEARCH_14_PARAMETERS_MSMS_AUTO_CALIBRATION_OUT_sample	1
RESULTS_SEARCH_14_PARAMETERS_MSMS_AUTO_CALIBRATION_OUT_squareroot	TRUE
RESULTS_SEARCH_14_PARAMETERS_MAX_PRECURSORS_FRAGLET	5
RESULTS_SEARCH_14_PARAMETERS_MAX_PRECURSORS_TAGLET	1
RESULTS_SEARCH_14_PARAMETERS_PRECURSORS_DR_FRAGLET	10
RESULTS_SEARCH_14_PARAMETERS_PRECURSORS_DR_TAGLET	3
RESULTS_SEARCH_14_PARAMETERS_DEFAULT_CHARGE_STATE_1_charge	2
RESULTS_SEARCH_14_PARAMETERS_DEFAULT_CHARGE_STATE_1_probability	1
RESULTS_SEARCH_14_PARAMETERS_DEFAULT_CHARGE_STATE_2_charge	3
RESULTS_SEARCH_14_PARAMETERS_DEFAULT_CHARGE_STATE_2_probability	1
RESULTS_SEARCH_14_PARAMETERS_DEFAULT_CHARGE_STATE_3_charge	4
RESULTS_SEARCH_14_PARAMETERS_DEFAULT_CHARGE_STATE_3_probability	1
RESULTS_SEARCH_14_PARAMETERS_VERSION	5.0.2.0, 5346
RESULTS_SEARCH_14_PARAMETERS_PARAGON_VERSION	5.0.2.0, 5174
RESULTS_SEARCH_14_PARAMETERS_APPLICATION	ProteinPilot(tm) Software
RESULTS_SEARCH_14_PARAMETERS_PROGROUP_alternativedispositionmaximumfoldprobabilitydrop	100
RESULTS_SEARCH_14_PARAMETERS_PROGROUP_alternativedispositionmaximumfoldscoredrop	2
RESULTS_SEARCH_14_PARAMETERS_PROGROUP_autodiscordantpeptidethreshold	07:12:00
RESULTS_SEARCH_14_PARAMETERS_PROGROUP_bayesconfidencecalclulation	TRUE
RESULTS_SEARCH_14_PARAMETERS_PROGROUP_calibrateconfidence	TRUE
RESULTS_SEARCH_14_PARAMETERS_PROGROUP_compresspeptides	FALSE
RESULTS_SEARCH_14_PARAMETERS_PROGROUP_confidencepercentthresholdforexcludingothersfromquant	1900-01-15
RESULTS_SEARCH_14_PARAMETERS_PROGROUP_confidencepercentthresholdforincludingselfinquant	15
RESULTS_SEARCH_14_PARAMETERS_PROGROUP_donotstoremspeaklists	FALSE
RESULTS_SEARCH_14_PARAMETERS_PROGROUP_fasta	C:\AB SCIEX\ProteinPilot Data\SearchDatabases\Natalie_Turner_Cattle_cRAP_combined_2020.fasta
RESULTS_SEARCH_14_PARAMETERS_PROGROUP_featuregroupminpepconf	0.66
RESULTS_SEARCH_14_PARAMETERS_PROGROUP_featuregroupminups	11:16:48
RESULTS_SEARCH_14_PARAMETERS_PROGROUP_focusingintersection	1900-01-04
RESULTS_SEARCH_14_PARAMETERS_PROGROUP_focusingminimummatchconfidence	0.1
RESULTS_SEARCH_14_PARAMETERS_PROGROUP_focusingminunusedprotscore	0.1
RESULTS_SEARCH_14_PARAMETERS_PROGROUP_focusingsubsetcutoff	6
RESULTS_SEARCH_14_PARAMETERS_PROGROUP_intersection	1.3
RESULTS_SEARCH_14_PARAMETERS_PROGROUP_minimummatchconfidencecutoff	0.001
RESULTS_SEARCH_14_PARAMETERS_PROGROUP_minunusedprotscore	0.0458
RESULTS_SEARCH_14_PARAMETERS_PROGROUP_subsetcutoff	2
RESULTS_SEARCH_14_PARAMETERS_PROGROUP_uniprotservicehttpssupported	TRUE
RESULTS_SEARCH_14_PARAMETERS_PROGROUP_unusedprotscorethresholdforexcludingothersfromquant	1.3
RESULTS_SEARCH_14_PARAMETERS_PEAKLIST_count	3760
RESULTS_SEARCH_14_PARAMETERS_PEAKLIST_filenumber	1
RESULTS_SEARCH_14_PARAMETERS_PEAKLIST_original_count	1910-04-17
RESULTS_SEARCH_14_PARAMETERS_PEAKLIST_originalfilename	I:\lcmsabsciex5600\BACKUP(lims)\NPT035-039 DDA\20210423D_DDA_NPT37.wiff
RESULTS_SEARCH_14_PARAMETERS_PEAKLIST_partnumber	7
RESULTS_SEARCH_14_PARAMETERS_QUANT_TYPE_background_correction	FALSE
RESULTS_SEARCH_14_PARAMETERS_QUANT_TYPE_bias_correction	TRUE
RESULTS_SEARCH_14_PARAMETERS_QUANT_TYPE_keep_extreme_peptides_over_fraction	0
RESULTS_SEARCH_14_PARAMETERS_QUANT_TYPE_low_confidence_check	TRUE
RESULTS_SEARCH_14_PARAMETERS_QUANT_TYPE_low_intensity_check	TRUE
RESULTS_SEARCH_14_PARAMETERS_QUANT_TYPE_median_statistic	TRUE
RESULTS_SEARCH_14_PARAMETERS_QUANT_TYPE_mod_check	TRUE
RESULTS_SEARCH_14_PARAMETERS_QUANT_TYPE_quant_threshold	-1
RESULTS_SEARCH_14_PARAMETERS_QUANT_TYPE_quant_threshold_sn	9
RESULTS_SEARCH_14_PARAMETERS_QUANT_TYPE_separate_searches	FALSE
RESULTS_SEARCH_14_PARAMETERS_QUANT_TYPE_shared_msms_check	TRUE
RESULTS_SEARCH_14_PARAMETERS_PARAGON_METHOD_SETTINGS_UI_SAMPLE_TYPE	Identification
RESULTS_SEARCH_14_PARAMETERS_PARAGON_METHOD_SETTINGS_UI_CYS_ALKYLATION	Iodoacetamide
RESULTS_SEARCH_14_PARAMETERS_PARAGON_METHOD_SETTINGS_UI_DIGESTION	Trypsin
RESULTS_SEARCH_14_PARAMETERS_PARAGON_METHOD_SETTINGS_UI_SPECIAL_FACTOR	Urea denaturation
RESULTS_SEARCH_14_PARAMETERS_PARAGON_METHOD_SETTINGS_UI_INSTRUMENT	TripleTOF 6600
RESULTS_SEARCH_14_PARAMETERS_PARAGON_METHOD_SETTINGS_UI_SEARCH_EFFORT	Thorough
RESULTS_SEARCH_14_PARAMETERS_PARAGON_METHOD_SETTINGS_UI_ID_FOCUS	Amino acid substitutions
RESULTS_SEARCH_14_PARAMETERS_PARAGON_METHOD_SETTINGS_UI_USER_NAME	QUTAD\carfp2
RESULTS_SEARCH_14_PARAMETERS_PARAGON_METHOD_SETTINGS_UI_MACHINE_NAME	HPCPROTEIN02
RESULTS_SEARCH_14_PARAMETERS_PARAGON_METHOD_SETTINGS_UI_SEARCH_ID	6.37551e+17
RESULTS_SEARCH_14_PARAMETERS_PARAGON_METHOD_SETTINGS_UI_START_TIME	2021-04-27 19:04:36
RESULTS_SEARCH_14_PARAMETERS_PARAGON_METHOD_SETTINGS_UI_MIN_UNUSED_PROTSCORE	0.0458
RESULTS_SEARCH_14_PARAMETERS_PARAGON_METHOD_SETTINGS_UI_PSPEP	TRUE
RESULTS_SEARCH_15_time_cpu	47549
RESULTS_SEARCH_15_time_duration	62337
RESULTS_SEARCH_15_version	5.0.2.5174
RESULTS_SEARCH_15_xml:id	SEARCH:1:637551470756043936_7
RESULTS_SEARCH_15_PARAMETERS_chemical_data_edited	FALSE
RESULTS_SEARCH_15_PARAMETERS_do_multiprecursor_search	TRUE
RESULTS_SEARCH_15_PARAMETERS_do_reverse_search	TRUE
RESULTS_SEARCH_15_PARAMETERS_max_quant_labels	35
RESULTS_SEARCH_15_PARAMETERS_maxresults	15
RESULTS_SEARCH_15_PARAMETERS_separate_searches	FALSE
RESULTS_SEARCH_15_PARAMETERS_MSTOLERANCE_type	dalton
RESULTS_SEARCH_15_PARAMETERS_MSTOLERANCE_value	0.05
RESULTS_SEARCH_15_PARAMETERS_MSMSTOLERANCE_type	dalton
RESULTS_SEARCH_15_PARAMETERS_MSMSTOLERANCE_value	0.1
RESULTS_SEARCH_15_PARAMETERS_MS_STANDARD_DEVIATION_type	dalton
RESULTS_SEARCH_15_PARAMETERS_MS_STANDARD_DEVIATION_value	0.0011
RESULTS_SEARCH_15_PARAMETERS_MSMS_STANDARD_DEVIATION_type	dalton
RESULTS_SEARCH_15_PARAMETERS_MSMS_STANDARD_DEVIATION_value	0.01
RESULTS_SEARCH_15_PARAMETERS_FASTA_filename	C:\AB SCIEX\ProteinPilot Data\SearchDatabases\Natalie_Turner_Cattle_cRAP_combined_2020.fasta
RESULTS_SEARCH_15_PARAMETERS_AUTO_CALIBRATION_ms	TRUE
RESULTS_SEARCH_15_PARAMETERS_AUTO_CALIBRATION_msexport	FALSE
RESULTS_SEARCH_15_PARAMETERS_AUTO_CALIBRATION_msms	TRUE
RESULTS_SEARCH_15_PARAMETERS_AUTO_CALIBRATION_msmstolsdratio	2.75
RESULTS_SEARCH_15_PARAMETERS_AUTO_CALIBRATION_mstolsdratio	7
RESULTS_SEARCH_15_PARAMETERS_AUTO_CALIBRATION_squareroot	TRUE
RESULTS_SEARCH_15_PARAMETERS_AUTO_CALIBRATION_type	dalton
RESULTS_SEARCH_15_PARAMETERS_AUTO_CALIBRATION_MCP_d_s_s_f	0.0666667
RESULTS_SEARCH_15_PARAMETERS_AUTO_CALIBRATION_MCP_d_s_w_f	3
RESULTS_SEARCH_15_PARAMETERS_AUTO_CALIBRATION_MCP_m_f_r_mbc	200
RESULTS_SEARCH_15_PARAMETERS_AUTO_CALIBRATION_MCP_m_m_c	10
RESULTS_SEARCH_15_PARAMETERS_AUTO_CALIBRATION_MCP_m_m_f_s	0.25
RESULTS_SEARCH_15_PARAMETERS_AUTO_CALIBRATION_MCP_m_m_p_f	0.33
RESULTS_SEARCH_15_PARAMETERS_AUTO_CALIBRATION_MCP_m_m_p_rms_f	1
RESULTS_SEARCH_15_PARAMETERS_AUTO_CALIBRATION_MCP_m_p_t_f	1
RESULTS_SEARCH_15_PARAMETERS_AUTO_CALIBRATION_MCP_m_r_h_n_b	15
RESULTS_SEARCH_15_PARAMETERS_AUTO_CALIBRATION_MCP_m_z_n_s	99
RESULTS_SEARCH_15_PARAMETERS_AUTO_CALIBRATION_MCP_m_z_s_mn_f_r	0.0666667
RESULTS_SEARCH_15_PARAMETERS_AUTO_CALIBRATION_MCP_m_z_s_mx_f_r	0.1
RESULTS_SEARCH_15_PARAMETERS_MS_AUTO_CALIBRATION_OUT_avres	-7.09347e-11
RESULTS_SEARCH_15_PARAMETERS_MS_AUTO_CALIBRATION_OUT_c0	-0.000553445
RESULTS_SEARCH_15_PARAMETERS_MS_AUTO_CALIBRATION_OUT_c1minus1	1.73349e-05
RESULTS_SEARCH_15_PARAMETERS_MS_AUTO_CALIBRATION_OUT_c2	0
RESULTS_SEARCH_15_PARAMETERS_MS_AUTO_CALIBRATION_OUT_file	1
RESULTS_SEARCH_15_PARAMETERS_MS_AUTO_CALIBRATION_OUT_partnumber	8
RESULTS_SEARCH_15_PARAMETERS_MS_AUTO_CALIBRATION_OUT_polyorder	1
RESULTS_SEARCH_15_PARAMETERS_MS_AUTO_CALIBRATION_OUT_sample	1
RESULTS_SEARCH_15_PARAMETERS_MS_AUTO_CALIBRATION_OUT_squareroot	TRUE
RESULTS_SEARCH_15_PARAMETERS_MSMS_AUTO_CALIBRATION_OUT_avres	-9.61887e-08
RESULTS_SEARCH_15_PARAMETERS_MSMS_AUTO_CALIBRATION_OUT_c0	-0.000453361
RESULTS_SEARCH_15_PARAMETERS_MSMS_AUTO_CALIBRATION_OUT_c1minus1	1.36648e-05
RESULTS_SEARCH_15_PARAMETERS_MSMS_AUTO_CALIBRATION_OUT_c2	0
RESULTS_SEARCH_15_PARAMETERS_MSMS_AUTO_CALIBRATION_OUT_file	1
RESULTS_SEARCH_15_PARAMETERS_MSMS_AUTO_CALIBRATION_OUT_partnumber	8
RESULTS_SEARCH_15_PARAMETERS_MSMS_AUTO_CALIBRATION_OUT_polyorder	1
RESULTS_SEARCH_15_PARAMETERS_MSMS_AUTO_CALIBRATION_OUT_sample	1
RESULTS_SEARCH_15_PARAMETERS_MSMS_AUTO_CALIBRATION_OUT_squareroot	TRUE
RESULTS_SEARCH_15_PARAMETERS_MAX_PRECURSORS_FRAGLET	5
RESULTS_SEARCH_15_PARAMETERS_MAX_PRECURSORS_TAGLET	1
RESULTS_SEARCH_15_PARAMETERS_PRECURSORS_DR_FRAGLET	10
RESULTS_SEARCH_15_PARAMETERS_PRECURSORS_DR_TAGLET	3
RESULTS_SEARCH_15_PARAMETERS_DEFAULT_CHARGE_STATE_1_charge	2
RESULTS_SEARCH_15_PARAMETERS_DEFAULT_CHARGE_STATE_1_probability	1
RESULTS_SEARCH_15_PARAMETERS_DEFAULT_CHARGE_STATE_2_charge	3
RESULTS_SEARCH_15_PARAMETERS_DEFAULT_CHARGE_STATE_2_probability	1
RESULTS_SEARCH_15_PARAMETERS_DEFAULT_CHARGE_STATE_3_charge	4
RESULTS_SEARCH_15_PARAMETERS_DEFAULT_CHARGE_STATE_3_probability	1
RESULTS_SEARCH_15_PARAMETERS_VERSION	5.0.2.0, 5346
RESULTS_SEARCH_15_PARAMETERS_PARAGON_VERSION	5.0.2.0, 5174
RESULTS_SEARCH_15_PARAMETERS_APPLICATION	ProteinPilot(tm) Software
RESULTS_SEARCH_15_PARAMETERS_PROGROUP_alternativedispositionmaximumfoldprobabilitydrop	100
RESULTS_SEARCH_15_PARAMETERS_PROGROUP_alternativedispositionmaximumfoldscoredrop	2
RESULTS_SEARCH_15_PARAMETERS_PROGROUP_autodiscordantpeptidethreshold	0.3
RESULTS_SEARCH_15_PARAMETERS_PROGROUP_bayesconfidencecalclulation	TRUE
RESULTS_SEARCH_15_PARAMETERS_PROGROUP_calibrateconfidence	TRUE
RESULTS_SEARCH_15_PARAMETERS_PROGROUP_compresspeptides	FALSE
RESULTS_SEARCH_15_PARAMETERS_PROGROUP_confidencepercentthresholdforexcludingothersfromquant	15
RESULTS_SEARCH_15_PARAMETERS_PROGROUP_confidencepercentthresholdforincludingselfinquant	15
RESULTS_SEARCH_15_PARAMETERS_PROGROUP_donotstoremspeaklists	FALSE
RESULTS_SEARCH_15_PARAMETERS_PROGROUP_fasta	C:\AB SCIEX\ProteinPilot Data\SearchDatabases\Natalie_Turner_Cattle_cRAP_combined_2020.fasta
RESULTS_SEARCH_15_PARAMETERS_PROGROUP_featuregroupminpepconf	0.66
RESULTS_SEARCH_15_PARAMETERS_PROGROUP_featuregroupminups	0.47
RESULTS_SEARCH_15_PARAMETERS_PROGROUP_focusingintersection	4
RESULTS_SEARCH_15_PARAMETERS_PROGROUP_focusingminimummatchconfidence	0.1
RESULTS_SEARCH_15_PARAMETERS_PROGROUP_focusingminunusedprotscore	0.1
RESULTS_SEARCH_15_PARAMETERS_PROGROUP_focusingsubsetcutoff	6
RESULTS_SEARCH_15_PARAMETERS_PROGROUP_intersection	1.3
RESULTS_SEARCH_15_PARAMETERS_PROGROUP_minimummatchconfidencecutoff	0.001
RESULTS_SEARCH_15_PARAMETERS_PROGROUP_minunusedprotscore	0.0458
RESULTS_SEARCH_15_PARAMETERS_PROGROUP_subsetcutoff	2
RESULTS_SEARCH_15_PARAMETERS_PROGROUP_uniprotservicehttpssupported	TRUE
RESULTS_SEARCH_15_PARAMETERS_PROGROUP_unusedprotscorethresholdforexcludingothersfromquant	1.3
RESULTS_SEARCH_15_PARAMETERS_PEAKLIST_count	3762
RESULTS_SEARCH_15_PARAMETERS_PEAKLIST_filenumber	1
RESULTS_SEARCH_15_PARAMETERS_PEAKLIST_original_count	3762
RESULTS_SEARCH_15_PARAMETERS_PEAKLIST_originalfilename	I:\lcmsabsciex5600\BACKUP(lims)\NPT035-039 DDA\20210423D_DDA_NPT37.wiff
RESULTS_SEARCH_15_PARAMETERS_PEAKLIST_partnumber	8
RESULTS_SEARCH_15_PARAMETERS_QUANT_TYPE_background_correction	FALSE
RESULTS_SEARCH_15_PARAMETERS_QUANT_TYPE_bias_correction	TRUE
RESULTS_SEARCH_15_PARAMETERS_QUANT_TYPE_keep_extreme_peptides_over_fraction	0
RESULTS_SEARCH_15_PARAMETERS_QUANT_TYPE_low_confidence_check	TRUE
RESULTS_SEARCH_15_PARAMETERS_QUANT_TYPE_low_intensity_check	TRUE
RESULTS_SEARCH_15_PARAMETERS_QUANT_TYPE_median_statistic	TRUE
RESULTS_SEARCH_15_PARAMETERS_QUANT_TYPE_mod_check	TRUE
RESULTS_SEARCH_15_PARAMETERS_QUANT_TYPE_quant_threshold	-1
RESULTS_SEARCH_15_PARAMETERS_QUANT_TYPE_quant_threshold_sn	9
RESULTS_SEARCH_15_PARAMETERS_QUANT_TYPE_separate_searches	FALSE
RESULTS_SEARCH_15_PARAMETERS_QUANT_TYPE_shared_msms_check	TRUE
RESULTS_SEARCH_15_PARAMETERS_PARAGON_METHOD_SETTINGS_UI_SAMPLE_TYPE	Identification
RESULTS_SEARCH_15_PARAMETERS_PARAGON_METHOD_SETTINGS_UI_CYS_ALKYLATION	Iodoacetamide
RESULTS_SEARCH_15_PARAMETERS_PARAGON_METHOD_SETTINGS_UI_DIGESTION	Trypsin
RESULTS_SEARCH_15_PARAMETERS_PARAGON_METHOD_SETTINGS_UI_SPECIAL_FACTOR	Urea denaturation
RESULTS_SEARCH_15_PARAMETERS_PARAGON_METHOD_SETTINGS_UI_INSTRUMENT	TripleTOF 6600
RESULTS_SEARCH_15_PARAMETERS_PARAGON_METHOD_SETTINGS_UI_SEARCH_EFFORT	Thorough
RESULTS_SEARCH_15_PARAMETERS_PARAGON_METHOD_SETTINGS_UI_ID_FOCUS	Amino acid substitutions
RESULTS_SEARCH_15_PARAMETERS_PARAGON_METHOD_SETTINGS_UI_USER_NAME	QUTAD\carfp2
RESULTS_SEARCH_15_PARAMETERS_PARAGON_METHOD_SETTINGS_UI_MACHINE_NAME	HPCPROTEIN02
RESULTS_SEARCH_15_PARAMETERS_PARAGON_METHOD_SETTINGS_UI_SEARCH_ID	6.37551e+17
RESULTS_SEARCH_15_PARAMETERS_PARAGON_METHOD_SETTINGS_UI_START_TIME	2021-04-27 19:04:36
RESULTS_SEARCH_15_PARAMETERS_PARAGON_METHOD_SETTINGS_UI_MIN_UNUSED_PROTSCORE	0.0458
RESULTS_SEARCH_15_PARAMETERS_PARAGON_METHOD_SETTINGS_UI_PSPEP	TRUE
RESULTS_SEARCH_16_time_cpu	157420
RESULTS_SEARCH_16_time_duration	159524
RESULTS_SEARCH_16_version	5.0.2.5174
RESULTS_SEARCH_16_xml:id	SEARCH:2:637551470756043936_7
RESULTS_SEARCH_16_PARAMETERS_chemical_data_edited	FALSE
RESULTS_SEARCH_16_PARAMETERS_do_multiprecursor_search	TRUE
RESULTS_SEARCH_16_PARAMETERS_do_reverse_search	TRUE
RESULTS_SEARCH_16_PARAMETERS_max_quant_labels	35
RESULTS_SEARCH_16_PARAMETERS_maxresults	15
RESULTS_SEARCH_16_PARAMETERS_separate_searches	FALSE
RESULTS_SEARCH_16_PARAMETERS_MSTOLERANCE_type	dalton
RESULTS_SEARCH_16_PARAMETERS_MSTOLERANCE_value	0.05
RESULTS_SEARCH_16_PARAMETERS_MSMSTOLERANCE_type	dalton
RESULTS_SEARCH_16_PARAMETERS_MSMSTOLERANCE_value	0.1
RESULTS_SEARCH_16_PARAMETERS_MS_STANDARD_DEVIATION_type	dalton
RESULTS_SEARCH_16_PARAMETERS_MS_STANDARD_DEVIATION_value	0.0011
RESULTS_SEARCH_16_PARAMETERS_MSMS_STANDARD_DEVIATION_type	dalton
RESULTS_SEARCH_16_PARAMETERS_MSMS_STANDARD_DEVIATION_value	0.01
RESULTS_SEARCH_16_PARAMETERS_FASTA_filename	C:\AB SCIEX\ProteinPilot Data\SearchDatabases\Natalie_Turner_Cattle_cRAP_combined_2020.fasta
RESULTS_SEARCH_16_PARAMETERS_AUTO_CALIBRATION_ms	TRUE
RESULTS_SEARCH_16_PARAMETERS_AUTO_CALIBRATION_msexport	FALSE
RESULTS_SEARCH_16_PARAMETERS_AUTO_CALIBRATION_msms	TRUE
RESULTS_SEARCH_16_PARAMETERS_AUTO_CALIBRATION_msmstolsdratio	2.75
RESULTS_SEARCH_16_PARAMETERS_AUTO_CALIBRATION_mstolsdratio	7
RESULTS_SEARCH_16_PARAMETERS_AUTO_CALIBRATION_squareroot	TRUE
RESULTS_SEARCH_16_PARAMETERS_AUTO_CALIBRATION_type	dalton
RESULTS_SEARCH_16_PARAMETERS_AUTO_CALIBRATION_MCP_d_s_s_f	0.0666667
RESULTS_SEARCH_16_PARAMETERS_AUTO_CALIBRATION_MCP_d_s_w_f	3
RESULTS_SEARCH_16_PARAMETERS_AUTO_CALIBRATION_MCP_m_f_r_mbc	1900-07-18
RESULTS_SEARCH_16_PARAMETERS_AUTO_CALIBRATION_MCP_m_m_c	1900-01-10
RESULTS_SEARCH_16_PARAMETERS_AUTO_CALIBRATION_MCP_m_m_f_s	0.25
RESULTS_SEARCH_16_PARAMETERS_AUTO_CALIBRATION_MCP_m_m_p_f	0.33
RESULTS_SEARCH_16_PARAMETERS_AUTO_CALIBRATION_MCP_m_m_p_rms_f	1
RESULTS_SEARCH_16_PARAMETERS_AUTO_CALIBRATION_MCP_m_p_t_f	1
RESULTS_SEARCH_16_PARAMETERS_AUTO_CALIBRATION_MCP_m_r_h_n_b	15
RESULTS_SEARCH_16_PARAMETERS_AUTO_CALIBRATION_MCP_m_z_n_s	99
RESULTS_SEARCH_16_PARAMETERS_AUTO_CALIBRATION_MCP_m_z_s_mn_f_r	0.0666667
RESULTS_SEARCH_16_PARAMETERS_AUTO_CALIBRATION_MCP_m_z_s_mx_f_r	0.1
RESULTS_SEARCH_16_PARAMETERS_MS_AUTO_CALIBRATION_OUT_avres	-7.09347e-11
RESULTS_SEARCH_16_PARAMETERS_MS_AUTO_CALIBRATION_OUT_c0	-0.000553445
RESULTS_SEARCH_16_PARAMETERS_MS_AUTO_CALIBRATION_OUT_c1minus1	1.73349e-05
RESULTS_SEARCH_16_PARAMETERS_MS_AUTO_CALIBRATION_OUT_c2	0
RESULTS_SEARCH_16_PARAMETERS_MS_AUTO_CALIBRATION_OUT_file	1
RESULTS_SEARCH_16_PARAMETERS_MS_AUTO_CALIBRATION_OUT_partnumber	8
RESULTS_SEARCH_16_PARAMETERS_MS_AUTO_CALIBRATION_OUT_polyorder	1
RESULTS_SEARCH_16_PARAMETERS_MS_AUTO_CALIBRATION_OUT_sample	1
RESULTS_SEARCH_16_PARAMETERS_MS_AUTO_CALIBRATION_OUT_squareroot	TRUE
RESULTS_SEARCH_16_PARAMETERS_MSMS_AUTO_CALIBRATION_OUT_avres	-9.61887e-08
RESULTS_SEARCH_16_PARAMETERS_MSMS_AUTO_CALIBRATION_OUT_c0	-0.000453361
RESULTS_SEARCH_16_PARAMETERS_MSMS_AUTO_CALIBRATION_OUT_c1minus1	1.36648e-05
RESULTS_SEARCH_16_PARAMETERS_MSMS_AUTO_CALIBRATION_OUT_c2	0
RESULTS_SEARCH_16_PARAMETERS_MSMS_AUTO_CALIBRATION_OUT_file	1
RESULTS_SEARCH_16_PARAMETERS_MSMS_AUTO_CALIBRATION_OUT_partnumber	8
RESULTS_SEARCH_16_PARAMETERS_MSMS_AUTO_CALIBRATION_OUT_polyorder	1
RESULTS_SEARCH_16_PARAMETERS_MSMS_AUTO_CALIBRATION_OUT_sample	1
RESULTS_SEARCH_16_PARAMETERS_MSMS_AUTO_CALIBRATION_OUT_squareroot	TRUE
RESULTS_SEARCH_16_PARAMETERS_MAX_PRECURSORS_FRAGLET	5
RESULTS_SEARCH_16_PARAMETERS_MAX_PRECURSORS_TAGLET	1
RESULTS_SEARCH_16_PARAMETERS_PRECURSORS_DR_FRAGLET	10
RESULTS_SEARCH_16_PARAMETERS_PRECURSORS_DR_TAGLET	3
RESULTS_SEARCH_16_PARAMETERS_DEFAULT_CHARGE_STATE_1_charge	2
RESULTS_SEARCH_16_PARAMETERS_DEFAULT_CHARGE_STATE_1_probability	1
RESULTS_SEARCH_16_PARAMETERS_DEFAULT_CHARGE_STATE_2_charge	3
RESULTS_SEARCH_16_PARAMETERS_DEFAULT_CHARGE_STATE_2_probability	1
RESULTS_SEARCH_16_PARAMETERS_DEFAULT_CHARGE_STATE_3_charge	4
RESULTS_SEARCH_16_PARAMETERS_DEFAULT_CHARGE_STATE_3_probability	1
RESULTS_SEARCH_16_PARAMETERS_VERSION	5.0.2.0, 5346
RESULTS_SEARCH_16_PARAMETERS_PARAGON_VERSION	5.0.2.0, 5174
RESULTS_SEARCH_16_PARAMETERS_APPLICATION	ProteinPilot(tm) Software
RESULTS_SEARCH_16_PARAMETERS_PROGROUP_alternativedispositionmaximumfoldprobabilitydrop	1900-04-09
RESULTS_SEARCH_16_PARAMETERS_PROGROUP_alternativedispositionmaximumfoldscoredrop	2
RESULTS_SEARCH_16_PARAMETERS_PROGROUP_autodiscordantpeptidethreshold	0.3
RESULTS_SEARCH_16_PARAMETERS_PROGROUP_bayesconfidencecalclulation	TRUE
RESULTS_SEARCH_16_PARAMETERS_PROGROUP_calibrateconfidence	TRUE
RESULTS_SEARCH_16_PARAMETERS_PROGROUP_compresspeptides	FALSE
RESULTS_SEARCH_16_PARAMETERS_PROGROUP_confidencepercentthresholdforexcludingothersfromquant	15
RESULTS_SEARCH_16_PARAMETERS_PROGROUP_confidencepercentthresholdforincludingselfinquant	15
RESULTS_SEARCH_16_PARAMETERS_PROGROUP_donotstoremspeaklists	FALSE
RESULTS_SEARCH_16_PARAMETERS_PROGROUP_fasta	C:\AB SCIEX\ProteinPilot Data\SearchDatabases\Natalie_Turner_Cattle_cRAP_combined_2020.fasta
RESULTS_SEARCH_16_PARAMETERS_PROGROUP_featuregroupminpepconf	0.66
RESULTS_SEARCH_16_PARAMETERS_PROGROUP_featuregroupminups	0.47
RESULTS_SEARCH_16_PARAMETERS_PROGROUP_focusingintersection	4
RESULTS_SEARCH_16_PARAMETERS_PROGROUP_focusingminimummatchconfidence	0.1
RESULTS_SEARCH_16_PARAMETERS_PROGROUP_focusingminunusedprotscore	0.1
RESULTS_SEARCH_16_PARAMETERS_PROGROUP_focusingsubsetcutoff	6
RESULTS_SEARCH_16_PARAMETERS_PROGROUP_intersection	1.3
RESULTS_SEARCH_16_PARAMETERS_PROGROUP_minimummatchconfidencecutoff	0.001
RESULTS_SEARCH_16_PARAMETERS_PROGROUP_minunusedprotscore	0.0458
RESULTS_SEARCH_16_PARAMETERS_PROGROUP_subsetcutoff	2
RESULTS_SEARCH_16_PARAMETERS_PROGROUP_uniprotservicehttpssupported	TRUE
RESULTS_SEARCH_16_PARAMETERS_PROGROUP_unusedprotscorethresholdforexcludingothersfromquant	1.3
RESULTS_SEARCH_16_PARAMETERS_PEAKLIST_count	3762
RESULTS_SEARCH_16_PARAMETERS_PEAKLIST_filenumber	1
RESULTS_SEARCH_16_PARAMETERS_PEAKLIST_original_count	3762
RESULTS_SEARCH_16_PARAMETERS_PEAKLIST_originalfilename	I:\lcmsabsciex5600\BACKUP(lims)\NPT035-039 DDA\20210423D_DDA_NPT37.wiff
RESULTS_SEARCH_16_PARAMETERS_PEAKLIST_partnumber	8
RESULTS_SEARCH_16_PARAMETERS_QUANT_TYPE_background_correction	FALSE
RESULTS_SEARCH_16_PARAMETERS_QUANT_TYPE_bias_correction	TRUE
RESULTS_SEARCH_16_PARAMETERS_QUANT_TYPE_keep_extreme_peptides_over_fraction	0
RESULTS_SEARCH_16_PARAMETERS_QUANT_TYPE_low_confidence_check	TRUE
RESULTS_SEARCH_16_PARAMETERS_QUANT_TYPE_low_intensity_check	TRUE
RESULTS_SEARCH_16_PARAMETERS_QUANT_TYPE_median_statistic	TRUE
RESULTS_SEARCH_16_PARAMETERS_QUANT_TYPE_mod_check	TRUE
RESULTS_SEARCH_16_PARAMETERS_QUANT_TYPE_quant_threshold	-1
RESULTS_SEARCH_16_PARAMETERS_QUANT_TYPE_quant_threshold_sn	9
RESULTS_SEARCH_16_PARAMETERS_QUANT_TYPE_separate_searches	FALSE
RESULTS_SEARCH_16_PARAMETERS_QUANT_TYPE_shared_msms_check	TRUE
RESULTS_SEARCH_16_PARAMETERS_PARAGON_METHOD_SETTINGS_UI_SAMPLE_TYPE	Identification
RESULTS_SEARCH_16_PARAMETERS_PARAGON_METHOD_SETTINGS_UI_CYS_ALKYLATION	Iodoacetamide
RESULTS_SEARCH_16_PARAMETERS_PARAGON_METHOD_SETTINGS_UI_DIGESTION	Trypsin
RESULTS_SEARCH_16_PARAMETERS_PARAGON_METHOD_SETTINGS_UI_SPECIAL_FACTOR	Urea denaturation
RESULTS_SEARCH_16_PARAMETERS_PARAGON_METHOD_SETTINGS_UI_INSTRUMENT	TripleTOF 6600
RESULTS_SEARCH_16_PARAMETERS_PARAGON_METHOD_SETTINGS_UI_SEARCH_EFFORT	Thorough
RESULTS_SEARCH_16_PARAMETERS_PARAGON_METHOD_SETTINGS_UI_ID_FOCUS	Amino acid substitutions
RESULTS_SEARCH_16_PARAMETERS_PARAGON_METHOD_SETTINGS_UI_USER_NAME	QUTAD\carfp2
RESULTS_SEARCH_16_PARAMETERS_PARAGON_METHOD_SETTINGS_UI_MACHINE_NAME	HPCPROTEIN02
RESULTS_SEARCH_16_PARAMETERS_PARAGON_METHOD_SETTINGS_UI_SEARCH_ID	6.37551e+17
RESULTS_SEARCH_16_PARAMETERS_PARAGON_METHOD_SETTINGS_UI_START_TIME	2021-04-27 19:04:36
RESULTS_SEARCH_16_PARAMETERS_PARAGON_METHOD_SETTINGS_UI_MIN_UNUSED_PROTSCORE	0.0458
RESULTS_SEARCH_16_PARAMETERS_PARAGON_METHOD_SETTINGS_UI_PSPEP	TRUE
RESULTS_SEARCH_17_time_cpu	51511
RESULTS_SEARCH_17_time_duration	70105
RESULTS_SEARCH_17_version	5.0.2.5174
RESULTS_SEARCH_17_xml:id	SEARCH:1:637551470756043936_8
RESULTS_SEARCH_17_PARAMETERS_chemical_data_edited	FALSE
RESULTS_SEARCH_17_PARAMETERS_do_multiprecursor_search	TRUE
RESULTS_SEARCH_17_PARAMETERS_do_reverse_search	TRUE
RESULTS_SEARCH_17_PARAMETERS_max_quant_labels	35
RESULTS_SEARCH_17_PARAMETERS_maxresults	15
RESULTS_SEARCH_17_PARAMETERS_separate_searches	FALSE
RESULTS_SEARCH_17_PARAMETERS_MSTOLERANCE_type	dalton
RESULTS_SEARCH_17_PARAMETERS_MSTOLERANCE_value	0.05
RESULTS_SEARCH_17_PARAMETERS_MSMSTOLERANCE_type	dalton
RESULTS_SEARCH_17_PARAMETERS_MSMSTOLERANCE_value	0.1
RESULTS_SEARCH_17_PARAMETERS_MS_STANDARD_DEVIATION_type	dalton
RESULTS_SEARCH_17_PARAMETERS_MS_STANDARD_DEVIATION_value	0.0011
RESULTS_SEARCH_17_PARAMETERS_MSMS_STANDARD_DEVIATION_type	dalton
RESULTS_SEARCH_17_PARAMETERS_MSMS_STANDARD_DEVIATION_value	0.01
RESULTS_SEARCH_17_PARAMETERS_FASTA_filename	C:\AB SCIEX\ProteinPilot Data\SearchDatabases\Natalie_Turner_Cattle_cRAP_combined_2020.fasta
RESULTS_SEARCH_17_PARAMETERS_AUTO_CALIBRATION_ms	TRUE
RESULTS_SEARCH_17_PARAMETERS_AUTO_CALIBRATION_msexport	FALSE
RESULTS_SEARCH_17_PARAMETERS_AUTO_CALIBRATION_msms	TRUE
RESULTS_SEARCH_17_PARAMETERS_AUTO_CALIBRATION_msmstolsdratio	2.75
RESULTS_SEARCH_17_PARAMETERS_AUTO_CALIBRATION_mstolsdratio	7
RESULTS_SEARCH_17_PARAMETERS_AUTO_CALIBRATION_squareroot	TRUE
RESULTS_SEARCH_17_PARAMETERS_AUTO_CALIBRATION_type	dalton
RESULTS_SEARCH_17_PARAMETERS_AUTO_CALIBRATION_MCP_d_s_s_f	0.0666667
RESULTS_SEARCH_17_PARAMETERS_AUTO_CALIBRATION_MCP_d_s_w_f	3
RESULTS_SEARCH_17_PARAMETERS_AUTO_CALIBRATION_MCP_m_f_r_mbc	200
RESULTS_SEARCH_17_PARAMETERS_AUTO_CALIBRATION_MCP_m_m_c	10
RESULTS_SEARCH_17_PARAMETERS_AUTO_CALIBRATION_MCP_m_m_f_s	0.25
RESULTS_SEARCH_17_PARAMETERS_AUTO_CALIBRATION_MCP_m_m_p_f	0.33
RESULTS_SEARCH_17_PARAMETERS_AUTO_CALIBRATION_MCP_m_m_p_rms_f	1
RESULTS_SEARCH_17_PARAMETERS_AUTO_CALIBRATION_MCP_m_p_t_f	1
RESULTS_SEARCH_17_PARAMETERS_AUTO_CALIBRATION_MCP_m_r_h_n_b	15
RESULTS_SEARCH_17_PARAMETERS_AUTO_CALIBRATION_MCP_m_z_n_s	99
RESULTS_SEARCH_17_PARAMETERS_AUTO_CALIBRATION_MCP_m_z_s_mn_f_r	0.0666667
RESULTS_SEARCH_17_PARAMETERS_AUTO_CALIBRATION_MCP_m_z_s_mx_f_r	0.1
RESULTS_SEARCH_17_PARAMETERS_MS_AUTO_CALIBRATION_OUT_avres	-4.97184e-10
RESULTS_SEARCH_17_PARAMETERS_MS_AUTO_CALIBRATION_OUT_c0	-0.000585248
[truncated: 1,864 more rows]

## Sheet: Metadata Calculations
	Subsearch	Search string	present		File index down	Part number	Spectra - 'original'	Spectra 'count' - non-empty?	max original Spectra for part	Max non-empty spectra for part	File Index for first only
	1	RESULTS_SEARCH_1_PARAMETERS_PEAKLIST_rawdatafilename		I:\lcmsabsciex5600\BACKUP(lims)\NPT035-039 DDA\20210423D_DDA_NPT37.wiff	1	1	3782	3782	3782	3782	1
	2	RESULTS_SEARCH_2_PARAMETERS_PEAKLIST_rawdatafilename		I:\lcmsabsciex5600\BACKUP(lims)\NPT035-039 DDA\20210423D_DDA_NPT37.wiff	1	1	3782	3782
	3	RESULTS_SEARCH_3_PARAMETERS_PEAKLIST_rawdatafilename		I:\lcmsabsciex5600\BACKUP(lims)\NPT035-039 DDA\20210423D_DDA_NPT37.wiff	1	2	3748	3748	3748	3748
1 if Rapid, 2 if Thor	4	RESULTS_SEARCH_4_PARAMETERS_PEAKLIST_rawdatafilename		I:\lcmsabsciex5600\BACKUP(lims)\NPT035-039 DDA\20210423D_DDA_NPT37.wiff	1	2	3748	3748
2	5	RESULTS_SEARCH_5_PARAMETERS_PEAKLIST_rawdatafilename		I:\lcmsabsciex5600\BACKUP(lims)\NPT035-039 DDA\20210423D_DDA_NPT37.wiff	1	3	3765	3765	3765	3765
	6	RESULTS_SEARCH_6_PARAMETERS_PEAKLIST_rawdatafilename		I:\lcmsabsciex5600\BACKUP(lims)\NPT035-039 DDA\20210423D_DDA_NPT37.wiff	1	3	3765	3765
# Segments	7	RESULTS_SEARCH_7_PARAMETERS_PEAKLIST_rawdatafilename		I:\lcmsabsciex5600\BACKUP(lims)\NPT035-039 DDA\20210423D_DDA_NPT37.wiff	1	4	3750	3750	3750	3750
32	8	RESULTS_SEARCH_8_PARAMETERS_PEAKLIST_rawdatafilename		I:\lcmsabsciex5600\BACKUP(lims)\NPT035-039 DDA\20210423D_DDA_NPT37.wiff	1	4	3750	3750
(max is 1000 segments)	9	RESULTS_SEARCH_9_PARAMETERS_PEAKLIST_rawdatafilename		I:\lcmsabsciex5600\BACKUP(lims)\NPT035-039 DDA\20210423D_DDA_NPT37.wiff	1	5	3788	3788	3788	3788
	10	RESULTS_SEARCH_10_PARAMETERS_PEAKLIST_rawdatafilename		I:\lcmsabsciex5600\BACKUP(lims)\NPT035-039 DDA\20210423D_DDA_NPT37.wiff	1	5	3788	3788
	11	RESULTS_SEARCH_11_PARAMETERS_PEAKLIST_rawdatafilename		I:\lcmsabsciex5600\BACKUP(lims)\NPT035-039 DDA\20210423D_DDA_NPT37.wiff	1	6	3756	3756	3756	3756
	12	RESULTS_SEARCH_12_PARAMETERS_PEAKLIST_rawdatafilename		I:\lcmsabsciex5600\BACKUP(lims)\NPT035-039 DDA\20210423D_DDA_NPT37.wiff	1	6	3756	3756
	13	RESULTS_SEARCH_13_PARAMETERS_PEAKLIST_rawdatafilename		I:\lcmsabsciex5600\BACKUP(lims)\NPT035-039 DDA\20210423D_DDA_NPT37.wiff	1	7	3760	3760	3760	3760
	14	RESULTS_SEARCH_14_PARAMETERS_PEAKLIST_rawdatafilename		I:\lcmsabsciex5600\BACKUP(lims)\NPT035-039 DDA\20210423D_DDA_NPT37.wiff	1	7	3760	3760
	15	RESULTS_SEARCH_15_PARAMETERS_PEAKLIST_rawdatafilename		I:\lcmsabsciex5600\BACKUP(lims)\NPT035-039 DDA\20210423D_DDA_NPT37.wiff	1	8	3762	3762	3762	3762
	16	RESULTS_SEARCH_16_PARAMETERS_PEAKLIST_rawdatafilename		I:\lcmsabsciex5600\BACKUP(lims)\NPT035-039 DDA\20210423D_DDA_NPT37.wiff	1	8	3762	3762
	17	RESULTS_SEARCH_17_PARAMETERS_PEAKLIST_rawdatafilename		I:\lcmsabsciex5600\BACKUP(lims)\NPT035-039 DDA\20210423D_DDA_NPT37.wiff	1	9	3749	3749	3749	3749
	18	RESULTS_SEARCH_18_PARAMETERS_PEAKLIST_rawdatafilename		I:\lcmsabsciex5600\BACKUP(lims)\NPT035-039 DDA\20210423D_DDA_NPT37.wiff	1	9	3749	3749
	19	RESULTS_SEARCH_19_PARAMETERS_PEAKLIST_rawdatafilename		I:\lcmsabsciex5600\BACKUP(lims)\NPT035-039 DDA\20210423D_DDA_NPT37.wiff	1	10	3750	3750	3750	3750
	20	RESULTS_SEARCH_20_PARAMETERS_PEAKLIST_rawdatafilename		I:\lcmsabsciex5600\BACKUP(lims)\NPT035-039 DDA\20210423D_DDA_NPT37.wiff	1	10	3750	3750
	21	RESULTS_SEARCH_21_PARAMETERS_PEAKLIST_rawdatafilename		I:\lcmsabsciex5600\BACKUP(lims)\NPT035-039 DDA\20210423D_DDA_NPT37.wiff	1	11	3774	3774	3774	3774
	22	RESULTS_SEARCH_22_PARAMETERS_PEAKLIST_rawdatafilename		I:\lcmsabsciex5600\BACKUP(lims)\NPT035-039 DDA\20210423D_DDA_NPT37.wiff	1	11	3774	3774
	23	RESULTS_SEARCH_23_PARAMETERS_PEAKLIST_rawdatafilename		I:\lcmsabsciex5600\BACKUP(lims)\NPT035-039 DDA\20210423D_DDA_NPT37.wiff	1	12	3748	3747	3748	3747
	24	RESULTS_SEARCH_24_PARAMETERS_PEAKLIST_rawdatafilename		I:\lcmsabsciex5600\BACKUP(lims)\NPT035-039 DDA\20210423D_DDA_NPT37.wiff	1	12	3748	3747
	25	RESULTS_SEARCH_25_PARAMETERS_PEAKLIST_rawdatafilename		I:\lcmsabsciex5600\BACKUP(lims)\NPT035-039 DDA\20210423D_DDA_NPT37.wiff	1	13	3777	3777	3777	3777
	26	RESULTS_SEARCH_26_PARAMETERS_PEAKLIST_rawdatafilename		I:\lcmsabsciex5600\BACKUP(lims)\NPT035-039 DDA\20210423D_DDA_NPT37.wiff	1	13	3777	3777
	27	RESULTS_SEARCH_27_PARAMETERS_PEAKLIST_rawdatafilename		I:\lcmsabsciex5600\BACKUP(lims)\NPT035-039 DDA\20210423D_DDA_NPT37.wiff	1	14	3751	3751	3751	3751
	28	RESULTS_SEARCH_28_PARAMETERS_PEAKLIST_rawdatafilename		I:\lcmsabsciex5600\BACKUP(lims)\NPT035-039 DDA\20210423D_DDA_NPT37.wiff	1	14	3751	3751
	29	RESULTS_SEARCH_29_PARAMETERS_PEAKLIST_rawdatafilename		I:\lcmsabsciex5600\BACKUP(lims)\NPT035-039 DDA\20210423D_DDA_NPT37.wiff	1	15	3780	3780	3780	3780
	30	RESULTS_SEARCH_30_PARAMETERS_PEAKLIST_rawdatafilename		I:\lcmsabsciex5600\BACKUP(lims)\NPT035-039 DDA\20210423D_DDA_NPT37.wiff	1	15	3780	3780
	31	RESULTS_SEARCH_31_PARAMETERS_PEAKLIST_rawdatafilename		I:\lcmsabsciex5600\BACKUP(lims)\NPT035-039 DDA\20210423D_DDA_NPT37.wiff	1	16	3723	3723	3723	3723
	32	RESULTS_SEARCH_32_PARAMETERS_PEAKLIST_rawdatafilename		I:\lcmsabsciex5600\BACKUP(lims)\NPT035-039 DDA\20210423D_DDA_NPT37.wiff	1	16	3723	3723

## Sheet: Curated Metadata
Group file metadata term	Metadata Description (of raw extracted item)	Use Partial Match	Term in Stream	Derived (Calculated)	Value	Validation check/comments	Conversion type, if done	Conversion factor		Metadata Category	Metadata Description of Final Metadata Item (converted manually, if applicable)	Value
	Group filename			1						Attributes - General	Group filename	Supplementary file 6 Protein pilot output SEC+UF.group
RESULTS_SEARCH_1_PARAMETERS_PARAGON_METHOD_SETTINGS_UI_START_TIME	Start date		1		2021-04-27 19:04:36					Attributes - General	Start date	2021-04-27 19:04:36
RESULTS_SEARCH_STAT_search_begin_time_clock	Start time		1		04/27/2021 19:04:36					Attributes - General	Start time	04/27/2021 19:04:36
RESULTS_SEARCH_1_PARAMETERS_PARAGON_METHOD_SETTINGS_UI_USER_NAME	User name		1		QUTAD\carfp2					Attributes - General	User name	QUTAD\carfp2
RESULTS_SEARCH_1_xml:id	Internal search identifier number		1	1						Attributes - General	Internal search identifier number
PARAMETERS_PEAKLIST_original_count				1						Attributes - Input data	Number of spectra in search	60163
PARAMETERS_PEAKLIST_count				1						Attributes - Input data	Number of non-empty spectra in search	60162
PARAMETERS_PEAKLIST_filenumber	Number of input files	1	1	1	1					Attributes - Input data	Number of input files	1
RESULTS_SEARCH_1_PARAMETERS_PARAGON_METHOD_SETTINGS_UI_SAMPLE_TYPE	Sample Type		1		Identification					Parameters - User settings	Sample Type	Identification
RESULTS_SEARCH_1_PARAMETERS_PARAGON_METHOD_SETTINGS_UI_CYS_ALKYLATION	Cysteine Alkylation		1		Iodoacetamide					Parameters - User settings	Cysteine Alkylation	Iodoacetamide
RESULTS_SEARCH_1_PARAMETERS_PARAGON_METHOD_SETTINGS_UI_DIGESTION	Digestion		1		Trypsin					Parameters - User settings	Digestion	Trypsin
RESULTS_SEARCH_1_PARAMETERS_PARAGON_METHOD_SETTINGS_UI_SPECIAL_FACTOR	Special Factors		1		Urea denaturation					Parameters - User settings	Special Factors	Urea denaturation
RESULTS_SEARCH_1_PARAMETERS_PARAGON_METHOD_SETTINGS_UI_INSTRUMENT	Instrument		1		TripleTOF 6600					Parameters - User settings	Instrument	TripleTOF 6600
RESULTS_SEARCH_1_PARAMETERS_PARAGON_METHOD_SETTINGS_UI_SPECIES	Species									Parameters - User settings	Species
RESULTS_SEARCH_1_PARAMETERS_PARAGON_METHOD_SETTINGS_UI_SEARCH_EFFORT	Search Effort		1		Thorough					Parameters - User settings	Search Effort	Thorough
RESULTS_SEARCH_1_PARAMETERS_PARAGON_METHOD_SETTINGS_UI_ID_FOCUS	ID Focus		1		Amino acid substitutions					Parameters - User settings	ID Focus	Amino acid substitutions
RESULTS_SEARCH_1_PARAMETERS_PARAGON_METHOD_SETTINGS_UI_MIN_UNUSED_PROTSCORE	Minimum Unused ProtScore		1		0.0458					Parameters - User settings	Minimum Unused ProtScore	0.0458
RESULTS_SEARCH_1_PARAMETERS_PARAGON_METHOD_SETTINGS_UI_PSPEP	FDR Analysis		1		TRUE		Logical to English			Parameters - User settings	FDR Analysis	Yes
	Quantitation						Logical to English			Parameters - User settings	Quantitation
RESULTS_SEARCH_1_PARAMETERS_QUANT_TYPE_background_correction	Background Correction		1		FALSE		Logical to English			Parameters - User settings	Background Correction	No
RESULTS_SEARCH_1_PARAMETERS_QUANT_TYPE_bias_correction	Bias Correction		1		TRUE		Logical to English			Parameters - User settings	Bias Correction	Yes
	Channel to use as denominator in ratios									Parameters - User settings	Channel to use as denominator in ratios
RESULTS_SEARCH_1_PARAMETERS_chemical_data_edited	Modified Data Dictionary or Parameter Translation		1		FALSE		Logical to English			Parameters - User settings	Modified Data Dictionary or Parameter Translation	No
RESULTS_SEARCH_1_PARAMETERS_FASTA_filename	Database filename		1		C:\AB SCIEX\ProteinPilot Data\SearchDatabases\Natalie_Turner_Cattle_cRAP_combined_2020.fasta					Attributes - Search database	Database filename	C:\AB SCIEX\ProteinPilot Data\SearchDatabases\Natalie_Turner_Cattle_cRAP_combined_2020.fasta
				1						Attributes - Search database	Number of Proteins in Database	37629
RESULTS_SEARCH_STAT_num_proteins	Number of proteins searched		1		75258					Attributes - Search database	Number of proteins searched	75258
				1						Attributes - Search database	Number of Residues in Database	22516787
RESULTS_SEARCH_STAT_num_residues	Number of residues searched		1		45033574					Attributes - Search database	Number of residues searched	45033574
RESULTS_SEARCH_STAT_computer_memory	RAM (MB)		1		32767					Attributes - Hardware	RAM (MB)	32767
RESULTS_SEARCH_STAT_computer_name	Computer name		1		HPCPROTEIN02					Attributes - Hardware	Computer name	HPCPROTEIN02
RESULTS_SEARCH_STAT_number_cores	Number of cores in computer		1		16					Attributes - Hardware	Number of cores in computer	16
RESULTS_SEARCH_STAT_number_processors	Number of threads (double cores if hyperthreading on)		1		16					Attributes - Hardware	Number of threads (double cores if hyperthreading on)	16
RESULTS_SEARCH_STAT_number_licensed_tasks	Number of cores licensed to use		1		16					Attributes - Software environment	Number of cores licensed to use	16
RESULTS_SEARCH_STAT_os	Operating system		1		Windows 7 Enterprise Service Pack 1 (6.1.7601)					Attributes - Software environment	Operating system	Windows 7 Enterprise Service Pack 1 (6.1.7601)
RESULTS_SEARCH_1_PARAMETERS_VERSION	ProteinPilot Software Version		1		5.0.2.0, 5346					Attributes - Software environment	ProteinPilot Software Version	5.0.2.0, 5346
RESULTS_SEARCH_1_PARAMETERS_PARAGON_VERSION	Paragon Algorithm Version		1		5.0.2.0, 5174					Attributes - Software environment	Paragon Algorithm Version	5.0.2.0, 5174
RESULTS_SEARCH_1_PARAMETERS_APPLICATION	Application name		1		ProteinPilot(tm) Software					Attributes - Software environment	Application name	ProteinPilot(tm) Software
RESULTS_GROUPRESULTSUMMARY_1_confidence	Confidence of first row in summary statistics ID statistics		1		0.99		Fraction to %	100		Statistics - Protein Summary Table	Percent Confidence of first row in Summary Statistics ID Statistics	99
RESULTS_GROUPRESULTSUMMARY_1_distinctpeptides	Distinct peptides associated with 99% confidence proteins		1		4170					Statistics - Protein Summary Table	Distinct peptides associated with 99% confidence proteins	4170
RESULTS_GROUPRESULTSUMMARY_1_proteinsbeforegroupping	Proteins before grouping (99% confidence)		1		468					Statistics - Protein Summary Table	Proteins before grouping (99% confidence)	468
RESULTS_GROUPRESULTSUMMARY_1_proteinsidentified	Proteins detected (99% confidence)		1		150					Statistics - Protein Summary Table	Proteins detected (99% confidence)	150
RESULTS_GROUPRESULTSUMMARY_1_spectraidentified	Spectra associated with 99% confidence proteins		1		10331					Statistics - Protein Summary Table	Spectra associated with 99% confidence proteins	10331
RESULTS_GROUPRESULTSUMMARY_2_confidence	Confidence of second row in Summary Statistics ID statistics		1		0.95		Fraction to %	100		Statistics - Protein Summary Table	Percent Confidence of first row in Summary Statistics ID Statistics	95
RESULTS_GROUPRESULTSUMMARY_2_distinctpeptides	Distinct peptides associated with 95% confidence proteins		1		4250					Statistics - Protein Summary Table	Distinct peptides associated with 95% confidence proteins	4250
RESULTS_GROUPRESULTSUMMARY_2_proteinsbeforegroupping	Proteins before grouping (95% confidence)		1		589					Statistics - Protein Summary Table	Proteins before grouping (95% confidence)	589
RESULTS_GROUPRESULTSUMMARY_2_proteinsidentified	Proteins detected (95% confidence)		1		183					Statistics - Protein Summary Table	Proteins detected (95% confidence)	183
RESULTS_GROUPRESULTSUMMARY_2_spectraidentified	Spectra associated with 95% confidence proteins		1		10435					Statistics - Protein Summary Table	Spectra associated with 95% confidence proteins	10435
RESULTS_GROUPRESULTSUMMARY_3_confidence	Confidence of third row in summary statistics ID statistics		1		0.66		Fraction to %	100		Statistics - Protein Summary Table	Percent Confidence of first row in Summary Statistics ID Statistics	66
RESULTS_GROUPRESULTSUMMARY_3_distinctpeptides	Distinct peptides associated with 66% confidence proteins		1		4339					Statistics - Protein Summary Table	Distinct peptides associated with 66% confidence proteins	4339
RESULTS_GROUPRESULTSUMMARY_3_proteinsbeforegroupping	Proteins before grouping (66% confidence)		1		650					Statistics - Protein Summary Table	Proteins before grouping (66% confidence)	650
RESULTS_GROUPRESULTSUMMARY_3_proteinsidentified	Proteins detected (66% confidence)		1		214					Statistics - Protein Summary Table	Proteins detected (66% confidence)	214
RESULTS_GROUPRESULTSUMMARY_3_spectraidentified	Spectra associated with 66% confidence proteins		1		10533					Statistics - Protein Summary Table	Spectra associated with 66% confidence proteins	10533
RESULTS_GROUPRESULTSUMMARY_4_confidence	Confidence of fourth row in Summary Statistics ID statistics		1		0.100088		Fraction to %	100		Statistics - Protein Summary Table	Percent Confidence of first row in Summary Statistics ID Statistics	10.0088
RESULTS_GROUPRESULTSUMMARY_4_distinctpeptides	Distinct peptides associated with 10% confidence proteins		1		4484					Statistics - Protein Summary Table	Distinct peptides associated with 10% confidence proteins	4484
RESULTS_GROUPRESULTSUMMARY_4_proteinsbeforegroupping	Proteins before grouping (10% confidence)		1		888					Statistics - Protein Summary Table	Proteins before grouping (10% confidence)	888
RESULTS_GROUPRESULTSUMMARY_4_proteinsidentified	Proteins detected (10% confidence)		1		281					Statistics - Protein Summary Table	Proteins detected (10% confidence)	281
RESULTS_GROUPRESULTSUMMARY_4_spectraidentified	Spectra associated with 10% confidence proteins		1		10761					Statistics - Protein Summary Table	Spectra associated with 10% confidence proteins	10761
PARAMETERS_PEAKLIST_partnumber	Number of segments the input data are broken into	1	1	1	16					Parameters - Search Dimension Factors	Number of segments the input data are broken into	16
				1						Parameters - Search Dimension Factors	Number of searches per segment (2 for Thorough, 1 for Rapid)	2
				1						Parameters - Search Dimension Factors	Number of apparent sub-searches in group file	32
RESULTS_SEARCH_1_PARAMETERS_do_reverse_search	Do reversed search		1		TRUE					Parameters - Search Dimension Factors	Do reversed search	TRUE
RESULTS_SEARCH_1_PARAMETERS_QUANT_TYPE_separate_searches	Do separate searches for each plex in MS1 quantitation		1		FALSE					Parameters - Search Dimension Factors	Do separate searches for each plex in MS1 quantitation	FALSE
RESULTS_SEARCH_1_PARAMETERS_maxresults	Maximum number of hypotheses to keep per spectrum		1		15					Parameters - Search Dimension Factors	Maximum number of hypotheses to keep per spectrum	15
RESULTS_SEARCH_1_PARAMETERS_MSTOLERANCE_type	MS1 initial mass error tolerance type		1		dalton					Parameters - Identification - Mass accuracy	MS1 initial mass error tolerance type	dalton
RESULTS_SEARCH_1_PARAMETERS_MSTOLERANCE_value	MS1 initial mass error tolerance value		1		0.05					Parameters - Identification - Mass accuracy	MS1 initial mass error tolerance value	0.05
RESULTS_SEARCH_1_PARAMETERS_MSMSTOLERANCE_type	MS2 initial mass error tolerance type		1		dalton					Parameters - Identification - Mass accuracy	MS2 initial mass error tolerance type	dalton
RESULTS_SEARCH_1_PARAMETERS_MSMSTOLERANCE_value	MS2 initial mass error tolerance value		1		0.1					Parameters - Identification - Mass accuracy	MS2 initial mass error tolerance value	0.1
RESULTS_SEARCH_1_PARAMETERS_MS_STANDARD_DEVIATION_type	MS1 final mass error standard deviation type		1		dalton					Parameters - Identification - Mass accuracy	MS1 final mass error standard deviation type	dalton
RESULTS_SEARCH_1_PARAMETERS_MS_STANDARD_DEVIATION_value	MS1 final mass error standard deviation value		1		0.0011					Parameters - Identification - Mass accuracy	MS1 final mass error standard deviation value	0.0011
RESULTS_SEARCH_1_PARAMETERS_MSMS_STANDARD_DEVIATION_type	MS2 final mass error standard deviation type		1		dalton					Parameters - Identification - Mass accuracy	MS2 final mass error standard deviation type	dalton
RESULTS_SEARCH_1_PARAMETERS_MSMS_STANDARD_DEVIATION_value	MS2 final mass error standard deviation value		1		0.01					Parameters - Identification - Mass accuracy	MS2 final mass error standard deviation value	0.01
RESULTS_SEARCH_1_PARAMETERS_do_multiprecursor_search	Use multi-precursor search function		1		TRUE					Parameters - Identification - Multi-precursor search	Use multi-precursor search function	TRUE
RESULTS_SEARCH_1_PARAMETERS_MAX_PRECURSORS_FRAGLET	Maximum number of different precursor masses to try to match to in the Fraglet stage when doing multi-precursor search		1		5					Parameters - Identification - Multi-precursor search	Maximum number of different precursor masses to try to match to in the Fraglet stage when doing multi-precursor search	5
RESULTS_SEARCH_1_PARAMETERS_PRECURSORS_DR_FRAGLET	Maximum dynamic range gap of secondary precursors vs primary precursor in the Fraglet stage when doing multi-precursor search		1		10					Parameters - Identification - Multi-precursor search	Maximum dynamic range gap of secondary precursors vs primary precursor in the Fraglet stage when doing multi-precursor search	10
RESULTS_SEARCH_1_PARAMETERS_MAX_PRECURSORS_TAGLET	Maximum number of different precursor masses to try to match to in the Taglet stage when doing multi-precursor search		1		1					Parameters - Identification - Multi-precursor search	Maximum number of different precursor masses to try to match to in the Taglet stage when doing multi-precursor search	1
RESULTS_SEARCH_1_PARAMETERS_PRECURSORS_DR_TAGLET	Maximum dynamic range gap of secondary precursors vs primary precursor in the Taglet stage when doing multi-precursor search		1		3					Parameters - Identification - Multi-precursor search	Maximum dynamic range gap of secondary precursors vs primary precursor in the Taglet stage when doing multi-precursor search	3
RESULTS_SEARCH_1_PARAMETERS_DEFAULT_CHARGE_STATE_1_charge	First charge state to consider when precursor z is not determined		1		2					Parameters - Identification - Charge ambiguity	First charge state to consider when precursor z is not determined	2
RESULTS_SEARCH_1_PARAMETERS_DEFAULT_CHARGE_STATE_1_probability	Probability of first charge state to consider when precursor z is not determined		1		1					Parameters - Identification - Charge ambiguity	Probability of first charge state to consider when precursor z is not determined	1
RESULTS_SEARCH_1_PARAMETERS_DEFAULT_CHARGE_STATE_2_charge	Second charge state to consider when precursor z is not determined		1		3					Parameters - Identification - Charge ambiguity	Second charge state to consider when precursor z is not determined	3
RESULTS_SEARCH_1_PARAMETERS_DEFAULT_CHARGE_STATE_2_probability	Probability of second charge state to consider when precursor z is not determined		1		1					Parameters - Identification - Charge ambiguity	Probability of second charge state to consider when precursor z is not determined	1
RESULTS_SEARCH_1_PARAMETERS_DEFAULT_CHARGE_STATE_3_charge	Third charge state to consider when precursor z is not determined		1		4					Parameters - Identification - Charge ambiguity	Third charge state to consider when precursor z is not determined	4
RESULTS_SEARCH_1_PARAMETERS_DEFAULT_CHARGE_STATE_3_probability	Probability of third charge state to consider when precursor z is not determined		1		1					Parameters - Identification - Charge ambiguity	Probability of third charge state to consider when precursor z is not determined	1
RESULTS_SEARCH_1_PARAMETERS_DEFAULT_CHARGE_STATE_4_charge	Fourth charge state to consider when precursor z is not determined									Parameters - Identification - Charge ambiguity	Fourth charge state to consider when precursor z is not determined
RESULTS_SEARCH_1_PARAMETERS_DEFAULT_CHARGE_STATE_4_probability	Probability of fourth charge state to consider when precursor z is not determined									Parameters - Identification - Charge ambiguity	Probability of fourth charge state to consider when precursor z is not determined
RESULTS_SEARCH_1_PARAMETERS_PROGROUP_bayesconfidencecalclulation	Use Bayesian protein confidence calculation		1		TRUE					Parameters - Protein Grouping	Use Bayesian protein confidence calculation	TRUE
RESULTS_SEARCH_1_PARAMETERS_PROGROUP_calibrateconfidence	Use peptide FDR analysis to recalibrate peptide confidences		1		TRUE					Parameters - Protein Grouping	Use peptide FDR analysis to recalibrate peptide confidences	TRUE
RESULTS_SEARCH_1_PARAMETERS_PROGROUP_focusingintersection	In mid-Pro Group, minimum Intersection ProtScore to be in Same Group		1		4					Parameters - Protein Grouping	In mid-Pro Group, minimum Intersection ProtScore to be in Same Group	4
RESULTS_SEARCH_1_PARAMETERS_PROGROUP_focusingminunusedprotscore	In mid-Pro Group, minimum Unused ProtScore to keep a Group		1		0.1					Parameters - Protein Grouping	In mid-Pro Group, minimum Unused ProtScore to keep a Group	0.1
RESULTS_SEARCH_1_PARAMETERS_PROGROUP_focusingsubsetcutoff	In mid-Pro Group, keep competitor proteins with ProtScore units from winner		1		6					Parameters - Protein Grouping	In mid-Pro Group, keep competitor proteins with ProtScore units from winner	6
RESULTS_SEARCH_1_PARAMETERS_PROGROUP_intersection	In final Pro Group, minimum Intersection ProtScore to be in same group		1		1.3					Parameters - Protein Grouping	In final Pro Group, minimum Intersection ProtScore to be in same group	1.3
RESULTS_SEARCH_1_PARAMETERS_PROGROUP_minunusedprotscore	In final Pro Group, minimum Unused ProtScore to keep a group		1		0.0458					Parameters - Protein Grouping	In final Pro Group, minimum Unused ProtScore to keep a group	0.0458
RESULTS_SEARCH_1_PARAMETERS_PROGROUP_subsetcutoff	In final Pro Group, keep competitor proteins with ProtScore units from winner		1		2					Parameters - Protein Grouping	In final Pro Group, keep competitor proteins with ProtScore units from winner	2
RESULTS_SEARCH_1_PARAMETERS_QUANT_TYPE_background_correction	Do isobaric quant background correction algorithm		1		FALSE					Parameters - Quantitation - processing	Do isobaric quant background correction algorithm	FALSE
RESULTS_SEARCH_1_PARAMETERS_QUANT_TYPE_bias_correction	Normalize the central tendency of protein ratios to be unity		1		TRUE					Parameters - Quantitation - processing	Normalize the central tendency of protein ratios to be unity	TRUE
RESULTS_SEARCH_1_PARAMETERS_QUANT_TYPE_median_statistic	Compute protein-level ratios from the median of peptide ratios		1		TRUE					Parameters - Quantitation - processing	Compute protein-level ratios from the median of peptide ratios	TRUE
RESULTS_SEARCH_1_PARAMETERS_QUANT_TYPE_quant_threshold	Quant threshold setting no longer used		1		-1					Parameters - Quantitation - processing	Quant threshold setting no longer used	-1
RESULTS_SEARCH_1_PARAMETERS_QUANT_TYPE_quant_threshold_sn	Use measures for quantitation if signal to noise is greater than		1		9					Parameters - Quantitation - processing	Use measures for quantitation if signal to noise is greater than	9
RESULTS_SEARCH_1_PARAMETERS_max_quant_labels	Maximum number of labels allowed on a peptide for it to be used for quantitation		1		35					Parameters - Quantitation - curation	Maximum number of labels allowed on a peptide for it to be used for quantitation	35
RESULTS_SEARCH_1_PARAMETERS_QUANT_TYPE_keep_extreme_peptides_over_fraction	Include extreme ratios in the protein ratio calculation if the fraction of peptides from a protein having extreme ratios is greater than		1		0					Parameters - Quantitation - curation	Include extreme ratios in the protein ratio calculation if the fraction of peptides from a protein having extreme ratios is greater than	0
RESULTS_SEARCH_1_PARAMETERS_QUANT_TYPE_low_confidence_check	Exclude quantitation data if identification confidence does not pass a threshold value		1		TRUE					Parameters - Quantitation - curation	Exclude quantitation data if identification confidence does not pass a threshold value	TRUE
RESULTS_SEARCH_1_PARAMETERS_QUANT_TYPE_low_intensity_check	Exclude quantitation data if a minimum intensity is not passed		1		TRUE					Parameters - Quantitation - curation	Exclude quantitation data if a minimum intensity is not passed	TRUE
RESULTS_SEARCH_1_PARAMETERS_QUANT_TYPE_mod_check	Exclude quantitation data based on discordant peptide logic		1		TRUE					Parameters - Quantitation - curation	Exclude quantitation data based on discordant peptide logic	TRUE
RESULTS_SEARCH_1_PARAMETERS_QUANT_TYPE_shared_msms_check	Exclude quantitation data using sharing logic		1		TRUE					Parameters - Quantitation - curation	Exclude quantitation data using sharing logic	TRUE
RESULTS_SEARCH_1_PARAMETERS_PROGROUP_unusedprotscorethresholdforexcludingothersfromquant	Minimum protein confidence to consider a protein confident and capable of excluding spectra as shared		1		1.3					Parameters - Quantitation - curation	Minimum protein confidence to consider a protein confident and capable of excluding spectra as shared	1.3
RESULTS_SEARCH_1_PARAMETERS_PROGROUP_confidencepercentthresholdforexcludingothersfromquant	Minimum peptide percent confidence from a confident protein to consider a spectrum shared		1		15					Parameters - Quantitation - curation	Minimum peptide percent confidence from a confident protein to consider a spectrum shared	15
RESULTS_SEARCH_1_PARAMETERS_PROGROUP_confidencepercentthresholdforincludingselfinquant	Minimum peptide confidence to be used for quantitation		1		15					Parameters - Quantitation - curation	Minimum peptide confidence to be used for quantitation	15
RESULTS_SEARCH_1_PARAMETERS_PROGROUP_autodiscordantpeptidethreshold	Consider a peptide discordant if joint feature probability less than		1		0.3					Parameters - Quantitation - curation	Consider a peptide discordant if joint feature probability less than	0.3
RESULTS_SEARCH_1_PARAMETERS_PROGROUP_compresspeptides	Show results only for distinct peptides, suppressing redundancy		1		FALSE					Parameters - Non-functional	Show results only for distinct peptides, suppressing redundancy	FALSE
RESULTS_SEARCH_1_PARAMETERS_PROGROUP_donotstoremspeaklists	Do not store MS1 level data		1		FALSE					Parameters - Non-functional	Do not store MS1 level data	FALSE
RESULTS_SEARCH_STAT_search_begin_time_clock	Start time - Search		1		04/27/2021 19:04:36					Statistics - Processing Times - Start&Stop Clock Times	Start time - Search	04/27/2021 19:04:36
RESULTS_SEARCH_STAT_search_end_time_clock	End time - Search		1		04/27/2021 21:03:55					Statistics - Processing Times - Start&Stop Clock Times	End time - Search	04/27/2021 21:03:55
RESULTS_SEARCH_STAT_stage_searching_begin_time_clock	Start time - Identification algorithm stages		1		04/27/2021 20:46:02					Statistics - Processing Times - Start&Stop Clock Times	Start time - Identification algorithm stages	04/27/2021 20:46:02
RESULTS_SEARCH_STAT_stage_searching_end_time_clock	End time - Identification algorithm stages		1		04/27/2021 21:02:29					Statistics - Processing Times - Start&Stop Clock Times	End time - Identification algorithm stages	04/27/2021 21:02:29
RESULTS_SEARCH_STAT_stage_signal_processing_begin_time_clock	Start time - Signal processing stage		1		04/27/2021 19:04:36					Statistics - Processing Times - Start&Stop Clock Times	Start time - Signal processing stage	04/27/2021 19:04:36
RESULTS_SEARCH_STAT_stage_signal_processing_end_time_clock	End time - Signal processing stage		1		04/27/2021 20:45:57					Statistics - Processing Times - Start&Stop Clock Times	End time - Signal processing stage	04/27/2021 20:45:57
RESULTS_SEARCH_STAT_stage_waiting_begin_time_clock	Start time - Waiting stage		1		04/27/2021 20:45:57					Statistics - Processing Times - Start&Stop Clock Times	Start time - Waiting stage	04/27/2021 20:45:57
RESULTS_SEARCH_STAT_stage_waiting_end_time_clock	End time - Waiting stage		1		04/27/2021 20:46:02					Statistics - Processing Times - Start&Stop Clock Times	End time - Waiting stage	04/27/2021 20:46:02
RESULTS_SEARCH_STAT_task_fraglet_exe_begin_time_clock	Start time - Fraglet Algorithm search stage		1		04/27/2021 20:46:02					Statistics - Processing Times - Start&Stop Clock Times	Start time - Fraglet Algorithm search stage	04/27/2021 20:46:02
RESULTS_SEARCH_STAT_task_fraglet_exe_end_time_clock	End time - Fraglet Algorithm search stage		1		04/27/2021 20:47:59					Statistics - Processing Times - Start&Stop Clock Times	End time - Fraglet Algorithm search stage	04/27/2021 20:47:59
RESULTS_SEARCH_STAT_task_focusing_begin_time_clock	Start time - Mid-Pro Group Algorithm stage		1		04/27/2021 20:47:59					Statistics - Processing Times - Start&Stop Clock Times	Start time - Mid-Pro Group Algorithm stage	04/27/2021 20:47:59
RESULTS_SEARCH_STAT_task_focusing_end_time_clock	End time - Mid-Pro Group Algorithm stage		1		04/27/2021 20:49:54					Statistics - Processing Times - Start&Stop Clock Times	End time - Mid-Pro Group Algorithm stage	04/27/2021 20:49:54
RESULTS_SEARCH_STAT_task_taglet_exe_begin_time_clock	Start time - Taglet Algorithm search stage		1		04/27/2021 20:49:54					Statistics - Processing Times - Start&Stop Clock Times	Start time - Taglet Algorithm search stage	04/27/2021 20:49:54
RESULTS_SEARCH_STAT_task_taglet_exe_end_time_clock	End time - Taglet Algorithm search stage		1		04/27/2021 20:57:01					Statistics - Processing Times - Start&Stop Clock Times	End time - Taglet Algorithm search stage	04/27/2021 20:57:01
RESULTS_SEARCH_STAT_task_progroup_begin_time_clock	Start time - Final Pro Group Algorithm stage		1		04/27/2021 20:57:02					Statistics - Processing Times - Start&Stop Clock Times	Start time - Final Pro Group Algorithm stage	04/27/2021 20:57:02
RESULTS_SEARCH_STAT_task_progroup_end_time_clock	End time - Final Pro Group Algorithm stage		1		04/27/2021 21:02:28					Statistics - Processing Times - Start&Stop Clock Times	End time - Final Pro Group Algorithm stage	04/27/2021 21:02:28
RESULTS_SEARCH_STAT_stage_fdr_begin_time_clock	Start time - FDR analysis stage		1		04/27/2021 21:02:29					Statistics - Processing Times - Start&Stop Clock Times	Start time - FDR analysis stage	04/27/2021 21:02:29
RESULTS_SEARCH_STAT_stage_fdr_end_time_clock	End time - FDR analysis stage		1		04/27/2021 21:03:55					Statistics - Processing Times - Start&Stop Clock Times	End time - FDR analysis stage	04/27/2021 21:03:55
RESULTS_SEARCH_STAT_search_time_duration	Clock Time Duration for Full Search (ms)		1		7159908		msec to min	1.66667e-05		Statistics - Processing Times - Duration in Real Clock Times	Clock time duration - Full search (min)	119.332
RESULTS_SEARCH_STAT_stage_searching_time_duration	Clock Time Duration for Identification Algorithm Stages (ms)		1		986350		msec to min	1.66667e-05		Statistics - Processing Times - Duration in Real Clock Times	Clock time duration - Identification algorithm stages (min)	16.4392
RESULTS_SEARCH_STAT_stage_signal_processing_time_duration	Clock Time Duration for Waiting Stage (ms)		1		6081546		msec to min	1.66667e-05		Statistics - Processing Times - Duration in Real Clock Times	Clock time duration - Signal processing stage (min)	101.359
RESULTS_SEARCH_STAT_stage_waiting_time_duration	Clock Time Duration for Signal Processing Stage (ms)		1		4742		msec to min	1.66667e-05		Statistics - Processing Times - Duration in Real Clock Times	Clock time duration - Waiting stage (min)	0.0790333
RESULTS_SEARCH_STAT_task_fraglet_exe_time_duration	Clock Time Duration for Fraglet Algorithm Stage (ms)		1		117186		msec to min	1.66667e-05		Statistics - Processing Times - Duration in Real Clock Times	Clock time duration - Fraglet Algorithm stage (min)	1.9531
RESULTS_SEARCH_STAT_task_focusing_time_duration	Clock Time Duration for Mid-Pro Group Algorithm Stage (ms)		1		115080		msec to min	1.66667e-05		Statistics - Processing Times - Duration in Real Clock Times	Clock time duration - Mid-Pro Group Algorithm stage (min)	1.918
RESULTS_SEARCH_STAT_task_taglet_exe_time_duration	Clock Time Duration for Taglet Algorithm Stage (ms)		1		427421		msec to min	1.66667e-05		Statistics - Processing Times - Duration in Real Clock Times	Clock time duration - Taglet Algorithm stage (min)	7.12368
RESULTS_SEARCH_STAT_task_progroup_time_duration	Clock Time Duration for Pro Group Algorithm Stage (ms)		1		326864		msec to min	1.66667e-05		Statistics - Processing Times - Duration in Real Clock Times	Clock time duration - Pro Group Algorithm stage (min)	5.44773
RESULTS_SEARCH_STAT_stage_fdr_time_duration	Clock Time Duration for FDR Analysis (ms)		1		86829		msec to min	1.66667e-05		Statistics - Processing Times - Duration in Real Clock Times	Clock time duration - FDR Analysis (min)	1.44715
				1						Statistics - Processing Times - Duration in Real Clock Times	Clock time not accounted for in measured stages	0.004
	CPU Time Duration for Signal Processing Stage (ms)						msec to min	1.66667e-05		Statistics - Processing Times - Duration in CPU Time	CPU time duration - Signal Processing stage (min)
RESULTS_SEARCH_STAT_task_fraglet_exe_time_cpu	CPU Time Duration for Fraglet Algorithm Stage (ms)		1		826867		msec to min	1.66667e-05		Statistics - Processing Times - Duration in CPU Time	CPU time duration - Fraglet Algorithm stage (min)	13.7811
RESULTS_SEARCH_STAT_task_focusing_time_cpu	CPU Time Duration for Mid-Pro Group Algorithm Stage (ms)		1		142413		msec to min	1.66667e-05		Statistics - Processing Times - Duration in CPU Time	CPU time duration - Mid-Pro Group Algorithm stage (min)	2.37355
RESULTS_SEARCH_STAT_task_taglet_exe_time_cpu	CPU Time Duration for Taglet Algorithm Stage (ms)		1		2336645		msec to min	1.66667e-05		Statistics - Processing Times - Duration in CPU Time	CPU time duration - Taglet Algorithm stage (min)	38.9441
RESULTS_SEARCH_STAT_task_progroup_time_cpu	CPU Time Duration for Pro Group Algorithm Stage (ms)		1		476411		msec to min	1.66667e-05		Statistics - Processing Times - Duration in CPU Time	CPU time duration - Pro Group Algorithm stage (min)	7.94018
				1						Statistics - Processing Times - Percent by Stage	Percent of clock time - Identification Algorithm stages	0.13776
				1						Statistics - Processing Times - Percent by Stage	Percent of clock time - Signal Processing stage	0.849389
				1						Statistics - Processing Times - Percent by Stage	Percent of clock time - Waiting stage	0.000662299
				1						Statistics - Processing Times - Percent by Stage	Percent of clock time - Fraglet Algorithm stage	0.016367
				1						Statistics - Processing Times - Percent by Stage	Percent of clock time - Mid-Pro Group Algorithm stage	0.0160728
				1						Statistics - Processing Times - Percent by Stage	Percent of clock time - Taglet Algorithm stage	0.0596964
				1						Statistics - Processing Times - Percent by Stage	Percent of clock time - Pro Group Algorithm stage	0.045652
				1						Statistics - Processing Times - Percent by Stage	Percent of clock time - FDR Analysis	0.0121271
				1						Statistics - Processing Rate - Clock (Sec/Spectrum)	Clock time rate (sec/spect) - Full Search	0.119008
				1						Statistics - Processing Rate - Clock (Sec/Spectrum)	Clock time rate (sec/spect) - Identification Algorithm stages	0.0163946
				1						Statistics - Processing Rate - Clock (Sec/Spectrum)	Clock time rate (sec/spect) - Signal processing stage	0.101084
				1						Statistics - Processing Rate - Clock (Sec/Spectrum)	Clock time rate (sec/spect) - Waiting stage	7.88192e-05
				1						Statistics - Processing Rate - Clock (Sec/Spectrum)	Clock time rate (sec/spect) - Fraglet Algorithm stage	0.00194781
				1						Statistics - Processing Rate - Clock (Sec/Spectrum)	Clock time rate (sec/spect) - Mid-Pro Group Algorithm stage	0.0019128
				1						Statistics - Processing Rate - Clock (Sec/Spectrum)	Clock time rate (sec/spect) - Taglet Algorithm stage	0.00710438
				1						Statistics - Processing Rate - Clock (Sec/Spectrum)	Clock time rate (sec/spect) - Pro Group Algorithm stage	0.00543297
				1						Statistics - Processing Rate - Clock (Sec/Spectrum)	Clock time rate (sec/spect) - FDR Analysis	0.00144323
				1						Statistics - Processing Rate - CPU (Sec/Spectrum)	CPU time rate (sec/spect) - Signal processing stage
				1						Statistics - Processing Rate - CPU (Sec/Spectrum)	CPU time rate (sec/spect) - Fraglet Algorithm stage	0.0137438
				1						Statistics - Processing Rate - CPU (Sec/Spectrum)	CPU time rate (sec/spect) - Mid-Pro Group Algorithm stage	0.00236712
				1						Statistics - Processing Rate - CPU (Sec/Spectrum)	CPU time rate (sec/spect) - Taglet Algorithm stage	0.0388386
				1						Statistics - Processing Rate - CPU (Sec/Spectrum)	CPU time rate (sec/spect) - Pro Group Algorithm stage	0.00791867
				1						Statistics - Processing Rate - Clock (Sec/Spectrum/DB Protein)	Clock time rate (sec/spect/DB protein) - Full search	1.58134e-06
				1						Statistics - Processing Rate - Clock (Sec/Spectrum/DB Protein)	Clock time rate (sec/spect/DB protein) - Identification algorithm stages	2.17846e-07
				1						Statistics - Processing Rate - Clock (Sec/Spectrum/DB Protein)	Clock time rate (sec/spect/DB protein) - Signal processing stage	1.34317e-06
				1						Statistics - Processing Rate - Clock (Sec/Spectrum/DB Protein)	Clock time rate (sec/spect/DB protein) - Waiting stage	1.04732e-09
				1						Statistics - Processing Rate - Clock (Sec/Spectrum/DB Protein)	Clock time rate (sec/spect/DB protein) - Fraglet Algorithm stage	2.58817e-08
				1						Statistics - Processing Rate - Clock (Sec/Spectrum/DB Protein)	Clock time rate (sec/spect/DB protein) - Mid-Pro Group Algorithm stage	2.54166e-08
				1						Statistics - Processing Rate - Clock (Sec/Spectrum/DB Protein)	Clock time rate (sec/spect/DB protein) - Taglet Algorithm stage	9.44004e-08
				1						Statistics - Processing Rate - Clock (Sec/Spectrum/DB Protein)	Clock time rate (sec/spect/DB protein) - Pro Group Algorithm stage	7.21913e-08
				1						Statistics - Processing Rate - Clock (Sec/Spectrum/DB Protein)	Clock time rate (sec/spect/DB protein) - FDR Analysis	1.91771e-08
				1						Statistics - Processing Rate - CPU (Sec/Spectrum/DB Protein)	CPU time rate (sec/spect/DB protein) - Signal processing stage
				1						Statistics - Processing Rate - CPU (Sec/Spectrum/DB Protein)	CPU time rate (sec/spect/DB protein) - Fraglet Algorithm stage	1.82622e-07
				1						Statistics - Processing Rate - CPU (Sec/Spectrum/DB Protein)	CPU time rate (sec/spect/DB protein) - Mid-Pro Group Algorithm stage	3.14534e-08
				1						Statistics - Processing Rate - CPU (Sec/Spectrum/DB Protein)	CPU time rate (sec/spect/DB protein) - Taglet Algorithm stage	5.16072e-07
				1						Statistics - Processing Rate - CPU (Sec/Spectrum/DB Protein)	CPU time rate (sec/spect/DB protein) - Pro Group Algorithm stage	1.0522e-07
				1						Statistics - Extent of Distribution - Fundamental	Distribution factor - CPU vs. clock time - Signal processing stage
				1						Statistics - Extent of Distribution - Fundamental	Distribution factor - CPU vs. clock time - Fraglet Algorithm stage	7.05602
				1						Statistics - Extent of Distribution - Fundamental	Distribution factor - CPU vs. clock time - Mid-Pro Group Algorithm stage	1.23751
				1						Statistics - Extent of Distribution - Fundamental	Distribution factor - CPU vs. clock time - Taglet Algorithm stage	5.46685
				1						Statistics - Extent of Distribution - Fundamental	Distribution factor - CPU vs. clock time - Pro Group Algorithm stage	1.45752
				1						Statistics - Extent of Distribution - vs Segments	Ratio of distribution factor to number of search segments - Signal processing stage
				1						Statistics - Extent of Distribution - vs Segments	Ratio of distribution factor to number of search segments - Fraglet Algorithm stage	0.441001
				1						Statistics - Extent of Distribution - vs Segments	Ratio of distribution factor to number of search segments - Mid-Pro Group Algorithm stage	0.0773446
				1						Statistics - Extent of Distribution - vs Segments	Ratio of distribution factor to number of search segments - Taglet Algorithm stage	0.341678
				1						Statistics - Extent of Distribution - vs Segments	Ratio of distribution factor to number of search segments - Pro Group Algorithm stage	0.091095
				1						Statistics - Extent of Distribution - vs Licensed Cores	Ratio of distribution factor to number of licensed cores - Signal processing stage
				1						Statistics - Extent of Distribution - vs Licensed Cores	Ratio of distribution factor to number of licensed cores - Fraglet Algorithm stage	0.441001
				1						Statistics - Extent of Distribution - vs Licensed Cores	Ratio of distribution factor to number of licensed cores - Mid-Pro Group Algorithm stage	0.0773446
				1						Statistics - Extent of Distribution - vs Licensed Cores	Ratio of distribution factor to number of licensed cores - Taglet Algorithm stage	0.341678
				1						Statistics - Extent of Distribution - vs Licensed Cores	Ratio of distribution factor to number of licensed cores - Pro Group Algorithm stage	0.091095
PARAMETERS_PEAKLIST_original_count	Average number of spectra per segment	1	1	1	3760.19					Statistics - Search Segmentation	Average number of spectra per segment	3760.19
PARAMETERS_PEAKLIST_original_count	Standard deviation of number of spectra per segment	1	1	1	16.5713					Statistics - Search Segmentation	Standard deviation of number of spectra per segment	16.5713
PARAMETERS_PEAKLIST_original_count	Maximum number of spectra per segment	1	1	1	3788					Statistics - Search Segmentation	Maximum number of spectra per segment	3788
PARAMETERS_PEAKLIST_original_count	Minimum number of spectra per segment	1	1	1	3723					Statistics - Search Segmentation	Minimum number of spectra per segment	3723
										Attributes - Input data filenames	Filename of Input File 1	I:\lcmsabsciex5600\BACKUP(lims)\NPT035-039 DDA\20210423D_DDA_NPT37.wiff
										Attributes - Input data filenames	Filename of Input File 2
										Attributes - Input data filenames	Filename of Input File 3
										Attributes - Input data filenames	Filename of Input File 4
										Attributes - Input data filenames	Filename of Input File 5
										Attributes - Input data filenames	Filename of Input File 6
										Attributes - Input data filenames	Filename of Input File 7
										Attributes - Input data filenames	Filename of Input File 8
										Attributes - Input data filenames	Filename of Input File 9
										Attributes - Input data filenames	Filename of Input File 10
										Attributes - Input data filenames	Filename of Input File 11
										Attributes - Input data filenames	Filename of Input File 12
										Attributes - Input data filenames	Filename of Input File 13
										Attributes - Input data filenames	Filename of Input File 14
										Attributes - Input data filenames	Filename of Input File 15
										Attributes - Input data filenames	Filename of Input File 16
										Attributes - Input data filenames	Filename of Input File 17
										Attributes - Input data filenames	Filename of Input File 18
										Attributes - Input data filenames	Filename of Input File 19
										Attributes - Input data filenames	Filename of Input File 20
										Attributes - Input data filenames	Filename of Input File 21
										Attributes - Input data filenames	Filename of Input File 22
										Attributes - Input data filenames	Filename of Input File 23
										Attributes - Input data filenames	Filename of Input File 24
										Attributes - Input data filenames	Filename of Input File 25
										Attributes - Input data filenames	Filename of Input File 26
										Attributes - Input data filenames	Filename of Input File 27
										Attributes - Input data filenames	Filename of Input File 28
										Attributes - Input data filenames	Filename of Input File 29
										Attributes - Input data filenames	Filename of Input File 30
										Attributes - Input data filenames	Filename of Input File 31
										Attributes - Input data filenames	Filename of Input File 32
										Attributes - Input data filenames	Filename of Input File 33
										Attributes - Input data filenames	Filename of Input File 34
										Attributes - Input data filenames	Filename of Input File 35
										Attributes - Input data filenames	Filename of Input File 36
										Attributes - Input data filenames	Filename of Input File 37
										Attributes - Input data filenames	Filename of Input File 38
										Attributes - Input data filenames	Filename of Input File 39
										Attributes - Input data filenames	Filename of Input File 40
										Attributes - Input data filenames	Filename of Input File 41
										Attributes - Input data filenames	Filename of Input File 42
										Attributes - Input data filenames	Filename of Input File 43
										Attributes - Input data filenames	Filename of Input File 44
										Attributes - Input data filenames	Filename of Input File 45
										Attributes - Input data filenames	Filename of Input File 46
										Attributes - Input data filenames	Filename of Input File 47
										Attributes - Input data filenames	Filename of Input File 48
										Attributes - Input data filenames	Filename of Input File 49
										Attributes - Input data filenames	Filename of Input File 50
										Attributes - Input data filenames	Filename of Input File 51
										Attributes - Input data filenames	Filename of Input File 52
										Attributes - Input data filenames	Filename of Input File 53
										Attributes - Input data filenames	Filename of Input File 54
										Attributes - Input data filenames	Filename of Input File 55
										Attributes - Input data filenames	Filename of Input File 56
										Attributes - Input data filenames	Filename of Input File 57
										Attributes - Input data filenames	Filename of Input File 58
										Attributes - Input data filenames	Filename of Input File 59
										Attributes - Input data filenames	Filename of Input File 60
										Attributes - Input data filenames	Filename of Input File 61
										Attributes - Input data filenames	Filename of Input File 62
										Attributes - Input data filenames	Filename of Input File 63
										Attributes - Input data filenames	Filename of Input File 64
										Attributes - Input data filenames	Filename of Input File 65
										Attributes - Input data filenames	Filename of Input File 66
										Attributes - Input data filenames	Filename of Input File 67
										Attributes - Input data filenames	Filename of Input File 68
										Attributes - Input data filenames	Filename of Input File 69
										Attributes - Input data filenames	Filename of Input File 70
										Attributes - Input data filenames	Filename of Input File 71
										Attributes - Input data filenames	Filename of Input File 72
										Attributes - Input data filenames	Filename of Input File 73
										Attributes - Input data filenames	Filename of Input File 74
										Attributes - Input data filenames	Filename of Input File 75
										Attributes - Input data filenames	Filename of Input File 76
										Attributes - Input data filenames	Filename of Input File 77
										Attributes - Input data filenames	Filename of Input File 78
										Attributes - Input data filenames	Filename of Input File 79
										Attributes - Input data filenames	Filename of Input File 80
										Attributes - Input data filenames	Filename of Input File 81
										Attributes - Input data filenames	Filename of Input File 82
										Attributes - Input data filenames	Filename of Input File 83
										Attributes - Input data filenames	Filename of Input File 84
										Attributes - Input data filenames	Filename of Input File 85
										Attributes - Input data filenames	Filename of Input File 86
										Attributes - Input data filenames	Filename of Input File 87
										Attributes - Input data filenames	Filename of Input File 88
										Attributes - Input data filenames	Filename of Input File 89
										Attributes - Input data filenames	Filename of Input File 90
										Attributes - Input data filenames	Filename of Input File 91
										Attributes - Input data filenames	Filename of Input File 92
										Attributes - Input data filenames	Filename of Input File 93
										Attributes - Input data filenames	Filename of Input File 94
										Attributes - Input data filenames	Filename of Input File 95
										Attributes - Input data filenames	Filename of Input File 96
										Attributes - Input data filenames	Filename of Input File 97
										Attributes - Input data filenames	Filename of Input File 98
										Attributes - Input data filenames	Filename of Input File 99
										Attributes - Input data filenames	Filename of Input File 100
										Attributes - Input data filenames	Filename of Input File 101
										Attributes - Input data filenames	Filename of Input File 102
										Attributes - Input data filenames	Filename of Input File 103
										Attributes - Input data filenames	Filename of Input File 104
										Attributes - Input data filenames	Filename of Input File 105
										Attributes - Input data filenames	Filename of Input File 106
										Attributes - Input data filenames	Filename of Input File 107
										Attributes - Input data filenames	Filename of Input File 108
										Attributes - Input data filenames	Filename of Input File 109
										Attributes - Input data filenames	Filename of Input File 110
										Attributes - Input data filenames	Filename of Input File 111
										Attributes - Input data filenames	Filename of Input File 112
										Attributes - Input data filenames	Filename of Input File 113
										Attributes - Input data filenames	Filename of Input File 114
										Attributes - Input data filenames	Filename of Input File 115
										Attributes - Input data filenames	Filename of Input File 116
										Attributes - Input data filenames	Filename of Input File 117
										Attributes - Input data filenames	Filename of Input File 118
										Attributes - Input data filenames	Filename of Input File 119
										Attributes - Input data filenames	Filename of Input File 120
										Attributes - Input data filenames	Filename of Input File 121
										Attributes - Input data filenames	Filename of Input File 122
										Attributes - Input data filenames	Filename of Input File 123
										Attributes - Input data filenames	Filename of Input File 124
										Attributes - Input data filenames	Filename of Input File 125
										Attributes - Input data filenames	Filename of Input File 126
										Attributes - Input data filenames	Filename of Input File 127
										Attributes - Input data filenames	Filename of Input File 128
										Attributes - Input data filenames	Filename of Input File 129
										Attributes - Input data filenames	Filename of Input File 130
										Attributes - Input data filenames	Filename of Input File 131
										Attributes - Input data filenames	Filename of Input File 132
										Attributes - Input data filenames	Filename of Input File 133
										Attributes - Input data filenames	Filename of Input File 134
										Attributes - Input data filenames	Filename of Input File 135
										Attributes - Input data filenames	Filename of Input File 136
										Attributes - Input data filenames	Filename of Input File 137
										Attributes - Input data filenames	Filename of Input File 138
										Attributes - Input data filenames	Filename of Input File 139
										Attributes - Input data filenames	Filename of Input File 140
										Attributes - Input data filenames	Filename of Input File 141
										Attributes - Input data filenames	Filename of Input File 142
										Attributes - Input data filenames	Filename of Input File 143
										Attributes - Input data filenames	Filename of Input File 144
										Attributes - Input data filenames	Filename of Input File 145
										Attributes - Input data filenames	Filename of Input File 146
										Attributes - Input data filenames	Filename of Input File 147
										Attributes - Input data filenames	Filename of Input File 148
										Attributes - Input data filenames	Filename of Input File 149
										Attributes - Input data filenames	Filename of Input File 150
										Attributes - Input data filenames	Filename of Input File 151
										Attributes - Input data filenames	Filename of Input File 152
										Attributes - Input data filenames	Filename of Input File 153
										Attributes - Input data filenames	Filename of Input File 154
										Attributes - Input data filenames	Filename of Input File 155
										Attributes - Input data filenames	Filename of Input File 156
										Attributes - Input data filenames	Filename of Input File 157
										Attributes - Input data filenames	Filename of Input File 158
										Attributes - Input data filenames	Filename of Input File 159
										Attributes - Input data filenames	Filename of Input File 160
										Attributes - Input data filenames	Filename of Input File 161
										Attributes - Input data filenames	Filename of Input File 162
										Attributes - Input data filenames	Filename of Input File 163
										Attributes - Input data filenames	Filename of Input File 164
										Attributes - Input data filenames	Filename of Input File 165
										Attributes - Input data filenames	Filename of Input File 166
										Attributes - Input data filenames	Filename of Input File 167
										Attributes - Input data filenames	Filename of Input File 168
										Attributes - Input data filenames	Filename of Input File 169
										Attributes - Input data filenames	Filename of Input File 170
										Attributes - Input data filenames	Filename of Input File 171
										Attributes - Input data filenames	Filename of Input File 172
										Attributes - Input data filenames	Filename of Input File 173
										Attributes - Input data filenames	Filename of Input File 174
										Attributes - Input data filenames	Filename of Input File 175
										Attributes - Input data filenames	Filename of Input File 176
										Attributes - Input data filenames	Filename of Input File 177
										Attributes - Input data filenames	Filename of Input File 178
										Attributes - Input data filenames	Filename of Input File 179
										Attributes - Input data filenames	Filename of Input File 180
										Attributes - Input data filenames	Filename of Input File 181
										Attributes - Input data filenames	Filename of Input File 182
										Attributes - Input data filenames	Filename of Input File 183
										Attributes - Input data filenames	Filename of Input File 184
										Attributes - Input data filenames	Filename of Input File 185
										Attributes - Input data filenames	Filename of Input File 186
										Attributes - Input data filenames	Filename of Input File 187
										Attributes - Input data filenames	Filename of Input File 188
										Attributes - Input data filenames	Filename of Input File 189
										Attributes - Input data filenames	Filename of Input File 190
										Attributes - Input data filenames	Filename of Input File 191
										Attributes - Input data filenames	Filename of Input File 192
										Attributes - Input data filenames	Filename of Input File 193
										Attributes - Input data filenames	Filename of Input File 194
										Attributes - Input data filenames	Filename of Input File 195
										Attributes - Input data filenames	Filename of Input File 196
										Attributes - Input data filenames	Filename of Input File 197
										Attributes - Input data filenames	Filename of Input File 198
										Attributes - Input data filenames	Filename of Input File 199
										Attributes - Input data filenames	Filename of Input File 200

## Sheet: Protein Level Data
Protein Level Data	Unused ProtScore Threshold	Confidence Threshold	Forward	Reverse	Correct	Incorrect	Total	Global FDR	q-value	Fit Unused ProtScore Threshold	Fit Confidence Threshold	Fit Forward	Fit Reverse	Fit Correct	Fit Incorrect	Fit Total	Fit Global FDR	Fit Local FDR
	186.28	1	1	0	1	0	1	0	0	186.28	1	1	4.21672e-08	1	8.43345e-08	1	8.43345e-08	8.43375e-08
	147.48	1	2	0	2	0	2	0	0	147.48	1	2	8.43375e-08	2	1.68675e-07	2	8.43375e-08	8.43405e-08
	131.94	1	3	0	3	0	3	0	0	131.94	1	3	1.26511e-07	3	2.53021e-07	3	8.43405e-08	8.43465e-08
	122.56	1	4	0	4	0	4	0	0	122.56	1	4	1.68687e-07	4	3.37374e-07	4	8.43435e-08	8.43525e-08
	105.33	1	5	0	5	0	5	0	0	105.33	1	5	2.10866e-07	5	4.21732e-07	5	8.43465e-08	8.43585e-08
	103.63	1	6	0	6	0	6	0	0	103.63	1	6	2.53049e-07	6	5.06097e-07	6	8.43495e-08	8.43645e-08
	88.69	1	7	0	7	0	7	0	0	88.69	1	7	2.95234e-07	7	5.90468e-07	7	8.43525e-08	8.43706e-08
	85.88	1	8	0	8	0	8	0	0	85.88	1	8	3.37422e-07	8	6.74844e-07	8	8.43555e-08	8.43766e-08
	82.2	1	9	0	9	0	9	0	0	82.2	1	9	3.79613e-07	9	7.59227e-07	9	8.43585e-08	8.43826e-08
	73.84	1	10	0	10	0	10	0	0	73.84	1	10	4.21808e-07	10	8.43615e-07	10	8.43615e-08	8.43886e-08
	68.05	1	11	0	11	0	11	0	0	68.05	1	11	4.64005e-07	11	9.2801e-07	11	8.43645e-08	8.43946e-08
	65.36	1	12	0	12	0	12	0	0	65.36	1	12	5.06205e-07	12	1.01241e-06	12	8.43676e-08	8.44007e-08
	52.1	1	13	0	13	0	13	0	0	52.1	1	13	5.48409e-07	13	1.09682e-06	13	8.43706e-08	8.44067e-08
	49.5	1	14	0	14	0	14	0	0	49.5	1	14	5.90615e-07	14	1.18123e-06	14	8.43736e-08	8.44127e-08
	44.91	1	15	0	15	0	15	0	0	44.91	1	15	6.32824e-07	15	1.26565e-06	15	8.43766e-08	8.44187e-08
	44.75	1	16	0	16	0	16	0	0	44.75	1	16	6.75037e-07	16	1.35007e-06	16	8.43796e-08	8.44247e-08
	42.88	1	17	0	17	0	17	0	0	42.88	1	17	7.17252e-07	17	1.4345e-06	17	8.43826e-08	8.44308e-08
	34.45	1	18	0	18	0	18	0	0	34.45	1	18	7.59471e-07	18	1.51894e-06	18	8.43856e-08	8.44368e-08
	32.81	1	19	0	19	0	19	0	0	32.81	1	19	8.01692e-07	19	1.60338e-06	19	8.43886e-08	8.44428e-08
	32.43	1	20	0	20	0	20	0	0	32.43	1	20	8.43916e-07	20	1.68783e-06	20	8.43916e-08	8.44488e-08
	28.39	1	21	0	21	0	21	0	0	28.39	1	21	8.86144e-07	21	1.77229e-06	21	8.43946e-08	8.44549e-08
	26.6	1	22	0	22	0	22	0	0	26.6	1	22	9.28374e-07	22	1.85675e-06	22	8.43977e-08	8.44609e-08
	26.37	1	23	0	23	0	23	0	0	26.37	1	23	9.70608e-07	23	1.94122e-06	23	8.44007e-08	8.44669e-08
	25.11	1	24	0	24	0	24	0	0	25.11	1	24	1.01284e-06	24	2.02569e-06	24	8.44037e-08	8.44729e-08
	24.29	1	25	0	25	0	25	0	0	24.29	1	25	1.05508e-06	25	2.11017e-06	25	8.44067e-08	8.4479e-08
	24.27	1	26	0	26	0	26	0	0	24.27	1	26	1.09733e-06	26	2.19465e-06	26	8.44097e-08	8.4485e-08
	24.22	1	27	0	27	0	27	0	0	24.22	1	27	1.13957e-06	27	2.27914e-06	27	8.44127e-08	8.4491e-08
	23.92	1	28	0	28	0	28	0	0	23.92	1	28	1.18182e-06	28	2.36364e-06	28	8.44157e-08	8.4497e-08
	23.46	1	29	0	29	0	29	0	0	23.46	1	29	1.22407e-06	29	2.44814e-06	29	8.44187e-08	8.45031e-08
	21.61	1	30	0	30	0	30	0	0	21.61	1	30	1.26633e-06	30	2.53265e-06	30	8.44217e-08	8.45091e-08
	20.2	1	31	0	31	0	31	0	0	20.2	1	31	1.30858e-06	31	2.61717e-06	31	8.44248e-08	8.45151e-08
	19.71	1	32	0	32	0	32	0	0	19.71	1	32	1.35084e-06	32	2.70169e-06	32	8.44278e-08	8.45212e-08
	19.68	1	33	0	33	0	33	0	0	19.68	1	33	1.39311e-06	33	2.78622e-06	33	8.44308e-08	8.45272e-08
	18.59	1	34	0	34	0	34	0	0	18.59	1	34	1.43537e-06	34	2.87075e-06	34	8.44338e-08	8.45332e-08
	17.85	1	35	0	35	0	35	0	0	17.85	1	35	1.47764e-06	35	2.95529e-06	35	8.44368e-08	8.45392e-08
	17.83	1	36	0	36	0	36	0	0	17.83	1	36	1.51992e-06	36	3.03983e-06	36	8.44398e-08	8.45453e-08
	17.79	1	37	0	37	0	37	0	0	17.79	1	37	1.56219e-06	37	3.12438e-06	37	8.44428e-08	8.45513e-08
	17.25	1	38	0	38	0	38	0	0	17.25	1	38	1.60447e-06	38	3.20894e-06	38	8.44459e-08	8.45573e-08
	16.88	1	39	0	39	0	39	0	0	16.88	1	39	1.64675e-06	39	3.29351e-06	39	8.44489e-08	8.45634e-08
	16.49	1	40	0	40	0	40	0	0	16.49	1	40	1.68904e-06	40	3.37808e-06	40	8.44519e-08	8.45694e-08
	16.33	1	41	0	41	0	41	0	0	16.33	1	41	1.73133e-06	41	3.46265e-06	41	8.44549e-08	8.45754e-08
	16.27	1	42	0	42	0	42	0	0	16.27	1	42	1.77362e-06	42	3.54723e-06	42	8.44579e-08	8.45815e-08
	15.38	1	43	0	43	0	43	0	0	15.38	1	43	1.81591e-06	43	3.63182e-06	43	8.44609e-08	8.45875e-08
	14.73	1	44	0	44	0	44	0	0	14.73	1	44	1.85821e-06	44	3.71641e-06	44	8.44639e-08	8.45935e-08
	13.98	1	45	0	45	0	45	0	0	13.98	1	45	1.90051e-06	45	3.80101e-06	45	8.44669e-08	8.45996e-08
	13.75	1	46	0	46	0	46	0	0	13.75	1	46	1.94281e-06	46	3.88562e-06	46	8.447e-08	8.46056e-08
	13.17	1	47	0	47	0	47	0	0	13.17	1	47	1.98511e-06	47	3.97023e-06	47	8.4473e-08	8.46116e-08
	13.14	1	48	0	48	0	48	0	0	13.14	1	48	2.02742e-06	48	4.05485e-06	48	8.4476e-08	8.46177e-08
	12.74	1	49	0	49	0	49	0	0	12.74	1	49	2.06974e-06	49	4.13947e-06	49	8.4479e-08	8.46237e-08
	12.62	1	50	0	50	0	50	0	0	12.62	1	50	2.11205e-06	50	4.2241e-06	50	8.4482e-08	8.46297e-08
	11.72	1	51	0	51	0	51	0	0	11.72	1	51	2.15437e-06	51	4.30874e-06	51	8.4485e-08	8.46358e-08
	10.84	1	52	0	52	0	52	0	0	10.84	1	52	2.19669e-06	52	4.39338e-06	52	8.4488e-08	8.46418e-08
	10.49	1	53	0	53	0	53	0	0	10.49	1	53	2.23901e-06	53	4.47803e-06	53	8.44911e-08	8.46478e-08
	10.21	1	54	0	54	0	54	0	0	10.21	1	54	2.28134e-06	54	4.56268e-06	54	8.44941e-08	8.46539e-08
	10.04	1	55	0	55	0	55	0	0	10.04	1	55	2.32367e-06	55	4.64734e-06	55	8.44971e-08	8.46599e-08
	10	1	57	0	57	0	57	0	0	10	1	56	2.366e-06	56	4.73201e-06	56	8.45001e-08	8.4669e-08
	9.7	1	58	0	58	0	58	0	0	10	1	57	2.40834e-06	57	4.81668e-06	57	8.45031e-08	8.4669e-08
	9.65	1	59	0	59	0	59	0	0	9.7	1	58	2.45068e-06	58	4.90136e-06	58	8.45061e-08	8.4678e-08
	9.57	1	60	0	60	0	60	0	0	9.65	1	59	2.49302e-06	59	4.98604e-06	59	8.45092e-08	8.46841e-08
	9.24	1	61	0	61	0	61	0	0	9.57	1	60	2.53537e-06	60	5.07073e-06	60	8.45122e-08	8.46901e-08
	8.98	1	62	0	62	0	62	0	0	9.24	1	61	2.57771e-06	61	5.15543e-06	61	8.45152e-08	8.46962e-08
	8.72	1	63	0	63	0	63	0	0	8.98	1	62	2.62006e-06	62	5.24013e-06	62	8.45182e-08	8.47022e-08
	8.71	1	64	0	64	0	64	0	0	8.72	1	63	2.66242e-06	63	5.32484e-06	63	8.45212e-08	8.47082e-08
	8.57	1	65	0	65	0	65	0	0	8.71	1	64	2.70478e-06	64	5.40955e-06	64	8.45242e-08	8.47143e-08
	8.42	1	66	0	66	0	66	0	0	8.57	1	65	2.74714e-06	65	5.49427e-06	65	8.45273e-08	8.47203e-08
	8.2	1	67	0	67	0	67	0	0	8.42	1	66	2.7895e-06	66	5.579e-06	66	8.45303e-08	8.47264e-08
	8.16	1	68	0	68	0	68	0	0	8.2	1	67	2.83187e-06	67	5.66373e-06	67	8.45333e-08	8.47324e-08
	8.06	1	69	0	69	0	69	0	0	8.16	1	68	2.87423e-06	68	5.74847e-06	68	8.45363e-08	8.47385e-08
	8.05	1	70	0	70	0	70	0	0	8.06	1	69	2.91661e-06	69	5.83321e-06	69	8.45393e-08	8.47445e-08
	8	1	72	0	72	0	72	0	0	8.05	1	70	2.95898e-06	70	5.91796e-06	70	8.45423e-08	8.47506e-08
	7.8	1	73	0	73	0	73	0	0	8	1	71	3.00136e-06	71	6.00272e-06	71	8.45454e-08	8.47596e-08
	7.71	1	74	0	74	0	74	0	0	8	1	72	3.04374e-06	72	6.08748e-06	72	8.45484e-08	8.47596e-08
	7.63	1	75	0	75	0	75	0	0	7.8	1	73	3.08613e-06	73	6.17225e-06	73	8.45514e-08	8.47687e-08
	7.48	1	76	0	76	0	76	0	0	7.71	1	74	3.12851e-06	74	6.25703e-06	74	8.45544e-08	8.47747e-08
	7.28	1	77	0	77	0	77	0	0	7.63	1	75	3.1709e-06	75	6.34181e-06	75	8.45574e-08	8.47808e-08
	7	1	78	0	78	0	78	0	0	7.48	1	76	3.2133e-06	76	6.42659e-06	76	8.45604e-08	8.47868e-08
	6.76	1	79	0	79	0	79	0	0	7.28	1	77	3.25569e-06	77	6.51139e-06	77	8.45635e-08	8.47929e-08
	6.2	0.999999	80	0	80	0	80	0	0	7	1	78	3.29809e-06	78	6.59619e-06	78	8.45665e-08	8.47989e-08
	6.13	0.999999	81	0	81	0	81	0	0	6.76	1	79	3.3405e-06	79	6.68099e-06	79	8.45695e-08	8.4805e-08
	6.12	0.999999	83	0	83	0	83	0	0	6.2	0.999999	80	3.3829e-06	80	6.7658e-06	80	8.45725e-08	8.4811e-08
	5.97	0.999999	84	0	84	0	84	0	0	6.13	0.999999	81	3.42531e-06	81	6.85062e-06	81	8.45755e-08	8.48171e-08
	5.82	0.999998	85	0	85	0	85	0	0	6.12	0.999999	82	3.46772e-06	82	6.93544e-06	82	8.45786e-08	8.48261e-08
	5.76	0.999998	86	0	86	0	86	0	0	6.12	0.999999	83	3.51014e-06	83	7.02027e-06	83	8.45816e-08	8.48261e-08
	5.59	0.999997	87	0	87	0	87	0	0	5.97	0.999999	84	3.55255e-06	84	7.10511e-06	84	8.45846e-08	8.48352e-08
	5.57	0.999997	88	0	88	0	88	0	0	5.82	0.999998	85	3.59497e-06	85	7.18995e-06	85	8.45876e-08	8.48413e-08
	5.5	0.999997	89	0	89	0	89	0	0	5.76	0.999998	86	3.6374e-06	86	7.2748e-06	86	8.45906e-08	8.48473e-08
	5.47	0.999997	90	0	90	0	90	0	0	5.59	0.999997	87	3.67982e-06	87	7.35965e-06	87	8.45937e-08	8.48534e-08
	5.26	0.999995	91	0	91	0	91	0	0	5.57	0.999997	88	3.72225e-06	88	7.44451e-06	88	8.45967e-08	8.48594e-08
	5.2	0.999994	92	0	92	0	92	0	0	5.5	0.999997	89	3.76469e-06	89	7.52937e-06	89	8.45997e-08	8.48655e-08
	5.11	0.999992	93	0	93	0	93	0	0	5.47	0.999997	90	3.80712e-06	90	7.61424e-06	90	8.46027e-08	8.48715e-08
	5.09	0.999992	94	0	94	0	94	0	0	5.26	0.999995	91	3.84956e-06	91	7.69912e-06	91	8.46057e-08	8.48776e-08
	4.9	0.999987	95	0	95	0	95	0	0	5.2	0.999994	92	3.892e-06	92	7.78401e-06	92	8.46088e-08	8.48836e-08
	4.62	0.999976	96	0	96	0	96	0	0	5.11	0.999992	93	3.93445e-06	93	7.8689e-06	93	8.46118e-08	8.48897e-08
	4.57	0.999973	97	0	97	0	97	0	0	5.09	0.999992	94	3.9769e-06	94	7.95379e-06	94	8.46148e-08	8.48957e-08
	4.53	0.99997	98	0	98	0	98	0	0	4.9	0.999987	95	4.01935e-06	95	8.03869e-06	95	8.46178e-08	8.49018e-08
	4.17	0.999932	99	0	99	0	99	0	0	4.62	0.999976	96	4.0618e-06	96	8.1236e-06	96	8.46208e-08	8.49079e-08
	4.12	0.999924	100	0	100	0	100	0	0	4.57	0.999973	97	4.10426e-06	97	8.20852e-06	97	8.46239e-08	8.49139e-08
	4.09	0.999919	101	0	101	0	101	0	0	4.53	0.99997	98	4.14672e-06	98	8.29344e-06	98	8.46269e-08	8.492e-08
	4.07	0.999915	102	0	102	0	102	0	0	4.17	0.999932	99	4.18918e-06	99	8.37836e-06	99	8.46299e-08	8.4926e-08
	4.05	0.999911	103	0	103	0	103	0	0	4.12	0.999924	100	4.23165e-06	100	8.46329e-06	100	8.46329e-08	8.49321e-08
	4.02	0.999905	104	0	104	0	104	0	0	4.09	0.999919	101	4.27412e-06	101	8.54823e-06	101	8.4636e-08	8.49381e-08
	4.01	0.999902	105	0	105	0	105	0	0	4.07	0.999915	102	4.31659e-06	102	8.63318e-06	102	8.4639e-08	8.49442e-08
	4	0.9999	108	0	108	0	108	0	0	4.05	0.999911	103	4.35906e-06	103	8.71813e-06	103	8.4642e-08	8.49503e-08
	3.97	0.999893	109	0	109	0	109	0	0	4.02	0.999905	104	4.40154e-06	104	8.80308e-06	104	8.4645e-08	8.49563e-08
	3.86	0.999862	110	0	110	0	110	0	0	4.01	0.999902	105	4.44402e-06	105	8.88804e-06	105	8.4648e-08	8.49624e-08
	3.8	0.999842	111	0	111	0	111	0	0	4	0.9999	106	4.48651e-06	106	8.97301e-06	106	8.46511e-08	8.49745e-08
	3.74	0.999818	112	0	112	0	112	0	0	4	0.9999	107	4.52899e-06	107	9.05799e-06	107	8.46541e-08	8.49745e-08
	3.54	0.999712	113	0	113	0	113	0	0	4	0.9999	108	4.57148e-06	108	9.14297e-06	108	8.46571e-08	8.49745e-08
	3.48	0.999669	114	0	114	0	114	0	0	3.97	0.999893	109	4.61398e-06	109	9.22795e-06	109	8.46601e-08	8.49866e-08
	3.47	0.999661	115	0	115	0	115	0	0	3.86	0.999862	110	4.65647e-06	110	9.31295e-06	110	8.46632e-08	8.49927e-08
	3.4	0.999602	116	0	116	0	116	0	0	3.8	0.999842	111	4.69897e-06	111	9.39795e-06	111	8.46662e-08	8.49987e-08
	3.39	0.999593	117	0	117	0	117	0	0	3.74	0.999818	112	4.74148e-06	112	9.48295e-06	112	8.46692e-08	8.50048e-08
	3.29	0.999487	118	0	118	0	118	0	0	3.54	0.999712	113	4.78398e-06	113	9.56796e-06	113	8.46722e-08	8.50109e-08
	3.25	0.999438	119	0	119	0	119	0	0	3.48	0.999669	114	4.82649e-06	114	9.65298e-06	114	8.46753e-08	8.50169e-08
	3.15	0.999292	120	0	120	0	120	0	0	3.47	0.999661	115	4.869e-06	115	9.738e-06	115	8.46783e-08	8.5023e-08
	3.12	0.999241	121	0	121	0	121	0	0	3.4	0.999602	116	4.91152e-06	116	9.82303e-06	116	8.46813e-08	8.50291e-08
	3.09	0.999187	122	0	122	0	122	0	0	3.39	0.999593	117	4.95403e-06	117	9.90807e-06	117	8.46843e-08	8.50351e-08
	2.97	0.998928	123	0	123	0	123	0	0	3.29	0.999487	118	4.99655e-06	118	9.99311e-06	118	8.46873e-08	8.50412e-08
	2.92	0.998798	124	0	124	0	124	0	0	3.25	0.999438	119	5.03908e-06	119	1.00782e-05	119	8.46904e-08	8.50473e-08
	2.89	0.998712	125	0	125	0	125	0	0	3.15	0.999292	120	5.0816e-06	120	1.01632e-05	120	8.46934e-08	8.50533e-08
	2.88	0.998682	126	0	126	0	126	0	0	3.12	0.999241	121	5.12413e-06	121	1.02483e-05	121	8.46964e-08	8.50594e-08
	2.76	0.998262	127	0	127	0	127	0	0	3.09	0.999187	122	5.16667e-06	122	1.03333e-05	122	8.46994e-08	8.50655e-08
	2.75	0.998222	128	0	128	0	128	0	0	2.97	0.998928	123	5.2092e-06	123	1.04184e-05	123	8.47025e-08	8.50715e-08
	2.62	0.997601	129	0	129	0	129	0	0	2.92	0.998798	124	5.25174e-06	124	1.05035e-05	124	8.47055e-08	8.50776e-08
	2.58	0.99737	130	0	130	0	130	0	0	2.89	0.998712	125	5.29428e-06	125	1.05886e-05	125	8.47085e-08	8.50837e-08
	2.5	0.996838	131	0	131	0	131	0	0	2.88	0.998682	126	5.33683e-06	126	1.06737e-05	126	8.47115e-08	8.50897e-08
	2.44	0.996369	132	0	132	0	132	0	0	2.76	0.998262	127	5.37938e-06	127	1.07588e-05	127	8.47146e-08	8.50958e-08
	2.28	0.994752	133	0	133	0	133	0	0	2.75	0.998222	128	5.42193e-06	128	1.08439e-05	128	8.47176e-08	8.51019e-08
	2.27	0.99463	134	0	134	0	134	0	0	2.62	0.997601	129	5.46448e-06	129	1.0929e-05	129	8.47206e-08	8.51079e-08
	2.14	0.992756	136	0	136	0	136	0	0	2.58	0.99737	130	5.50704e-06	130	1.10141e-05	130	8.47237e-08	8.5114e-08
	2.12	0.992414	138	0	138	0	138	0	0	2.5	0.996838	131	5.5496e-06	131	1.10992e-05	131	8.47267e-08	8.51201e-08
	2.09	0.991872	139	0	139	0	139	0	0	2.44	0.996369	132	5.59216e-06	132	1.11843e-05	132	8.47297e-08	8.51261e-08
	2.04	0.99088	143	0	143	0	143	0	0	2.28	0.994752	133	5.63473e-06	133	1.12695e-05	133	8.47327e-08	8.51322e-08
	2.03	0.990667	144	0	144	0	144	0	0	2.27	0.99463	134	5.6773e-06	134	1.13546e-05	134	8.47358e-08	8.51383e-08
	2.02	0.99045	145	0	145	0	145	0	0	2.14	0.992756	135	5.71987e-06	135	1.14397e-05	135	8.47388e-08	8.51474e-08
	2.01	0.990228	150	0	150	0	150	0	0	2.14	0.992756	136	5.76244e-06	136	1.15249e-05	136	8.47418e-08	8.51474e-08
	2	0.99	169	0	169	0	169	0	0	2.12	0.992414	137	5.80502e-06	137	1.161e-05	137	8.47448e-08	8.51595e-08
	1.96	0.989035	170	0	170	0	170	0	0	2.12	0.992414	138	5.8476e-06	138	1.16952e-05	138	8.47479e-08	8.51595e-08
	1.84	0.985546	171	0	171	0	171	0	0	2.09	0.991872	139	5.89019e-06	139	1.17804e-05	139	8.47509e-08	8.51687e-08
	1.8	0.984151	173	0	173	0	173	0	0	2.04	0.99088	140	5.93277e-06	140	1.18655e-05	140	8.47539e-08	8.51838e-08
	1.78	0.983404	174	0	174	0	174	0	0	2.04	0.99088	141	5.97536e-06	141	1.19507e-05	141	8.47569e-08	8.51838e-08
	1.74	0.981803	176	0	176	0	176	0	0	2.04	0.99088	142	6.01796e-06	142	1.20359e-05	142	8.476e-08	8.51838e-08
	1.73	0.981379	177	0	177	0	177	0	0	2.04	0.99088	143	6.06055e-06	143	1.21211e-05	143	8.4763e-08	8.51838e-08
	1.72	0.980945	178	0	178	0	178	0	0	2.03	0.990667	144	6.10315e-06	144	1.22063e-05	144	8.4766e-08	8.5199e-08
	1.71	0.980502	179	0	179	0	179	0	0	2.02	0.99045	145	6.14576e-06	145	1.22915e-05	145	8.47691e-08	8.52051e-08
	1.67	0.97862	180	0	180	0	180	0	0	2.01	0.990228	146	6.18836e-06	146	1.23767e-05	146	8.47721e-08	8.52233e-08
	1.49	0.967641	182	0	182	0	182	0	0	2.01	0.990228	147	6.23097e-06	147	1.24619e-05	147	8.47751e-08	8.52233e-08
	1.43	0.962846	183	0	183	0	183	0	0	2.01	0.990228	148	6.27358e-06	148	1.25472e-05	148	8.47781e-08	8.52233e-08
	1.26	0.945046	184	0	184	0	184	0	0	2.01	0.990228	149	6.3162e-06	149	1.26324e-05	149	8.47812e-08	8.52233e-08
	1.23	0.941116	185	0	185	0	185	0	0	2.01	0.990228	150	6.35881e-06	150	1.27176e-05	150	8.47842e-08	8.52233e-08
	1.2	0.936904	186	0	186	0	186	0	0	2	0.99	151	6.40144e-06	151	1.28029e-05	151	8.47872e-08	8.52963e-08
	1.19	0.935435	187	0	187	0	187	0	0	2	0.99	152	6.44406e-06	152	1.28881e-05	152	8.47903e-08	8.52963e-08
	1.18	0.933931	188	0	188	0	188	0	0	2	0.99	153	6.48669e-06	153	1.29734e-05	153	8.47933e-08	8.52963e-08
	1.15	0.929205	189	0	189	0	189	0	0	2	0.99	154	6.52932e-06	154	1.30586e-05	154	8.47963e-08	8.52963e-08
	1.08	0.916824	190	0	190	0	190	0	0	2	0.99	155	6.57195e-06	155	1.31439e-05	155	8.47993e-08	8.52963e-08
	1.06	0.912904	191	0	191	0	191	0	0	2	0.99	156	6.61459e-06	156	1.32292e-05	156	8.48024e-08	8.52963e-08
	0.99	0.897671	192	0	192	0	192	0	0	2	0.99	157	6.65722e-06	157	1.33144e-05	157	8.48054e-08	8.52963e-08
	0.97	0.892848	193	0	193	0	193	0	0	2	0.99	158	6.69987e-06	158	1.33997e-05	158	8.48084e-08	8.52963e-08
	0.92	0.879774	194	0	194	0	194	0	0	2	0.99	159	6.74251e-06	159	1.3485e-05	159	8.48115e-08	8.52963e-08
	0.9	0.874107	195	0	195	0	195	0	0	2	0.99	160	6.78516e-06	160	1.35703e-05	160	8.48145e-08	8.52963e-08
	0.89	0.871175	197	0	197	0	197	0	0	2	0.99	161	6.82781e-06	161	1.36556e-05	161	8.48175e-08	8.52963e-08
	0.88	0.868174	198	0	198	0	198	0	0	2	0.99	162	6.87047e-06	162	1.37409e-05	162	8.48206e-08	8.52963e-08
	0.82	0.848644	200	0	200	0	200	0	0	2	0.99	163	6.91312e-06	163	1.38262e-05	163	8.48236e-08	8.52963e-08
	0.77	0.830176	201	0	201	0	201	0	0	2	0.99	164	6.95578e-06	164	1.39116e-05	164	8.48266e-08	8.52963e-08
	0.75	0.822172	203	0	203	0	203	0	0	2	0.99	165	6.99845e-06	165	1.39969e-05	165	8.48296e-08	8.52963e-08
	0.65	0.776128	205	0	205	0	205	0	0	2	0.99	166	7.04111e-06	166	1.40822e-05	166	8.48327e-08	8.52963e-08
	0.62	0.760117	206	0	206	0	206	0	0	2	0.99	167	7.08378e-06	167	1.41676e-05	167	8.48357e-08	8.52963e-08
	0.6	0.748811	207	1	206	2	208	0.00961538	0.00925926	2	0.99	168	7.12645e-06	168	1.42529e-05	168	8.48387e-08	8.52963e-08
	0.59	0.74296	208	1	207	2	209	0.00956938	0.00925926	2	0.99	169	7.16913e-06	169	1.43383e-05	169	8.48418e-08	8.52963e-08
	0.54	0.711597	209	1	208	2	210	0.00952381	0.00925926	1.96	0.989035	170	7.21181e-06	170	1.44236e-05	170	8.48448e-08	8.53571e-08
	0.51	0.69097	210	1	209	2	211	0.00947867	0.00925926	1.84	0.985546	171	7.25449e-06	171	1.4509e-05	171	8.48478e-08	8.53632e-08
	0.5	0.683772	211	1	210	2	212	0.00943396	0.00925926	1.8	0.984151	172	7.29717e-06	172	1.45943e-05	172	8.48509e-08	8.53724e-08
	0.49	0.676406	212	1	211	2	213	0.00938967	0.00925926	1.8	0.984151	173	7.33986e-06	173	1.46797e-05	173	8.48539e-08	8.53724e-08
	0.47	0.661156	213	1	212	2	214	0.00934579	0.00925926	1.78	0.983404	174	7.38255e-06	174	1.47651e-05	174	8.48569e-08	8.53815e-08
	0.46	0.653263	214	1	213	2	215	0.00930233	0.00925926	1.74	0.981803	175	7.42525e-06	175	1.48505e-05	175	8.486e-08	8.53906e-08
	0.42	0.619811	215	1	214	2	216	0.00925926	0.00925926	1.74	0.981803	176	7.46794e-06	176	1.49359e-05	176	8.4863e-08	8.53906e-08
	0.41	0.610955	216	2	214	4	218	0.0183486	0.0179372	1.73	0.981379	177	7.51064e-06	177	1.50213e-05	177	8.4866e-08	8.53998e-08
	0.4	0.601893	217	2	215	4	219	0.0182648	0.0179372	1.72	0.980945	178	7.55335e-06	178	1.51067e-05	178	8.48691e-08	8.54059e-08
	0.38	0.583131	218	2	216	4	220	0.0181818	0.0179372	1.71	0.980502	179	7.59605e-06	179	1.51921e-05	179	8.48721e-08	8.5412e-08
	0.35	0.553316	220	2	218	4	222	0.018018	0.0179372	1.67	0.97862	180	7.63876e-06	180	1.52775e-05	180	8.48751e-08	8.5418e-08
	0.34	0.542912	221	2	219	4	223	0.0179372	0.0179372	1.49	0.967641	181	7.68147e-06	181	1.53629e-05	181	8.48782e-08	8.54272e-08
	0.33	0.532265	222	3	219	6	225	0.0266667	0.0265487	1.49	0.967641	182	7.72419e-06	182	1.54484e-05	182	8.48812e-08	8.54272e-08
	0.3	0.498813	223	3	220	6	226	0.0265487	0.0265487	1.43	0.962846	183	7.76691e-06	183	1.55338e-05	183	8.48842e-08	8.54363e-08
	0.28	0.475193	223	4	219	8	227	0.0352423	0.0350877	1.26	0.945046	184	7.80963e-06	184	1.56193e-05	184	8.48873e-08	8.54424e-08
	0.26	0.450459	224	4	220	8	228	0.0350877	0.0350877	1.23	0.941116	185	7.85235e-06	185	1.57047e-05	185	8.48903e-08	8.54485e-08
	0.25	0.437659	225	5	220	10	230	0.0434783	0.0416667	1.2	0.936904	186	7.89508e-06	186	1.57902e-05	186	8.48933e-08	8.54546e-08
	0.24	0.42456	227	5	222	10	232	0.0431034	0.0416667	1.19	0.935435	187	7.93781e-06	187	1.58756e-05	187	8.48964e-08	8.54607e-08
	0.23	0.411156	228	5	223	10	233	0.0429185	0.0416667	1.18	0.933931	188	7.98054e-06	188	1.59611e-05	188	8.48994e-08	8.54668e-08
	0.2	0.369043	230	5	225	10	235	0.0425532	0.0416667	1.15	0.929205	189	8.02328e-06	189	1.60466e-05	189	8.49024e-08	8.54729e-08
	0.19	0.354346	232	5	227	10	237	0.0421941	0.0416667	1.08	0.916824	190	8.06602e-06	190	1.6132e-05	190	8.49055e-08	8.5479e-08
	0.18	0.339307	233	5	228	10	238	0.0420168	0.0416667	1.06	0.912904	191	8.10876e-06	191	1.62175e-05	191	8.49085e-08	8.54851e-08
	0.17	0.323917	235	5	230	10	240	0.0416667	0.0416667	0.99	0.897671	192	8.15151e-06	192	1.6303e-05	192	8.49115e-08	8.54912e-08
	0.15	0.292054	238	6	232	12	244	0.0491803	0.0491803	0.97	0.892848	193	8.19426e-06	193	1.63885e-05	193	8.49146e-08	8.54973e-08
	0.13	0.25869	239	7	232	14	246	0.0569106	0.0569106	0.92	0.879774	194	8.23701e-06	194	1.6474e-05	194	8.49176e-08	8.55034e-08
	0.12	0.241422	240	8	232	16	248	0.0645161	0.0645161	0.9	0.874107	195	8.27976e-06	195	1.65595e-05	195	8.49206e-08	8.55095e-08
	0.11	0.223753	242	9	233	18	251	0.0717131	0.0717131	0.89	0.871175	196	8.32252e-06	196	1.6645e-05	196	8.49237e-08	8.55186e-08
	0.1	0.205672	245	10	235	20	255	0.0784314	0.0784314	0.89	0.871175	197	8.36528e-06	197	1.67306e-05	197	8.49267e-08	8.55186e-08
	0.09	0.187169	249	15	234	30	264	0.113636	0.112782	0.88	0.868174	198	8.40805e-06	198	1.68161e-05	198	8.49297e-08	8.55278e-08
	0.07	0.148862	251	15	236	30	266	0.112782	0.112782	0.82	0.848644	199	8.45081e-06	199	1.69016e-05	199	8.49328e-08	8.55375e-08
	0.06	0.129036	256	17	239	34	273	0.124542	0.124542	0.82	0.848644	200	8.49358e-06	200	1.69872e-05	200	8.49358e-08	8.55375e-08
	0.05	0.108749	260	21	239	42	281	0.149466	0.149466	0.77	0.830176	201	8.5364e-06	201	1.70728e-05	201	8.49393e-08	8.56068e-08
										0.75	0.822172	202	8.58038e-06	202	1.71608e-05	202	8.49543e-08	9.38752e-08
										0.75	0.822172	203	8.65833e-06	203	1.73167e-05	203	8.53038e-08	9.38752e-08
										0.65	0.776128	204	9.83299e-06	204	1.9666e-05	204	9.64018e-08	8.30475e-06
										0.65	0.776128	205	5.00819e-05	205	0.000100164	205	4.88604e-07	8.30475e-06
										0.62	0.760117	205.998	0.0015888	205.997	0.00317761	206	1.54253e-05	0.00186233
										0.6	0.748811	206.964	0.0357475	206.929	0.071495	207	0.000345387	0.156882
										0.6	0.748811	207.862	0.138141	207.724	0.276282	208	0.00132828	0.156882
										0.59	0.74296	208.747	0.253053	208.494	0.506105	209	0.00242156	0.230028
										0.54	0.711597	209.629	0.37134	209.257	0.74268	210	0.00353657	0.236575
										0.51	0.69097	210.507	0.492826	210.014	0.985652	211	0.00467134	0.242967
										0.5	0.683772	211.382	0.617558	210.765	1.23512	212	0.00582602	0.24946
										0.49	0.676406	212.254	0.74559	211.509	1.49118	213	0.00700085	0.256059
										0.47	0.661156	213.123	0.876974	212.246	1.75395	214	0.00819602	0.262764
										0.46	0.653263	213.988	1.01176	212.976	2.02353	215	0.00941176	0.269575
										0.42	0.619811	214.85	1.15001	213.7	2.30002	216	0.0106483	0.276492
										0.41	0.610955	215.708	1.29177	214.416	2.58355	217	0.0119057	0.287068
										0.41	0.610955	216.563	1.4371	215.126	2.8742	218	0.0131844	0.287068
										0.4	0.601893	217.414	1.58604	215.828	3.17209	219	0.0144844	0.297885
										0.38	0.583131	218.261	1.73866	216.523	3.47732	220	0.015806	0.305229
										0.35	0.553316	219.105	1.895	217.21	3.79001	221	0.0171493	0.316448
										0.35	0.553316	219.945	2.05513	217.89	4.11025	222	0.0185146	0.316448
										0.34	0.542912	220.781	2.21908	218.562	4.43816	223	0.0199021	0.327907
										0.33	0.532265	221.613	2.38692	219.226	4.77385	224	0.0213118	0.339609
										0.33	0.532265	222.441	2.55871	219.883	5.11742	225	0.0227441	0.339609
										0.3	0.498813	223.266	2.73449	220.531	5.46897	226	0.024199	0.351553
										0.28	0.475193	224.086	2.91431	221.171	5.82863	227	0.0256768	0.35965
										0.26	0.450459	224.902	3.09824	221.804	6.19649	228	0.0271776	0.367854
										0.25	0.437659	225.714	3.28633	222.427	6.57266	229	0.0287016	0.380363
										0.25	0.437659	226.521	3.47862	223.043	6.95725	230	0.0302489	0.380363
										0.24	0.42456	227.325	3.67518	223.65	7.35037	231	0.0318198	0.397417
										0.24	0.42456	228.124	3.87606	224.248	7.75212	232	0.0334143	0.397417
										0.23	0.411156	228.919	4.08131	224.837	8.16261	233	0.0350327	0.41049
										0.2	0.369043	229.709	4.29098	225.418	8.58196	234	0.036675	0.423804
										0.2	0.369043	230.495	4.50513	225.99	9.01026	235	0.0383415	0.423804
										0.19	0.354346	231.276	4.72381	226.552	9.44762	236	0.0400323	0.441931
										0.19	0.354346	232.053	4.94708	227.106	9.89416	237	0.0417475	0.441931
										0.18	0.339307	232.825	5.17498	227.65	10.35	238	0.0434873	0.455807
										0.17	0.323917	233.592	5.40758	228.185	10.8152	239	0.0452517	0.469922
										0.17	0.323917	234.355	5.64492	228.71	11.2898	240	0.047041	0.469922
										0.15	0.292054	235.113	5.88706	229.226	11.7741	241	0.0488553	0.49887
										0.15	0.292054	235.866	6.13405	229.732	12.2681	242	0.0506947	0.49887
										0.15	0.292054	236.614	6.38595	230.228	12.7719	243	0.0525593	0.49887
										0.15	0.292054	237.357	6.6428	230.714	13.2856	244	0.0544492	0.49887
										0.13	0.25869	238.095	6.90466	231.191	13.8093	245	0.0563646	0.528768
										0.13	0.25869	238.828	7.17159	231.657	14.3432	246	0.0583056	0.528768
										0.12	0.241422	239.556	7.44363	232.113	14.8873	247	0.0602723	0.549225
										0.12	0.241422	240.279	7.72083	232.558	15.4417	248	0.0622648	0.549225
										0.11	0.223753	240.997	8.00325	232.993	16.0065	249	0.0642832	0.575382
										0.11	0.223753	241.709	8.29095	233.418	16.5819	250	0.0663276	0.575382
										0.11	0.223753	242.416	8.58396	233.832	17.1679	251	0.0683981	0.575382
										0.1	0.205672	243.118	8.88235	234.235	17.7647	252	0.0704948	0.613088
										0.1	0.205672	243.814	9.18616	234.628	18.3723	253	0.0726179	0.613088
										0.1	0.205672	244.505	9.49546	235.009	18.9909	254	0.0747674	0.613088
										0.1	0.205672	245.19	9.81027	235.379	19.6205	255	0.0769433	0.613088
										0.09	0.187169	245.869	10.1307	235.739	20.2613	256	0.0791459	0.686425
										0.09	0.187169	246.543	10.4567	236.087	20.9134	257	0.0813751	0.686425
										0.09	0.187169	247.212	10.7884	236.423	21.5768	258	0.083631	0.686425
										0.09	0.187169	247.874	11.1258	236.748	22.2517	259	0.0859138	0.686425
										0.09	0.187169	248.531	11.469	237.062	22.9381	260	0.0882235	0.686425
										0.09	0.187169	249.182	11.8181	237.364	23.6362	261	0.0905601	0.686425
										0.09	0.187169	249.827	12.173	237.654	24.346	262	0.0929238	0.686425
										0.09	0.187169	250.466	12.5339	237.932	25.0677	263	0.0953146	0.686425
										0.09	0.187169	251.099	12.9007	238.199	25.8014	264	0.0977326	0.686425
										0.07	0.148862	251.726	13.2736	238.453	26.5471	265	0.100178	0.751773
										0.07	0.148862	252.348	13.6525	238.695	27.305	266	0.10265	0.751773
										0.06	0.129036	252.962	14.0375	238.925	28.0751	267	0.10515	0.807429
										0.06	0.129036	253.571	14.4288	239.142	28.8575	268	0.107677	0.807429
										0.06	0.129036	254.174	14.8262	239.348	29.6524	269	0.110232	0.807429
										0.06	0.129036	254.77	15.2299	239.54	30.4599	270	0.112814	0.807429
										0.06	0.129036	255.36	15.64	239.72	31.2799	271	0.115424	0.807429
										0.06	0.129036	255.944	16.0564	239.887	32.1127	272	0.118061	0.807429
										0.06	0.129036	256.521	16.4792	240.042	32.9583	273	0.120727	0.807429
										0.05	0.108749	257.092	16.9084	240.183	33.8169	274	0.123419	0.904441
										0.05	0.108749	257.656	17.3442	240.312	34.6884	275	0.12614	0.904441
										0.05	0.108749	258.213	17.7865	240.427	35.573	276	0.128888	0.904441
										0.05	0.108749	258.765	18.2354	240.529	36.4708	277	0.131664	0.904441
										0.05	0.108749	259.309	18.691	240.618	37.3819	278	0.134467	0.904441
										0.05	0.108749	259.847	19.1532	240.694	38.3064	279	0.137299	0.904441
										0.05	0.108749	260.378	19.6222	240.756	39.2443	280	0.140158	0.904441
										0.05	0.108749	260.902	20.0979	240.804	40.1958	281	0.143046	0.904441

## Sheet: Distinct Peptide Level Data
Distinct Peptide Level Data		Confidence Threshold	Forward	Reverse	Correct	Incorrect	Total	Global FDR	q-value		Fit Confidence Threshold	Fit Forward	Fit Reverse	Fit Correct	Fit Incorrect	Fit Total	Fit Global FDR	Fit Local FDR
		1	806	0	806	0	806	0	0		1	0.999998	1.62274e-06	0.999997	3.24547e-06	1	3.24547e-06	3.25089e-06
		0.9999	938	0	938	0	938	0	0		1	2	3.24548e-06	1.99999	6.49096e-06	2	3.24548e-06	3.25089e-06
		0.9998	1045	0	1045	0	1045	0	0		1	3	4.86823e-06	2.99999	9.73646e-06	3	3.24549e-06	3.25089e-06
		0.9997	1123	0	1123	0	1123	0	0		1	3.99999	6.49099e-06	3.99999	1.2982e-05	4	3.24549e-06	3.25089e-06
		0.9996	1222	0	1222	0	1222	0	0		1	4.99999	8.11375e-06	4.99998	1.62275e-05	5	3.2455e-06	3.25089e-06
		0.9995	1267	0	1267	0	1267	0	0		1	5.99999	9.73652e-06	5.99998	1.9473e-05	6	3.24551e-06	3.25089e-06
		0.9994	1299	0	1299	0	1299	0	0		1	6.99999	1.13593e-05	6.99998	2.27186e-05	7	3.24551e-06	3.25089e-06
		0.9993	1327	0	1327	0	1327	0	0		1	7.99999	1.29821e-05	7.99997	2.59642e-05	8	3.24552e-06	3.25089e-06
		0.9992	1353	0	1353	0	1353	0	0		1	8.99999	1.46049e-05	8.99997	2.92097e-05	9	3.24553e-06	3.25089e-06
		0.9991	1373	0	1373	0	1373	0	0		1	9.99998	1.62277e-05	9.99997	3.24553e-05	10	3.24553e-06	3.25089e-06
		0.999	1445	0	1445	0	1445	0	0		1	11	1.78505e-05	11	3.57009e-05	11	3.24554e-06	3.25089e-06
		0.9989	1456	0	1456	0	1456	0	0		1	12	1.94733e-05	12	3.89466e-05	12	3.24555e-06	3.25089e-06
		0.9988	1471	0	1471	0	1471	0	0		1	13	2.10961e-05	13	4.21922e-05	13	3.24555e-06	3.25089e-06
		0.9987	1490	0	1490	0	1490	0	0		1	14	2.27189e-05	14	4.54379e-05	14	3.24556e-06	3.25089e-06
		0.9986	1511	0	1511	0	1511	0	0		1	15	2.43418e-05	15	4.86835e-05	15	3.24557e-06	3.25089e-06
		0.9985	1523	0	1523	0	1523	0	0		1	16	2.59646e-05	15.9999	5.19292e-05	16	3.24557e-06	3.25089e-06
		0.9984	1539	0	1539	0	1539	0	0		1	17	2.75874e-05	16.9999	5.51749e-05	17	3.24558e-06	3.25089e-06
		0.9983	1555	0	1555	0	1555	0	0		1	18	2.92103e-05	17.9999	5.84206e-05	18	3.24559e-06	3.25089e-06
		0.9982	1570	0	1570	0	1570	0	0		1	19	3.08331e-05	18.9999	6.16663e-05	19	3.24559e-06	3.25089e-06
		0.9981	1589	0	1589	0	1589	0	0		1	20	3.2456e-05	19.9999	6.4912e-05	20	3.2456e-06	3.25089e-06
		0.998	1605	0	1605	0	1605	0	0		1	21	3.40789e-05	20.9999	6.81578e-05	21	3.24561e-06	3.25089e-06
		0.9979	1622	0	1622	0	1622	0	0		1	22	3.57018e-05	21.9999	7.14035e-05	22	3.24561e-06	3.25089e-06
		0.9978	1631	0	1631	0	1631	0	0		1	23	3.73246e-05	22.9999	7.46493e-05	23	3.24562e-06	3.25089e-06
		0.9977	1638	0	1638	0	1638	0	0		1	24	3.89475e-05	23.9999	7.78951e-05	24	3.24563e-06	3.25089e-06
		0.9976	1647	0	1647	0	1647	0	0		1	25	4.05704e-05	24.9999	8.11409e-05	25	3.24563e-06	3.25089e-06
		0.9975	1667	0	1667	0	1667	0	0		1	26	4.21933e-05	25.9999	8.43867e-05	26	3.24564e-06	3.25089e-06
		0.9974	1677	0	1677	0	1677	0	0		1	27	4.38163e-05	26.9999	8.76325e-05	27	3.24565e-06	3.25089e-06
		0.9973	1682	0	1682	0	1682	0	0		1	28	4.54392e-05	27.9999	9.08783e-05	28	3.24565e-06	3.25089e-06
		0.9972	1689	0	1689	0	1689	0	0		1	29	4.70621e-05	28.9999	9.41242e-05	29	3.24566e-06	3.25089e-06
		0.9971	1694	0	1694	0	1694	0	0		1	30	4.8685e-05	29.9999	9.73701e-05	30	3.24567e-06	3.25089e-06
		0.997	1705	0	1705	0	1705	0	0		1	30.9999	5.0308e-05	30.9999	0.000100616	31	3.24568e-06	3.25089e-06
		0.9969	1711	0	1711	0	1711	0	0		1	31.9999	5.19309e-05	31.9999	0.000103862	32	3.24568e-06	3.25089e-06
		0.9968	1718	0	1718	0	1718	0	0		1	32.9999	5.35539e-05	32.9999	0.000107108	33	3.24569e-06	3.25089e-06
		0.9967	1728	0	1728	0	1728	0	0		1	33.9999	5.51768e-05	33.9999	0.000110354	34	3.2457e-06	3.25089e-06
		0.9966	1734	0	1734	0	1734	0	0		1	34.9999	5.67998e-05	34.9999	0.0001136	35	3.2457e-06	3.25089e-06
		0.9965	1739	0	1739	0	1739	0	0		1	35.9999	5.84228e-05	35.9999	0.000116846	36	3.24571e-06	3.25089e-06
		0.9964	1744	0	1744	0	1744	0	0		1	36.9999	6.00457e-05	36.9999	0.000120091	37	3.24572e-06	3.25089e-06
		0.9963	1759	0	1759	0	1759	0	0		1	37.9999	6.16687e-05	37.9999	0.000123337	38	3.24572e-06	3.25089e-06
		0.9962	1805	0	1805	0	1805	0	0		1	38.9999	6.32917e-05	38.9999	0.000126583	39	3.24573e-06	3.25089e-06
		0.9961	1847	0	1847	0	1847	0	0		1	39.9999	6.49147e-05	39.9999	0.000129829	40	3.24574e-06	3.25089e-06
		0.996	1870	0	1870	0	1870	0	0		1	40.9999	6.65377e-05	40.9999	0.000133075	41	3.24574e-06	3.25089e-06
		0.9959	1900	0	1900	0	1900	0	0		1	41.9999	6.81607e-05	41.9999	0.000136321	42	3.24575e-06	3.25089e-06
		0.9958	1914	0	1914	0	1914	0	0		1	42.9999	6.97837e-05	42.9999	0.000139567	43	3.24576e-06	3.25089e-06
		0.9957	1928	0	1928	0	1928	0	0		1	43.9999	7.14068e-05	43.9999	0.000142814	44	3.24576e-06	3.25089e-06
		0.9956	1971	0	1971	0	1971	0	0		1	44.9999	7.30298e-05	44.9999	0.00014606	45	3.24577e-06	3.25089e-06
		0.9955	1978	0	1978	0	1978	0	0		1	45.9999	7.46528e-05	45.9999	0.000149306	46	3.24578e-06	3.25089e-06
		0.9954	1984	0	1984	0	1984	0	0		1	46.9999	7.62759e-05	46.9998	0.000152552	47	3.24578e-06	3.25089e-06
		0.9953	1989	0	1989	0	1989	0	0		1	47.9999	7.78989e-05	47.9998	0.000155798	48	3.24579e-06	3.25089e-06
		0.9952	1994	0	1994	0	1994	0	0		1	48.9999	7.9522e-05	48.9998	0.000159044	49	3.2458e-06	3.25089e-06
		0.9951	2003	0	2003	0	2003	0	0		1	49.9999	8.11451e-05	49.9998	0.00016229	50	3.2458e-06	3.25089e-06
		0.995	2013	0	2013	0	2013	0	0		1	50.9999	8.27681e-05	50.9998	0.000165536	51	3.24581e-06	3.25089e-06
		0.9949	2021	0	2021	0	2021	0	0		1	51.9999	8.43912e-05	51.9998	0.000168782	52	3.24582e-06	3.25089e-06
		0.9948	2025	0	2025	0	2025	0	0		1	52.9999	8.60143e-05	52.9998	0.000172029	53	3.24582e-06	3.25089e-06
		0.9947	2046	0	2046	0	2046	0	0		1	53.9999	8.76374e-05	53.9998	0.000175275	54	3.24583e-06	3.25089e-06
		0.9946	2053	0	2053	0	2053	0	0		1	54.9999	8.92605e-05	54.9998	0.000178521	55	3.24584e-06	3.25089e-06
		0.9945	2060	0	2060	0	2060	0	0		1	55.9999	9.08836e-05	55.9998	0.000181767	56	3.24584e-06	3.25089e-06
		0.9944	2067	0	2067	0	2067	0	0		1	56.9999	9.25067e-05	56.9998	0.000185013	57	3.24585e-06	3.25089e-06
		0.9943	2072	0	2072	0	2072	0	0		1	57.9999	9.41298e-05	57.9998	0.00018826	58	3.24586e-06	3.25089e-06
		0.9942	2083	0	2083	0	2083	0	0		1	58.9999	9.5753e-05	58.9998	0.000191506	59	3.24586e-06	3.25089e-06
		0.9941	2084	0	2084	0	2084	0	0		1	59.9999	9.73761e-05	59.9998	0.000194752	60	3.24587e-06	3.25089e-06
		0.994	2087	0	2087	0	2087	0	0		1	60.9999	9.89992e-05	60.9998	0.000197998	61	3.24588e-06	3.25089e-06
		0.9939	2090	0	2090	0	2090	0	0		1	61.9999	0.000100622	61.9998	0.000201245	62	3.24588e-06	3.25089e-06
		0.9938	2102	0	2102	0	2102	0	0		1	62.9999	0.000102246	62.9998	0.000204491	63	3.24589e-06	3.25089e-06
		0.9937	2108	0	2108	0	2108	0	0		1	63.9999	0.000103869	63.9998	0.000207737	64	3.2459e-06	3.25089e-06
		0.9936	2113	1	2112	2	2114	0.000946074	0.000786473		1	64.9999	0.000105492	64.9998	0.000210984	65	3.2459e-06	3.25089e-06
		0.9935	2117	1	2116	2	2118	0.000944287	0.000786473		1	65.9999	0.000107115	65.9998	0.00021423	66	3.24591e-06	3.25089e-06
		0.9934	2126	1	2125	2	2127	0.000940291	0.000786473		1	66.9999	0.000108738	66.9998	0.000217476	67	3.24592e-06	3.25089e-06
		0.9933	2134	1	2133	2	2135	0.000936768	0.000786473		1	67.9999	0.000110361	67.9998	0.000220723	68	3.24592e-06	3.25089e-06
		0.9932	2135	1	2134	2	2136	0.00093633	0.000786473		1	68.9999	0.000111985	68.9998	0.000223969	69	3.24593e-06	3.25089e-06
		0.9931	2140	1	2139	2	2141	0.000934143	0.000786473		1	69.9999	0.000113608	69.9998	0.000227216	70	3.24594e-06	3.25089e-06
		0.993	2142	1	2141	2	2143	0.000933271	0.000786473		1	70.9999	0.000115231	70.9998	0.000230462	71	3.24594e-06	3.25089e-06
		0.9929	2150	1	2149	2	2151	0.0009298	0.000786473		1	71.9999	0.000116854	71.9998	0.000233708	72	3.24595e-06	3.25089e-06
		0.9928	2162	1	2161	2	2163	0.000924642	0.000786473		1	72.9999	0.000118477	72.9998	0.000236955	73	3.24596e-06	3.25089e-06
		0.9927	2163	1	2162	2	2164	0.000924214	0.000786473		1	73.9999	0.000120101	73.9998	0.000240201	74	3.24596e-06	3.25089e-06
		0.9926	2181	1	2180	2	2182	0.00091659	0.000786473		1	74.9999	0.000121724	74.9998	0.000243448	75	3.24597e-06	3.25089e-06
		0.9925	2185	1	2184	2	2186	0.000914913	0.000786473		1	75.9999	0.000123347	75.9998	0.000246694	76	3.24598e-06	3.25089e-06
		0.9924	2198	1	2197	2	2199	0.000909504	0.000786473		1	76.9999	0.00012497	76.9998	0.000249941	77	3.24598e-06	3.25089e-06
		0.9923	2201	1	2200	2	2202	0.000908265	0.000786473		1	77.9999	0.000126594	77.9997	0.000253187	78	3.24599e-06	3.25089e-06
		0.9922	2203	1	2202	2	2204	0.000907441	0.000786473		1	78.9999	0.000128217	78.9997	0.000256434	79	3.246e-06	3.25089e-06
		0.9921	2210	1	2209	2	2211	0.000904568	0.000786473		1	79.9999	0.00012984	79.9997	0.00025968	80	3.246e-06	3.25089e-06
		0.992	2212	1	2211	2	2213	0.000903751	0.000786473		1	80.9999	0.000131463	80.9997	0.000262927	81	3.24601e-06	3.25089e-06
		0.9919	2215	1	2214	2	2216	0.000902527	0.000786473		1	81.9999	0.000133087	81.9997	0.000266173	82	3.24602e-06	3.25089e-06
		0.9918	2217	1	2216	2	2218	0.000901713	0.000786473		1	82.9999	0.00013471	82.9997	0.00026942	83	3.24602e-06	3.25089e-06
		0.9917	2222	1	2221	2	2223	0.000899685	0.000786473		1	83.9999	0.000136333	83.9997	0.000272667	84	3.24603e-06	3.25089e-06
		0.9916	2224	1	2223	2	2225	0.000898876	0.000786473		1	84.9999	0.000137957	84.9997	0.000275913	85	3.24604e-06	3.25089e-06
		0.9915	2228	1	2227	2	2229	0.000897263	0.000786473		1	85.9999	0.00013958	85.9997	0.00027916	86	3.24605e-06	3.25089e-06
		0.9914	2233	1	2232	2	2234	0.000895255	0.000786473		1	86.9999	0.000141203	86.9997	0.000282407	87	3.24605e-06	3.25089e-06
		0.9913	2237	1	2236	2	2238	0.000893655	0.000786473		1	87.9999	0.000142827	87.9997	0.000285653	88	3.24606e-06	3.25089e-06
		0.9912	2240	1	2239	2	2241	0.000892459	0.000786473		1	88.9999	0.00014445	88.9997	0.0002889	89	3.24607e-06	3.25089e-06
		0.9911	2246	1	2245	2	2247	0.000890076	0.000786473		1	89.9999	0.000146073	89.9997	0.000292146	90	3.24607e-06	3.25089e-06
		0.991	2248	1	2247	2	2249	0.000889284	0.000786473		1	90.9999	0.000147697	90.9997	0.000295393	91	3.24608e-06	3.25089e-06
		0.9909	2262	1	2261	2	2263	0.000883783	0.000786473		1	91.9999	0.00014932	91.9997	0.00029864	92	3.24609e-06	3.25089e-06
		0.9908	2264	1	2263	2	2265	0.000883002	0.000786473		1	92.9998	0.000150943	92.9997	0.000301887	93	3.24609e-06	3.25089e-06
		0.9907	2268	1	2267	2	2269	0.000881446	0.000786473		1	93.9998	0.000152567	93.9997	0.000305133	94	3.2461e-06	3.25089e-06
		0.9906	2271	1	2270	2	2272	0.000880282	0.000786473		1	94.9998	0.00015419	94.9997	0.00030838	95	3.24611e-06	3.25089e-06
		0.9905	2275	1	2274	2	2276	0.000878735	0.000786473		1	95.9998	0.000155813	95.9997	0.000311627	96	3.24611e-06	3.25089e-06
		0.9904	2276	1	2275	2	2277	0.000878349	0.000786473		1	96.9998	0.000157437	96.9997	0.000314874	97	3.24612e-06	3.25089e-06
		0.9903	2282	1	2281	2	2283	0.00087604	0.000786473		1	97.9998	0.00015906	97.9997	0.00031812	98	3.24613e-06	3.25089e-06
		0.9902	2283	1	2282	2	2284	0.000875657	0.000786473		1	98.9998	0.000160684	98.9997	0.000321367	99	3.24613e-06	3.25089e-06
		0.9901	2287	1	2286	2	2288	0.000874126	0.000786473		1	99.9998	0.000162307	99.9997	0.000324614	100	3.24614e-06	3.25089e-06
		0.99	2290	1	2289	2	2291	0.000872981	0.000786473		1	101	0.00016393	101	0.000327861	101	3.24615e-06	3.25089e-06
		0.9899	2294	1	2293	2	2295	0.00087146	0.000786473		1	102	0.000165554	102	0.000331108	102	3.24615e-06	3.25089e-06
		0.9898	2295	1	2294	2	2296	0.00087108	0.000786473		1	103	0.000167177	103	0.000334354	103	3.24616e-06	3.25089e-06
		0.9897	2298	1	2297	2	2299	0.000869943	0.000786473		1	104	0.000168801	104	0.000337601	104	3.24617e-06	3.25089e-06
		0.9896	2301	1	2300	2	2302	0.00086881	0.000786473		1	105	0.000170424	105	0.000340848	105	3.24617e-06	3.25089e-06
		0.9895	2302	1	2301	2	2303	0.000868432	0.000786473		1	106	0.000172048	106	0.000344095	106	3.24618e-06	3.25089e-06
		0.9894	2304	1	2303	2	2305	0.000867679	0.000786473		1	107	0.000173671	107	0.000347342	107	3.24619e-06	3.25089e-06
		0.9893	2305	1	2304	2	2306	0.000867303	0.000786473		1	108	0.000175294	108	0.000350589	108	3.24619e-06	3.25089e-06
		0.9892	2310	1	2309	2	2311	0.000865426	0.000786473		1	109	0.000176918	109	0.000353836	109	3.2462e-06	3.25089e-06
		0.9891	2312	1	2311	2	2313	0.000864678	0.000786473		1	110	0.000178541	110	0.000357083	110	3.24621e-06	3.25089e-06
		0.989	2315	1	2314	2	2316	0.000863558	0.000786473		1	111	0.000180165	111	0.00036033	111	3.24621e-06	3.25089e-06
		0.9888	2318	1	2317	2	2319	0.000862441	0.000786473		1	112	0.000181788	112	0.000363577	112	3.24622e-06	3.25089e-06
		0.9887	2319	1	2318	2	2320	0.000862069	0.000786473		1	113	0.000183412	113	0.000366824	113	3.24623e-06	3.25089e-06
		0.9886	2321	1	2320	2	2322	0.000861326	0.000786473		1	114	0.000185035	114	0.000370071	114	3.24623e-06	3.25089e-06
		0.9885	2324	1	2323	2	2325	0.000860215	0.000786473		1	115	0.000186659	115	0.000373318	115	3.24624e-06	3.25089e-06
		0.9884	2326	1	2325	2	2327	0.000859476	0.000786473		1	116	0.000188282	116	0.000376565	116	3.24625e-06	3.25089e-06
		0.9883	2328	1	2327	2	2329	0.000858738	0.000786473		1	117	0.000189906	117	0.000379812	117	3.24625e-06	3.25089e-06
		0.9882	2329	1	2328	2	2330	0.000858369	0.000786473		1	118	0.000191529	118	0.000383059	118	3.24626e-06	3.25089e-06
		0.9881	2334	1	2333	2	2335	0.000856531	0.000786473		1	119	0.000193153	119	0.000386306	119	3.24627e-06	3.25089e-06
		0.988	2335	1	2334	2	2336	0.000856164	0.000786473		1	120	0.000194776	120	0.000389553	120	3.24627e-06	3.25089e-06
		0.9879	2340	1	2339	2	2341	0.000854336	0.000786473		1	121	0.0001964	121	0.0003928	121	3.24628e-06	3.25089e-06
		0.9878	2341	1	2340	2	2342	0.000853971	0.000786473		1	122	0.000198024	122	0.000396047	122	3.24629e-06	3.25089e-06
		0.9877	2358	1	2357	2	2359	0.000847817	0.000786473		1	123	0.000199647	123	0.000399294	123	3.24629e-06	3.25089e-06
		0.9876	2365	1	2364	2	2366	0.000845309	0.000786473		1	124	0.000201271	124	0.000402541	124	3.2463e-06	3.25089e-06
		0.9875	2367	1	2366	2	2368	0.000844595	0.000786473		1	125	0.000202894	125	0.000405788	125	3.24631e-06	3.25089e-06
		0.9872	2371	1	2370	2	2372	0.00084317	0.000786473		1	126	0.000204518	126	0.000409036	126	3.24631e-06	3.25089e-06
		0.9871	2373	1	2372	2	2374	0.00084246	0.000786473		1	127	0.000206141	127	0.000412283	127	3.24632e-06	3.25089e-06
		0.987	2375	1	2374	2	2376	0.000841751	0.000786473		1	128	0.000207765	128	0.00041553	128	3.24633e-06	3.25089e-06
		0.9869	2379	1	2378	2	2380	0.000840336	0.000786473		1	129	0.000209389	129	0.000418777	129	3.24633e-06	3.25089e-06
		0.9867	2383	1	2382	2	2384	0.000838926	0.000786473		1	130	0.000211012	130	0.000422024	130	3.24634e-06	3.25089e-06
		0.9866	2386	1	2385	2	2387	0.000837872	0.000786473		1	131	0.000212636	131	0.000425272	131	3.24635e-06	3.25089e-06
		0.9865	2387	1	2386	2	2388	0.000837521	0.000786473		1	132	0.000214259	132	0.000428519	132	3.24635e-06	3.25089e-06
		0.9864	2390	1	2389	2	2391	0.00083647	0.000786473		1	133	0.000215883	133	0.000431766	133	3.24636e-06	3.25089e-06
		0.9863	2393	1	2392	2	2394	0.000835422	0.000786473		1	134	0.000217507	134	0.000435013	134	3.24637e-06	3.25089e-06
		0.9862	2394	1	2393	2	2395	0.000835073	0.000786473		1	135	0.00021913	135	0.000438261	135	3.24637e-06	3.25089e-06
		0.9861	2396	1	2395	2	2397	0.000834376	0.000786473		1	136	0.000220754	136	0.000441508	136	3.24638e-06	3.25089e-06
		0.986	2399	1	2398	2	2400	0.000833333	0.000786473		1	137	0.000222378	137	0.000444755	137	3.24639e-06	3.25089e-06
		0.9859	2402	1	2401	2	2403	0.000832293	0.000786473		1	138	0.000224001	138	0.000448002	138	3.24639e-06	3.25089e-06
		0.9857	2405	1	2404	2	2406	0.000831255	0.000786473		1	139	0.000225625	139	0.00045125	139	3.2464e-06	3.25089e-06
		0.9855	2406	1	2405	2	2407	0.00083091	0.000786473		1	140	0.000227249	140	0.000454497	140	3.24641e-06	3.25089e-06
		0.9854	2412	1	2411	2	2413	0.000828844	0.000786473		1	141	0.000228872	141	0.000457745	141	3.24641e-06	3.25089e-06
		0.9853	2413	1	2412	2	2414	0.0008285	0.000786473		1	142	0.000230496	142	0.000460992	142	3.24642e-06	3.25089e-06
		0.9852	2414	1	2413	2	2415	0.000828157	0.000786473		1	143	0.00023212	143	0.000464239	143	3.24643e-06	3.25089e-06
		0.9851	2416	1	2415	2	2417	0.000827472	0.000786473		1	144	0.000233743	144	0.000467487	144	3.24644e-06	3.25089e-06
		0.985	2417	1	2416	2	2418	0.00082713	0.000786473		1	145	0.000235367	145	0.000470734	145	3.24644e-06	3.25089e-06
		0.9849	2419	1	2418	2	2420	0.000826446	0.000786473		1	146	0.000236991	146	0.000473981	146	3.24645e-06	3.25089e-06
		0.9848	2421	1	2420	2	2422	0.000825764	0.000786473		1	147	0.000238614	147	0.000477229	147	3.24646e-06	3.25089e-06
		0.9847	2422	1	2421	2	2423	0.000825423	0.000786473		1	148	0.000240238	148	0.000480476	148	3.24646e-06	3.25089e-06
		0.9846	2423	1	2422	2	2424	0.000825083	0.000786473		1	149	0.000241862	149	0.000483724	149	3.24647e-06	3.25089e-06
		0.9845	2425	1	2424	2	2426	0.000824402	0.000786473		1	150	0.000243486	150	0.000486971	150	3.24648e-06	3.25089e-06
		0.9844	2426	1	2425	2	2427	0.000824063	0.000786473		1	151	0.000245109	151	0.000490219	151	3.24648e-06	3.25089e-06
		0.9843	2427	1	2426	2	2428	0.000823723	0.000786473		1	152	0.000246733	152	0.000493466	152	3.24649e-06	3.25089e-06
		0.9842	2435	1	2434	2	2436	0.000821018	0.000786473		1	153	0.000248357	153	0.000496714	153	3.2465e-06	3.25089e-06
		0.9841	2438	1	2437	2	2439	0.000820008	0.000786473		1	154	0.000249981	154	0.000499961	154	3.2465e-06	3.25089e-06
		0.984	2440	1	2439	2	2441	0.000819336	0.000786473		1	155	0.000251604	154.999	0.000503209	155	3.24651e-06	3.25089e-06
		0.9839	2441	1	2440	2	2442	0.000819001	0.000786473		1	156	0.000253228	155.999	0.000506456	156	3.24652e-06	3.25089e-06
		0.9838	2445	1	2444	2	2446	0.000817661	0.000786473		1	157	0.000254852	156.999	0.000509704	157	3.24652e-06	3.25089e-06
		0.9837	2449	1	2448	2	2450	0.000816327	0.000786473		1	158	0.000256476	157.999	0.000512952	158	3.24653e-06	3.25089e-06
		0.9836	2450	1	2449	2	2451	0.000815993	0.000786473		1	159	0.0002581	158.999	0.000516199	159	3.24654e-06	3.25089e-06
		0.9835	2453	1	2452	2	2454	0.000814996	0.000786473		1	160	0.000259723	159.999	0.000519447	160	3.24654e-06	3.25089e-06
		0.9834	2454	1	2453	2	2455	0.000814664	0.000786473		1	161	0.000261347	160.999	0.000522694	161	3.24655e-06	3.25089e-06
		0.9833	2455	1	2454	2	2456	0.000814332	0.000786473		1	162	0.000262971	161.999	0.000525942	162	3.24656e-06	3.25089e-06
		0.9832	2457	1	2456	2	2458	0.00081367	0.000786473		1	163	0.000264595	162.999	0.00052919	163	3.24656e-06	3.25089e-06
		0.983	2459	1	2458	2	2460	0.000813008	0.000786473		1	164	0.000266219	163.999	0.000532437	164	3.24657e-06	3.25089e-06
		0.9829	2460	1	2459	2	2461	0.000812678	0.000786473		1	165	0.000267843	164.999	0.000535685	165	3.24658e-06	3.25089e-06
		0.9828	2464	1	2463	2	2465	0.000811359	0.000786473		1	166	0.000269466	165.999	0.000538933	166	3.24658e-06	3.25089e-06
		0.9827	2466	1	2465	2	2467	0.000810701	0.000786473		1	167	0.00027109	166.999	0.000542181	167	3.24659e-06	3.25089e-06
		0.9826	2467	1	2466	2	2468	0.000810373	0.000786473		1	168	0.000272714	167.999	0.000545428	168	3.2466e-06	3.25089e-06
		0.9825	2468	1	2467	2	2469	0.000810045	0.000786473		1	169	0.000274338	168.999	0.000548676	169	3.2466e-06	3.25089e-06
		0.9824	2473	1	2472	2	2474	0.000808407	0.000786473		1	170	0.000275962	169.999	0.000551924	170	3.24661e-06	3.25089e-06
		0.9823	2474	1	2473	2	2475	0.000808081	0.000786473		1	171	0.000277586	170.999	0.000555171	171	3.24662e-06	3.25089e-06
		0.9822	2476	1	2475	2	2477	0.000807428	0.000786473		1	172	0.00027921	171.999	0.000558419	172	3.24662e-06	3.25089e-06
		0.9821	2479	1	2478	2	2480	0.000806452	0.000786473		1	173	0.000280834	172.999	0.000561667	173	3.24663e-06	3.25089e-06
		0.9818	2480	1	2479	2	2481	0.000806127	0.000786473		1	174	0.000282457	173.999	0.000564915	174	3.24664e-06	3.25089e-06
		0.9817	2485	1	2484	2	2486	0.000804505	0.000786473		1	175	0.000284081	174.999	0.000568163	175	3.24664e-06	3.25089e-06
		0.9816	2486	1	2485	2	2487	0.000804182	0.000786473		1	176	0.000285705	175.999	0.00057141	176	3.24665e-06	3.25089e-06
		0.9815	2487	1	2486	2	2488	0.000803859	0.000786473		1	177	0.000287329	176.999	0.000574658	177	3.24666e-06	3.25089e-06
		0.9813	2489	1	2488	2	2490	0.000803213	0.000786473		1	178	0.000288953	177.999	0.000577906	178	3.24666e-06	3.25089e-06
		0.9812	2493	1	2492	2	2494	0.000801925	0.000786473		1	179	0.000290577	178.999	0.000581154	179	3.24667e-06	3.25089e-06
		0.981	2495	1	2494	2	2496	0.000801282	0.000786473		1	180	0.000292201	179.999	0.000584402	180	3.24668e-06	3.25089e-06
		0.9809	2498	1	2497	2	2499	0.00080032	0.000786473		1	181	0.000293825	180.999	0.00058765	181	3.24668e-06	3.25089e-06
		0.9807	2503	1	2502	2	2504	0.000798722	0.000786473		1	182	0.000295449	181.999	0.000590898	182	3.24669e-06	3.25089e-06
		0.9806	2505	1	2504	2	2506	0.000798085	0.000786473		1	183	0.000297073	182.999	0.000594146	183	3.2467e-06	3.25089e-06
		0.9804	2506	1	2505	2	2507	0.000797766	0.000786473		1	184	0.000298697	183.999	0.000597394	184	3.2467e-06	3.25089e-06
		0.9803	2508	1	2507	2	2509	0.00079713	0.000786473		1	185	0.000300321	184.999	0.000600642	185	3.24671e-06	3.25089e-06
		0.9802	2513	1	2512	2	2514	0.000795545	0.000786473		1	186	0.000301945	185.999	0.000603889	186	3.24672e-06	3.25089e-06
		0.9801	2515	1	2514	2	2516	0.000794913	0.000786473		1	187	0.000303569	186.999	0.000607137	187	3.24672e-06	3.25089e-06
		0.9799	2516	1	2515	2	2517	0.000794597	0.000786473		1	188	0.000305193	187.999	0.000610385	188	3.24673e-06	3.25089e-06
		0.9797	2518	1	2517	2	2519	0.000793966	0.000786473		1	189	0.000306817	188.999	0.000613633	189	3.24674e-06	3.25089e-06
		0.9796	2521	1	2520	2	2522	0.000793021	0.000786473		1	190	0.000308441	189.999	0.000616881	190	3.24674e-06	3.25089e-06
		0.9794	2523	1	2522	2	2524	0.000792393	0.000786473		1	191	0.000310065	190.999	0.00062013	191	3.24675e-06	3.25089e-06
		0.9793	2524	1	2523	2	2525	0.000792079	0.000786473		1	192	0.000311689	191.999	0.000623378	192	3.24676e-06	3.25089e-06
		0.9792	2525	1	2524	2	2526	0.000791766	0.000786473		1	193	0.000313313	192.999	0.000626626	193	3.24676e-06	3.25089e-06
		0.9791	2526	1	2525	2	2527	0.000791452	0.000786473		1	194	0.000314937	193.999	0.000629874	194	3.24677e-06	3.25089e-06
		0.979	2527	1	2526	2	2528	0.000791139	0.000786473		1	195	0.000316561	194.999	0.000633122	195	3.24678e-06	3.25089e-06
		0.9787	2530	1	2529	2	2531	0.000790202	0.000786473		1	196	0.000318185	195.999	0.00063637	196	3.24678e-06	3.25089e-06
		0.9786	2531	1	2530	2	2532	0.000789889	0.000786473		1	197	0.000319809	196.999	0.000639618	197	3.24679e-06	3.25089e-06
		0.9784	2533	1	2532	2	2534	0.000789266	0.000786473		1	198	0.000321433	197.999	0.000642866	198	3.2468e-06	3.25089e-06
		0.9783	2537	1	2536	2	2538	0.000788022	0.000786473		1	199	0.000323057	198.999	0.000646114	199	3.24681e-06	3.25089e-06
		0.9782	2542	1	2541	2	2543	0.000786473	0.000786473		1	200	0.000324681	199.999	0.000649362	200	3.24681e-06	3.25089e-06
		0.9779	2545	2	2543	4	2547	0.00157048	0.00156311		1	201	0.000326305	200.999	0.000652611	201	3.24682e-06	3.25089e-06
		0.9778	2549	2	2547	4	2551	0.00156801	0.00156311		1	202	0.000327929	201.999	0.000655859	202	3.24683e-06	3.25089e-06
		0.9776	2550	2	2548	4	2552	0.0015674	0.00156311		1	203	0.000329553	202.999	0.000659107	203	3.24683e-06	3.25089e-06
		0.9775	2551	2	2549	4	2553	0.00156678	0.00156311		1	204	0.000331178	203.999	0.000662355	204	3.24684e-06	3.25089e-06
		0.9772	2554	2	2552	4	2556	0.00156495	0.00156311		1	205	0.000332802	204.999	0.000665603	205	3.24685e-06	3.25089e-06
		0.9771	2556	2	2554	4	2558	0.00156372	0.00156311		1	206	0.000334426	205.999	0.000668852	206	3.24685e-06	3.25089e-06
		0.977	2557	2	2555	4	2559	0.00156311	0.00156311		1	207	0.00033605	206.999	0.0006721	207	3.24686e-06	3.25089e-06
		0.9769	2557	3	2554	6	2560	0.00234375	0.00218659		1	208	0.000337674	207.999	0.000675348	208	3.24687e-06	3.25089e-06
		0.9767	2558	3	2555	6	2561	0.00234283	0.00218659		1	209	0.000339298	208.999	0.000678596	209	3.24687e-06	3.25089e-06
		0.9766	2559	3	2556	6	2562	0.00234192	0.00218659		1	210	0.000340922	209.999	0.000681845	210	3.24688e-06	3.25089e-06
		0.9765	2561	3	2558	6	2564	0.00234009	0.00218659		1	211	0.000342546	210.999	0.000685093	211	3.24689e-06	3.25089e-06
		0.9764	2563	3	2560	6	2566	0.00233827	0.00218659		1	212	0.000344171	211.999	0.000688341	212	3.24689e-06	3.25089e-06
		0.9762	2564	3	2561	6	2567	0.00233736	0.00218659		1	213	0.000345795	212.999	0.00069159	213	3.2469e-06	3.25089e-06
		0.9761	2565	3	2562	6	2568	0.00233645	0.00218659		1	214	0.000347419	213.999	0.000694838	214	3.24691e-06	3.25089e-06
		0.976	2566	3	2563	6	2569	0.00233554	0.00218659		1	215	0.000349043	214.999	0.000698086	215	3.24691e-06	3.25089e-06
		0.9759	2572	3	2569	6	2575	0.0023301	0.00218659		1	216	0.000350667	215.999	0.000701335	216	3.24692e-06	3.25089e-06
		0.9758	2573	3	2570	6	2576	0.00232919	0.00218659		1	217	0.000352292	216.999	0.000704583	217	3.24693e-06	3.25089e-06
		0.9757	2574	3	2571	6	2577	0.00232829	0.00218659		1	218	0.000353916	217.999	0.000707831	218	3.24693e-06	3.25089e-06
		0.9753	2576	3	2573	6	2579	0.00232648	0.00218659		1	219	0.00035554	218.999	0.00071108	219	3.24694e-06	3.25089e-06
		0.9752	2579	3	2576	6	2582	0.00232378	0.00218659		1	220	0.000357164	219.999	0.000714328	220	3.24695e-06	3.25089e-06
		0.975	2581	3	2578	6	2584	0.00232198	0.00218659		1	221	0.000358788	220.999	0.000717577	221	3.24695e-06	3.25089e-06
		0.9748	2584	3	2581	6	2587	0.00231929	0.00218659		1	222	0.000360413	221.999	0.000720825	222	3.24696e-06	3.25089e-06
		0.9746	2585	3	2582	6	2588	0.00231839	0.00218659		1	223	0.000362037	222.999	0.000724074	223	3.24697e-06	3.25089e-06
		0.9744	2587	3	2584	6	2590	0.0023166	0.00218659		1	224	0.000363661	223.999	0.000727322	224	3.24697e-06	3.25089e-06
		0.9742	2588	3	2585	6	2591	0.00231571	0.00218659		1	225	0.000365285	224.999	0.000730571	225	3.24698e-06	3.25089e-06
		0.9739	2589	3	2586	6	2592	0.00231481	0.00218659		1	226	0.00036691	225.999	0.000733819	226	3.24699e-06	3.25089e-06
		0.9738	2590	3	2587	6	2593	0.00231392	0.00218659		1	227	0.000368534	226.999	0.000737068	227	3.24699e-06	3.25089e-06
		0.9737	2595	3	2592	6	2598	0.00230947	0.00218659		1	228	0.000370158	227.999	0.000740316	228	3.247e-06	3.25089e-06
		0.9736	2596	3	2593	6	2599	0.00230858	0.00218659		1	229	0.000371782	228.999	0.000743565	229	3.24701e-06	3.25089e-06
		0.9734	2599	3	2596	6	2602	0.00230592	0.00218659		1	230	0.000373407	229.999	0.000746813	230	3.24701e-06	3.25089e-06
		0.9733	2600	3	2597	6	2603	0.00230503	0.00218659		1	231	0.000375031	230.999	0.000750062	231	3.24702e-06	3.25089e-06
		0.9731	2601	3	2598	6	2604	0.00230415	0.00218659		1	232	0.000376655	231.999	0.00075331	232	3.24703e-06	3.25089e-06
		0.973	2602	3	2599	6	2605	0.00230326	0.00218659		1	233	0.000378279	232.999	0.000756559	233	3.24703e-06	3.25089e-06
		0.9727	2603	3	2600	6	2606	0.00230238	0.00218659		1	234	0.000379904	233.999	0.000759808	234	3.24704e-06	3.25089e-06
		0.9726	2606	3	2603	6	2609	0.00229973	0.00218659		1	235	0.000381528	234.999	0.000763056	235	3.24705e-06	3.25089e-06
		0.9724	2608	3	2605	6	2611	0.00229797	0.00218659		1	236	0.000383152	235.999	0.000766305	236	3.24705e-06	3.25089e-06
		0.9722	2612	3	2609	6	2615	0.00229446	0.00218659		1	237	0.000384777	236.999	0.000769553	237	3.24706e-06	3.25089e-06
		0.9719	2613	3	2610	6	2616	0.00229358	0.00218659		1	238	0.000386401	237.999	0.000772802	238	3.24707e-06	3.25089e-06
		0.9718	2614	3	2611	6	2617	0.0022927	0.00218659		1	239	0.000388025	238.999	0.000776051	239	3.24707e-06	3.25089e-06
		0.9716	2618	3	2615	6	2621	0.0022892	0.00218659		1	240	0.00038965	239.999	0.000779299	240	3.24708e-06	3.25089e-06
		0.9715	2623	3	2620	6	2626	0.00228484	0.00218659		1	241	0.000391274	240.999	0.000782548	241	3.24709e-06	3.25089e-06
		0.9714	2624	3	2621	6	2627	0.00228397	0.00218659		1	242	0.000392898	241.999	0.000785797	242	3.24709e-06	3.25089e-06
		0.9712	2625	3	2622	6	2628	0.00228311	0.00218659		1	243	0.000394523	242.999	0.000789046	243	3.2471e-06	3.25089e-06
		0.971	2626	3	2623	6	2629	0.00228224	0.00218659		1	244	0.000396147	243.999	0.000792294	244	3.24711e-06	3.25089e-06
		0.9709	2627	3	2624	6	2630	0.00228137	0.00218659		1	245	0.000397772	244.999	0.000795543	245	3.24711e-06	3.25089e-06
		0.9708	2628	3	2625	6	2631	0.0022805	0.00218659		1	246	0.000399396	245.999	0.000798792	246	3.24712e-06	3.25089e-06
		0.9707	2629	3	2626	6	2632	0.00227964	0.00218659		1	247	0.00040102	246.999	0.000802041	247	3.24713e-06	3.25089e-06
		0.9706	2630	3	2627	6	2633	0.00227877	0.00218659		1	248	0.000402645	247.999	0.000805289	248	3.24713e-06	3.25089e-06
		0.9704	2631	3	2628	6	2634	0.0022779	0.00218659		1	249	0.000404269	248.999	0.000808538	249	3.24714e-06	3.25089e-06
		0.97	2635	3	2632	6	2638	0.00227445	0.00218659		1	250	0.000405894	249.999	0.000811787	250	3.24715e-06	3.25089e-06
		0.9699	2636	3	2633	6	2639	0.00227359	0.00218659		1	251	0.000407518	250.999	0.000815036	251	3.24716e-06	3.25089e-06
		0.9698	2639	3	2636	6	2642	0.00227101	0.00218659		1	252	0.000409142	251.999	0.000818285	252	3.24716e-06	3.25089e-06
		0.9697	2640	3	2637	6	2643	0.00227015	0.00218659		1	253	0.000410767	252.999	0.000821534	253	3.24717e-06	3.25089e-06
		0.9696	2641	3	2638	6	2644	0.00226929	0.00218659		1	254	0.000412391	253.999	0.000824783	254	3.24718e-06	3.25089e-06
		0.9693	2642	3	2639	6	2645	0.00226843	0.00218659		1	255	0.000414016	254.999	0.000828031	255	3.24718e-06	3.25089e-06
		0.9692	2644	3	2641	6	2647	0.00226672	0.00218659		1	256	0.00041564	255.999	0.00083128	256	3.24719e-06	3.25089e-06
		0.9691	2645	3	2642	6	2648	0.00226586	0.00218659		1	257	0.000417265	256.999	0.000834529	257	3.2472e-06	3.25089e-06
		0.9687	2646	3	2643	6	2649	0.00226501	0.00218659		1	258	0.000418889	257.999	0.000837778	258	3.2472e-06	3.25089e-06
		0.9686	2647	3	2644	6	2650	0.00226415	0.00218659		1	259	0.000420514	258.999	0.000841027	259	3.24721e-06	3.25089e-06
		0.9682	2649	3	2646	6	2652	0.00226244	0.00218659		1	260	0.000422138	259.999	0.000844276	260	3.24722e-06	3.25089e-06
		0.9681	2650	3	2647	6	2653	0.00226159	0.00218659		1	261	0.000423763	260.999	0.000847525	261	3.24722e-06	3.25089e-06
		0.9677	2651	3	2648	6	2654	0.00226074	0.00218659		1	262	0.000425387	261.999	0.000850774	262	3.24723e-06	3.25089e-06
		0.9676	2653	3	2650	6	2656	0.00225904	0.00218659		1	263	0.000427012	262.999	0.000854023	263	3.24724e-06	3.25089e-06
		0.9674	2654	3	2651	6	2657	0.00225819	0.00218659		1	264	0.000428636	263.999	0.000857272	264	3.24724e-06	3.25089e-06
		0.9673	2655	3	2652	6	2658	0.00225734	0.00218659		1	265	0.000430261	264.999	0.000860521	265	3.24725e-06	3.25089e-06
		0.9672	2656	3	2653	6	2659	0.00225649	0.00218659		1	266	0.000431885	265.999	0.00086377	266	3.24726e-06	3.25089e-06
		0.9671	2657	3	2654	6	2660	0.00225564	0.00218659		1	267	0.00043351	266.999	0.000867019	267	3.24726e-06	3.25089e-06
		0.967	2659	3	2656	6	2662	0.00225394	0.00218659		1	268	0.000435134	267.999	0.000870268	268	3.24727e-06	3.25089e-06
		0.9664	2661	3	2658	6	2664	0.00225225	0.00218659		1	269	0.000436759	268.999	0.000873517	269	3.24728e-06	3.25089e-06
		0.9663	2662	3	2659	6	2665	0.00225141	0.00218659		1	270	0.000438383	269.999	0.000876766	270	3.24728e-06	3.25089e-06
		0.9662	2664	3	2661	6	2667	0.00224972	0.00218659		1	271	0.000440008	270.999	0.000880015	271	3.24729e-06	3.25089e-06
		0.9658	2670	3	2667	6	2673	0.00224467	0.00218659		1	272	0.000441632	271.999	0.000883265	272	3.2473e-06	3.25089e-06
		0.9656	2671	3	2668	6	2674	0.00224383	0.00218659		1	273	0.000443257	272.999	0.000886514	273	3.2473e-06	3.25089e-06
		0.9653	2674	3	2671	6	2677	0.00224131	0.00218659		1	274	0.000444881	273.999	0.000889763	274	3.24731e-06	3.25089e-06
		0.9652	2676	3	2673	6	2679	0.00223964	0.00218659		1	275	0.000446506	274.999	0.000893012	275	3.24732e-06	3.25089e-06
		0.9649	2677	3	2674	6	2680	0.00223881	0.00218659		1	276	0.000448131	275.999	0.000896261	276	3.24732e-06	3.25089e-06
		0.9647	2679	3	2676	6	2682	0.00223714	0.00218659		1	277	0.000449755	276.999	0.00089951	277	3.24733e-06	3.25089e-06
		0.9646	2680	3	2677	6	2683	0.0022363	0.00218659		1	278	0.00045138	277.999	0.00090276	278	3.24734e-06	3.25089e-06
		0.9645	2682	3	2679	6	2685	0.00223464	0.00218659		1	279	0.000453004	278.999	0.000906009	279	3.24734e-06	3.25089e-06
		0.9643	2683	3	2680	6	2686	0.0022338	0.00218659		1	280	0.000454629	279.999	0.000909258	280	3.24735e-06	3.25089e-06
		0.9642	2684	3	2681	6	2687	0.00223297	0.00218659		1	281	0.000456254	280.999	0.000912507	281	3.24736e-06	3.25089e-06
		0.9639	2686	3	2683	6	2689	0.00223131	0.00218659		1	282	0.000457878	281.999	0.000915757	282	3.24736e-06	3.25089e-06
		0.9637	2689	3	2686	6	2692	0.00222883	0.00218659		1	283	0.000459503	282.999	0.000919006	283	3.24737e-06	3.25089e-06
		0.9633	2691	3	2688	6	2694	0.00222717	0.00218659		1	284	0.000461128	283.999	0.000922255	284	3.24738e-06	3.25089e-06
		0.9632	2692	3	2689	6	2695	0.00222635	0.00218659		1	285	0.000462752	284.999	0.000925504	285	3.24738e-06	3.25089e-06
		0.9627	2696	3	2693	6	2699	0.00222305	0.00218659		1	286	0.000464377	285.999	0.000928754	286	3.24739e-06	3.25089e-06
		0.9626	2697	3	2694	6	2700	0.00222222	0.00218659		1	287	0.000466002	286.999	0.000932003	287	3.2474e-06	3.25089e-06
		0.9624	2698	3	2695	6	2701	0.0022214	0.00218659		1	288	0.000467626	287.999	0.000935252	288	3.2474e-06	3.25089e-06
		0.9622	2699	3	2696	6	2702	0.00222058	0.00218659		1	289	0.000469251	288.999	0.000938502	289	3.24741e-06	3.25089e-06
		0.9621	2700	3	2697	6	2703	0.00221976	0.00218659		1	290	0.000470876	289.999	0.000941751	290	3.24742e-06	3.25089e-06
		0.9619	2701	3	2698	6	2704	0.00221893	0.00218659		1	291	0.0004725	290.999	0.000945	291	3.24742e-06	3.25089e-06
		0.9617	2702	3	2699	6	2705	0.00221811	0.00218659		1	292	0.000474125	291.999	0.00094825	292	3.24743e-06	3.25089e-06
		0.9616	2703	3	2700	6	2706	0.00221729	0.00218659		1	293	0.00047575	292.999	0.000951499	293	3.24744e-06	3.25089e-06
		0.9614	2705	3	2702	6	2708	0.00221566	0.00218659		1	294	0.000477374	293.999	0.000954749	294	3.24744e-06	3.25089e-06
		0.9613	2707	3	2704	6	2710	0.00221402	0.00218659		1	295	0.000478999	294.999	0.000957998	295	3.24745e-06	3.25089e-06
		0.9612	2708	3	2705	6	2711	0.00221321	0.00218659		1	296	0.000480624	295.999	0.000961248	296	3.24746e-06	3.25089e-06
		0.961	2709	3	2706	6	2712	0.00221239	0.00218659		1	297	0.000482248	296.999	0.000964497	297	3.24746e-06	3.25089e-06
		0.9606	2717	3	2714	6	2720	0.00220588	0.00218659		1	298	0.000483873	297.999	0.000967746	298	3.24747e-06	3.25089e-06
		0.9604	2718	3	2715	6	2721	0.00220507	0.00218659		1	299	0.000485498	298.999	0.000970996	299	3.24748e-06	3.25089e-06
		0.9602	2720	3	2717	6	2723	0.00220345	0.00218659		1	300	0.000487123	299.999	0.000974245	300	3.24748e-06	3.25089e-06
		0.9598	2722	3	2719	6	2725	0.00220183	0.00218659		1	301	0.000488747	300.999	0.000977495	301	3.24749e-06	3.25089e-06
		0.9595	2724	3	2721	6	2727	0.00220022	0.00218659		1	302	0.000490372	301.999	0.000980744	302	3.2475e-06	3.25089e-06
		0.9592	2725	3	2722	6	2728	0.00219941	0.00218659		1	303	0.000491997	302.999	0.000983994	303	3.2475e-06	3.25089e-06
		0.959	2726	3	2723	6	2729	0.00219861	0.00218659		1	304	0.000493622	303.999	0.000987244	304	3.24751e-06	3.25089e-06
		0.9587	2727	3	2724	6	2730	0.0021978	0.00218659		1	305	0.000495247	304.999	0.000990493	305	3.24752e-06	3.25089e-06
		0.9586	2728	3	2725	6	2731	0.002197	0.00218659		1	306	0.000496871	305.999	0.000993743	306	3.24753e-06	3.25089e-06
		0.9584	2731	3	2728	6	2734	0.00219459	0.00218659		1	307	0.000498496	306.999	0.000996992	307	3.24753e-06	3.25089e-06
		0.9579	2732	3	2729	6	2735	0.00219378	0.00218659		1	307.999	0.000500121	307.999	0.00100024	308	3.24754e-06	3.25089e-06
		0.9577	2733	3	2730	6	2736	0.00219298	0.00218659		1	308.999	0.000501746	308.999	0.00100349	309	3.24755e-06	3.25089e-06
		0.9576	2734	3	2731	6	2737	0.00219218	0.00218659		1	309.999	0.000503371	309.999	0.00100674	310	3.24755e-06	3.25089e-06
		0.9574	2735	3	2732	6	2738	0.00219138	0.00218659		1	310.999	0.000504995	310.999	0.00100999	311	3.24756e-06	3.25089e-06
		0.9572	2737	3	2734	6	2740	0.00218978	0.00218659		1	311.999	0.00050662	311.999	0.00101324	312	3.24757e-06	3.25089e-06
		0.9562	2738	3	2735	6	2741	0.00218898	0.00218659		1	312.999	0.000508245	312.999	0.00101649	313	3.24757e-06	3.25089e-06
		0.9556	2741	3	2738	6	2744	0.00218659	0.00218659		1	313.999	0.00050987	313.999	0.00101974	314	3.24758e-06	3.25089e-06
		0.9549	2741	4	2737	8	2745	0.00291439	0.00285919		1	314.999	0.000511495	314.999	0.00102299	315	3.24759e-06	3.25089e-06
		0.9548	2743	4	2739	8	2747	0.00291227	0.00285919		1	315.999	0.00051312	315.999	0.00102624	316	3.24759e-06	3.25089e-06
		0.9546	2744	4	2740	8	2748	0.00291121	0.00285919		1	316.999	0.000514744	316.999	0.00102949	317	3.2476e-06	3.25089e-06
		0.9543	2745	4	2741	8	2749	0.00291015	0.00285919		1	317.999	0.000516369	317.999	0.00103274	318	3.24761e-06	3.25089e-06
		0.9542	2746	4	2742	8	2750	0.00290909	0.00285919		1	318.999	0.000517994	318.999	0.00103599	319	3.24761e-06	3.25089e-06
		0.9541	2750	4	2746	8	2754	0.00290487	0.00285919		1	319.999	0.000519619	319.999	0.00103924	320	3.24762e-06	3.25089e-06
		0.9537	2751	4	2747	8	2755	0.00290381	0.00285919		1	320.999	0.000521244	320.999	0.00104249	321	3.24763e-06	3.25089e-06
		0.9536	2752	4	2748	8	2756	0.00290276	0.00285919		1	321.999	0.000522869	321.999	0.00104574	322	3.24763e-06	3.25089e-06
		0.9535	2753	4	2749	8	2757	0.0029017	0.00285919		1	322.999	0.000524494	322.999	0.00104899	323	3.24764e-06	3.25089e-06
		0.9534	2754	4	2750	8	2758	0.00290065	0.00285919		1	323.999	0.000526119	323.999	0.00105224	324	3.24765e-06	3.25089e-06
		0.953	2755	4	2751	8	2759	0.0028996	0.00285919		1	324.999	0.000527744	324.999	0.00105549	325	3.24765e-06	3.25089e-06
		0.9529	2757	4	2753	8	2761	0.0028975	0.00285919		1	325.999	0.000529369	325.999	0.00105874	326	3.24766e-06	3.25089e-06
		0.9526	2758	4	2754	8	2762	0.00289645	0.00285919		1	326.999	0.000530993	326.999	0.00106199	327	3.24767e-06	3.25089e-06
		0.9524	2759	4	2755	8	2763	0.0028954	0.00285919		1	327.999	0.000532618	327.999	0.00106524	328	3.24767e-06	3.25089e-06
		0.9523	2761	4	2757	8	2765	0.00289331	0.00285919		1	328.999	0.000534243	328.999	0.00106849	329	3.24768e-06	3.25089e-06
		0.9517	2762	4	2758	8	2766	0.00289226	0.00285919		1	329.999	0.000535868	329.999	0.00107174	330	3.24769e-06	3.25089e-06
		0.9513	2763	4	2759	8	2767	0.00289122	0.00285919		1	330.999	0.000537493	330.999	0.00107499	331	3.24769e-06	3.25089e-06
		0.9511	2764	4	2760	8	2768	0.00289017	0.00285919		1	331.999	0.000539118	331.999	0.00107824	332	3.2477e-06	3.25089e-06
		0.9509	2767	4	2763	8	2771	0.00288704	0.00285919		1	332.999	0.000540743	332.999	0.00108149	333	3.24771e-06	3.25089e-06
		0.9508	2770	4	2766	8	2774	0.00288392	0.00285919		1	333.999	0.000542368	333.999	0.00108474	334	3.24771e-06	3.25089e-06
		0.9505	2771	4	2767	8	2775	0.00288288	0.00285919		1	334.999	0.000543993	334.999	0.00108799	335	3.24772e-06	3.25089e-06
		0.9498	2773	4	2769	8	2777	0.00288081	0.00285919		1	335.999	0.000545618	335.999	0.00109124	336	3.24773e-06	3.25089e-06
		0.9496	2774	4	2770	8	2778	0.00287977	0.00285919		1	336.999	0.000547243	336.999	0.00109449	337	3.24773e-06	3.25089e-06
		0.9495	2775	4	2771	8	2779	0.00287873	0.00285919		1	337.999	0.000548868	337.999	0.00109774	338	3.24774e-06	3.25089e-06
		0.9491	2776	4	2772	8	2780	0.0028777	0.00285919		1	338.999	0.000550493	338.999	0.00110099	339	3.24775e-06	3.25089e-06
		0.949	2777	4	2773	8	2781	0.00287666	0.00285919		1	339.999	0.000552118	339.999	0.00110424	340	3.24775e-06	3.25089e-06
		0.9488	2778	4	2774	8	2782	0.00287563	0.00285919		1	340.999	0.000553743	340.999	0.00110749	341	3.24776e-06	3.25089e-06
		0.9487	2779	4	2775	8	2783	0.0028746	0.00285919		1	341.999	0.000555368	341.999	0.00111074	342	3.24777e-06	3.25089e-06
		0.9486	2781	4	2777	8	2785	0.00287253	0.00285919		1	342.999	0.000556993	342.999	0.00111399	343	3.24777e-06	3.25089e-06
		0.9485	2782	4	2778	8	2786	0.0028715	0.00285919		1	343.999	0.000558618	343.999	0.00111724	344	3.24778e-06	3.25089e-06
		0.9482	2787	4	2783	8	2791	0.00286636	0.00285919		1	344.999	0.000560243	344.999	0.00112049	345	3.24779e-06	3.25089e-06
		0.948	2788	4	2784	8	2792	0.00286533	0.00285919		1	345.999	0.000561868	345.999	0.00112374	346	3.24779e-06	3.25089e-06
		0.9477	2789	4	2785	8	2793	0.0028643	0.00285919		1	346.999	0.000563493	346.999	0.00112699	347	3.2478e-06	3.25089e-06
		0.9472	2790	4	2786	8	2794	0.00286328	0.00285919		1	347.999	0.000565119	347.999	0.00113024	348	3.24781e-06	3.25089e-06
		0.947	2791	4	2787	8	2795	0.00286225	0.00285919		1	348.999	0.000566744	348.999	0.00113349	349	3.24781e-06	3.25089e-06
		0.9468	2793	4	2789	8	2797	0.00286021	0.00285919		1	349.999	0.000568369	349.999	0.00113674	350	3.24782e-06	3.25089e-06
		0.9465	2794	4	2790	8	2798	0.00285919	0.00285919		1	350.999	0.000569994	350.999	0.00113999	351	3.24783e-06	3.25089e-06
		0.9458	2794	5	2789	10	2799	0.0035727	0.00355999		1	351.999	0.000571619	351.999	0.00114324	352	3.24783e-06	3.25089e-06
		0.9457	2798	5	2793	10	2803	0.00356761	0.00355999		1	352.999	0.000573244	352.999	0.00114649	353	3.24784e-06	3.25089e-06
		0.9453	2800	5	2795	10	2805	0.00356506	0.00355999		1	353.999	0.000574869	353.999	0.00114974	354	3.24785e-06	3.25089e-06
		0.945	2801	5	2796	10	2806	0.00356379	0.00355999		1	354.999	0.000576494	354.999	0.00115299	355	3.24785e-06	3.25089e-06
		0.9446	2802	5	2797	10	2807	0.00356252	0.00355999		1	355.999	0.000578119	355.999	0.00115624	356	3.24786e-06	3.25089e-06
		0.9439	2803	5	2798	10	2808	0.00356125	0.00355999		1	356.999	0.000579745	356.999	0.00115949	357	3.24787e-06	3.25089e-06
		0.9438	2804	5	2799	10	2809	0.00355999	0.00355999		1	357.999	0.00058137	357.999	0.00116274	358	3.24788e-06	3.25089e-06
		0.9437	2804	6	2798	12	2810	0.00427046	0.00424328		1	358.999	0.000582995	358.999	0.00116599	359	3.24788e-06	3.25089e-06
		0.9434	2805	6	2799	12	2811	0.00426894	0.00424328		1	359.999	0.00058462	359.999	0.00116924	360	3.24789e-06	3.25089e-06
		0.9433	2806	6	2800	12	2812	0.00426743	0.00424328		1	360.999	0.000586245	360.999	0.00117249	361	3.2479e-06	3.25089e-06
		0.9426	2808	6	2802	12	2814	0.00426439	0.00424328		1	361.999	0.00058787	361.999	0.00117574	362	3.2479e-06	3.25089e-06
		0.9423	2810	6	2804	12	2816	0.00426136	0.00424328		1	362.999	0.000589495	362.999	0.00117899	363	3.24791e-06	3.25089e-06
		0.9419	2811	6	2805	12	2817	0.00425985	0.00424328		1	363.999	0.000591121	363.999	0.00118224	364	3.24792e-06	3.25089e-06
		0.9414	2812	6	2806	12	2818	0.00425834	0.00424328		1	364.999	0.000592746	364.999	0.00118549	365	3.24792e-06	3.25089e-06
		0.941	2814	6	2808	12	2820	0.00425532	0.00424328		1	365.999	0.000594371	365.999	0.00118874	366	3.24793e-06	3.25089e-06
		0.9407	2815	6	2809	12	2821	0.00425381	0.00424328		1	366.999	0.000595996	366.999	0.00119199	367	3.24794e-06	3.25089e-06
		0.9401	2817	6	2811	12	2823	0.0042508	0.00424328		1	367.999	0.000597621	367.999	0.00119524	368	3.24794e-06	3.25089e-06
		0.94	2818	6	2812	12	2824	0.00424929	0.00424328		1	368.999	0.000599247	368.999	0.00119849	369	3.24795e-06	3.25089e-06
		0.9391	2820	6	2814	12	2826	0.00424628	0.00424328		1	369.999	0.000600872	369.999	0.00120174	370	3.24796e-06	3.25089e-06
		0.9384	2821	6	2815	12	2827	0.00424478	0.00424328		1	370.999	0.000602497	370.999	0.00120499	371	3.24796e-06	3.25089e-06
		0.9382	2822	6	2816	12	2828	0.00424328	0.00424328		1	371.999	0.000604122	371.999	0.00120824	372	3.24797e-06	3.25089e-06
		0.9377	2822	7	2815	14	2829	0.00494875	0.00487296		1	372.999	0.000605748	372.999	0.0012115	373	3.24798e-06	3.25089e-06
		0.9375	2824	7	2817	14	2831	0.00494525	0.00487296		1	373.999	0.000607373	373.999	0.00121475	374	3.24798e-06	3.25089e-06
		0.9371	2825	7	2818	14	2832	0.0049435	0.00487296		1	374.999	0.000608998	374.999	0.001218	375	3.24799e-06	3.25089e-06
		0.9367	2826	7	2819	14	2833	0.00494176	0.00487296		1	375.999	0.000610623	375.999	0.00122125	376	3.248e-06	3.25089e-06
		0.9365	2827	7	2820	14	2834	0.00494001	0.00487296		1	376.999	0.000612249	376.999	0.0012245	377	3.248e-06	3.25089e-06
		0.9358	2828	7	2821	14	2835	0.00493827	0.00487296		1	377.999	0.000613874	377.999	0.00122775	378	3.24801e-06	3.25089e-06
		0.9355	2829	7	2822	14	2836	0.00493653	0.00487296		1	378.999	0.000615499	378.999	0.001231	379	3.24802e-06	3.25089e-06
		0.9349	2830	7	2823	14	2837	0.00493479	0.00487296		1	379.999	0.000617124	379.999	0.00123425	380	3.24802e-06	3.25089e-06
		0.9343	2831	7	2824	14	2838	0.00493305	0.00487296		1	380.999	0.00061875	380.999	0.0012375	381	3.24803e-06	3.25089e-06
		0.934	2832	7	2825	14	2839	0.00493131	0.00487296		1	381.999	0.000620375	381.999	0.00124075	382	3.24804e-06	3.25089e-06
		0.9339	2833	7	2826	14	2840	0.00492958	0.00487296		1	382.999	0.000622	382.999	0.001244	383	3.24804e-06	3.25089e-06
		0.9334	2834	7	2827	14	2841	0.00492784	0.00487296		1	383.999	0.000623626	383.999	0.00124725	384	3.24805e-06	3.25089e-06
		0.9332	2835	7	2828	14	2842	0.00492611	0.00487296		1	384.999	0.000625251	384.999	0.0012505	385	3.24806e-06	3.25089e-06
		0.933	2836	7	2829	14	2843	0.00492438	0.00487296		1	385.999	0.000626876	385.999	0.00125375	386	3.24806e-06	3.25089e-06
		0.9326	2837	7	2830	14	2844	0.00492264	0.00487296		1	386.999	0.000628502	386.999	0.001257	387	3.24807e-06	3.25089e-06
		0.9323	2839	7	2832	14	2846	0.00491918	0.00487296		1	387.999	0.000630127	387.999	0.00126025	388	3.24808e-06	3.25089e-06
		0.9322	2840	7	2833	14	2847	0.00491746	0.00487296		1	388.999	0.000631752	388.999	0.0012635	389	3.24808e-06	3.25089e-06
		0.9311	2841	7	2834	14	2848	0.00491573	0.00487296		1	389.999	0.000633378	389.999	0.00126676	390	3.24809e-06	3.25089e-06
		0.9308	2842	7	2835	14	2849	0.004914	0.00487296		1	390.999	0.000635003	390.999	0.00127001	391	3.2481e-06	3.25089e-06
		0.9304	2843	7	2836	14	2850	0.00491228	0.00487296		1	391.999	0.000636628	391.999	0.00127326	392	3.2481e-06	3.25089e-06
		0.9296	2846	7	2839	14	2853	0.00490712	0.00487296		1	392.999	0.000638254	392.999	0.00127651	393	3.24811e-06	3.25089e-06
		0.9292	2847	7	2840	14	2854	0.0049054	0.00487296		1	393.999	0.000639879	393.999	0.00127976	394	3.24812e-06	3.25089e-06
		0.929	2850	7	2843	14	2857	0.00490025	0.00487296		1	394.999	0.000641505	394.999	0.00128301	395	3.24812e-06	3.25089e-06
		0.9284	2851	7	2844	14	2858	0.00489853	0.00487296		1	395.999	0.00064313	395.999	0.00128626	396	3.24813e-06	3.25089e-06
		0.9277	2852	7	2845	14	2859	0.00489682	0.00487296		1	396.999	0.000644755	396.999	0.00128951	397	3.24814e-06	3.25089e-06
		0.9272	2853	7	2846	14	2860	0.0048951	0.00487296		1	397.999	0.000646381	397.999	0.00129276	398	3.24814e-06	3.25089e-06
		0.927	2854	7	2847	14	2861	0.00489339	0.00487296		1	398.999	0.000648006	398.999	0.00129601	399	3.24815e-06	3.25089e-06
		0.9267	2856	7	2849	14	2863	0.00488998	0.00487296		1	399.999	0.000649632	399.999	0.00129926	400	3.24816e-06	3.25089e-06
		0.9262	2857	7	2850	14	2864	0.00488827	0.00487296		1	400.999	0.000651257	400.999	0.00130251	401	3.24816e-06	3.25089e-06
		0.9261	2858	7	2851	14	2865	0.00488656	0.00487296		1	401.999	0.000652882	401.999	0.00130576	402	3.24817e-06	3.25089e-06
		0.9258	2859	7	2852	14	2866	0.00488486	0.00487296		1	402.999	0.000654508	402.999	0.00130902	403	3.24818e-06	3.25089e-06
		0.9257	2860	7	2853	14	2867	0.00488315	0.00487296		1	403.999	0.000656133	403.999	0.00131227	404	3.24818e-06	3.25089e-06
		0.9252	2861	7	2854	14	2868	0.00488145	0.00487296		1	404.999	0.000657759	404.999	0.00131552	405	3.24819e-06	3.25089e-06
		0.9251	2862	7	2855	14	2869	0.00487975	0.00487296		1	405.999	0.000659384	405.999	0.00131877	406	3.2482e-06	3.25089e-06
		0.9247	2866	7	2859	14	2873	0.00487296	0.00487296		1	406.999	0.00066101	406.999	0.00132202	407	3.2482e-06	3.25089e-06
		0.9246	2866	8	2858	16	2874	0.00556715	0.00547945		1	407.999	0.000662635	407.999	0.00132527	408	3.24821e-06	3.25089e-06
		0.9243	2867	8	2859	16	2875	0.00556522	0.00547945		1	408.999	0.000664261	408.999	0.00132852	409	3.24822e-06	3.25089e-06
		0.9238	2868	8	2860	16	2876	0.00556328	0.00547945		1	409.999	0.000665886	409.999	0.00133177	410	3.24823e-06	3.25089e-06
		0.9232	2869	8	2861	16	2877	0.00556135	0.00547945		1	410.999	0.000667512	410.999	0.00133502	411	3.24823e-06	3.25089e-06
		0.923	2870	8	2862	16	2878	0.00555942	0.00547945		1	411.999	0.000669137	411.999	0.00133827	412	3.24824e-06	3.25089e-06
		0.9227	2871	8	2863	16	2879	0.00555749	0.00547945		1	412.999	0.000670763	412.999	0.00134153	413	3.24825e-06	3.25089e-06
		0.9225	2872	8	2864	16	2880	0.00555556	0.00547945		1	413.999	0.000672388	413.999	0.00134478	414	3.24825e-06	3.25089e-06
		0.9222	2877	8	2869	16	2885	0.00554593	0.00547945		1	414.999	0.000674014	414.999	0.00134803	415	3.24826e-06	3.25089e-06
		0.9208	2878	8	2870	16	2886	0.00554401	0.00547945		1	415.999	0.000675639	415.999	0.00135128	416	3.24827e-06	3.25089e-06
		0.9207	2879	8	2871	16	2887	0.00554209	0.00547945		1	416.999	0.000677265	416.999	0.00135453	417	3.24827e-06	3.25089e-06
		0.9205	2881	8	2873	16	2889	0.00553825	0.00547945		1	417.999	0.00067889	417.999	0.00135778	418	3.24828e-06	3.25089e-06
		0.9198	2882	8	2874	16	2890	0.00553633	0.00547945		1	418.999	0.000680516	418.999	0.00136103	419	3.24829e-06	3.25089e-06
		0.9191	2883	8	2875	16	2891	0.00553442	0.00547945		1	419.999	0.000682141	419.999	0.00136428	420	3.24829e-06	3.25089e-06
		0.9186	2884	8	2876	16	2892	0.0055325	0.00547945		1	420.999	0.000683767	420.999	0.00136753	421	3.2483e-06	3.25089e-06
		0.9177	2885	8	2877	16	2893	0.00553059	0.00547945		1	421.999	0.000685393	421.999	0.00137079	422	3.24831e-06	3.25089e-06
		0.917	2886	8	2878	16	2894	0.00552868	0.00547945		1	422.999	0.000687018	422.999	0.00137404	423	3.24831e-06	3.25089e-06
		0.9164	2887	8	2879	16	2895	0.00552677	0.00547945		1	423.999	0.000688644	423.999	0.00137729	424	3.24832e-06	3.25089e-06
		0.9163	2888	8	2880	16	2896	0.00552486	0.00547945		1	424.999	0.000690269	424.999	0.00138054	425	3.24833e-06	3.25089e-06
		0.9152	2889	8	2881	16	2897	0.00552295	0.00547945		1	425.999	0.000691895	425.999	0.00138379	426	3.24833e-06	3.25089e-06
		0.915	2890	8	2882	16	2898	0.00552105	0.00547945		1	426.999	0.000693521	426.999	0.00138704	427	3.24834e-06	3.25089e-06
		0.9149	2891	8	2883	16	2899	0.00551914	0.00547945		1	427.999	0.000695146	427.999	0.00139029	428	3.24835e-06	3.25089e-06
		0.9148	2893	8	2885	16	2901	0.00551534	0.00547945		1	428.999	0.000696772	428.999	0.00139354	429	3.24835e-06	3.25089e-06
		0.9141	2894	8	2886	16	2902	0.00551344	0.00547945		1	429.999	0.000698397	429.999	0.00139679	430	3.24836e-06	3.25089e-06
		0.914	2895	8	2887	16	2903	0.00551154	0.00547945		1	430.999	0.000700023	430.999	0.00140005	431	3.24837e-06	3.25089e-06
		0.9133	2896	8	2888	16	2904	0.00550964	0.00547945		1	431.999	0.000701649	431.999	0.0014033	432	3.24837e-06	3.25089e-06
		0.9128	2902	8	2894	16	2910	0.00549828	0.00547945		1	432.999	0.000703274	432.999	0.00140655	433	3.24838e-06	3.25089e-06
		0.9118	2903	8	2895	16	2911	0.00549639	0.00547945		1	433.999	0.0007049	433.999	0.0014098	434	3.24839e-06	3.25089e-06
		0.9116	2904	8	2896	16	2912	0.00549451	0.00547945		1	434.999	0.000706526	434.999	0.00141305	435	3.24839e-06	3.25089e-06
		0.9115	2905	8	2897	16	2913	0.00549262	0.00547945		1	435.999	0.000708151	435.999	0.0014163	436	3.2484e-06	3.25089e-06
		0.911	2906	8	2898	16	2914	0.00549073	0.00547945		1	436.999	0.000709777	436.999	0.00141955	437	3.24841e-06	3.25089e-06
		0.9099	2912	8	2904	16	2920	0.00547945	0.00547945		1	437.999	0.000711403	437.999	0.00142281	438	3.24841e-06	3.25089e-06
		0.9096	2912	9	2903	18	2921	0.00616227	0.00606061		1	438.999	0.000713028	438.999	0.00142606	439	3.24842e-06	3.25089e-06
		0.9092	2913	9	2904	18	2922	0.00616016	0.00606061		1	439.999	0.000714654	439.999	0.00142931	440	3.24843e-06	3.25089e-06
		0.9091	2914	9	2905	18	2923	0.00615806	0.00606061		1	440.999	0.00071628	440.999	0.00143256	441	3.24843e-06	3.25089e-06
		0.9087	2915	9	2906	18	2924	0.00615595	0.00606061		1	441.999	0.000717905	441.999	0.00143581	442	3.24844e-06	3.25089e-06
		0.9072	2916	9	2907	18	2925	0.00615385	0.00606061		1	442.999	0.000719531	442.999	0.00143906	443	3.24845e-06	3.25089e-06
		0.9071	2919	9	2910	18	2928	0.00614754	0.00606061		1	443.999	0.000721157	443.999	0.00144231	444	3.24845e-06	3.25089e-06
		0.9066	2920	9	2911	18	2929	0.00614544	0.00606061		1	444.999	0.000722783	444.999	0.00144557	445	3.24846e-06	3.25089e-06
		0.9055	2921	9	2912	18	2930	0.00614334	0.00606061		1	445.999	0.000724408	445.999	0.00144882	446	3.24847e-06	3.25089e-06
		0.9048	2922	9	2913	18	2931	0.00614125	0.00606061		1	446.999	0.000726034	446.999	0.00145207	447	3.24847e-06	3.25089e-06
		0.9045	2923	9	2914	18	2932	0.00613915	0.00606061		1	447.999	0.00072766	447.999	0.00145532	448	3.24848e-06	3.25089e-06
		0.9041	2924	9	2915	18	2933	0.00613706	0.00606061		1	448.999	0.000729285	448.999	0.00145857	449	3.24849e-06	3.25089e-06
		0.904	2925	9	2916	18	2934	0.00613497	0.00606061		1	449.999	0.000730911	449.999	0.00146182	450	3.24849e-06	3.25089e-06
		0.9038	2933	9	2924	18	2942	0.00611829	0.00606061		1	450.999	0.000732537	450.999	0.00146507	451	3.2485e-06	3.25089e-06
		0.9028	2934	9	2925	18	2943	0.00611621	0.00606061		1	451.999	0.000734163	451.999	0.00146833	452	3.24851e-06	3.25089e-06
		0.9027	2935	9	2926	18	2944	0.00611413	0.00606061		1	452.999	0.000735789	452.999	0.00147158	453	3.24851e-06	3.25089e-06
		0.9023	2936	9	2927	18	2945	0.00611205	0.00606061		1	453.999	0.000737414	453.999	0.00147483	454	3.24852e-06	3.25089e-06
		0.9022	2937	9	2928	18	2946	0.00610998	0.00606061		1	454.999	0.00073904	454.999	0.00147808	455	3.24853e-06	3.25089e-06
		0.9014	2938	9	2929	18	2947	0.00610791	0.00606061		1	455.999	0.000740666	455.999	0.00148133	456	3.24853e-06	3.25089e-06
		0.8998	2939	9	2930	18	2948	0.00610583	0.00606061		1	456.999	0.000742292	456.999	0.00148458	457	3.24854e-06	3.25089e-06
		0.8989	2941	9	2932	18	2950	0.00610169	0.00606061		1	457.999	0.000743918	457.999	0.00148784	458	3.24855e-06	3.25089e-06
		0.8987	2942	9	2933	18	2951	0.00609963	0.00606061		1	458.999	0.000745543	458.999	0.00149109	459	3.24856e-06	3.25089e-06
		0.8983	2947	9	2938	18	2956	0.00608931	0.00606061		1	459.999	0.000747169	459.999	0.00149434	460	3.24856e-06	3.25089e-06
		0.898	2948	9	2939	18	2957	0.00608725	0.00606061		1	460.999	0.000748795	460.999	0.00149759	461	3.24857e-06	3.25089e-06
		0.8973	2951	9	2942	18	2960	0.00608108	0.00606061		1	461.999	0.000750421	461.998	0.00150084	462	3.24858e-06	3.25089e-06
		0.8972	2953	9	2944	18	2962	0.00607698	0.00606061		1	462.999	0.000752047	462.998	0.00150409	463	3.24858e-06	3.25089e-06
		0.8971	2954	9	2945	18	2963	0.00607492	0.00606061		1	463.999	0.000753673	463.998	0.00150735	464	3.24859e-06	3.25089e-06
		0.8962	2955	9	2946	18	2964	0.00607287	0.00606061		1	464.999	0.000755298	464.998	0.0015106	465	3.2486e-06	3.25089e-06
		0.8959	2956	9	2947	18	2965	0.00607083	0.00606061		1	465.999	0.000756924	465.998	0.00151385	466	3.2486e-06	3.25089e-06
		0.8954	2957	9	2948	18	2966	0.00606878	0.00606061		1	466.999	0.00075855	466.998	0.0015171	467	3.24861e-06	3.25089e-06
		0.8953	2958	9	2949	18	2967	0.00606673	0.00606061		1	467.999	0.000760176	467.998	0.00152035	468	3.24862e-06	3.25089e-06
		0.8945	2960	9	2951	18	2969	0.00606265	0.00606061		1	468.999	0.000761802	468.998	0.0015236	469	3.24862e-06	3.25089e-06
		0.8938	2961	9	2952	18	2970	0.00606061	0.00606061		1	469.999	0.000763428	469.998	0.00152686	470	3.24863e-06	3.25089e-06
		0.8931	2962	10	2952	20	2972	0.00672948	0.00672721		1	470.999	0.000765054	470.998	0.00153011	471	3.24864e-06	3.25089e-06
		0.893	2963	10	2953	20	2973	0.00672721	0.00672721		1	471.999	0.00076668	471.998	0.00153336	472	3.24864e-06	3.25089e-06
		0.8917	2963	11	2952	22	2974	0.00739744	0.00724638		1	472.999	0.000768306	472.998	0.00153661	473	3.24865e-06	3.25089e-06
		0.8916	2968	11	2957	22	2979	0.00738503	0.00724638		1	473.999	0.000769931	473.998	0.00153986	474	3.24866e-06	3.25089e-06
		0.8902	2969	11	2958	22	2980	0.00738255	0.00724638		1	474.999	0.000771557	474.998	0.00154311	475	3.24866e-06	3.25089e-06
		0.8899	2970	11	2959	22	2981	0.00738007	0.00724638		1	475.999	0.000773183	475.998	0.00154637	476	3.24867e-06	3.25089e-06
		0.8892	2971	11	2960	22	2982	0.0073776	0.00724638		1	476.999	0.000774809	476.998	0.00154962	477	3.24868e-06	3.25089e-06
		0.8887	2972	11	2961	22	2983	0.00737513	0.00724638		1	477.999	0.000776435	477.998	0.00155287	478	3.24868e-06	3.25089e-06
		0.888	2973	11	2962	22	2984	0.00737265	0.00724638		1	478.999	0.000778061	478.998	0.00155612	479	3.24869e-06	3.25089e-06
		0.8872	2974	11	2963	22	2985	0.00737018	0.00724638		1	479.999	0.000779687	479.998	0.00155937	480	3.2487e-06	3.25089e-06
		0.8871	2975	11	2964	22	2986	0.00736772	0.00724638		1	480.999	0.000781313	480.998	0.00156263	481	3.2487e-06	3.25089e-06
		0.8861	2977	11	2966	22	2988	0.00736278	0.00724638		1	481.999	0.000782939	481.998	0.00156588	482	3.24871e-06	3.25089e-06
		0.8842	2979	11	2968	22	2990	0.00735786	0.00724638		1	482.999	0.000784565	482.998	0.00156913	483	3.24872e-06	3.25089e-06
		0.8841	2980	11	2969	22	2991	0.0073554	0.00724638		1	483.999	0.000786191	483.998	0.00157238	484	3.24872e-06	3.25089e-06
		0.8833	2985	11	2974	22	2996	0.00734312	0.00724638		1	484.999	0.000787817	484.998	0.00157563	485	3.24873e-06	3.25089e-06
		0.8822	2987	11	2976	22	2998	0.00733823	0.00724638		1	485.999	0.000789443	485.998	0.00157889	486	3.24874e-06	3.25089e-06
		0.881	2988	11	2977	22	2999	0.00733578	0.00724638		1	486.999	0.000791069	486.998	0.00158214	487	3.24874e-06	3.25089e-06
		0.8803	2989	11	2978	22	3000	0.00733333	0.00724638		1	487.999	0.000792695	487.998	0.00158539	488	3.24875e-06	3.25089e-06
		0.8802	2990	11	2979	22	3001	0.00733089	0.00724638		1	488.999	0.000794321	488.998	0.00158864	489	3.24876e-06	3.25089e-06
		0.8797	2991	11	2980	22	3002	0.00732845	0.00724638		1	489.999	0.000795947	489.998	0.00159189	490	3.24876e-06	3.25089e-06
		0.8794	2995	11	2984	22	3006	0.0073187	0.00724638		1	490.999	0.000797573	490.998	0.00159515	491	3.24877e-06	3.25089e-06
		0.8792	2997	11	2986	22	3008	0.00731383	0.00724638		1	491.999	0.000799199	491.998	0.0015984	492	3.24878e-06	3.25089e-06
		0.8778	2998	11	2987	22	3009	0.0073114	0.00724638		1	492.999	0.000800825	492.998	0.00160165	493	3.24878e-06	3.25089e-06
		0.8774	2999	11	2988	22	3010	0.00730897	0.00724638		1	493.999	0.000802451	493.998	0.0016049	494	3.24879e-06	3.25089e-06
		0.8765	3000	11	2989	22	3011	0.00730654	0.00724638		1	494.999	0.000804077	494.998	0.00160815	495	3.2488e-06	3.25089e-06
		0.8762	3003	11	2992	22	3014	0.00729927	0.00724638		1	495.999	0.000805703	495.998	0.00161141	496	3.2488e-06	3.25089e-06
		0.8753	3004	11	2993	22	3015	0.00729685	0.00724638		1	496.999	0.00080733	496.998	0.00161466	497	3.24881e-06	3.25089e-06
		0.8745	3005	11	2994	22	3016	0.00729443	0.00724638		1	497.999	0.000808956	497.998	0.00161791	498	3.24882e-06	3.25089e-06
		0.8743	3008	11	2997	22	3019	0.00728718	0.00724638		1	498.999	0.000810582	498.998	0.00162116	499	3.24882e-06	3.25089e-06
		0.874	3009	11	2998	22	3020	0.00728477	0.00724638		1	499.999	0.000812208	499.998	0.00162442	500	3.24883e-06	3.25089e-06
		0.8731	3010	11	2999	22	3021	0.00728236	0.00724638		1	500.999	0.000813834	500.998	0.00162767	501	3.24884e-06	3.25089e-06
		0.8725	3011	11	3000	22	3022	0.00727995	0.00724638		1	501.999	0.00081546	501.998	0.00163092	502	3.24884e-06	3.25089e-06
		0.872	3012	11	3001	22	3023	0.00727754	0.00724638		1	502.999	0.000817086	502.998	0.00163417	503	3.24885e-06	3.25089e-06
		0.8712	3014	11	3003	22	3025	0.00727273	0.00724638		1	503.999	0.000818712	503.998	0.00163742	504	3.24886e-06	3.25089e-06
		0.8698	3016	11	3005	22	3027	0.00726792	0.00724638		1	504.999	0.000820338	504.998	0.00164068	505	3.24886e-06	3.25089e-06
		0.8695	3018	11	3007	22	3029	0.00726312	0.00724638		1	505.999	0.000821965	505.998	0.00164393	506	3.24887e-06	3.25089e-06
		0.8687	3020	11	3009	22	3031	0.00725833	0.00724638		1	506.999	0.000823591	506.998	0.00164718	507	3.24888e-06	3.25089e-06
		0.868	3021	11	3010	22	3032	0.00725594	0.00724638		1	507.999	0.000825217	507.998	0.00165043	508	3.24889e-06	3.25089e-06
		0.8677	3023	11	3012	22	3034	0.00725115	0.00724638		1	508.999	0.000826843	508.998	0.00165369	509	3.24889e-06	3.25089e-06
		0.8668	3024	11	3013	22	3035	0.00724876	0.00724638		1	509.999	0.000828469	509.998	0.00165694	510	3.2489e-06	3.25089e-06
		0.8665	3025	11	3014	22	3036	0.00724638	0.00724638		1	510.999	0.000830095	510.998	0.00166019	511	3.24891e-06	3.25089e-06
		0.8662	3025	12	3013	24	3037	0.00790254	0.00784827		1	511.999	0.000831721	511.998	0.00166344	512	3.24891e-06	3.25089e-06
		0.866	3028	12	3016	24	3040	0.00789474	0.00784827		1	512.999	0.000833348	512.998	0.0016667	513	3.24892e-06	3.25089e-06
		0.8655	3031	12	3019	24	3043	0.00788695	0.00784827		1	513.999	0.000834974	513.998	0.00166995	514	3.24893e-06	3.25089e-06
		0.8647	3032	12	3020	24	3044	0.00788436	0.00784827		1	514.999	0.0008366	514.998	0.0016732	515	3.24893e-06	3.25089e-06
		0.8642	3033	12	3021	24	3045	0.00788177	0.00784827		1	515.999	0.000838226	515.998	0.00167645	516	3.24894e-06	3.25089e-06
		0.8632	3035	12	3023	24	3047	0.0078766	0.00784827		1	516.999	0.000839852	516.998	0.0016797	517	3.24895e-06	3.25089e-06
		0.8625	3037	12	3025	24	3049	0.00787143	0.00784827		1	517.999	0.000841479	517.998	0.00168296	518	3.24895e-06	3.25089e-06
		0.8624	3038	12	3026	24	3050	0.00786885	0.00784827		1	518.999	0.000843105	518.998	0.00168621	519	3.24896e-06	3.25089e-06
		0.8607	3039	12	3027	24	3051	0.00786627	0.00784827		1	519.999	0.000844731	519.998	0.00168946	520	3.24897e-06	3.25089e-06
		0.8592	3040	12	3028	24	3052	0.0078637	0.00784827		1	520.999	0.000846357	520.998	0.00169271	521	3.24897e-06	3.25089e-06
		0.8591	3042	12	3030	24	3054	0.00785855	0.00784827		1	521.999	0.000847984	521.998	0.00169597	522	3.24898e-06	3.25089e-06
		0.8587	3043	12	3031	24	3055	0.00785597	0.00784827		1	522.999	0.00084961	522.998	0.00169922	523	3.24899e-06	3.25089e-06
		0.858	3044	12	3032	24	3056	0.0078534	0.00784827		1	523.999	0.000851236	523.998	0.00170247	524	3.24899e-06	3.25089e-06
		0.8579	3045	12	3033	24	3057	0.00785083	0.00784827		1	524.999	0.000852862	524.998	0.00170572	525	3.249e-06	3.25089e-06
		0.8575	3046	12	3034	24	3058	0.00784827	0.00784827		1	525.999	0.000854489	525.998	0.00170898	526	3.24901e-06	3.25089e-06
		0.857	3046	13	3033	26	3059	0.00849951	0.00846906		1	526.999	0.000856115	526.998	0.00171223	527	3.24901e-06	3.25089e-06
		0.8567	3047	13	3034	26	3060	0.00849673	0.00846906		1	527.999	0.000857741	527.998	0.00171548	528	3.24902e-06	3.25089e-06
		0.8557	3048	13	3035	26	3061	0.00849396	0.00846906		1	528.999	0.000859368	528.998	0.00171874	529	3.24903e-06	3.25089e-06
		0.8545	3049	13	3036	26	3062	0.00849118	0.00846906		1	529.999	0.000860994	529.998	0.00172199	530	3.24903e-06	3.25089e-06
		0.854	3050	13	3037	26	3063	0.00848841	0.00846906		1	530.999	0.00086262	530.998	0.00172524	531	3.24904e-06	3.25089e-06
		0.8535	3051	13	3038	26	3064	0.00848564	0.00846906		1	531.999	0.000864246	531.998	0.00172849	532	3.24905e-06	3.25089e-06
		0.8533	3052	13	3039	26	3065	0.00848287	0.00846906		1	532.999	0.000865873	532.998	0.00173175	533	3.24905e-06	3.25089e-06
		0.852	3053	13	3040	26	3066	0.0084801	0.00846906		1	533.999	0.000867499	533.998	0.001735	534	3.24906e-06	3.25089e-06
		0.8517	3054	13	3041	26	3067	0.00847734	0.00846906		1	534.999	0.000869125	534.998	0.00173825	535	3.24907e-06	3.25089e-06
		0.8514	3055	13	3042	26	3068	0.00847458	0.00846906		1	535.999	0.000870752	535.998	0.0017415	536	3.24907e-06	3.25089e-06
		0.8513	3056	13	3043	26	3069	0.00847181	0.00846906		1	536.999	0.000872378	536.998	0.00174476	537	3.24908e-06	3.25089e-06
		0.8494	3057	13	3044	26	3070	0.00846906	0.00846906		1	537.999	0.000874004	537.998	0.00174801	538	3.24909e-06	3.25089e-06
		0.8492	3057	14	3043	28	3071	0.00911755	0.00908206		1	538.999	0.000875631	538.998	0.00175126	539	3.24909e-06	3.25089e-06
		0.8488	3058	14	3044	28	3072	0.00911458	0.00908206		1	539.999	0.000877257	539.998	0.00175451	540	3.2491e-06	3.25089e-06
		0.8485	3059	14	3045	28	3073	0.00911162	0.00908206		1	540.999	0.000878884	540.998	0.00175777	541	3.24911e-06	3.25089e-06
		0.8474	3061	14	3047	28	3075	0.00910569	0.00908206		1	541.999	0.00088051	541.998	0.00176102	542	3.24911e-06	3.25089e-06
		0.8468	3063	14	3049	28	3077	0.00909977	0.00908206		1	542.999	0.000882136	542.998	0.00176427	543	3.24912e-06	3.25089e-06
		0.8455	3064	14	3050	28	3078	0.00909682	0.00908206		1	543.999	0.000883763	543.998	0.00176753	544	3.24913e-06	3.25089e-06
		0.8443	3065	14	3051	28	3079	0.00909386	0.00908206		1	544.999	0.000885389	544.998	0.00177078	545	3.24913e-06	3.25089e-06
		0.8435	3067	14	3053	28	3081	0.00908796	0.00908206		1	545.999	0.000887016	545.998	0.00177403	546	3.24914e-06	3.25089e-06
		0.8415	3068	14	3054	28	3082	0.00908501	0.00908206		1	546.999	0.000888642	546.998	0.00177728	547	3.24915e-06	3.25089e-06
		0.84	3069	14	3055	28	3083	0.00908206	0.00908206		1	547.999	0.000890268	547.998	0.00178054	548	3.24915e-06	3.25089e-06
		0.8395	3069	15	3054	30	3084	0.00972763	0.00966495		1	548.999	0.000891895	548.998	0.00178379	549	3.24916e-06	3.25089e-06
		0.8393	3070	15	3055	30	3085	0.00972447	0.00966495		1	549.999	0.000893521	549.998	0.00178704	550	3.24917e-06	3.25089e-06
		0.8387	3071	15	3056	30	3086	0.00972132	0.00966495		1	550.999	0.000895148	550.998	0.0017903	551	3.24917e-06	3.25089e-06
		0.8376	3072	15	3057	30	3087	0.00971817	0.00966495		1	551.999	0.000896774	551.998	0.00179355	552	3.24918e-06	3.25089e-06
		0.8375	3073	15	3058	30	3088	0.00971503	0.00966495		1	552.999	0.000898401	552.998	0.0017968	553	3.24919e-06	3.25089e-06
		0.8371	3074	15	3059	30	3089	0.00971188	0.00966495		1	553.999	0.000900027	553.998	0.00180005	554	3.2492e-06	3.25089e-06
		0.8362	3075	15	3060	30	3090	0.00970874	0.00966495		1	554.999	0.000901654	554.998	0.00180331	555	3.2492e-06	3.25089e-06
		0.8359	3076	15	3061	30	3091	0.0097056	0.00966495		1	555.999	0.00090328	555.998	0.00180656	556	3.24921e-06	3.25089e-06
		0.8353	3077	15	3062	30	3092	0.00970246	0.00966495		1	556.999	0.000904906	556.998	0.00180981	557	3.24922e-06	3.25089e-06
		0.8341	3078	15	3063	30	3093	0.00969932	0.00966495		1	557.999	0.000906533	557.998	0.00181307	558	3.24922e-06	3.25089e-06
		0.8336	3080	15	3065	30	3095	0.00969305	0.00966495		1	558.999	0.000908159	558.998	0.00181632	559	3.24923e-06	3.25089e-06
		0.8333	3081	15	3066	30	3096	0.00968992	0.00966495		1	559.999	0.000909786	559.998	0.00181957	560	3.24924e-06	3.25089e-06
		0.8314	3082	15	3067	30	3097	0.00968679	0.00966495		1	560.999	0.000911412	560.998	0.00182282	561	3.24924e-06	3.25089e-06
		0.8294	3086	15	3071	30	3101	0.0096743	0.00966495		1	561.999	0.000913039	561.998	0.00182608	562	3.24925e-06	3.25089e-06
		0.8291	3087	15	3072	30	3102	0.00967118	0.00966495		1	562.999	0.000914666	562.998	0.00182933	563	3.24926e-06	3.25089e-06
		0.8288	3088	15	3073	30	3103	0.00966806	0.00966495		1	563.999	0.000916292	563.998	0.00183258	564	3.24926e-06	3.25089e-06
		0.8284	3089	15	3074	30	3104	0.00966495	0.00966495		1	564.999	0.000917919	564.998	0.00183584	565	3.24927e-06	3.25089e-06
		0.8283	3089	16	3073	32	3105	0.010306	0.0102828		1	565.999	0.000919545	565.998	0.00183909	566	3.24928e-06	3.25089e-06
		0.8273	3096	16	3080	32	3112	0.0102828	0.0102828		1	566.999	0.000921172	566.998	0.00184234	567	3.24928e-06	3.25089e-06
		0.8268	3102	17	3085	34	3119	0.0109009	0.0108939		1	567.999	0.000922798	567.998	0.0018456	568	3.24929e-06	3.25089e-06
		0.8267	3103	17	3086	34	3120	0.0108974	0.0108939		1	568.999	0.000924425	568.998	0.00184885	569	3.2493e-06	3.25089e-06
		0.8261	3104	17	3087	34	3121	0.0108939	0.0108939		1	569.999	0.000926051	569.998	0.0018521	570	3.2493e-06	3.25089e-06
		0.8248	3104	18	3086	36	3122	0.0115311	0.0115053		1	570.999	0.000927678	570.998	0.00185536	571	3.24931e-06	3.25089e-06
		0.8244	3106	18	3088	36	3124	0.0115237	0.0115053		1	571.999	0.000929305	571.998	0.00185861	572	3.24932e-06	3.25089e-06
		0.8234	3107	18	3089	36	3125	0.01152	0.0115053		1	572.999	0.000930931	572.998	0.00186186	573	3.24932e-06	3.25089e-06
		0.823	3108	18	3090	36	3126	0.0115163	0.0115053		1	573.999	0.000932558	573.998	0.00186512	574	3.24933e-06	3.25089e-06
		0.8226	3111	18	3093	36	3129	0.0115053	0.0115053		1	574.999	0.000934184	574.998	0.00186837	575	3.24934e-06	3.25089e-06
		0.8224	3111	19	3092	38	3130	0.0121406	0.0121251		1	575.999	0.000935811	575.998	0.00187162	576	3.24934e-06	3.25089e-06
		0.8217	3112	19	3093	38	3131	0.0121367	0.0121251		1	576.999	0.000937438	576.998	0.00187488	577	3.24935e-06	3.25089e-06
		0.8209	3114	19	3095	38	3133	0.0121289	0.0121251		1	577.999	0.000939064	577.998	0.00187813	578	3.24936e-06	3.25089e-06
		0.8206	3115	19	3096	38	3134	0.0121251	0.0121251		1	578.999	0.000940691	578.998	0.00188138	579	3.24936e-06	3.25089e-06
		0.8204	3116	20	3096	40	3136	0.0127551	0.0127267		1	579.999	0.000942318	579.998	0.00188464	580	3.24937e-06	3.25089e-06
		0.8201	3117	20	3097	40	3137	0.012751	0.0127267		1	580.999	0.000943944	580.998	0.00188789	581	3.24938e-06	3.25089e-06
		0.818	3118	20	3098	40	3138	0.012747	0.0127267		1	581.999	0.000945571	581.998	0.00189114	582	3.24938e-06	3.25089e-06
		0.8178	3119	20	3099	40	3139	0.0127429	0.0127267		1	582.999	0.000947198	582.998	0.0018944	583	3.24939e-06	3.25089e-06
		0.8176	3120	20	3100	40	3140	0.0127389	0.0127267		1	583.999	0.000948824	583.998	0.00189765	584	3.2494e-06	3.25089e-06
		0.8165	3121	20	3101	40	3141	0.0127348	0.0127267		1	584.999	0.000950451	584.998	0.0019009	585	3.2494e-06	3.25089e-06
		0.8162	3123	20	3103	40	3143	0.0127267	0.0127267		1	585.999	0.000952078	585.998	0.00190416	586	3.24941e-06	3.25089e-06
		0.8159	3123	21	3102	42	3144	0.0133588	0.0133164		1	586.999	0.000953704	586.998	0.00190741	587	3.24942e-06	3.25089e-06
		0.8139	3124	21	3103	42	3145	0.0133545	0.0133164		1	587.999	0.000955331	587.998	0.00191066	588	3.24943e-06	3.25089e-06
		0.8134	3125	21	3104	42	3146	0.0133503	0.0133164		1	588.999	0.000956958	588.998	0.00191392	589	3.24943e-06	3.25089e-06
		0.8121	3126	21	3105	42	3147	0.013346	0.0133164		1	589.999	0.000958584	589.998	0.00191717	590	3.24944e-06	3.25089e-06
		0.812	3128	21	3107	42	3149	0.0133376	0.0133164		1	590.999	0.000960211	590.998	0.00192042	591	3.24945e-06	3.25089e-06
		0.8113	3129	21	3108	42	3150	0.0133333	0.0133164		1	591.999	0.000961838	591.998	0.00192368	592	3.24945e-06	3.25089e-06
		0.809	3133	21	3112	42	3154	0.0133164	0.0133164		1	592.999	0.000963465	592.998	0.00192693	593	3.24946e-06	3.25089e-06
		0.8085	3141	22	3119	44	3163	0.0139108	0.0139021		1	593.999	0.000965091	593.998	0.00193018	594	3.24947e-06	3.25089e-06
		0.8084	3142	22	3120	44	3164	0.0139064	0.0139021		1	594.999	0.000966718	594.998	0.00193344	595	3.24947e-06	3.25089e-06
		0.8078	3143	22	3121	44	3165	0.0139021	0.0139021		1	595.999	0.000968345	595.998	0.00193669	596	3.24948e-06	3.25089e-06
		0.8066	3143	23	3120	46	3166	0.0145294	0.0144973		1	596.999	0.000969972	596.998	0.00193994	597	3.24949e-06	3.25089e-06
		0.8064	3145	23	3122	46	3168	0.0145202	0.0144973		1	597.999	0.000971599	597.998	0.0019432	598	3.24949e-06	3.25089e-06
		0.806	3146	23	3123	46	3169	0.0145156	0.0144973		1	598.999	0.000973225	598.998	0.00194645	599	3.2495e-06	3.25089e-06
		0.8052	3149	23	3126	46	3172	0.0145019	0.0144973		1	599.999	0.000974852	599.998	0.0019497	600	3.24951e-06	3.25089e-06
		0.8044	3150	23	3127	46	3173	0.0144973	0.0144973		1	600.999	0.000976479	600.998	0.00195296	601	3.24951e-06	3.25089e-06
		0.8034	3150	24	3126	48	3174	0.0151229	0.0150517		1	601.999	0.000978106	601.998	0.00195621	602	3.24952e-06	3.25089e-06
		0.8019	3151	24	3127	48	3175	0.0151181	0.0150517		1	602.999	0.000979733	602.998	0.00195947	603	3.24953e-06	3.25089e-06
		0.8005	3152	24	3128	48	3176	0.0151134	0.0150517		1	603.999	0.000981359	603.998	0.00196272	604	3.24953e-06	3.25089e-06
		0.7998	3153	24	3129	48	3177	0.0151086	0.0150517		1	604.999	0.000982986	604.998	0.00196597	605	3.24954e-06	3.25089e-06
		0.7995	3154	24	3130	48	3178	0.0151038	0.0150517		1	605.999	0.000984613	605.998	0.00196923	606	3.24955e-06	3.25089e-06
		0.799	3155	24	3131	48	3179	0.0150991	0.0150517		1	606.999	0.00098624	606.998	0.00197248	607	3.24956e-06	3.25089e-06
		0.7981	3158	24	3134	48	3182	0.0150849	0.0150517		1	607.999	0.000987867	607.998	0.00197573	608	3.24956e-06	3.25089e-06
		0.7975	3159	24	3135	48	3183	0.0150801	0.0150517		1	608.999	0.000989494	608.998	0.00197899	609	3.24957e-06	3.25089e-06
		0.7971	3160	24	3136	48	3184	0.0150754	0.0150517		1	609.999	0.000991121	609.998	0.00198224	610	3.24958e-06	3.25089e-06
		0.796	3161	24	3137	48	3185	0.0150706	0.0150517		1	610.999	0.000992748	610.998	0.0019855	611	3.24958e-06	3.25089e-06
		0.7947	3162	24	3138	48	3186	0.0150659	0.0150517		1	611.999	0.000994374	611.998	0.00198875	612	3.24959e-06	3.25089e-06
		0.7946	3163	24	3139	48	3187	0.0150612	0.0150517		1	612.999	0.000996001	612.998	0.001992	613	3.2496e-06	3.25089e-06
		0.7944	3164	24	3140	48	3188	0.0150565	0.0150517		1	613.999	0.000997628	613.998	0.00199526	614	3.2496e-06	3.25089e-06
		0.7938	3165	24	3141	48	3189	0.0150517	0.0150517		1	614.999	0.000999255	614.998	0.00199851	615	3.24961e-06	3.25089e-06
		0.7922	3165	25	3140	50	3190	0.015674	0.0154655		1	615.999	0.00100088	615.998	0.00200176	616	3.24962e-06	3.25089e-06
		0.7904	3166	25	3141	50	3191	0.0156691	0.0154655		1	616.999	0.00100251	616.998	0.00200502	617	3.24962e-06	3.25089e-06
		0.7883	3167	25	3142	50	3192	0.0156642	0.0154655		1	617.999	0.00100414	617.998	0.00200827	618	3.24963e-06	3.25089e-06
		0.7854	3168	25	3143	50	3193	0.0156593	0.0154655		1	618.999	0.00100576	618.998	0.00201153	619	3.24964e-06	3.25089e-06
		0.7851	3169	25	3144	50	3194	0.0156544	0.0154655		1	619.999	0.00100739	619.998	0.00201478	620	3.24965e-06	3.25089e-06
		0.7846	3171	25	3146	50	3196	0.0156446	0.0154655		1	620.999	0.00100902	620.998	0.00201803	621	3.24965e-06	3.25089e-06
		0.7832	3172	25	3147	50	3197	0.0156397	0.0154655		1	621.999	0.00101064	621.998	0.00202129	622	3.24966e-06	3.25089e-06
		0.7827	3173	25	3148	50	3198	0.0156348	0.0154655		1	622.999	0.00101227	622.998	0.00202454	623	3.24967e-06	3.25089e-06
		0.782	3174	25	3149	50	3199	0.0156299	0.0154655		1	623.999	0.0010139	623.998	0.0020278	624	3.24967e-06	3.25089e-06
		0.7812	3176	25	3151	50	3201	0.0156201	0.0154655		1	624.999	0.00101553	624.998	0.00203105	625	3.24968e-06	3.25089e-06
		0.7807	3177	25	3152	50	3202	0.0156152	0.0154655		1	625.999	0.00101715	625.998	0.0020343	626	3.24969e-06	3.25089e-06
		0.7788	3178	25	3153	50	3203	0.0156104	0.0154655		1	626.999	0.00101878	626.998	0.00203756	627	3.24969e-06	3.25089e-06
		0.7769	3179	25	3154	50	3204	0.0156055	0.0154655		1	627.999	0.00102041	627.998	0.00204081	628	3.2497e-06	3.25089e-06
		0.7765	3183	25	3158	50	3208	0.015586	0.0154655		1	628.999	0.00102203	628.998	0.00204407	629	3.24971e-06	3.25089e-06
		0.7761	3184	25	3159	50	3209	0.0155812	0.0154655		1	629.999	0.00102366	629.998	0.00204732	630	3.24972e-06	3.25089e-06
		0.7757	3185	25	3160	50	3210	0.0155763	0.0154655		1	630.999	0.00102529	630.998	0.00205058	631	3.24972e-06	3.25089e-06
		0.7744	3186	25	3161	50	3211	0.0155715	0.0154655		1	631.999	0.00102691	631.998	0.00205383	632	3.24973e-06	3.25089e-06
		0.7743	3189	25	3164	50	3214	0.0155569	0.0154655		1	632.999	0.00102854	632.998	0.00205708	633	3.24974e-06	3.25089e-06
		0.7713	3192	25	3167	50	3217	0.0155424	0.0154655		1	633.999	0.00103017	633.998	0.00206034	634	3.24974e-06	3.25089e-06
		0.7709	3195	25	3170	50	3220	0.015528	0.0154655		1	634.999	0.0010318	634.998	0.00206359	635	3.24975e-06	3.25089e-06
		0.7703	3198	25	3173	50	3223	0.0155135	0.0154655		1	635.999	0.00103342	635.998	0.00206685	636	3.24976e-06	3.25089e-06
		0.7692	3199	25	3174	50	3224	0.0155087	0.0154655		1	636.999	0.00103505	636.998	0.0020701	637	3.24977e-06	3.25089e-06
		0.7684	3200	25	3175	50	3225	0.0155039	0.0154655		1	637.999	0.00103668	637.998	0.00207336	638	3.24977e-06	3.25089e-06
		0.7665	3201	25	3176	50	3226	0.0154991	0.0154655		1	638.999	0.0010383	638.998	0.00207661	639	3.24978e-06	3.25089e-06
		0.7664	3203	25	3178	50	3228	0.0154895	0.0154655		1	639.999	0.00103993	639.998	0.00207986	640	3.24979e-06	3.25089e-06
		0.7639	3206	25	3181	50	3231	0.0154751	0.0154655		1	640.999	0.00104156	640.998	0.00208312	641	3.2498e-06	3.25089e-06
		0.7637	3207	25	3182	50	3232	0.0154703	0.0154655		1	641.999	0.00104319	641.998	0.00208637	642	3.2498e-06	3.25089e-06
		0.7635	3208	25	3183	50	3233	0.0154655	0.0154655		1	642.999	0.00104481	642.998	0.00208963	643	3.24981e-06	3.25089e-06
		0.7626	3208	26	3182	52	3234	0.0160792	0.0160494		1	643.999	0.00104644	643.998	0.00209288	644	3.24982e-06	3.25089e-06
		0.761	3210	26	3184	52	3236	0.0160692	0.0160494		1	644.999	0.00104807	644.998	0.00209614	645	3.24982e-06	3.25089e-06
		0.7593	3212	26	3186	52	3238	0.0160593	0.0160494		1	645.999	0.0010497	645.998	0.00209939	646	3.24983e-06	3.25089e-06
		0.7589	3213	26	3187	52	3239	0.0160543	0.0160494		1	646.999	0.00105132	646.998	0.00210265	647	3.24984e-06	3.25089e-06
		0.7575	3214	26	3188	52	3240	0.0160494	0.0160494		1	647.999	0.00105295	647.998	0.0021059	648	3.24985e-06	3.25089e-06
		0.7573	3214	27	3187	54	3241	0.0166615	0.0166615		1	648.999	0.00105458	648.998	0.00210916	649	3.24985e-06	3.25089e-06
		0.7565	3214	28	3186	56	3242	0.0172733	0.0171832		1	649.999	0.00105621	649.998	0.00211241	650	3.24986e-06	3.25089e-06
		0.756	3215	28	3187	56	3243	0.017268	0.0171832		1	650.999	0.00105783	650.998	0.00211566	651	3.24987e-06	3.25089e-06
		0.7555	3216	28	3188	56	3244	0.0172626	0.0171832		1	651.999	0.00105946	651.998	0.00211892	652	3.24988e-06	3.25089e-06
		0.7552	3217	28	3189	56	3245	0.0172573	0.0171832		1	652.999	0.00106109	652.998	0.00212217	653	3.24988e-06	3.25089e-06
		0.7527	3218	28	3190	56	3246	0.017252	0.0171832		1	653.999	0.00106271	653.998	0.00212543	654	3.24989e-06	3.25089e-06
		0.7526	3219	28	3191	56	3247	0.0172467	0.0171832		1	654.999	0.00106434	654.998	0.00212868	655	3.2499e-06	3.25089e-06
		0.751	3220	28	3192	56	3248	0.0172414	0.0171832		1	655.999	0.00106597	655.998	0.00213194	656	3.24991e-06	3.25089e-06
		0.7499	3221	28	3193	56	3249	0.0172361	0.0171832		1	656.999	0.0010676	656.998	0.00213519	657	3.24992e-06	3.25089e-06
		0.7492	3222	28	3194	56	3250	0.0172308	0.0171832		1	657.999	0.00106922	657.998	0.00213845	658	3.24992e-06	3.25089e-06
		0.748	3226	28	3198	56	3254	0.0172096	0.0171832		1	658.999	0.00107085	658.998	0.0021417	659	3.24993e-06	3.25089e-06
		0.7475	3227	28	3199	56	3255	0.0172043	0.0171832		1	659.999	0.00107248	659.998	0.00214496	660	3.24994e-06	3.25089e-06
		0.7471	3228	28	3200	56	3256	0.017199	0.0171832		1	660.999	0.00107411	660.998	0.00214821	661	3.24995e-06	3.25089e-06
		0.7459	3229	28	3201	56	3257	0.0171937	0.0171832		1	661.999	0.00107573	661.998	0.00215147	662	3.24995e-06	3.25089e-06
		0.7458	3230	28	3202	56	3258	0.0171885	0.0171832		1	662.999	0.00107736	662.998	0.00215472	663	3.24996e-06	3.25089e-06
		0.7445	3231	28	3203	56	3259	0.0171832	0.0171832		1	663.999	0.00107899	663.998	0.00215798	664	3.24997e-06	3.25089e-06
		0.7443	3231	29	3202	58	3260	0.0177914	0.0177099		1	664.999	0.00108062	664.998	0.00216124	665	3.24998e-06	3.25089e-06
		0.7423	3232	29	3203	58	3261	0.017786	0.0177099		1	665.999	0.00108225	665.998	0.00216449	666	3.24999e-06	3.25089e-06
		0.7414	3233	29	3204	58	3262	0.0177805	0.0177099		1	666.999	0.00108387	666.998	0.00216775	667	3.24999e-06	3.25089e-06
		0.7413	3238	29	3209	58	3267	0.0177533	0.0177099		1	667.999	0.0010855	667.998	0.002171	668	3.25e-06	3.25089e-06
		0.7408	3240	29	3211	58	3269	0.0177424	0.0177099		1	668.999	0.00108713	668.998	0.00217426	669	3.25001e-06	3.25089e-06
		0.7399	3241	29	3212	58	3270	0.017737	0.0177099		1	669.999	0.00108876	669.998	0.00217751	670	3.25002e-06	3.25089e-06
		0.7386	3242	29	3213	58	3271	0.0177316	0.0177099		1	670.999	0.00109038	670.998	0.00218077	671	3.25003e-06	3.25089e-06
		0.7378	3243	29	3214	58	3272	0.0177262	0.0177099		1	671.999	0.00109201	671.998	0.00218402	672	3.25004e-06	3.25089e-06
		0.7374	3244	29	3215	58	3273	0.0177207	0.0177099		1	672.999	0.00109364	672.998	0.00218728	673	3.25004e-06	3.25089e-06
		0.7364	3245	29	3216	58	3274	0.0177153	0.0177099		1	673.999	0.00109527	673.998	0.00219054	674	3.25005e-06	3.25089e-06
		0.7361	3246	29	3217	58	3275	0.0177099	0.0177099		1	674.999	0.0010969	674.998	0.00219379	675	3.25006e-06	3.25089e-06
		0.7357	3246	30	3216	60	3276	0.018315	0.0182648		1	675.999	0.00109852	675.998	0.00219705	676	3.25007e-06	3.25089e-06
		0.7354	3247	30	3217	60	3277	0.0183094	0.0182648		1	676.999	0.00110015	676.998	0.0022003	677	3.25008e-06	3.25089e-06
		0.7336	3249	30	3219	60	3279	0.0182983	0.0182648		1	677.999	0.00110178	677.998	0.00220356	678	3.25009e-06	3.25089e-06
		0.7332	3252	30	3222	60	3282	0.0182815	0.0182648		1	678.999	0.00110341	678.998	0.00220681	679	3.2501e-06	3.25089e-06
		0.7328	3253	30	3223	60	3283	0.018276	0.0182648		1	679.999	0.00110504	679.998	0.00221007	680	3.2501e-06	3.25089e-06
		0.7323	3254	30	3224	60	3284	0.0182704	0.0182648		1	680.999	0.00110666	680.998	0.00221333	681	3.25011e-06	3.25089e-06
		0.7319	3255	30	3225	60	3285	0.0182648	0.0182648		1	681.999	0.00110829	681.998	0.00221658	682	3.25012e-06	3.25089e-06
		0.7311	3255	31	3224	62	3286	0.0188679	0.0188622		1	682.999	0.00110992	682.998	0.00221984	683	3.25013e-06	3.25089e-06
		0.7306	3256	31	3225	62	3287	0.0188622	0.0188622		1	683.999	0.00111155	683.998	0.0022231	684	3.25014e-06	3.25089e-06
		0.7298	3256	32	3224	64	3288	0.0194647	0.0194352		1	684.999	0.00111318	684.998	0.00222635	685	3.25015e-06	3.25089e-06
		0.7292	3257	32	3225	64	3289	0.0194588	0.0194352		1	685.999	0.0011148	685.998	0.00222961	686	3.25016e-06	3.25089e-06
		0.7284	3258	32	3226	64	3290	0.0194529	0.0194352		1	686.999	0.00111643	686.998	0.00223287	687	3.25017e-06	3.25089e-06
		0.7272	3259	32	3227	64	3291	0.019447	0.0194352		1	687.999	0.00111806	687.998	0.00223612	688	3.25018e-06	3.25089e-06
		0.7269	3260	32	3228	64	3292	0.0194411	0.0194352		1	688.999	0.00111969	688.998	0.00223938	689	3.25019e-06	3.25089e-06
		0.7256	3261	32	3229	64	3293	0.0194352	0.0194352		1	689.999	0.00112132	689.998	0.00224264	690	3.2502e-06	3.25089e-06
		0.7255	3261	33	3228	66	3294	0.0200364	0.0199697		1	690.999	0.00112295	690.998	0.00224589	691	3.25021e-06	3.25089e-06
		0.7248	3262	33	3229	66	3295	0.0200303	0.0199697		1	691.999	0.00112457	691.998	0.00224915	692	3.25022e-06	3.25089e-06
		0.724	3263	33	3230	66	3296	0.0200243	0.0199697		1	692.999	0.0011262	692.998	0.00225241	693	3.25023e-06	3.25089e-06
		0.7231	3267	33	3234	66	3300	0.02	0.0199697		1	693.999	0.00112783	693.998	0.00225566	694	3.25024e-06	3.25089e-06
		0.7221	3272	33	3239	66	3305	0.0199697	0.0199697		1	694.999	0.00112946	694.998	0.00225892	695	3.25025e-06	3.25089e-06
		0.7213	3272	34	3238	68	3306	0.0205687	0.020519		1	695.999	0.00113109	695.998	0.00226218	696	3.25026e-06	3.25089e-06
		0.721	3273	34	3239	68	3307	0.0205624	0.020519		1	696.999	0.00113272	696.998	0.00226544	697	3.25027e-06	3.25089e-06
		0.7206	3274	34	3240	68	3308	0.0205562	0.020519		1	697.999	0.00113435	697.998	0.00226869	698	3.25028e-06	3.25089e-06
		0.7203	3275	34	3241	68	3309	0.02055	0.020519		1	698.999	0.00113598	698.998	0.00227195	699	3.25029e-06	3.25089e-06
		0.7189	3280	34	3246	68	3314	0.020519	0.020519		1	699.999	0.0011376	699.998	0.00227521	700	3.2503e-06	3.25089e-06
		0.7186	3280	35	3245	70	3315	0.0211161	0.0209644		1	700.999	0.00113923	700.998	0.00227847	701	3.25031e-06	3.25089e-06
		0.7183	3282	35	3247	70	3317	0.0211034	0.0209644		1	701.999	0.00114086	701.998	0.00228172	702	3.25032e-06	3.25089e-06
		0.7177	3285	35	3250	70	3320	0.0210843	0.0209644		1	702.999	0.00114249	702.998	0.00228498	703	3.25033e-06	3.25089e-06
		0.7175	3286	35	3251	70	3321	0.021078	0.0209644		1	703.999	0.00114412	703.998	0.00228824	704	3.25034e-06	3.25089e-06
		0.7156	3287	35	3252	70	3322	0.0210716	0.0209644		1	704.999	0.00114575	704.998	0.0022915	705	3.25035e-06	3.25089e-06
		0.715	3288	35	3253	70	3323	0.0210653	0.0209644		1	705.999	0.00114738	705.998	0.00229476	706	3.25036e-06	3.25089e-06
		0.7148	3289	35	3254	70	3324	0.021059	0.0209644		1	706.999	0.00114901	706.998	0.00229802	707	3.25038e-06	3.25089e-06
		0.7145	3290	35	3255	70	3325	0.0210526	0.0209644		1	707.999	0.00115064	707.998	0.00230127	708	3.25039e-06	3.25089e-06
		0.7141	3291	35	3256	70	3326	0.0210463	0.0209644		1	708.999	0.00115227	708.998	0.00230453	709	3.2504e-06	3.25089e-06
		0.7131	3292	35	3257	70	3327	0.02104	0.0209644		1	709.999	0.0011539	709.998	0.00230779	710	3.25041e-06	3.25089e-06
		0.7127	3293	35	3258	70	3328	0.0210337	0.0209644		1	710.999	0.00115553	710.998	0.00231105	711	3.25042e-06	3.25089e-06
		0.7107	3295	35	3260	70	3330	0.021021	0.0209644		1	711.999	0.00115715	711.998	0.00231431	712	3.25043e-06	3.25089e-06
		0.7105	3296	35	3261	70	3331	0.0210147	0.0209644		1	712.999	0.00115878	712.998	0.00231757	713	3.25045e-06	3.25089e-06
		0.71	3299	35	3264	70	3334	0.0209958	0.0209644		1	713.999	0.00116041	713.998	0.00232083	714	3.25046e-06	3.25089e-06
		0.7081	3301	35	3266	70	3336	0.0209832	0.0209644		1	714.999	0.00116204	714.998	0.00232409	715	3.25047e-06	3.25089e-06
		0.7069	3303	35	3268	70	3338	0.0209706	0.0209644		1	715.999	0.00116367	715.998	0.00232735	716	3.25049e-06	3.25089e-06
		0.7065	3304	35	3269	70	3339	0.0209644	0.0209644		1	716.999	0.0011653	716.998	0.00233061	717	3.2505e-06	3.25089e-06
		0.7038	3305	36	3269	72	3341	0.0215504	0.0213904		1	717.999	0.00116693	717.998	0.00233387	718	3.25051e-06	3.25089e-06
		0.7033	3306	36	3270	72	3342	0.021544	0.0213904		1	718.999	0.00116856	718.998	0.00233713	719	3.25053e-06	3.25089e-06
		0.7031	3310	36	3274	72	3346	0.0215182	0.0213904		1	719.999	0.00117019	719.998	0.00234039	720	3.25054e-06	3.25089e-06
		0.7021	3311	36	3275	72	3347	0.0215118	0.0213904		1	720.999	0.00117182	720.998	0.00234365	721	3.25055e-06	3.25089e-06
		0.7009	3312	36	3276	72	3348	0.0215054	0.0213904		1	721.999	0.00117345	721.998	0.00234691	722	3.25057e-06	3.25089e-06
		0.6997	3315	36	3279	72	3351	0.0214861	0.0213904		1	722.999	0.00117509	722.998	0.00235017	723	3.25058e-06	3.25089e-06
		0.6996	3316	36	3280	72	3352	0.0214797	0.0213904		1	723.999	0.00117672	723.998	0.00235343	724	3.2506e-06	3.25089e-06
		0.6982	3318	36	3282	72	3354	0.0214669	0.0213904		1	724.999	0.00117835	724.998	0.00235669	725	3.25061e-06	3.25089e-06
		0.6969	3321	36	3285	72	3357	0.0214477	0.0213904		1	725.999	0.00117998	725.998	0.00235995	726	3.25063e-06	3.25089e-06
		0.6966	3322	36	3286	72	3358	0.0214413	0.0213904		1	726.999	0.00118161	726.998	0.00236322	727	3.25064e-06	3.25089e-06
		0.6958	3323	36	3287	72	3359	0.021435	0.0213904		1	727.999	0.00118324	727.998	0.00236648	728	3.25066e-06	3.25089e-06
		0.6955	3324	36	3288	72	3360	0.0214286	0.0213904		1	728.999	0.00118487	728.998	0.00236974	729	3.25067e-06	3.25089e-06
		0.6933	3328	36	3292	72	3364	0.0214031	0.0213904		1	729.999	0.0011865	729.998	0.002373	730	3.25069e-06	3.25089e-06
		0.6927	3329	36	3293	72	3365	0.0213967	0.0213904		1	730.999	0.00118813	730.998	0.00237626	731	3.2507e-06	3.25089e-06
		0.6923	3330	36	3294	72	3366	0.0213904	0.0213904		1	731.999	0.00118976	731.998	0.00237953	732	3.25072e-06	3.25089e-06
		0.6917	3330	37	3293	74	3367	0.021978	0.0216058		1	732.999	0.00119139	732.998	0.00238279	733	3.25074e-06	3.25089e-06
		0.6904	3331	37	3294	74	3368	0.0219715	0.0216058		1	733.999	0.00119303	733.998	0.00238605	734	3.25075e-06	3.25089e-06
		0.6899	3332	37	3295	74	3369	0.021965	0.0216058		1	734.999	0.00119466	734.998	0.00238932	735	3.25077e-06	3.25089e-06
		0.6891	3334	37	3297	74	3371	0.0219519	0.0216058		1	735.999	0.00119629	735.998	0.00239258	736	3.25079e-06	3.25089e-06
		0.6886	3336	37	3299	74	3373	0.0219389	0.0216058		1	736.999	0.00119792	736.998	0.00239584	737	3.25081e-06	3.25089e-06
		0.6879	3338	37	3301	74	3375	0.0219259	0.0216058		1	737.999	0.00119955	737.998	0.00239911	738	3.25082e-06	3.25089e-06
		0.6849	3339	37	3302	74	3376	0.0219194	0.0216058		1	738.999	0.00120119	738.998	0.00240237	739	3.25084e-06	3.25089e-06
		0.6841	3341	37	3304	74	3378	0.0219065	0.0216058		1	739.999	0.00120282	739.998	0.00240564	740	3.25086e-06	3.25089e-06
		0.6838	3344	37	3307	74	3381	0.021887	0.0216058		1	740.999	0.00120445	740.998	0.0024089	741	3.25088e-06	3.25089e-06
		0.6836	3345	37	3308	74	3382	0.0218805	0.0216058		1	741.999	0.00120608	741.998	0.00241217	742	3.2509e-06	3.25089e-06
		0.6826	3346	37	3309	74	3383	0.0218741	0.0216058		1	742.999	0.00120772	742.998	0.00241543	743	3.25092e-06	3.25089e-06
		0.6814	3347	37	3310	74	3384	0.0218676	0.0216058		1	743.999	0.00120935	743.998	0.0024187	744	3.25094e-06	3.25089e-06
		0.6812	3348	37	3311	74	3385	0.0218612	0.0216058		1	744.999	0.00121098	744.998	0.00242196	745	3.25096e-06	3.25089e-06
		0.6803	3350	37	3313	74	3387	0.0218482	0.0216058		1	745.999	0.00121262	745.998	0.00242523	746	3.25098e-06	3.25089e-06
		0.6794	3351	37	3314	74	3388	0.0218418	0.0216058		1	746.999	0.00121425	746.998	0.0024285	747	3.251e-06	3.25089e-06
		0.6781	3352	37	3315	74	3389	0.0218353	0.0216058		1	747.999	0.00121588	747.998	0.00243176	748	3.25102e-06	3.25089e-06
		0.6777	3354	37	3317	74	3391	0.0218225	0.0216058		1	748.999	0.00121752	748.998	0.00243503	749	3.25104e-06	3.25089e-06
		0.6775	3355	37	3318	74	3392	0.021816	0.0216058		1	749.999	0.00121915	749.998	0.0024383	750	3.25107e-06	3.25089e-06
		0.6765	3356	37	3319	74	3393	0.0218096	0.0216058		1	750.999	0.00122078	750.998	0.00244157	751	3.25109e-06	3.25089e-06
		0.6764	3357	37	3320	74	3394	0.0218032	0.0216058		1	751.999	0.00122242	751.998	0.00244484	752	3.25111e-06	3.25089e-06
		0.6759	3358	37	3321	74	3395	0.0217968	0.0216058		1	752.999	0.00122405	752.998	0.0024481	753	3.25114e-06	3.25089e-06
		0.6757	3359	37	3322	74	3396	0.0217903	0.0216058		1	753.999	0.00122569	753.998	0.00245137	754	3.25116e-06	3.25089e-06
		0.6738	3362	37	3325	74	3399	0.0217711	0.0216058		1	754.999	0.00122732	754.998	0.00245464	755	3.25118e-06	3.25089e-06
		0.6727	3365	37	3328	74	3402	0.0217519	0.0216058		1	755.999	0.00122896	755.998	0.00245791	756	3.25121e-06	3.25089e-06
		0.6717	3366	37	3329	74	3403	0.0217455	0.0216058		1	756.999	0.00123059	756.998	0.00246118	757	3.25123e-06	3.25089e-06
		0.6701	3368	37	3331	74	3405	0.0217327	0.0216058		1	757.999	0.00123223	757.998	0.00246445	758	3.25126e-06	3.25089e-06
		0.67	3370	37	3333	74	3407	0.02172	0.0216058		1	758.999	0.00123386	758.998	0.00246773	759	3.25129e-06	3.25089e-06
		0.6699	3371	37	3334	74	3408	0.0217136	0.0216058		1	759.999	0.0012355	759.998	0.002471	760	3.25131e-06	3.25089e-06
		0.6693	3372	37	3335	74	3409	0.0217072	0.0216058		1	760.999	0.00123713	760.998	0.00247427	761	3.25134e-06	3.25089e-06
		0.6689	3373	37	3336	74	3410	0.0217009	0.0216058		1	761.999	0.00123877	761.998	0.00247754	762	3.25137e-06	3.25089e-06
		0.6673	3374	37	3337	74	3411	0.0216945	0.0216058		1	762.999	0.00124041	762.998	0.00248081	763	3.2514e-06	3.25089e-06
		0.6669	3375	37	3338	74	3412	0.0216882	0.0216058		1	763.999	0.00124204	763.998	0.00248409	764	3.25142e-06	3.25089e-06
		0.6667	3377	37	3340	74	3414	0.0216755	0.0216058		1	764.999	0.00124368	764.998	0.00248736	765	3.25145e-06	3.25089e-06
		0.6652	3378	37	3341	74	3415	0.0216691	0.0216058		1	765.999	0.00124532	765.998	0.00249064	766	3.25148e-06	3.25089e-06
		0.6648	3379	37	3342	74	3416	0.0216628	0.0216058		1	766.999	0.00124696	766.998	0.00249391	767	3.25151e-06	3.25089e-06
		0.6646	3382	37	3345	74	3419	0.0216438	0.0216058		1	767.999	0.00124859	767.998	0.00249719	768	3.25155e-06	3.25089e-06
		0.6626	3383	37	3346	74	3420	0.0216374	0.0216058		1	768.999	0.00125023	768.997	0.00250046	769	3.25158e-06	3.25089e-06
		0.6624	3384	37	3347	74	3421	0.0216311	0.0216058		1	769.999	0.00125187	769.997	0.00250374	770	3.25161e-06	3.25089e-06
		0.6622	3385	37	3348	74	3422	0.0216248	0.0216058		1	770.999	0.00125351	770.997	0.00250702	771	3.25164e-06	3.25089e-06
		0.6614	3386	37	3349	74	3423	0.0216185	0.0216058		1	771.999	0.00125515	771.997	0.00251029	772	3.25168e-06	3.25089e-06
		0.6604	3387	37	3350	74	3424	0.0216121	0.0216058		1	772.999	0.00125679	772.997	0.00251357	773	3.25171e-06	3.25089e-06
		0.6594	3388	37	3351	74	3425	0.0216058	0.0216058		1	773.999	0.00125843	773.997	0.00251685	774	3.25175e-06	3.25089e-06
		0.6584	3388	38	3350	76	3426	0.0221833	0.0221639		1	774.999	0.00126007	774.997	0.00252013	775	3.25178e-06	3.25089e-06
		0.6576	3391	38	3353	76	3429	0.0221639	0.0221639		1	775.999	0.00126171	775.997	0.00252341	776	3.25182e-06	3.25089e-06
		0.6575	3391	39	3352	78	3430	0.0227405	0.022714		1	776.999	0.00126335	776.997	0.00252669	777	3.25185e-06	3.25089e-06
		0.6573	3392	39	3353	78	3431	0.0227339	0.022714		1	777.999	0.00126499	777.997	0.00252997	778	3.25189e-06	3.25089e-06
		0.6551	3393	39	3354	78	3432	0.0227273	0.022714		1	778.999	0.00126663	778.997	0.00253325	779	3.25193e-06	3.25089e-06
		0.655	3394	39	3355	78	3433	0.0227207	0.022714		1	779.999	0.00126827	779.997	0.00253654	780	3.25197e-06	3.25089e-06
		0.6549	3395	39	3356	78	3434	0.022714	0.022714		1	780.999	0.00126991	780.997	0.00253982	781	3.25201e-06	3.25089e-06
		0.6539	3395	40	3355	80	3435	0.0232897	0.0232491		1	781.999	0.00127155	781.997	0.0025431	782	3.25205e-06	3.25089e-06
		0.6529	3396	40	3356	80	3436	0.0232829	0.0232491		1	782.999	0.00127319	782.997	0.00254639	783	3.25209e-06	3.25089e-06
		0.6525	3397	40	3357	80	3437	0.0232761	0.0232491		1	783.999	0.00127484	783.997	0.00254967	784	3.25214e-06	3.25089e-06
		0.6518	3398	40	3358	80	3438	0.0232693	0.0232491		1	784.999	0.00127648	784.997	0.00255296	785	3.25218e-06	3.25089e-06
		0.6485	3399	40	3359	80	3439	0.0232626	0.0232491		1	785.999	0.00127812	785.997	0.00255625	786	3.25222e-06	3.25089e-06
		0.6483	3400	40	3360	80	3440	0.0232558	0.0232491		1	786.999	0.00127977	786.997	0.00255954	787	3.25227e-06	3.25089e-06
		0.6476	3401	40	3361	80	3441	0.0232491	0.0232491		1	787.999	0.00128141	787.997	0.00256282	788	3.25232e-06	3.25089e-06
		0.6474	3401	41	3360	82	3442	0.0238234	0.0238095		1	788.999	0.00128306	788.997	0.00256611	789	3.25236e-06	3.25089e-06
		0.6467	3402	41	3361	82	3443	0.0238164	0.0238095		1	789.999	0.0012847	789.997	0.0025694	790	3.25241e-06	3.25089e-06
		0.6452	3403	41	3362	82	3444	0.0238095	0.0238095		1	790.999	0.00128635	790.997	0.0025727	791	3.25246e-06	3.25089e-06
		0.6437	3403	42	3361	84	3445	0.0243832	0.0242494		1	791.999	0.00128799	791.997	0.00257599	792	3.25251e-06	3.25089e-06
		0.6408	3406	42	3364	84	3448	0.0243619	0.0242494		1	792.999	0.00128964	792.997	0.00257928	793	3.25256e-06	3.25089e-06
		0.6401	3407	42	3365	84	3449	0.0243549	0.0242494		1	793.999	0.00129129	793.997	0.00258257	794	3.25261e-06	3.25089e-06
		0.64	3409	42	3367	84	3451	0.0243408	0.0242494		1	794.999	0.00129293	794.997	0.00258587	795	3.25267e-06	3.25089e-06
		0.6391	3410	42	3368	84	3452	0.0243337	0.0242494		1	795.999	0.00129458	795.997	0.00258917	796	3.25272e-06	3.25089e-06
		0.6388	3411	42	3369	84	3453	0.0243267	0.0242494		1	796.999	0.00129623	796.997	0.00259246	797	3.25278e-06	3.25089e-06
		0.6385	3412	42	3370	84	3454	0.0243196	0.0242494		1	797.999	0.00129788	797.997	0.00259576	798	3.25283e-06	3.25089e-06
		0.6369	3413	42	3371	84	3455	0.0243126	0.0242494		1	798.999	0.00129953	798.997	0.00259906	799	3.25289e-06	3.25089e-06
		0.6364	3416	42	3374	84	3458	0.0242915	0.0242494		1	799.999	0.00130118	799.997	0.00260236	800	3.25295e-06	3.25089e-06
		0.6351	3417	42	3375	84	3459	0.0242845	0.0242494		1	800.999	0.00130283	800.997	0.00260566	801	3.25301e-06	3.25089e-06
		0.6349	3418	42	3376	84	3460	0.0242775	0.0242494		1	801.999	0.00130448	801.997	0.00260896	802	3.25307e-06	3.25089e-06
		0.6346	3419	42	3377	84	3461	0.0242704	0.0242494		1	802.999	0.00130613	802.997	0.00261226	803	3.25313e-06	3.25089e-06
		0.634	3420	42	3378	84	3462	0.0242634	0.0242494		1	803.999	0.00130778	803.997	0.00261557	804	3.25319e-06	3.25089e-06
		0.6326	3421	42	3379	84	3463	0.0242564	0.0242494		1	804.999	0.00130944	804.997	0.00261887	805	3.25326e-06	3.25089e-06
		0.6324	3422	42	3380	84	3464	0.0242494	0.0242494		1	805.999	0.00131109	805.997	0.00262218	806	3.25333e-06	3.25089e-06
		0.6319	3422	43	3379	86	3465	0.0248196	0.0246277		0.9999	806.999	0.00131274	806.997	0.00262549	807	3.25339e-06	3.46993e-06
		0.6315	3423	43	3380	86	3466	0.0248125	0.0246277		0.9999	807.999	0.0013144	807.997	0.0026288	808	3.25346e-06	3.46993e-06
		0.6306	3425	43	3382	86	3468	0.0247982	0.0246277		0.9999	808.999	0.00131605	808.997	0.00263211	809	3.25353e-06	3.46993e-06
		0.6305	3428	43	3385	86	3471	0.0247767	0.0246277		0.9999	809.999	0.00131771	809.997	0.00263542	810	3.2536e-06	3.46993e-06
		0.6301	3429	43	3386	86	3472	0.0247696	0.0246277		0.9999	810.999	0.00131937	810.997	0.00263873	811	3.25368e-06	3.46993e-06
		0.629	3430	43	3387	86	3473	0.0247625	0.0246277		0.9999	811.999	0.00132102	811.997	0.00264205	812	3.25375e-06	3.46993e-06
		0.6285	3431	43	3388	86	3474	0.0247553	0.0246277		0.9999	812.999	0.00132268	812.997	0.00264536	813	3.25383e-06	3.46993e-06
		0.6256	3432	43	3389	86	3475	0.0247482	0.0246277		0.9999	813.999	0.00132434	813.997	0.00264868	814	3.25391e-06	3.46993e-06
		0.6252	3433	43	3390	86	3476	0.0247411	0.0246277		0.9999	814.999	0.001326	814.997	0.002652	815	3.25398e-06	3.46993e-06
		0.6251	3434	43	3391	86	3477	0.024734	0.0246277		0.9999	815.999	0.00132766	815.997	0.00265532	816	3.25406e-06	3.46993e-06
		0.6242	3435	43	3392	86	3478	0.0247269	0.0246277		0.9999	816.999	0.00132932	816.997	0.00265864	817	3.25415e-06	3.46993e-06
		0.6239	3436	43	3393	86	3479	0.0247197	0.0246277		0.9999	817.999	0.00133098	817.997	0.00266196	818	3.25423e-06	3.46993e-06
		0.6231	3437	43	3394	86	3480	0.0247126	0.0246277		0.9999	818.999	0.00133264	818.997	0.00266529	819	3.25432e-06	3.46993e-06
		0.6215	3438	43	3395	86	3481	0.0247055	0.0246277		0.9999	819.999	0.00133431	819.997	0.00266861	820	3.2544e-06	3.46993e-06
		0.6213	3439	43	3396	86	3482	0.0246984	0.0246277		0.9999	820.999	0.00133597	820.997	0.00267194	821	3.25449e-06	3.46993e-06
		0.6212	3440	43	3397	86	3483	0.0246914	0.0246277		0.9999	821.999	0.00133763	821.997	0.00267527	822	3.25458e-06	3.46993e-06
		0.6202	3442	43	3399	86	3485	0.0246772	0.0246277		0.9999	822.999	0.0013393	822.997	0.0026786	823	3.25468e-06	3.46993e-06
		0.619	3446	43	3403	86	3489	0.0246489	0.0246277		0.9999	823.999	0.00134097	823.997	0.00268193	824	3.25477e-06	3.46993e-06
		0.6185	3447	43	3404	86	3490	0.0246418	0.0246277		0.9999	824.999	0.00134263	824.997	0.00268527	825	3.25487e-06	3.46993e-06
		0.6184	3448	43	3405	86	3491	0.0246348	0.0246277		0.9999	825.999	0.0013443	825.997	0.0026886	826	3.25497e-06	3.46993e-06
		0.6182	3449	43	3406	86	3492	0.0246277	0.0246277		0.9999	826.999	0.00134597	826.997	0.00269194	827	3.25507e-06	3.46993e-06
		0.6177	3449	44	3405	88	3493	0.0251932	0.0251932		0.9999	827.999	0.00134764	827.997	0.00269528	828	3.25517e-06	3.46993e-06
		0.6173	3449	45	3404	90	3494	0.0257584	0.0257437		0.9999	828.999	0.00134931	828.997	0.00269862	829	3.25527e-06	3.46993e-06
		0.6172	3451	45	3406	90	3496	0.0257437	0.0257437		0.9999	829.999	0.00135098	829.997	0.00270197	830	3.25538e-06	3.46993e-06
		0.6168	3451	46	3405	92	3497	0.0263083	0.0262857		0.9999	830.999	0.00135266	830.997	0.00270531	831	3.25549e-06	3.46993e-06
		0.615	3452	46	3406	92	3498	0.0263007	0.0262857		0.9999	831.999	0.00135433	831.997	0.00270866	832	3.2556e-06	3.46993e-06
		0.6141	3453	46	3407	92	3499	0.0262932	0.0262857		0.9999	832.999	0.001356	832.997	0.00271201	833	3.25571e-06	3.46993e-06
		0.6128	3454	46	3408	92	3500	0.0262857	0.0262857		0.9999	833.999	0.00135768	833.997	0.00271536	834	3.25583e-06	3.46993e-06
		0.6125	3454	47	3407	94	3501	0.0268495	0.0268418		0.9999	834.999	0.00135936	834.997	0.00271871	835	3.25594e-06	3.46993e-06
		0.6117	3455	47	3408	94	3502	0.0268418	0.0268418		0.9999	835.999	0.00136103	835.997	0.00272207	836	3.25606e-06	3.46993e-06
		0.6109	3455	48	3407	96	3503	0.0274051	0.0273426		0.9999	836.999	0.00136271	836.997	0.00272543	837	3.25619e-06	3.46993e-06
		0.6102	3456	48	3408	96	3504	0.0273973	0.0273426		0.9999	837.999	0.00136439	837.997	0.00272879	838	3.25631e-06	3.46993e-06
		0.6091	3457	48	3409	96	3505	0.0273894	0.0273426		0.9999	838.999	0.00136608	838.997	0.00273215	839	3.25644e-06	3.46993e-06
		0.6081	3458	48	3410	96	3506	0.0273816	0.0273426		0.9999	839.999	0.00136776	839.997	0.00273552	840	3.25657e-06	3.46993e-06
		0.6079	3459	48	3411	96	3507	0.0273738	0.0273426		0.9999	840.999	0.00136944	840.997	0.00273888	841	3.2567e-06	3.46993e-06
		0.6065	3461	48	3413	96	3509	0.0273582	0.0273426		0.9999	841.999	0.00137113	841.997	0.00274225	842	3.25683e-06	3.46993e-06
		0.606	3462	48	3414	96	3510	0.0273504	0.0273426		0.9999	842.999	0.00137281	842.997	0.00274562	843	3.25697e-06	3.46993e-06
		0.6055	3463	48	3415	96	3511	0.0273426	0.0273426		0.9999	843.999	0.0013745	843.997	0.002749	844	3.25711e-06	3.46993e-06
		0.605	3463	49	3414	98	3512	0.0279043	0.0278805		0.9999	844.999	0.00137619	844.997	0.00275238	845	3.25725e-06	3.46993e-06
		0.6049	3464	49	3415	98	3513	0.0278964	0.0278805		0.9999	845.999	0.00137788	845.997	0.00275576	846	3.2574e-06	3.46993e-06
		0.6047	3465	49	3416	98	3514	0.0278884	0.0278805		0.9999	846.999	0.00137957	846.997	0.00275914	847	3.25754e-06	3.46993e-06
		0.6038	3466	49	3417	98	3515	0.0278805	0.0278805		0.9999	847.999	0.00138126	847.997	0.00276252	848	3.25769e-06	3.46993e-06
		0.6035	3466	50	3416	100	3516	0.0284414	0.0283768		0.9999	848.999	0.00138296	848.997	0.00276591	849	3.25785e-06	3.46993e-06
		0.6028	3467	50	3417	100	3517	0.0284333	0.0283768		0.9999	849.999	0.00138465	849.997	0.0027693	850	3.258e-06	3.46993e-06
		0.6018	3468	50	3418	100	3518	0.0284252	0.0283768		0.9999	850.999	0.00138635	850.997	0.0027727	851	3.25816e-06	3.46993e-06
		0.6017	3472	50	3422	100	3522	0.028393	0.0283768		0.9999	851.999	0.00138805	851.997	0.00277609	852	3.25833e-06	3.46993e-06
		0.5993	3474	50	3424	100	3524	0.0283768	0.0283768		0.9999	852.999	0.00138975	852.997	0.00277949	853	3.25849e-06	3.46993e-06
		0.5981	3475	51	3424	102	3526	0.028928	0.0288462		0.9999	853.999	0.00139145	853.997	0.0027829	854	3.25866e-06	3.46993e-06
		0.5966	3477	51	3426	102	3528	0.0289116	0.0288462		0.9999	854.999	0.00139315	854.997	0.0027863	855	3.25883e-06	3.46993e-06
		0.5954	3478	51	3427	102	3529	0.0289034	0.0288462		0.9999	855.999	0.00139486	855.997	0.00278971	856	3.25901e-06	3.46993e-06
		0.595	3479	51	3428	102	3530	0.0288952	0.0288462		0.9999	856.999	0.00139656	856.997	0.00279312	857	3.25919e-06	3.46993e-06
		0.5945	3480	51	3429	102	3531	0.028887	0.0288462		0.9999	857.999	0.00139827	857.997	0.00279654	858	3.25937e-06	3.46993e-06
		0.5939	3481	51	3430	102	3532	0.0288788	0.0288462		0.9999	858.999	0.00139998	858.997	0.00279996	859	3.25955e-06	3.46993e-06
		0.593	3482	51	3431	102	3533	0.0288706	0.0288462		0.9999	859.999	0.00140169	859.997	0.00280338	860	3.25974e-06	3.46993e-06
		0.5915	3483	51	3432	102	3534	0.0288625	0.0288462		0.9999	860.999	0.0014034	860.997	0.0028068	861	3.25994e-06	3.46993e-06
		0.5913	3484	51	3433	102	3535	0.0288543	0.0288462		0.9999	861.999	0.00140512	861.997	0.00281023	862	3.26013e-06	3.46993e-06
		0.5904	3485	51	3434	102	3536	0.0288462	0.0288462		0.9999	862.999	0.00140683	862.997	0.00281367	863	3.26033e-06	3.46993e-06
		0.5889	3485	52	3433	104	3537	0.0294034	0.0294034		0.9999	863.999	0.00140855	863.997	0.0028171	864	3.26054e-06	3.46993e-06
		0.5883	3485	53	3432	106	3538	0.0299604	0.0299435		0.9999	864.999	0.00141027	864.997	0.00282054	865	3.26074e-06	3.46993e-06
		0.588	3486	53	3433	106	3539	0.029952	0.0299435		0.9999	865.999	0.00141199	865.997	0.00282399	866	3.26095e-06	3.46993e-06
		0.5879	3487	53	3434	106	3540	0.0299435	0.0299435		0.9999	866.999	0.00141372	866.997	0.00282743	867	3.26117e-06	3.46993e-06
		0.5874	3487	54	3433	108	3541	0.0304999	0.0304999		0.9999	867.999	0.00141544	867.997	0.00283089	868	3.26139e-06	3.46993e-06
		0.5867	3487	55	3432	110	3542	0.0310559	0.0310559		0.9999	868.999	0.00141717	868.997	0.00283434	869	3.26161e-06	3.46993e-06
		0.5851	3487	56	3431	112	3543	0.0316116	0.0315315		0.9999	869.999	0.0014189	869.997	0.0028378	870	3.26184e-06	3.46993e-06
		0.5845	3488	56	3432	112	3544	0.0316027	0.0315315		0.9999	870.999	0.00142063	870.997	0.00284126	871	3.26207e-06	3.46993e-06
		0.5843	3489	56	3433	112	3545	0.0315938	0.0315315		0.9999	871.999	0.00142237	871.997	0.00284473	872	3.26231e-06	3.46993e-06
		0.584	3490	56	3434	112	3546	0.0315849	0.0315315		0.9999	872.999	0.0014241	872.997	0.0028482	873	3.26255e-06	3.46993e-06
		0.5836	3491	56	3435	112	3547	0.031576	0.0315315		0.9999	873.999	0.00142584	873.997	0.00285168	874	3.26279e-06	3.46993e-06
		0.5807	3492	56	3436	112	3548	0.0315671	0.0315315		0.9999	874.999	0.00142758	874.997	0.00285516	875	3.26304e-06	3.46993e-06
		0.5798	3493	56	3437	112	3549	0.0315582	0.0315315		0.9999	875.999	0.00142932	875.997	0.00285865	876	3.26329e-06	3.46993e-06
		0.5794	3494	56	3438	112	3550	0.0315493	0.0315315		0.9999	876.999	0.00143107	876.997	0.00286214	877	3.26355e-06	3.46993e-06
		0.5788	3495	56	3439	112	3551	0.0315404	0.0315315		0.9999	877.999	0.00143282	877.997	0.00286563	878	3.26382e-06	3.46993e-06
		0.5786	3496	56	3440	112	3552	0.0315315	0.0315315		0.9999	878.999	0.00143457	878.997	0.00286913	879	3.26408e-06	3.46993e-06
		0.5776	3496	57	3439	114	3553	0.0320856	0.0319776		0.9999	879.999	0.00143632	879.997	0.00287263	880	3.26436e-06	3.46993e-06
		0.5775	3497	57	3440	114	3554	0.0320765	0.0319776		0.9999	880.999	0.00143807	880.997	0.00287614	881	3.26463e-06	3.46993e-06
		0.5771	3498	57	3441	114	3555	0.0320675	0.0319776		0.9999	881.999	0.00143983	881.997	0.00287966	882	3.26492e-06	3.46993e-06
		0.577	3499	57	3442	114	3556	0.0320585	0.0319776		0.9999	882.999	0.00144159	882.997	0.00288318	883	3.26521e-06	3.46993e-06
		0.5763	3502	57	3445	114	3559	0.0320315	0.0319776		0.9999	883.999	0.00144335	883.997	0.0028867	884	3.2655e-06	3.46993e-06
		0.5749	3503	57	3446	114	3560	0.0320225	0.0319776		0.9999	884.999	0.00144512	884.997	0.00289023	885	3.2658e-06	3.46993e-06
		0.5727	3506	57	3449	114	3563	0.0319955	0.0319776		0.9999	885.999	0.00144688	885.997	0.00289377	886	3.2661e-06	3.46993e-06
		0.5716	3508	57	3451	114	3565	0.0319776	0.0319776		0.9999	886.999	0.00144865	886.997	0.00289731	887	3.26641e-06	3.46993e-06
		0.5708	3509	58	3451	116	3567	0.0325203	0.0324022		0.9999	887.999	0.00145043	887.997	0.00290085	888	3.26672e-06	3.46993e-06
		0.5706	3510	58	3452	116	3568	0.0325112	0.0324022		0.9999	888.999	0.0014522	888.997	0.0029044	889	3.26704e-06	3.46993e-06
		0.5695	3513	58	3455	116	3571	0.0324839	0.0324022		0.9999	889.999	0.00145398	889.997	0.00290796	890	3.26737e-06	3.46993e-06
		0.5691	3515	58	3457	116	3573	0.0324657	0.0324022		0.9999	890.999	0.00145576	890.997	0.00291152	891	3.2677e-06	3.46993e-06
		0.5684	3516	58	3458	116	3574	0.0324566	0.0324022		0.9999	891.999	0.00145755	891.997	0.00291509	892	3.26804e-06	3.46993e-06
		0.5674	3518	58	3460	116	3576	0.0324385	0.0324022		0.9999	892.999	0.00145933	892.997	0.00291867	893	3.26838e-06	3.46993e-06
		0.5668	3519	58	3461	116	3577	0.0324294	0.0324022		0.9999	893.999	0.00146112	893.997	0.00292225	894	3.26873e-06	3.46993e-06
		0.5667	3520	58	3462	116	3578	0.0324203	0.0324022		0.9999	894.999	0.00146292	894.997	0.00292584	895	3.26909e-06	3.46993e-06
		0.5663	3521	58	3463	116	3579	0.0324113	0.0324022		0.9999	895.999	0.00146471	895.997	0.00292943	896	3.26945e-06	3.46993e-06
		0.5662	3522	58	3464	116	3580	0.0324022	0.0324022		0.9999	896.999	0.00146651	896.997	0.00293303	897	3.26982e-06	3.46993e-06
		0.5661	3522	59	3463	118	3581	0.0329517	0.0327232		0.9999	897.999	0.00146832	897.997	0.00293664	898	3.2702e-06	3.46993e-06
		0.5657	3523	59	3464	118	3582	0.0329425	0.0327232		0.9999	898.999	0.00147012	898.997	0.00294025	899	3.27058e-06	3.46993e-06
		0.564	3524	59	3465	118	3583	0.0329333	0.0327232		0.9999	899.999	0.00147193	899.997	0.00294387	900	3.27097e-06	3.46993e-06
		0.5636	3525	59	3466	118	3584	0.0329241	0.0327232		0.9999	900.999	0.00147375	900.997	0.0029475	901	3.27136e-06	3.46993e-06
		0.5626	3526	59	3467	118	3585	0.0329149	0.0327232		0.9999	901.999	0.00147556	901.997	0.00295113	902	3.27176e-06	3.46993e-06
		0.5622	3527	59	3468	118	3586	0.0329057	0.0327232		0.9999	902.999	0.00147739	902.997	0.00295477	903	3.27217e-06	3.46993e-06
		0.5609	3530	59	3471	118	3589	0.0328782	0.0327232		0.9999	903.999	0.00147921	903.997	0.00295842	904	3.27259e-06	3.46993e-06
		0.5606	3531	59	3472	118	3590	0.0328691	0.0327232		0.9999	904.999	0.00148104	904.997	0.00296207	905	3.27301e-06	3.46993e-06
		0.559	3532	59	3473	118	3591	0.0328599	0.0327232		0.9999	905.999	0.00148287	905.997	0.00296574	906	3.27344e-06	3.46993e-06
		0.5584	3533	59	3474	118	3592	0.0328508	0.0327232		0.9999	906.999	0.0014847	906.997	0.00296941	907	3.27388e-06	3.46993e-06
		0.5571	3534	59	3475	118	3593	0.0328416	0.0327232		0.9999	907.999	0.00148654	907.997	0.00297309	908	3.27432e-06	3.46993e-06
		0.556	3535	59	3476	118	3594	0.0328325	0.0327232		0.9999	908.999	0.00148839	908.997	0.00297677	909	3.27478e-06	3.46993e-06
		0.5554	3536	59	3477	118	3595	0.0328234	0.0327232		0.9999	909.999	0.00149023	909.997	0.00298047	910	3.27524e-06	3.46993e-06
		0.5553	3539	59	3480	118	3598	0.032796	0.0327232		0.9999	910.999	0.00149208	910.997	0.00298417	911	3.27571e-06	3.46993e-06
		0.5552	3540	59	3481	118	3599	0.0327869	0.0327232		0.9999	911.999	0.00149394	911.997	0.00298788	912	3.27618e-06	3.46993e-06
		0.5541	3541	59	3482	118	3600	0.0327778	0.0327232		0.9999	912.999	0.0014958	912.997	0.0029916	913	3.27667e-06	3.46993e-06
		0.5537	3543	59	3484	118	3602	0.0327596	0.0327232		0.9999	913.999	0.00149766	913.997	0.00299532	914	3.27716e-06	3.46993e-06
		0.5523	3544	59	3485	118	3603	0.0327505	0.0327232		0.9999	914.999	0.00149953	914.997	0.00299906	915	3.27766e-06	3.46993e-06
		0.5519	3545	59	3486	118	3604	0.0327414	0.0327232		0.9999	915.998	0.0015014	915.997	0.0030028	916	3.27817e-06	3.46993e-06
		0.5517	3547	59	3488	118	3606	0.0327232	0.0327232		0.9999	916.998	0.00150328	916.997	0.00300656	917	3.27869e-06	3.46993e-06
		0.5513	3547	60	3487	120	3607	0.0332686	0.0331034		0.9999	917.998	0.00150516	917.997	0.00301032	918	3.27922e-06	3.46993e-06
		0.5504	3548	60	3488	120	3608	0.0332594	0.0331034		0.9999	918.998	0.00150705	918.997	0.00301409	919	3.27975e-06	3.46993e-06
		0.5503	3550	60	3490	120	3610	0.033241	0.0331034		0.9999	919.998	0.00150894	919.997	0.00301787	920	3.2803e-06	3.46993e-06
		0.549	3551	60	3491	120	3611	0.0332318	0.0331034		0.9999	920.998	0.00151083	920.997	0.00302166	921	3.28085e-06	3.46993e-06
		0.5478	3553	60	3493	120	3613	0.0332134	0.0331034		0.9999	921.998	0.00151273	921.997	0.00302546	922	3.28141e-06	3.46993e-06
		0.5471	3554	60	3494	120	3614	0.0332042	0.0331034		0.9999	922.998	0.00151464	922.997	0.00302927	923	3.28199e-06	3.46993e-06
		0.5469	3555	60	3495	120	3615	0.033195	0.0331034		0.9999	923.998	0.00151655	923.997	0.00303309	924	3.28257e-06	3.46993e-06
		0.5456	3556	60	3496	120	3616	0.0331858	0.0331034		0.9999	924.998	0.00151846	924.997	0.00303692	925	3.28316e-06	3.46993e-06
		0.5448	3557	60	3497	120	3617	0.0331767	0.0331034		0.9999	925.998	0.00152038	925.997	0.00304076	926	3.28376e-06	3.46993e-06
		0.5446	3563	60	3503	120	3623	0.0331217	0.0331034		0.9999	926.998	0.00152231	926.997	0.00304461	927	3.28437e-06	3.46993e-06
		0.5443	3564	60	3504	120	3624	0.0331126	0.0331034		0.9999	927.998	0.00152424	927.997	0.00304847	928	3.28499e-06	3.46993e-06
		0.5435	3565	60	3505	120	3625	0.0331034	0.0331034		0.9999	928.998	0.00152617	928.997	0.00305235	929	3.28563e-06	3.46993e-06
		0.5419	3565	61	3504	122	3626	0.0336459	0.0336459		0.9999	929.998	0.00152811	929.997	0.00305623	930	3.28627e-06	3.46993e-06
		0.5418	3565	62	3503	124	3627	0.034188	0.0341598		0.9999	930.998	0.00153006	930.997	0.00306012	931	3.28692e-06	3.46993e-06
		0.5409	3566	62	3504	124	3628	0.0341786	0.0341598		0.9999	931.998	0.00153201	931.997	0.00306403	932	3.28758e-06	3.46993e-06
		0.54	3567	62	3505	124	3629	0.0341692	0.0341598		0.9999	932.998	0.00153397	932.997	0.00306794	933	3.28826e-06	3.46993e-06
		0.5391	3568	62	3506	124	3630	0.0341598	0.0341598		0.9999	933.998	0.00153594	933.997	0.00307187	934	3.28894e-06	3.46993e-06
		0.539	3569	63	3506	126	3632	0.0346916	0.0345205		0.9999	934.998	0.00153791	934.997	0.00307581	935	3.28964e-06	3.46993e-06
		0.5373	3570	63	3507	126	3633	0.0346821	0.0345205		0.9999	935.998	0.00153988	935.997	0.00307976	936	3.29034e-06	3.46993e-06
		0.5372	3571	63	3508	126	3634	0.0346725	0.0345205		0.9999	936.998	0.00154186	936.997	0.00308373	937	3.29106e-06	3.46993e-06
		0.5367	3572	63	3509	126	3635	0.034663	0.0345205		0.9999	937.998	0.00154385	937.997	0.0030877	938	3.29179e-06	3.46993e-06
		0.5354	3573	63	3510	126	3636	0.0346535	0.0345205		0.9998	938.998	0.00154585	938.997	0.00309169	939	3.29254e-06	4.98749e-06
		0.5353	3574	63	3511	126	3637	0.0346439	0.0345205		0.9998	939.998	0.00154785	939.997	0.00309569	940	3.29329e-06	4.98749e-06
		0.5351	3575	63	3512	126	3638	0.0346344	0.0345205		0.9998	940.998	0.00154985	940.997	0.00309971	941	3.29406e-06	4.98749e-06
		0.5341	3576	63	3513	126	3639	0.0346249	0.0345205		0.9998	941.998	0.00155187	941.997	0.00310373	942	3.29483e-06	4.98749e-06
		0.534	3577	63	3514	126	3640	0.0346154	0.0345205		0.9998	942.998	0.00155389	942.997	0.00310777	943	3.29562e-06	4.98749e-06
		0.5317	3578	63	3515	126	3641	0.0346059	0.0345205		0.9998	943.998	0.00155591	943.997	0.00311183	944	3.29643e-06	4.98749e-06
		0.5303	3579	63	3516	126	3642	0.0345964	0.0345205		0.9998	944.998	0.00155795	944.997	0.00311589	945	3.29724e-06	4.98749e-06
		0.5299	3580	63	3517	126	3643	0.0345869	0.0345205		0.9998	945.998	0.00155999	945.997	0.00311998	946	3.29807e-06	4.98749e-06
		0.5297	3581	63	3518	126	3644	0.0345774	0.0345205		0.9998	946.998	0.00156204	946.997	0.00312407	947	3.29891e-06	4.98749e-06
		0.5295	3582	63	3519	126	3645	0.0345679	0.0345205		0.9998	947.998	0.00156409	947.997	0.00312818	948	3.29977e-06	4.98749e-06
		0.529	3583	63	3520	126	3646	0.0345584	0.0345205		0.9998	948.998	0.00156615	948.997	0.0031323	949	3.30064e-06	4.98749e-06
		0.5283	3584	63	3521	126	3647	0.0345489	0.0345205		0.9998	949.998	0.00156822	949.997	0.00313644	950	3.30152e-06	4.98749e-06
		0.5278	3585	63	3522	126	3648	0.0345395	0.0345205		0.9998	950.998	0.0015703	950.997	0.0031406	951	3.30242e-06	4.98749e-06
		0.5253	3586	63	3523	126	3649	0.03453	0.0345205		0.9998	951.998	0.00157238	951.997	0.00314477	952	3.30333e-06	4.98749e-06
		0.5244	3587	63	3524	126	3650	0.0345205	0.0345205		0.9998	952.998	0.00157447	952.997	0.00314895	953	3.30425e-06	4.98749e-06
		0.5241	3587	64	3523	128	3651	0.0350589	0.0347637		0.9998	953.998	0.00157657	953.997	0.00315315	954	3.30519e-06	4.98749e-06
		0.5235	3590	64	3526	128	3654	0.0350301	0.0347637		0.9998	954.998	0.00157868	954.997	0.00315737	955	3.30614e-06	4.98749e-06
		0.5232	3591	64	3527	128	3655	0.0350205	0.0347637		0.9998	955.998	0.0015808	955.997	0.0031616	956	3.30711e-06	4.98749e-06
		0.5224	3595	64	3531	128	3659	0.0349822	0.0347637		0.9998	956.998	0.00158292	956.997	0.00316584	957	3.30809e-06	4.98749e-06
		0.522	3596	64	3532	128	3660	0.0349727	0.0347637		0.9998	957.998	0.00158505	957.997	0.00317011	958	3.30909e-06	4.98749e-06
		0.5208	3597	64	3533	128	3661	0.0349631	0.0347637		0.9998	958.998	0.00158719	958.997	0.00317439	959	3.3101e-06	4.98749e-06
		0.5198	3601	64	3537	128	3665	0.034925	0.0347637		0.9998	959.998	0.00158934	959.997	0.00317869	960	3.31113e-06	4.98749e-06
		0.5196	3602	64	3538	128	3666	0.0349154	0.0347637		0.9998	960.998	0.0015915	960.997	0.003183	961	3.31218e-06	4.98749e-06
		0.5193	3603	64	3539	128	3667	0.0349059	0.0347637		0.9998	961.998	0.00159367	961.997	0.00318734	962	3.31324e-06	4.98749e-06
		0.5186	3604	64	3540	128	3668	0.0348964	0.0347637		0.9998	962.998	0.00159584	962.997	0.00319169	963	3.31432e-06	4.98749e-06
		0.5181	3605	64	3541	128	3669	0.0348869	0.0347637		0.9998	963.998	0.00159803	963.997	0.00319605	964	3.31541e-06	4.98749e-06
		0.5178	3606	64	3542	128	3670	0.0348774	0.0347637		0.9998	964.998	0.00160022	964.997	0.00320044	965	3.31652e-06	4.98749e-06
		0.5173	3607	64	3543	128	3671	0.0348679	0.0347637		0.9998	965.998	0.00160242	965.997	0.00320485	966	3.31765e-06	4.98749e-06
		0.5172	3608	64	3544	128	3672	0.0348584	0.0347637		0.9998	966.998	0.00160464	966.997	0.00320927	967	3.31879e-06	4.98749e-06
		0.517	3609	64	3545	128	3673	0.0348489	0.0347637		0.9998	967.998	0.00160686	967.997	0.00321371	968	3.31995e-06	4.98749e-06
		0.5167	3610	64	3546	128	3674	0.0348394	0.0347637		0.9998	968.998	0.00160909	968.997	0.00321818	969	3.32113e-06	4.98749e-06
		0.5164	3614	64	3550	128	3678	0.0348015	0.0347637		0.9998	969.998	0.00161133	969.997	0.00322266	970	3.32233e-06	4.98749e-06
		0.5151	3615	64	3551	128	3679	0.0347921	0.0347637		0.9998	970.998	0.00161358	970.997	0.00322716	971	3.32354e-06	4.98749e-06
		0.514	3617	64	3553	128	3681	0.0347732	0.0347637		0.9998	971.998	0.00161584	971.997	0.00323168	972	3.32477e-06	4.98749e-06
		0.5136	3618	64	3554	128	3682	0.0347637	0.0347637		0.9998	972.998	0.00161811	972.997	0.00323622	973	3.32603e-06	4.98749e-06
		0.5129	3618	65	3553	130	3683	0.0352973	0.0352304		0.9998	973.998	0.00162039	973.997	0.00324079	974	3.32729e-06	4.98749e-06
		0.5122	3620	65	3555	130	3685	0.0352782	0.0352304		0.9998	974.998	0.00162268	974.997	0.00324537	975	3.32858e-06	4.98749e-06
		0.5119	3621	65	3556	130	3686	0.0352686	0.0352304		0.9998	975.998	0.00162499	975.997	0.00324997	976	3.32989e-06	4.98749e-06
		0.5115	3623	65	3558	130	3688	0.0352495	0.0352304		0.9998	976.998	0.0016273	976.997	0.0032546	977	3.33122e-06	4.98749e-06
		0.511	3625	65	3560	130	3690	0.0352304	0.0352304		0.9998	977.998	0.00162962	977.997	0.00325925	978	3.33257e-06	4.98749e-06
		0.5106	3625	66	3559	132	3691	0.0357627	0.035724		0.9998	978.998	0.00163196	978.997	0.00326392	979	3.33393e-06	4.98749e-06
		0.5102	3626	66	3560	132	3692	0.035753	0.035724		0.9998	979.998	0.00163431	979.997	0.00326861	980	3.33532e-06	4.98749e-06
		0.5097	3627	66	3561	132	3693	0.0357433	0.035724		0.9998	980.998	0.00163666	980.997	0.00327333	981	3.33673e-06	4.98749e-06
		0.5096	3628	66	3562	132	3694	0.0357336	0.035724		0.9998	981.998	0.00163903	981.997	0.00327807	982	3.33815e-06	4.98749e-06
		0.5084	3629	66	3563	132	3695	0.035724	0.035724		0.9998	982.998	0.00164141	982.997	0.00328283	983	3.3396e-06	4.98749e-06
		0.5069	3629	67	3562	134	3696	0.0362554	0.0362358		0.9998	983.998	0.00164381	983.997	0.00328761	984	3.34107e-06	4.98749e-06
		0.5068	3630	67	3563	134	3697	0.0362456	0.0362358		0.9998	984.998	0.00164621	984.997	0.00329242	985	3.34256e-06	4.98749e-06
		0.5063	3631	67	3564	134	3698	0.0362358	0.0362358		0.9998	985.998	0.00164863	985.997	0.00329726	986	3.34408e-06	4.98749e-06
		0.504	3631	68	3563	136	3699	0.0367667	0.0367171		0.9998	986.998	0.00165106	986.997	0.00330212	987	3.34561e-06	4.98749e-06
		0.5034	3632	68	3564	136	3700	0.0367568	0.0367171		0.9998	987.998	0.0016535	987.997	0.003307	988	3.34717e-06	4.98749e-06
		0.5032	3633	68	3565	136	3701	0.0367468	0.0367171		0.9998	988.998	0.00165596	988.997	0.00331191	989	3.34875e-06	4.98749e-06
		0.503	3635	68	3567	136	3703	0.036727	0.0367171		0.9998	989.998	0.00165842	989.997	0.00331685	990	3.35035e-06	4.98749e-06
		0.5014	3636	68	3568	136	3704	0.0367171	0.0367171		0.9998	990.998	0.0016609	990.997	0.00332181	991	3.35198e-06	4.98749e-06
		0.4997	3636	69	3567	138	3705	0.037247	0.0371067		0.9998	991.998	0.0016634	991.997	0.00332679	992	3.35362e-06	4.98749e-06
		0.4996	3641	69	3572	138	3710	0.0371968	0.0371067		0.9998	992.998	0.0016659	992.997	0.00333181	993	3.3553e-06	4.98749e-06
		0.4983	3642	69	3573	138	3711	0.0371867	0.0371067		0.9998	993.998	0.00166843	993.997	0.00333685	994	3.35699e-06	4.98749e-06
		0.497	3643	69	3574	138	3712	0.0371767	0.0371067		0.9998	994.998	0.00167096	994.997	0.00334192	995	3.35871e-06	4.98749e-06
		0.4964	3645	69	3576	138	3714	0.0371567	0.0371067		0.9998	995.998	0.00167351	995.997	0.00334702	996	3.36046e-06	4.98749e-06
		0.4963	3650	69	3581	138	3719	0.0371067	0.0371067		0.9998	996.998	0.00167607	996.997	0.00335214	997	3.36223e-06	4.98749e-06
		0.4959	3650	70	3580	140	3720	0.0376344	0.0376344		0.9998	997.998	0.00167865	997.997	0.00335729	998	3.36402e-06	4.98749e-06
		0.4954	3650	71	3579	142	3721	0.0381618	0.0379882		0.9998	998.998	0.00168124	998.997	0.00336248	999	3.36584e-06	4.98749e-06
		0.4945	3651	71	3580	142	3722	0.0381515	0.0379882		0.9998	999.998	0.00168384	999.997	0.00336769	1000	3.36769e-06	4.98749e-06
		0.4942	3652	71	3581	142	3723	0.0381413	0.0379882		0.9998	1001	0.00168646	1001	0.00337293	1001	3.36956e-06	4.98749e-06
		0.494	3653	71	3582	142	3724	0.038131	0.0379882		0.9998	1002	0.0016891	1002	0.0033782	1002	3.37146e-06	4.98749e-06
		0.4928	3654	71	3583	142	3725	0.0381208	0.0379882		0.9998	1003	0.00169175	1003	0.0033835	1003	3.37338e-06	4.98749e-06
		0.4917	3656	71	3585	142	3727	0.0381003	0.0379882		0.9998	1004	0.00169442	1004	0.00338884	1004	3.37533e-06	4.98749e-06
		0.4911	3657	71	3586	142	3728	0.0380901	0.0379882		0.9998	1005	0.0016971	1005	0.0033942	1005	3.37731e-06	4.98749e-06
		0.4899	3660	71	3589	142	3731	0.0380595	0.0379882		0.9998	1006	0.0016998	1006	0.0033996	1006	3.37932e-06	4.98749e-06
		0.4898	3661	71	3590	142	3732	0.0380493	0.0379882		0.9998	1007	0.00170251	1007	0.00340502	1007	3.38136e-06	4.98749e-06
		0.4895	3662	71	3591	142	3733	0.0380391	0.0379882		0.9998	1008	0.00170524	1008	0.00341049	1008	3.38342e-06	4.98749e-06
		0.4884	3664	71	3593	142	3735	0.0380187	0.0379882		0.9998	1009	0.00170799	1009	0.00341598	1009	3.38551e-06	4.98749e-06
		0.4878	3665	71	3594	142	3736	0.0380086	0.0379882		0.9998	1010	0.00171075	1010	0.00342151	1010	3.38763e-06	4.98749e-06
		0.4877	3666	71	3595	142	3737	0.0379984	0.0379882		0.9998	1011	0.00171353	1011	0.00342707	1011	3.38978e-06	4.98749e-06
		0.4871	3667	71	3596	142	3738	0.0379882	0.0379882		0.9998	1012	0.00171633	1012	0.00343266	1012	3.39196e-06	4.98749e-06
		0.4861	3667	72	3595	144	3739	0.038513	0.0384924		0.9998	1013	0.00171915	1013	0.00343829	1013	3.39417e-06	4.98749e-06
		0.486	3668	72	3596	144	3740	0.0385027	0.0384924		0.9998	1014	0.00172198	1014	0.00344396	1014	3.39641e-06	4.98749e-06
		0.4854	3669	72	3597	144	3741	0.0384924	0.0384924		0.9998	1015	0.00172483	1015	0.00344966	1015	3.39868e-06	4.98749e-06
		0.4852	3669	73	3596	146	3742	0.0390166	0.0389749		0.9998	1016	0.0017277	1016	0.00345539	1016	3.40098e-06	4.98749e-06
		0.4843	3671	73	3598	146	3744	0.0389957	0.0389749		0.9998	1017	0.00173058	1017	0.00346116	1017	3.40331e-06	4.98749e-06
		0.4834	3673	73	3600	146	3746	0.0389749	0.0389749		0.9998	1018	0.00173349	1018	0.00346697	1018	3.40567e-06	4.98749e-06
		0.4832	3673	74	3599	148	3747	0.0394983	0.0391742		0.9998	1019	0.00173641	1019	0.00347282	1019	3.40807e-06	4.98749e-06
		0.483	3675	74	3601	148	3749	0.0394772	0.0391742		0.9998	1020	0.00173935	1020	0.00347871	1020	3.4105e-06	4.98749e-06
		0.4829	3676	74	3602	148	3750	0.0394667	0.0391742		0.9998	1021	0.00174231	1021	0.00348463	1021	3.41296e-06	4.98749e-06
		0.4828	3677	74	3603	148	3751	0.0394561	0.0391742		0.9998	1022	0.0017453	1022	0.00349059	1022	3.41545e-06	4.98749e-06
		0.4826	3678	74	3604	148	3752	0.0394456	0.0391742		0.9998	1023	0.0017483	1023	0.00349659	1023	3.41798e-06	4.98749e-06
		0.4815	3679	74	3605	148	3753	0.0394351	0.0391742		0.9998	1024	0.00175132	1024	0.00350263	1024	3.42054e-06	4.98749e-06
		0.481	3680	74	3606	148	3754	0.0394246	0.0391742		0.9998	1025	0.00175436	1025	0.00350872	1025	3.42314e-06	4.98749e-06
		0.4809	3682	74	3608	148	3756	0.0394036	0.0391742		0.9998	1026	0.00175742	1026	0.00351484	1026	3.42577e-06	4.98749e-06
		0.4802	3684	74	3610	148	3758	0.0393827	0.0391742		0.9998	1027	0.0017605	1027	0.003521	1027	3.42843e-06	4.98749e-06
		0.4796	3688	74	3614	148	3762	0.0393408	0.0391742		0.9998	1028	0.0017636	1028	0.00352721	1028	3.43114e-06	4.98749e-06
		0.4793	3689	74	3615	148	3763	0.0393303	0.0391742		0.9998	1029	0.00176673	1029	0.00353346	1029	3.43387e-06	4.98749e-06
		0.4792	3690	74	3616	148	3764	0.0393199	0.0391742		0.9998	1030	0.00176987	1030	0.00353975	1030	3.43665e-06	4.98749e-06
		0.4788	3691	74	3617	148	3765	0.0393094	0.0391742		0.9998	1031	0.00177304	1031	0.00354608	1031	3.43946e-06	4.98749e-06
		0.4774	3692	74	3618	148	3766	0.039299	0.0391742		0.9998	1032	0.00177623	1032	0.00355246	1032	3.4423e-06	4.98749e-06
		0.4772	3694	74	3620	148	3768	0.0392781	0.0391742		0.9998	1033	0.00177944	1033	0.00355888	1033	3.44519e-06	4.98749e-06
		0.4769	3695	74	3621	148	3769	0.0392677	0.0391742		0.9998	1034	0.00178267	1034	0.00356535	1034	3.44811e-06	4.98749e-06
		0.4767	3696	74	3622	148	3770	0.0392573	0.0391742		0.9998	1035	0.00178593	1035	0.00357186	1035	3.45107e-06	4.98749e-06
		0.4758	3697	74	3623	148	3771	0.0392469	0.0391742		0.9998	1036	0.00178921	1036	0.00357842	1036	3.45407e-06	4.98749e-06
		0.4753	3701	74	3627	148	3775	0.0392053	0.0391742		0.9998	1037	0.00179251	1037	0.00358503	1037	3.45711e-06	4.98749e-06
		0.4752	3702	74	3628	148	3776	0.0391949	0.0391742		0.9998	1038	0.00179584	1038	0.00359168	1038	3.46019e-06	4.98749e-06
		0.4726	3703	74	3629	148	3777	0.0391845	0.0391742		0.9998	1039	0.00179919	1039	0.00359838	1039	3.46331e-06	4.98749e-06
		0.4725	3704	74	3630	148	3778	0.0391742	0.0391742		0.9998	1040	0.00180256	1040	0.00360513	1040	3.46647e-06	4.98749e-06
		0.4722	3704	75	3629	150	3779	0.039693	0.0396406		0.9998	1041	0.00180596	1041	0.00361193	1041	3.46967e-06	4.98749e-06
		0.4719	3705	75	3630	150	3780	0.0396825	0.0396406		0.9998	1042	0.00180939	1042	0.00361877	1042	3.47291e-06	4.98749e-06
		0.4715	3706	75	3631	150	3781	0.039672	0.0396406		0.9998	1043	0.00181284	1043	0.00362567	1043	3.47619e-06	4.98749e-06
		0.4709	3707	75	3632	150	3782	0.0396616	0.0396406		0.9998	1044	0.00181631	1044	0.00363262	1044	3.47952e-06	4.98749e-06
		0.4708	3709	75	3634	150	3784	0.0396406	0.0396406		0.9998	1045	0.00181981	1045	0.00363962	1045	3.48289e-06	4.98749e-06
		0.4706	3709	76	3633	152	3785	0.0401585	0.0401373		0.9997	1046	0.00182334	1046	0.00364667	1046	3.4863e-06	9.58042e-06
		0.4702	3711	76	3635	152	3787	0.0401373	0.0401373		0.9997	1047	0.00182689	1047	0.00365377	1047	3.48976e-06	9.58042e-06
		0.4691	3711	77	3634	154	3788	0.0406547	0.0406547		0.9997	1048	0.00183047	1048	0.00366093	1048	3.49326e-06	9.58042e-06
		0.4679	3711	78	3633	156	3789	0.0411718	0.0410959		0.9997	1049	0.00183407	1049	0.00366814	1049	3.4968e-06	9.58042e-06
		0.4676	3714	78	3636	156	3792	0.0411392	0.0410959		0.9997	1050	0.0018377	1050	0.00367541	1050	3.50039e-06	9.58042e-06
		0.467	3715	78	3637	156	3793	0.0411284	0.0410959		0.9997	1051	0.00184136	1051	0.00368273	1051	3.50402e-06	9.58042e-06
		0.4665	3717	78	3639	156	3795	0.0411067	0.0410959		0.9997	1052	0.00184505	1052	0.00369011	1052	3.5077e-06	9.58042e-06
		0.4662	3718	78	3640	156	3796	0.0410959	0.0410959		0.9997	1053	0.00184877	1053	0.00369754	1053	3.51143e-06	9.58042e-06
		0.466	3718	79	3639	158	3797	0.0416118	0.0415461		0.9997	1054	0.00185251	1054	0.00370503	1054	3.51521e-06	9.58042e-06
		0.4658	3719	79	3640	158	3798	0.0416008	0.0415461		0.9997	1055	0.00185629	1055	0.00371258	1055	3.51903e-06	9.58042e-06
		0.4655	3720	79	3641	158	3799	0.0415899	0.0415461		0.9997	1056	0.00186009	1056	0.00372018	1056	3.5229e-06	9.58042e-06
		0.4648	3721	79	3642	158	3800	0.0415789	0.0415461		0.9997	1057	0.00186392	1057	0.00372785	1057	3.52682e-06	9.58042e-06
		0.4647	3722	79	3643	158	3801	0.041568	0.0415461		0.9997	1058	0.00186779	1058	0.00373557	1058	3.53078e-06	9.58042e-06
		0.4645	3723	79	3644	158	3802	0.0415571	0.0415461		0.9997	1059	0.00187168	1059	0.00374336	1059	3.5348e-06	9.58042e-06
		0.4642	3724	79	3645	158	3803	0.0415461	0.0415461		0.9997	1060	0.0018756	1060	0.0037512	1060	3.53887e-06	9.58042e-06
		0.4641	3724	80	3644	160	3804	0.042061	0.0420499		0.9997	1061	0.00187955	1061	0.00375911	1061	3.54299e-06	9.58042e-06
		0.4625	3725	80	3645	160	3805	0.0420499	0.0420499		0.9997	1062	0.00188354	1062	0.00376708	1062	3.54716e-06	9.58042e-06
		0.4611	3725	81	3644	162	3806	0.0425644	0.042542		0.9997	1063	0.00188756	1063	0.00377511	1063	3.55138e-06	9.58042e-06
		0.4607	3727	81	3646	162	3808	0.042542	0.042542		0.9997	1064	0.00189161	1064	0.00378321	1064	3.55565e-06	9.58042e-06
		0.46	3727	82	3645	164	3809	0.0430559	0.0429432		0.9997	1065	0.00189569	1065	0.00379137	1065	3.55998e-06	9.58042e-06
		0.4592	3729	82	3647	164	3811	0.0430333	0.0429432		0.9997	1066	0.0018998	1066	0.0037996	1066	3.56435e-06	9.58042e-06
		0.459	3734	82	3652	164	3816	0.0429769	0.0429432		0.9997	1067	0.00190395	1067	0.0038079	1067	3.56879e-06	9.58042e-06
		0.4576	3735	82	3653	164	3817	0.0429657	0.0429432		0.9997	1068	0.00190813	1068	0.00381626	1068	3.57327e-06	9.58042e-06
		0.4575	3736	82	3654	164	3818	0.0429544	0.0429432		0.9997	1069	0.00191234	1069	0.00382469	1069	3.57782e-06	9.58042e-06
		0.457	3737	82	3655	164	3819	0.0429432	0.0429432		0.9997	1070	0.00191659	1070	0.00383318	1070	3.58241e-06	9.58042e-06
		0.4565	3738	83	3655	166	3821	0.0434441	0.04341		0.9997	1071	0.00192088	1071	0.00384175	1071	3.58707e-06	9.58042e-06
		0.4561	3739	83	3656	166	3822	0.0434328	0.04341		0.9997	1072	0.00192519	1072	0.00385039	1072	3.59178e-06	9.58042e-06
		0.4559	3740	83	3657	166	3823	0.0434214	0.04341		0.9997	1073	0.00192955	1073	0.00385909	1073	3.59655e-06	9.58042e-06
		0.4558	3741	83	3658	166	3824	0.04341	0.04341		0.9997	1074	0.00193394	1074	0.00386787	1074	3.60137e-06	9.58042e-06
		0.4545	3742	84	3658	168	3826	0.0439101	0.0439101		0.9997	1075	0.00193836	1075	0.00387672	1075	3.60625e-06	9.58042e-06
		0.4542	3742	85	3657	170	3827	0.0444212	0.0444212		0.9997	1076	0.00194282	1076	0.00388565	1076	3.6112e-06	9.58042e-06
		0.4541	3742	86	3656	172	3828	0.0449321	0.0448618		0.9997	1077	0.00194732	1077	0.00389465	1077	3.6162e-06	9.58042e-06
		0.4528	3745	86	3659	172	3831	0.0448969	0.0448618		0.9997	1078	0.00195186	1078	0.00390372	1078	3.62126e-06	9.58042e-06
		0.4525	3746	86	3660	172	3832	0.0448852	0.0448618		0.9997	1079	0.00195643	1079	0.00391287	1079	3.62639e-06	9.58042e-06
		0.4523	3747	86	3661	172	3833	0.0448735	0.0448618		0.9997	1080	0.00196105	1080	0.0039221	1080	3.63157e-06	9.58042e-06
		0.4514	3748	86	3662	172	3834	0.0448618	0.0448618		0.9997	1081	0.0019657	1081	0.0039314	1081	3.63682e-06	9.58042e-06
		0.4512	3748	87	3661	174	3835	0.0453716	0.0453597		0.9997	1082	0.00197039	1082	0.00394078	1082	3.64213e-06	9.58042e-06
		0.4506	3749	87	3662	174	3836	0.0453597	0.0453597		0.9997	1083	0.00197512	1083	0.00395024	1083	3.6475e-06	9.58042e-06
		0.4498	3749	88	3661	176	3837	0.0458692	0.0458572		0.9997	1084	0.00197989	1084	0.00395978	1084	3.65293e-06	9.58042e-06
		0.4497	3750	88	3662	176	3838	0.0458572	0.0458572		0.9997	1085	0.0019847	1085	0.0039694	1085	3.65843e-06	9.58042e-06
		0.449	3750	89	3661	178	3839	0.0463662	0.0463542		0.9997	1086	0.00198955	1086	0.0039791	1086	3.664e-06	9.58042e-06
		0.4489	3751	89	3662	178	3840	0.0463542	0.0463542		0.9997	1087	0.00199444	1087	0.00398889	1087	3.66963e-06	9.58042e-06
		0.4486	3751	90	3661	180	3841	0.0468628	0.046729		0.9997	1088	0.00199938	1088	0.00399876	1088	3.67533e-06	9.58042e-06
		0.4482	3752	90	3662	180	3842	0.0468506	0.046729		0.9997	1089	0.00200436	1089	0.00400871	1089	3.68109e-06	9.58042e-06
		0.447	3753	90	3663	180	3843	0.0468384	0.046729		0.9997	1090	0.00200937	1090	0.00401875	1090	3.68693e-06	9.58042e-06
		0.4468	3754	90	3664	180	3844	0.0468262	0.046729		0.9997	1091	0.00201444	1091	0.00402887	1091	3.69283e-06	9.58042e-06
		0.4467	3757	90	3667	180	3847	0.0467897	0.046729		0.9997	1092	0.00201954	1092	0.00403909	1092	3.6988e-06	9.58042e-06
		0.4462	3758	90	3668	180	3848	0.0467775	0.046729		0.9997	1093	0.00202469	1093	0.00404939	1093	3.70484e-06	9.58042e-06
		0.4453	3759	90	3669	180	3849	0.0467654	0.046729		0.9997	1094	0.00202989	1094	0.00405977	1094	3.71095e-06	9.58042e-06
		0.4448	3760	90	3670	180	3850	0.0467532	0.046729		0.9997	1095	0.00203513	1095	0.00407025	1095	3.71713e-06	9.58042e-06
		0.4447	3761	90	3671	180	3851	0.0467411	0.046729		0.9997	1096	0.00204041	1096	0.00408082	1096	3.72338e-06	9.58042e-06
		0.4444	3762	90	3672	180	3852	0.046729	0.046729		0.9997	1097	0.00204574	1097	0.00409149	1097	3.7297e-06	9.58042e-06
		0.4439	3762	91	3671	182	3853	0.0472359	0.0470163		0.9997	1098	0.00205112	1098	0.00410224	1098	3.7361e-06	9.58042e-06
		0.443	3763	91	3672	182	3854	0.0472237	0.0470163		0.9997	1099	0.00205654	1099	0.00411309	1099	3.74257e-06	9.58042e-06
		0.4426	3766	91	3675	182	3857	0.0471869	0.0470163		0.9997	1100	0.00206202	1100	0.00412403	1100	3.74912e-06	9.58042e-06
		0.4424	3768	91	3677	182	3859	0.0471625	0.0470163		0.9997	1101	0.00206754	1101	0.00413507	1101	3.75574e-06	9.58042e-06
		0.4417	3769	91	3678	182	3860	0.0471503	0.0470163		0.9997	1102	0.0020731	1102	0.00414621	1102	3.76244e-06	9.58042e-06
		0.441	3770	91	3679	182	3861	0.047138	0.0470163		0.9997	1103	0.00207872	1103	0.00415744	1103	3.76921e-06	9.58042e-06
		0.4408	3771	91	3680	182	3862	0.0471258	0.0470163		0.9997	1104	0.00208439	1104	0.00416878	1104	3.77607e-06	9.58042e-06
		0.4403	3772	91	3681	182	3863	0.0471136	0.0470163		0.9997	1105	0.0020901	1105	0.00418021	1105	3.78299e-06	9.58042e-06
		0.4399	3773	91	3682	182	3864	0.0471014	0.0470163		0.9997	1106	0.00209587	1106	0.00419174	1106	3.79e-06	9.58042e-06
		0.4398	3775	91	3684	182	3866	0.0470771	0.0470163		0.9997	1107	0.00210169	1107	0.00420338	1107	3.79709e-06	9.58042e-06
		0.4392	3776	91	3685	182	3867	0.0470649	0.0470163		0.9997	1108	0.00210756	1108	0.00421512	1108	3.80426e-06	9.58042e-06
		0.439	3778	91	3687	182	3869	0.0470406	0.0470163		0.9997	1109	0.00211348	1109	0.00422696	1109	3.81151e-06	9.58042e-06
		0.4389	3779	91	3688	182	3870	0.0470284	0.0470163		0.9997	1110	0.00211946	1110	0.00423891	1110	3.81884e-06	9.58042e-06
		0.4383	3780	91	3689	182	3871	0.0470163	0.0470163		0.9997	1111	0.00212548	1111	0.00425097	1111	3.82625e-06	9.58042e-06
		0.4381	3780	92	3688	184	3872	0.0475207	0.0474961		0.9997	1112	0.00213157	1112	0.00426313	1112	3.83375e-06	9.58042e-06
		0.4371	3782	92	3690	184	3874	0.0474961	0.0474961		0.9997	1113	0.0021377	1113	0.0042754	1113	3.84133e-06	9.58042e-06
		0.437	3782	93	3689	186	3875	0.048	0.048		0.9997	1114	0.00214389	1114	0.00428779	1114	3.849e-06	9.58042e-06
		0.4367	3782	94	3688	188	3876	0.0485036	0.0484661		0.9997	1115	0.00215014	1115	0.00430028	1115	3.85675e-06	9.58042e-06
		0.4366	3783	94	3689	188	3877	0.0484911	0.0484661		0.9997	1116	0.00215644	1116	0.00431288	1116	3.86459e-06	9.58042e-06
		0.4358	3784	94	3690	188	3878	0.0484786	0.0484661		0.9997	1117	0.0021628	1117	0.0043256	1117	3.87252e-06	9.58042e-06
		0.4357	3785	94	3691	188	3879	0.0484661	0.0484661		0.9997	1118	0.00216922	1118	0.00433843	1118	3.88053e-06	9.58042e-06
		0.4355	3785	95	3690	190	3880	0.0489691	0.0489438		0.9997	1119	0.00217569	1119	0.00435138	1119	3.88863e-06	9.58042e-06
		0.4351	3787	95	3692	190	3882	0.0489438	0.0489438		0.9997	1120	0.00218222	1120	0.00436445	1120	3.89683e-06	9.58042e-06
		0.4345	3787	96	3691	192	3883	0.0494463	0.0493573		0.9997	1121	0.00218881	1121	0.00437763	1121	3.90511e-06	9.58042e-06
		0.4341	3789	96	3693	192	3885	0.0494208	0.0493573		0.9997	1122	0.00219546	1122	0.00439093	1122	3.91348e-06	9.58042e-06
		0.4339	3790	96	3694	192	3886	0.0494081	0.0493573		0.9997	1123	0.00220218	1123	0.00440435	1123	3.92195e-06	9.58042e-06
		0.4334	3791	96	3695	192	3887	0.0493954	0.0493573		0.9996	1124	0.00220895	1124	0.00441789	1124	3.93051e-06	2.12036e-05
		0.4331	3792	96	3696	192	3888	0.0493827	0.0493573		0.9996	1125	0.00221578	1125	0.00443156	1125	3.93916e-06	2.12036e-05
		0.4299	3794	96	3698	192	3890	0.0493573	0.0493573		0.9996	1126	0.00222267	1126	0.00444535	1126	3.94791e-06	2.12036e-05
		0.4296	3794	97	3697	194	3891	0.0498586	0.0496926		0.9996	1127	0.00222963	1127	0.00445926	1127	3.95676e-06	2.12036e-05
		0.4294	3795	97	3698	194	3892	0.0498458	0.0496926		0.9996	1128	0.00223665	1128	0.00447331	1128	3.9657e-06	2.12036e-05
		0.4293	3796	97	3699	194	3893	0.049833	0.0496926		0.9996	1129	0.00224374	1129	0.00448747	1129	3.97473e-06	2.12036e-05
		0.4292	3801	97	3704	194	3898	0.0497691	0.0496926		0.9996	1130	0.00225089	1130	0.00450177	1130	3.98387e-06	2.12036e-05
		0.428	3802	97	3705	194	3899	0.0497563	0.0496926		0.9996	1131	0.0022581	1131	0.0045162	1131	3.9931e-06	2.12036e-05
		0.4279	3803	97	3706	194	3900	0.0497436	0.0496926		0.9996	1132	0.00226538	1132	0.00453076	1132	4.00244e-06	2.12036e-05
		0.4264	3804	97	3707	194	3901	0.0497308	0.0496926		0.9996	1133	0.00227273	1133	0.00454545	1133	4.01187e-06	2.12036e-05
		0.4262	3807	97	3710	194	3904	0.0496926	0.0496926		0.9996	1134	0.00228014	1134	0.00456028	1134	4.02141e-06	2.12036e-05
		0.4255	3807	98	3709	196	3905	0.0501921	0.0501921		0.9996	1135	0.00228762	1135	0.00457524	1135	4.03105e-06	2.12036e-05
		0.4248	3807	99	3708	198	3906	0.0506912	0.0506783		0.9996	1136	0.00229517	1136	0.00459034	1136	4.04079e-06	2.12036e-05
		0.4243	3808	99	3709	198	3907	0.0506783	0.0506783		0.9996	1137	0.00230279	1137	0.00460558	1137	4.05064e-06	2.12036e-05
		0.4239	3808	100	3708	200	3908	0.0511771	0.0510986		0.9996	1138	0.00231048	1138	0.00462096	1138	4.0606e-06	2.12036e-05
		0.4228	3809	100	3709	200	3909	0.051164	0.0510986		0.9996	1139	0.00231824	1139	0.00463648	1139	4.07065e-06	2.12036e-05
		0.4226	3812	100	3712	200	3912	0.0511247	0.0510986		0.9996	1140	0.00232607	1140	0.00465214	1140	4.08082e-06	2.12036e-05
		0.4224	3813	100	3713	200	3913	0.0511117	0.0510986		0.9996	1141	0.00233397	1141	0.00466794	1141	4.0911e-06	2.12036e-05
		0.4208	3814	100	3714	200	3914	0.0510986	0.0510986		0.9996	1142	0.00234194	1142	0.00468389	1142	4.10148e-06	2.12036e-05
		0.4203	3814	102	3712	204	3916	0.052094	0.0519745		0.9996	1143	0.00234999	1143	0.00469999	1143	4.11197e-06	2.12036e-05
		0.4201	3815	102	3713	204	3917	0.0520807	0.0519745		0.9996	1144	0.00235811	1144	0.00471623	1144	4.12258e-06	2.12036e-05
		0.4192	3817	102	3715	204	3919	0.0520541	0.0519745		0.9996	1145	0.00236631	1145	0.00473262	1145	4.13329e-06	2.12036e-05
		0.4181	3818	102	3716	204	3920	0.0520408	0.0519745		0.9996	1146	0.00237458	1146	0.00474917	1146	4.14412e-06	2.12036e-05
		0.4176	3819	102	3717	204	3921	0.0520275	0.0519745		0.9996	1147	0.00238293	1147	0.00476586	1147	4.15507e-06	2.12036e-05
		0.416	3821	102	3719	204	3923	0.052001	0.0519745		0.9996	1148	0.00239136	1148	0.00478271	1148	4.16613e-06	2.12036e-05
		0.4147	3822	102	3720	204	3924	0.0519878	0.0519745		0.9996	1149	0.00239986	1149	0.00479972	1149	4.1773e-06	2.12036e-05
		0.4144	3823	102	3721	204	3925	0.0519745	0.0519745		0.9996	1150	0.00240844	1150	0.00481688	1150	4.18859e-06	2.12036e-05
		0.4143	3823	103	3720	206	3926	0.0524707	0.0524306		0.9996	1151	0.0024171	1151	0.0048342	1151	4.2e-06	2.12036e-05
		0.413	3824	103	3721	206	3927	0.0524573	0.0524306		0.9996	1152	0.00242584	1152	0.00485168	1152	4.21153e-06	2.12036e-05
		0.4128	3825	103	3722	206	3928	0.052444	0.0524306		0.9996	1153	0.00243466	1153	0.00486932	1153	4.22317e-06	2.12036e-05
		0.4118	3826	103	3723	206	3929	0.0524306	0.0524306		0.9996	1154	0.00244356	1154	0.00488712	1154	4.23494e-06	2.12036e-05
		0.4116	3826	104	3722	208	3930	0.0529262	0.0529262		0.9996	1155	0.00245255	1155	0.00490509	1155	4.24683e-06	2.12036e-05
		0.4113	3826	105	3721	210	3931	0.0534215	0.0532589		0.9996	1156	0.00246161	1156	0.00492323	1156	4.25885e-06	2.12036e-05
		0.4106	3827	105	3722	210	3932	0.0534079	0.0532589		0.9996	1157	0.00247076	1157	0.00494153	1157	4.27098e-06	2.12036e-05
		0.4105	3829	105	3724	210	3934	0.0533808	0.0532589		0.9996	1158	0.00248	1158	0.00496	1158	4.28324e-06	2.12036e-05
		0.4104	3830	105	3725	210	3935	0.0533672	0.0532589		0.9996	1159	0.00248932	1159	0.00497864	1159	4.29563e-06	2.12036e-05
		0.41	3833	105	3728	210	3938	0.0533266	0.0532589		0.9996	1160	0.00249873	1160	0.00499745	1160	4.30815e-06	2.12036e-05
		0.4097	3836	105	3731	210	3941	0.053286	0.0532589		0.9996	1161	0.00250822	1160.99	0.00501644	1161	4.32079e-06	2.12036e-05
		0.4094	3837	105	3732	210	3942	0.0532725	0.0532589		0.9996	1162	0.0025178	1161.99	0.0050356	1162	4.33356e-06	2.12036e-05
		0.4067	3838	105	3733	210	3943	0.0532589	0.0532589		0.9996	1163	0.00252747	1162.99	0.00505494	1163	4.34647e-06	2.12036e-05
		0.4061	3838	106	3732	212	3944	0.0537525	0.0536981		0.9996	1164	0.00253723	1163.99	0.00507446	1164	4.3595e-06	2.12036e-05
		0.4059	3839	106	3733	212	3945	0.0537389	0.0536981		0.9996	1165	0.00254708	1164.99	0.00509416	1165	4.37267e-06	2.12036e-05
		0.4058	3840	106	3734	212	3946	0.0537253	0.0536981		0.9996	1166	0.00255702	1165.99	0.00511404	1166	4.38597e-06	2.12036e-05
		0.4055	3841	106	3735	212	3947	0.0537117	0.0536981		0.9996	1167	0.00256705	1166.99	0.0051341	1167	4.3994e-06	2.12036e-05
		0.4054	3842	106	3736	212	3948	0.0536981	0.0536981		0.9996	1168	0.00257718	1167.99	0.00515435	1168	4.41297e-06	2.12036e-05
		0.4053	3842	107	3735	214	3949	0.0541909	0.054095		0.9996	1169	0.0025874	1168.99	0.00517479	1169	4.42668e-06	2.12036e-05
		0.4041	3843	107	3736	214	3950	0.0541772	0.054095		0.9996	1170	0.00259771	1169.99	0.00519542	1170	4.44053e-06	2.12036e-05
		0.404	3845	107	3738	214	3952	0.0541498	0.054095		0.9996	1171	0.00260812	1170.99	0.00521624	1171	4.45451e-06	2.12036e-05
		0.4034	3848	107	3741	214	3955	0.0541087	0.054095		0.9996	1172	0.00261862	1171.99	0.00523724	1172	4.46864e-06	2.12036e-05
		0.4029	3849	107	3742	214	3956	0.054095	0.054095		0.9996	1173	0.00262922	1172.99	0.00525845	1173	4.48291e-06	2.12036e-05
		0.4023	3849	108	3741	216	3957	0.0545868	0.0543807		0.9996	1174	0.00263992	1173.99	0.00527985	1174	4.49731e-06	2.12036e-05
		0.4013	3850	108	3742	216	3958	0.054573	0.0543807		0.9996	1175	0.00265072	1174.99	0.00530145	1175	4.51187e-06	2.12036e-05
		0.4011	3851	108	3743	216	3959	0.0545592	0.0543807		0.9996	1176	0.00266162	1175.99	0.00532324	1176	4.52657e-06	2.12036e-05
		0.4007	3852	108	3744	216	3960	0.0545455	0.0543807		0.9996	1177	0.00267262	1176.99	0.00534524	1177	4.54141e-06	2.12036e-05
		0.4006	3853	108	3745	216	3961	0.0545317	0.0543807		0.9996	1178	0.00268372	1177.99	0.00536744	1178	4.5564e-06	2.12036e-05
		0.4	3854	108	3746	216	3962	0.0545179	0.0543807		0.9996	1179	0.00269492	1178.99	0.00538985	1179	4.57154e-06	2.12036e-05
		0.3997	3855	108	3747	216	3963	0.0545042	0.0543807		0.9996	1180	0.00270623	1179.99	0.00541246	1180	4.58683e-06	2.12036e-05
		0.399	3856	108	3748	216	3964	0.0544904	0.0543807		0.9996	1181	0.00271764	1180.99	0.00543528	1181	4.60227e-06	2.12036e-05
		0.3981	3858	108	3750	216	3966	0.0544629	0.0543807		0.9996	1182	0.00272916	1181.99	0.00545832	1182	4.61787e-06	2.12036e-05
		0.3974	3859	108	3751	216	3967	0.0544492	0.0543807		0.9996	1183	0.00274078	1182.99	0.00548156	1183	4.63361e-06	2.12036e-05
		0.397	3860	108	3752	216	3968	0.0544355	0.0543807		0.9996	1184	0.00275251	1183.99	0.00550502	1184	4.64951e-06	2.12036e-05
		0.3963	3861	108	3753	216	3969	0.0544218	0.0543807		0.9996	1185	0.00276435	1184.99	0.0055287	1185	4.66557e-06	2.12036e-05
		0.396	3862	108	3754	216	3970	0.0544081	0.0543807		0.9996	1186	0.0027763	1185.99	0.00555259	1186	4.68178e-06	2.12036e-05
		0.3959	3863	108	3755	216	3971	0.0543944	0.0543807		0.9996	1187	0.00278835	1186.99	0.00557671	1187	4.69815e-06	2.12036e-05
		0.3955	3864	108	3756	216	3972	0.0543807	0.0543807		0.9996	1188	0.00280052	1187.99	0.00560104	1188	4.71468e-06	2.12036e-05
		0.3954	3864	109	3755	218	3973	0.0548704	0.0548566		0.9996	1189	0.0028128	1188.99	0.00562561	1189	4.73138e-06	2.12036e-05
		0.3947	3865	109	3756	218	3974	0.0548566	0.0548566		0.9996	1190	0.0028252	1189.99	0.00565039	1190	4.74823e-06	2.12036e-05
		0.3944	3865	110	3755	220	3975	0.0553459	0.0552764		0.9996	1191	0.0028377	1190.99	0.00567541	1191	4.76525e-06	2.12036e-05
		0.3939	3866	110	3756	220	3976	0.055332	0.0552764		0.9996	1192	0.00285033	1191.99	0.00570065	1192	4.78243e-06	2.12036e-05
		0.3933	3867	110	3757	220	3977	0.0553181	0.0552764		0.9996	1193	0.00286307	1192.99	0.00572613	1193	4.79978e-06	2.12036e-05
		0.3929	3868	110	3758	220	3978	0.0553042	0.0552764		0.9996	1194	0.00287592	1193.99	0.00575184	1194	4.81729e-06	2.12036e-05
		0.3928	3869	110	3759	220	3979	0.0552903	0.0552764		0.9996	1195	0.0028889	1194.99	0.00577779	1195	4.83497e-06	2.12036e-05
		0.3926	3870	110	3760	220	3980	0.0552764	0.0552764		0.9996	1196	0.00290199	1195.99	0.00580398	1196	4.85283e-06	2.12036e-05
		0.3922	3870	111	3759	222	3981	0.0557649	0.0557369		0.9996	1197	0.0029152	1196.99	0.00583041	1197	4.87085e-06	2.12036e-05
		0.3921	3871	111	3760	222	3982	0.0557509	0.0557369		0.9996	1198	0.00292854	1197.99	0.00585708	1198	4.88905e-06	2.12036e-05
		0.3918	3872	111	3761	222	3983	0.0557369	0.0557369		0.9996	1199	0.002942	1198.99	0.00588399	1199	4.90742e-06	2.12036e-05
		0.3913	3873	112	3761	224	3985	0.0562108	0.0561685		0.9996	1200	0.00295558	1199.99	0.00591115	1200	4.92596e-06	2.12036e-05
		0.3909	3874	112	3762	224	3986	0.0561967	0.0561685		0.9996	1201	0.00296928	1200.99	0.00593856	1201	4.94468e-06	2.12036e-05
		0.3903	3875	112	3763	224	3987	0.0561826	0.0561685		0.9996	1202	0.00298311	1201.99	0.00596622	1202	4.96358e-06	2.12036e-05
		0.3902	3876	112	3764	224	3988	0.0561685	0.0561685		0.9996	1203	0.00299707	1202.99	0.00599414	1203	4.98266e-06	2.12036e-05
		0.3897	3876	113	3763	226	3989	0.0566558	0.0565566		0.9996	1204	0.00301115	1203.99	0.00602231	1204	5.00192e-06	2.12036e-05
		0.3896	3878	113	3765	226	3991	0.0566274	0.0565566		0.9996	1205	0.00302537	1204.99	0.00605074	1205	5.02136e-06	2.12036e-05
		0.389	3879	113	3766	226	3992	0.0566132	0.0565566		0.9996	1206	0.00303971	1205.99	0.00607943	1206	5.04098e-06	2.12036e-05
		0.3888	3880	113	3767	226	3993	0.056599	0.0565566		0.9996	1207	0.00305419	1206.99	0.00610838	1207	5.06079e-06	2.12036e-05
		0.3882	3881	113	3768	226	3994	0.0565849	0.0565566		0.9996	1208	0.00306879	1207.99	0.00613759	1208	5.08079e-06	2.12036e-05
		0.3877	3883	113	3770	226	3996	0.0565566	0.0565566		0.9996	1209	0.00308354	1208.99	0.00616707	1209	5.10097e-06	2.12036e-05
		0.3873	3883	114	3769	228	3997	0.0570428	0.0570285		0.9996	1210	0.00309841	1209.99	0.00619682	1210	5.12134e-06	2.12036e-05
		0.3867	3884	114	3770	228	3998	0.0570285	0.0570285		0.9996	1211	0.00311342	1210.99	0.00622684	1211	5.1419e-06	2.12036e-05
		0.3863	3885	115	3770	230	4000	0.0575	0.0574856		0.9996	1212	0.00312857	1211.99	0.00625714	1212	5.16265e-06	2.12036e-05
		0.3855	3886	115	3771	230	4001	0.0574856	0.0574856		0.9996	1213	0.00314385	1212.99	0.00628771	1213	5.1836e-06	2.12036e-05
		0.3851	3886	116	3770	232	4002	0.057971	0.0576684		0.9996	1214	0.00315928	1213.99	0.00631856	1214	5.20474e-06	2.12036e-05
		0.3849	3887	116	3771	232	4003	0.0579565	0.0576684		0.9996	1215	0.00317484	1214.99	0.00634969	1215	5.22608e-06	2.12036e-05
		0.3846	3888	116	3772	232	4004	0.0579421	0.0576684		0.9996	1216	0.00319055	1215.99	0.0063811	1216	5.24761e-06	2.12036e-05
		0.3839	3889	116	3773	232	4005	0.0579276	0.0576684		0.9996	1217	0.0032064	1216.99	0.00641279	1217	5.26935e-06	2.12036e-05
		0.3838	3890	116	3774	232	4006	0.0579131	0.0576684		0.9996	1218	0.00322239	1217.99	0.00644478	1218	5.29128e-06	2.12036e-05
		0.3837	3891	116	3775	232	4007	0.0578987	0.0576684		0.9996	1219	0.00323853	1218.99	0.00647706	1219	5.31342e-06	2.12036e-05
		0.3833	3892	116	3776	232	4008	0.0578842	0.0576684		0.9996	1220	0.00325481	1219.99	0.00650962	1220	5.33576e-06	2.12036e-05
		0.3831	3893	116	3777	232	4009	0.0578698	0.0576684		0.9996	1221	0.00327124	1220.99	0.00654249	1221	5.3583e-06	2.12036e-05
		0.3829	3895	116	3779	232	4011	0.0578409	0.0576684		0.9996	1222	0.00328782	1221.99	0.00657565	1222	5.38105e-06	2.12036e-05
		0.3823	3898	116	3782	232	4014	0.0577977	0.0576684		0.9995	1223	0.00330455	1222.99	0.00660911	1223	5.40401e-06	4.07178e-05
		0.3822	3899	116	3783	232	4015	0.0577833	0.0576684		0.9995	1224	0.00332143	1223.99	0.00664287	1224	5.42718e-06	4.07178e-05
		0.382	3900	116	3784	232	4016	0.0577689	0.0576684		0.9995	1225	0.00333847	1224.99	0.00667694	1225	5.45056e-06	4.07178e-05
		0.3818	3901	116	3785	232	4017	0.0577545	0.0576684		0.9995	1226	0.00335566	1225.99	0.00671131	1226	5.47415e-06	4.07178e-05
		0.3814	3902	116	3786	232	4018	0.0577402	0.0576684		0.9995	1227	0.003373	1226.99	0.006746	1227	5.49796e-06	4.07178e-05
		0.3809	3903	116	3787	232	4019	0.0577258	0.0576684		0.9995	1228	0.0033905	1227.99	0.00678099	1228	5.52198e-06	4.07178e-05
		0.3802	3904	116	3788	232	4020	0.0577114	0.0576684		0.9995	1229	0.00340815	1228.99	0.00681631	1229	5.54622e-06	4.07178e-05
		0.38	3907	116	3791	232	4023	0.0576684	0.0576684		0.9995	1230	0.00342597	1229.99	0.00685194	1230	5.57068e-06	4.07178e-05
		0.3799	3907	117	3790	234	4024	0.0581511	0.0580789		0.9995	1231	0.00344394	1230.99	0.00688789	1231	5.59536e-06	4.07178e-05
		0.3791	3910	117	3793	234	4027	0.0581078	0.0580789		0.9995	1232	0.00346208	1231.99	0.00692416	1232	5.62026e-06	4.07178e-05
		0.379	3911	117	3794	234	4028	0.0580933	0.0580789		0.9995	1233	0.00348038	1232.99	0.00696076	1233	5.64538e-06	4.07178e-05
		0.3786	3912	117	3795	234	4029	0.0580789	0.0580789		0.9995	1234	0.00349884	1233.99	0.00699769	1234	5.67073e-06	4.07178e-05
		0.3785	3912	118	3794	236	4030	0.0585608	0.0585172		0.9995	1235	0.00351747	1234.99	0.00703494	1235	5.69631e-06	4.07178e-05
		0.378	3913	118	3795	236	4031	0.0585463	0.0585172		0.9995	1236	0.00353627	1235.99	0.00707254	1236	5.72212e-06	4.07178e-05
		0.3773	3914	118	3796	236	4032	0.0585317	0.0585172		0.9995	1237	0.00355523	1236.99	0.00711046	1237	5.74815e-06	4.07178e-05
		0.3766	3915	118	3797	236	4033	0.0585172	0.0585172		0.9995	1238	0.00357437	1237.99	0.00714873	1238	5.77442e-06	4.07178e-05
		0.3756	3915	119	3796	238	4034	0.0589985	0.0589985		0.9995	1239	0.00359367	1238.99	0.00718734	1239	5.80092e-06	4.07178e-05
		0.3753	3915	120	3795	240	4035	0.0594796	0.0594059		0.9995	1240	0.00361315	1239.99	0.00722629	1240	5.82766e-06	4.07178e-05
		0.3747	3916	120	3796	240	4036	0.0594648	0.0594059		0.9995	1241	0.0036328	1240.99	0.00726559	1241	5.85463e-06	4.07178e-05
		0.3742	3919	120	3799	240	4039	0.0594206	0.0594059		0.9995	1242	0.00365262	1241.99	0.00730524	1242	5.88184e-06	4.07178e-05
		0.3738	3920	120	3800	240	4040	0.0594059	0.0594059		0.9995	1243	0.00367262	1242.99	0.00734525	1243	5.90929e-06	4.07178e-05
		0.3737	3920	121	3799	242	4041	0.0598862	0.0597974		0.9995	1244	0.0036928	1243.99	0.00738561	1244	5.93698e-06	4.07178e-05
		0.3727	3921	121	3800	242	4042	0.0598714	0.0597974		0.9995	1245	0.00371316	1244.99	0.00742632	1245	5.96492e-06	4.07178e-05
		0.3721	3922	121	3801	242	4043	0.0598565	0.0597974		0.9995	1246	0.0037337	1245.99	0.0074674	1246	5.9931e-06	4.07178e-05
		0.3719	3924	121	3803	242	4045	0.0598269	0.0597974		0.9995	1247	0.00375442	1246.99	0.00750885	1247	6.02153e-06	4.07178e-05
		0.3708	3926	121	3805	242	4047	0.0597974	0.0597974		0.9995	1248	0.00377533	1247.99	0.00755066	1248	6.05021e-06	4.07178e-05
		0.3701	3926	122	3804	244	4048	0.0602767	0.0602172		0.9995	1249	0.00379642	1248.99	0.00759284	1249	6.07914e-06	4.07178e-05
		0.3698	3927	122	3805	244	4049	0.0602618	0.0602172		0.9995	1250	0.0038177	1249.99	0.00763539	1250	6.10832e-06	4.07178e-05
		0.3694	3928	122	3806	244	4050	0.0602469	0.0602172		0.9995	1251	0.00383916	1250.99	0.00767832	1251	6.13775e-06	4.07178e-05
		0.3685	3929	122	3807	244	4051	0.060232	0.0602172		0.9995	1252	0.00386082	1251.99	0.00772163	1252	6.16744e-06	4.07178e-05
		0.3676	3930	122	3808	244	4052	0.0602172	0.0602172		0.9995	1253	0.00388266	1252.99	0.00776532	1253	6.19739e-06	4.07178e-05
		0.3671	3930	123	3807	246	4053	0.0606958	0.0606658		0.9995	1254	0.0039047	1253.99	0.0078094	1254	6.22759e-06	4.07178e-05
		0.3667	3931	123	3808	246	4054	0.0606808	0.0606658		0.9995	1255	0.00392693	1254.99	0.00785386	1255	6.25806e-06	4.07178e-05
		0.3651	3932	123	3809	246	4055	0.0606658	0.0606658		0.9995	1256	0.00394936	1255.99	0.00789872	1256	6.28879e-06	4.07178e-05
		0.365	3932	124	3808	248	4056	0.061144	0.0611289		0.9995	1257	0.00397198	1256.99	0.00794397	1257	6.31978e-06	4.07178e-05
		0.3649	3933	124	3809	248	4057	0.0611289	0.0611289		0.9995	1258	0.00399481	1257.99	0.00798961	1258	6.35104e-06	4.07178e-05
		0.3641	3933	125	3808	250	4058	0.0616067	0.0615157		0.9995	1259	0.00401783	1258.99	0.00803566	1259	6.38257e-06	4.07178e-05
		0.3633	3934	125	3809	250	4059	0.0615915	0.0615157		0.9995	1260	0.00404106	1259.99	0.00808211	1260	6.41437e-06	4.07178e-05
		0.363	3935	125	3810	250	4060	0.0615764	0.0615157		0.9995	1261	0.00406448	1260.99	0.00812897	1261	6.44644e-06	4.07178e-05
		0.3629	3936	125	3811	250	4061	0.0615612	0.0615157		0.9995	1262	0.00408812	1261.99	0.00817623	1262	6.47879e-06	4.07178e-05
		0.3628	3937	125	3812	250	4062	0.061546	0.0615157		0.9995	1263	0.00411196	1262.99	0.00822391	1263	6.51141e-06	4.07178e-05
		0.3624	3939	125	3814	250	4064	0.0615157	0.0615157		0.9995	1264	0.004136	1263.99	0.00827201	1264	6.54431e-06	4.07178e-05
		0.3622	3939	126	3813	252	4065	0.0619926	0.0619926		0.9995	1265	0.00416026	1264.99	0.00832052	1265	6.57749e-06	4.07178e-05
		0.3621	3939	127	3812	254	4066	0.0624693	0.0624539		0.9995	1266	0.00418473	1265.99	0.00836946	1266	6.61095e-06	4.07178e-05
		0.3619	3940	127	3813	254	4067	0.0624539	0.0624539		0.9995	1267	0.00420941	1266.99	0.00841882	1267	6.64469e-06	4.07178e-05
		0.3612	3940	128	3812	256	4068	0.0629302	0.0628375		0.9994	1268	0.0042343	1267.99	0.00846861	1268	6.67871e-06	5.68709e-05
		0.3606	3942	128	3814	256	4070	0.0628993	0.0628375		0.9994	1269	0.00425942	1268.99	0.00851883	1269	6.71303e-06	5.68709e-05
		0.3602	3943	128	3815	256	4071	0.0628838	0.0628375		0.9994	1270	0.00428475	1269.99	0.00856949	1270	6.74763e-06	5.68709e-05
		0.3598	3944	128	3816	256	4072	0.0628684	0.0628375		0.9994	1271	0.00431029	1270.99	0.00862059	1271	6.78252e-06	5.68709e-05
		0.3591	3945	128	3817	256	4073	0.0628529	0.0628375		0.9994	1272	0.00433606	1271.99	0.00867213	1272	6.81771e-06	5.68709e-05
		0.3589	3946	128	3818	256	4074	0.0628375	0.0628375		0.9994	1273	0.00436206	1272.99	0.00872411	1273	6.85319e-06	5.68709e-05
		0.3584	3946	129	3817	258	4075	0.0633129	0.0631888		0.9994	1274	0.00438827	1273.99	0.00877655	1274	6.88897e-06	5.68709e-05
		0.3583	3947	129	3818	258	4076	0.0632974	0.0631888		0.9994	1275	0.00441472	1274.99	0.00882943	1275	6.92505e-06	5.68709e-05
		0.3578	3952	129	3823	258	4081	0.0632198	0.0631888		0.9994	1276	0.00444139	1275.99	0.00888278	1276	6.96142e-06	5.68709e-05
		0.3568	3953	129	3824	258	4082	0.0632043	0.0631888		0.9994	1277	0.00446829	1276.99	0.00893658	1277	6.9981e-06	5.68709e-05
		0.3559	3954	129	3825	258	4083	0.0631888	0.0631888		0.9994	1278	0.00449542	1277.99	0.00899084	1278	7.03509e-06	5.68709e-05
		0.3556	3954	130	3824	260	4084	0.0636631	0.0636163		0.9994	1279	0.00452279	1278.99	0.00904557	1279	7.07238e-06	5.68709e-05
		0.3555	3955	130	3825	260	4085	0.0636475	0.0636163		0.9994	1280	0.00455039	1279.99	0.00910077	1280	7.10998e-06	5.68709e-05
		0.3554	3956	130	3826	260	4086	0.0636319	0.0636163		0.9994	1281	0.00457822	1280.99	0.00915645	1281	7.14789e-06	5.68709e-05
		0.3553	3957	130	3827	260	4087	0.0636163	0.0636163		0.9994	1282	0.0046063	1281.99	0.00921259	1282	7.18611e-06	5.68709e-05
		0.3548	3957	131	3826	262	4088	0.06409	0.0639805		0.9994	1283	0.00463461	1282.99	0.00926922	1283	7.22465e-06	5.68709e-05
		0.3544	3958	131	3827	262	4089	0.0640743	0.0639805		0.9994	1284	0.00466317	1283.99	0.00932634	1284	7.2635e-06	5.68709e-05
		0.3538	3963	131	3832	262	4094	0.0639961	0.0639805		0.9994	1285	0.00469197	1284.99	0.00938394	1285	7.30268e-06	5.68709e-05
		0.3532	3964	131	3833	262	4095	0.0639805	0.0639805		0.9994	1286	0.00472101	1285.99	0.00944203	1286	7.34217e-06	5.68709e-05
		0.3528	3966	132	3834	264	4098	0.0644217	0.0643275		0.9994	1287	0.00475031	1286.99	0.00950062	1287	7.38199e-06	5.68709e-05
		0.3518	3967	132	3835	264	4099	0.064406	0.0643275		0.9994	1288	0.00477985	1287.99	0.0095597	1288	7.42213e-06	5.68709e-05
		0.3514	3968	132	3836	264	4100	0.0643902	0.0643275		0.9994	1289	0.00480964	1288.99	0.00961929	1289	7.4626e-06	5.68709e-05
		0.3513	3969	132	3837	264	4101	0.0643745	0.0643275		0.9994	1290	0.00483969	1289.99	0.00967938	1290	7.5034e-06	5.68709e-05
		0.3512	3971	132	3839	264	4103	0.0643432	0.0643275		0.9994	1291	0.00486999	1290.99	0.00973998	1291	7.54452e-06	5.68709e-05
		0.351	3972	132	3840	264	4104	0.0643275	0.0643275		0.9994	1292	0.00490055	1291.99	0.0098011	1292	7.58599e-06	5.68709e-05
		0.3509	3972	133	3839	266	4105	0.064799	0.0644848		0.9994	1293	0.00493136	1292.99	0.00986273	1293	7.62779e-06	5.68709e-05
		0.3506	3973	133	3840	266	4106	0.0647832	0.0644848		0.9994	1294	0.00496244	1293.99	0.00992488	1294	7.66992e-06	5.68709e-05
		0.35	3974	133	3841	266	4107	0.0647675	0.0644848		0.9994	1295	0.00499378	1294.99	0.00998756	1295	7.7124e-06	5.68709e-05
		0.3497	3975	133	3842	266	4108	0.0647517	0.0644848		0.9994	1295.99	0.00502538	1295.99	0.0100508	1296	7.75522e-06	5.68709e-05
		0.349	3976	133	3843	266	4109	0.0647359	0.0644848		0.9994	1296.99	0.00505725	1296.99	0.0101145	1297	7.79838e-06	5.68709e-05
		0.3489	3977	133	3844	266	4110	0.0647202	0.0644848		0.9994	1297.99	0.00508939	1297.99	0.0101788	1298	7.84189e-06	5.68709e-05
		0.3487	3978	133	3845	266	4111	0.0647045	0.0644848		0.9994	1298.99	0.00512179	1298.99	0.0102436	1299	7.88575e-06	5.68709e-05
		0.348	3983	133	3850	266	4116	0.0646259	0.0644848		0.9993	1299.99	0.00515447	1299.99	0.0103089	1300	7.92995e-06	7.30901e-05
		0.3467	3990	133	3857	266	4123	0.0645161	0.0644848		0.9993	1300.99	0.00518742	1300.99	0.0103748	1301	7.97452e-06	7.30901e-05
		0.3465	3991	133	3858	266	4124	0.0645005	0.0644848		0.9993	1301.99	0.00522065	1301.99	0.0104413	1302	8.01943e-06	7.30901e-05
		0.3459	3992	133	3859	266	4125	0.0644848	0.0644848		0.9993	1302.99	0.00525416	1302.99	0.0105083	1303	8.06471e-06	7.30901e-05
		0.3455	3992	134	3858	268	4126	0.064954	0.064954		0.9993	1303.99	0.00528794	1303.99	0.0105759	1304	8.11034e-06	7.30901e-05
		0.3451	3992	135	3857	270	4127	0.0654228	0.0653595		0.9993	1304.99	0.00532201	1304.99	0.010644	1305	8.15633e-06	7.30901e-05
		0.3444	3993	135	3858	270	4128	0.065407	0.0653595		0.9993	1305.99	0.00535636	1305.99	0.0107127	1306	8.20269e-06	7.30901e-05
		0.3438	3994	135	3859	270	4129	0.0653911	0.0653595		0.9993	1306.99	0.005391	1306.99	0.010782	1307	8.24942e-06	7.30901e-05
		0.3437	3995	135	3860	270	4130	0.0653753	0.0653595		0.9993	1307.99	0.00542592	1307.99	0.0108518	1308	8.29652e-06	7.30901e-05
		0.3436	3996	135	3861	270	4131	0.0653595	0.0653595		0.9993	1308.99	0.00546114	1308.99	0.0109223	1309	8.34398e-06	7.30901e-05
		0.3433	3996	136	3860	272	4132	0.0658277	0.0658277		0.9993	1309.99	0.00549664	1309.99	0.0109933	1310	8.39182e-06	7.30901e-05
		0.3432	3996	137	3859	274	4133	0.0662957	0.0662957		0.9993	1310.99	0.00553244	1310.99	0.0110649	1311	8.44004e-06	7.30901e-05
		0.343	3996	138	3858	276	4134	0.0667634	0.066715		0.9993	1311.99	0.00556854	1311.99	0.0111371	1312	8.48863e-06	7.30901e-05
		0.3427	3997	138	3859	276	4135	0.0667473	0.066715		0.9993	1312.99	0.00560494	1312.99	0.0112099	1313	8.5376e-06	7.30901e-05
		0.3421	3998	138	3860	276	4136	0.0667311	0.066715		0.9993	1313.99	0.00564163	1313.99	0.0112833	1314	8.58696e-06	7.30901e-05
		0.342	3999	138	3861	276	4137	0.066715	0.066715		0.9993	1314.99	0.00567863	1314.99	0.0113573	1315	8.6367e-06	7.30901e-05
		0.3417	3999	139	3860	278	4138	0.0671822	0.0671822		0.9993	1315.99	0.00571593	1315.99	0.0114319	1316	8.68683e-06	7.30901e-05
		0.3413	3999	140	3859	280	4139	0.0676492	0.0676492		0.9993	1316.99	0.00575354	1316.99	0.0115071	1317	8.73734e-06	7.30901e-05
		0.3411	3999	141	3858	282	4140	0.0681159	0.0680995		0.9993	1317.99	0.00579146	1317.99	0.0115829	1318	8.78825e-06	7.30901e-05
		0.341	4000	141	3859	282	4141	0.0680995	0.0680995		0.9993	1318.99	0.00582969	1318.99	0.0116594	1319	8.83956e-06	7.30901e-05
		0.3408	4000	142	3858	284	4142	0.0685659	0.0683678		0.9993	1319.99	0.00586823	1319.99	0.0117365	1320	8.89126e-06	7.30901e-05
		0.3406	4001	142	3859	284	4143	0.0685494	0.0683678		0.9993	1320.99	0.00590709	1320.99	0.0118142	1321	8.94336e-06	7.30901e-05
		0.3389	4003	142	3861	284	4145	0.0685163	0.0683678		0.9993	1321.99	0.00594626	1321.99	0.0118925	1322	8.99586e-06	7.30901e-05
		0.3387	4004	142	3862	284	4146	0.0684998	0.0683678		0.9993	1322.99	0.00598576	1322.99	0.0119715	1323	9.04877e-06	7.30901e-05
		0.3385	4006	142	3864	284	4148	0.0684667	0.0683678		0.9993	1323.99	0.00602558	1323.99	0.0120512	1324	9.10208e-06	7.30901e-05
		0.3377	4007	142	3865	284	4149	0.0684502	0.0683678		0.9993	1324.99	0.00606572	1324.99	0.0121314	1325	9.1558e-06	7.30901e-05
		0.3368	4008	142	3866	284	4150	0.0684337	0.0683678		0.9993	1325.99	0.00610619	1325.99	0.0122124	1326	9.20994e-06	7.30901e-05
		0.3367	4009	142	3867	284	4151	0.0684172	0.0683678		0.9993	1326.99	0.00614698	1326.99	0.012294	1327	9.26448e-06	7.30901e-05
		0.3363	4010	142	3868	284	4152	0.0684008	0.0683678		0.9992	1327.99	0.00618811	1327.99	0.0123762	1328	9.31945e-06	9.09218e-05
		0.3362	4011	142	3869	284	4153	0.0683843	0.0683678		0.9992	1328.99	0.00622957	1328.99	0.0124591	1329	9.37483e-06	9.09218e-05
		0.3357	4012	142	3870	284	4154	0.0683678	0.0683678		0.9992	1329.99	0.00627137	1329.99	0.0125427	1330	9.43063e-06	9.09218e-05
		0.3347	4012	143	3869	286	4155	0.0688327	0.0688327		0.9992	1330.99	0.0063135	1330.99	0.012627	1331	9.48686e-06	9.09218e-05
		0.3343	4012	144	3868	288	4156	0.0692974	0.0690813		0.9992	1331.99	0.00635598	1331.99	0.012712	1332	9.54351e-06	9.09218e-05
		0.3339	4013	144	3869	288	4157	0.0692807	0.0690813		0.9992	1332.99	0.0063988	1332.99	0.0127976	1333	9.60059e-06	9.09218e-05
		0.3334	4016	144	3872	288	4160	0.0692308	0.0690813		0.9992	1333.99	0.00644196	1333.99	0.0128839	1334	9.65811e-06	9.09218e-05
		0.3322	4019	144	3875	288	4163	0.0691809	0.0690813		0.9992	1334.99	0.00648547	1334.99	0.0129709	1335	9.71605e-06	9.09218e-05
		0.3318	4020	144	3876	288	4164	0.0691643	0.0690813		0.9992	1335.99	0.00652932	1335.99	0.0130586	1336	9.77444e-06	9.09218e-05
		0.3314	4025	144	3881	288	4169	0.0690813	0.0690813		0.9992	1336.99	0.00657354	1336.99	0.0131471	1337	9.83326e-06	9.09218e-05
		0.3308	4025	145	3880	290	4170	0.0695444	0.0692455		0.9992	1337.99	0.0066181	1337.99	0.0132362	1338	9.89253e-06	9.09218e-05
		0.3303	4026	145	3881	290	4171	0.0695277	0.0692455		0.9992	1338.99	0.00666302	1338.99	0.013326	1339	9.95224e-06	9.09218e-05
		0.3302	4027	145	3882	290	4172	0.069511	0.0692455		0.9992	1339.99	0.0067083	1339.99	0.0134166	1340	1.00124e-05	9.09218e-05
		0.33	4028	145	3883	290	4173	0.0694944	0.0692455		0.9992	1340.99	0.00675394	1340.99	0.0135079	1341	1.0073e-05	9.09218e-05
		0.3294	4029	145	3884	290	4174	0.0694777	0.0692455		0.9992	1341.99	0.00679995	1341.99	0.0135999	1342	1.01341e-05	9.09218e-05
		0.3291	4030	145	3885	290	4175	0.0694611	0.0692455		0.9992	1342.99	0.00684632	1342.99	0.0136926	1343	1.01956e-05	9.09218e-05
		0.3289	4031	145	3886	290	4176	0.0694444	0.0692455		0.9992	1343.99	0.00689306	1343.99	0.0137861	1344	1.02575e-05	9.09218e-05
		0.3287	4033	145	3888	290	4178	0.0694112	0.0692455		0.9992	1344.99	0.00694018	1344.99	0.0138804	1345	1.032e-05	9.09218e-05
		0.3285	4034	145	3889	290	4179	0.0693946	0.0692455		0.9992	1345.99	0.00698766	1345.99	0.0139753	1346	1.03829e-05	9.09218e-05
		0.3283	4035	145	3890	290	4180	0.069378	0.0692455		0.9992	1346.99	0.00703552	1346.99	0.014071	1347	1.04462e-05	9.09218e-05
		0.327	4036	145	3891	290	4181	0.0693614	0.0692455		0.9992	1347.99	0.00708377	1347.99	0.0141675	1348	1.051e-05	9.09218e-05
		0.3268	4038	145	3893	290	4183	0.0693282	0.0692455		0.9992	1348.99	0.00713239	1348.99	0.0142648	1349	1.05743e-05	9.09218e-05
		0.3267	4039	145	3894	290	4184	0.0693117	0.0692455		0.9992	1349.99	0.00718139	1349.99	0.0143628	1350	1.06391e-05	9.09218e-05
		0.3264	4040	145	3895	290	4185	0.0692951	0.0692455		0.9992	1350.99	0.00723079	1350.99	0.0144616	1351	1.07043e-05	9.09218e-05
		0.326	4041	145	3896	290	4186	0.0692785	0.0692455		0.9992	1351.99	0.00728057	1351.99	0.0145611	1352	1.07701e-05	9.09218e-05
		0.3254	4043	145	3898	290	4188	0.0692455	0.0692455		0.9992	1352.99	0.00733074	1352.99	0.0146615	1353	1.08363e-05	9.09218e-05
		0.3249	4044	146	3898	292	4190	0.0696897	0.0696897		0.9991	1353.99	0.00738131	1353.99	0.0147626	1354	1.0903e-05	0.000108882
		0.3247	4044	147	3897	294	4191	0.0701503	0.0701503		0.9991	1354.99	0.00743227	1354.99	0.0148645	1355	1.09701e-05	0.000108882
		0.3232	4044	148	3896	296	4192	0.0706107	0.0706107		0.9991	1355.99	0.00748364	1355.99	0.0149673	1356	1.10378e-05	0.000108882
		0.3231	4044	149	3895	298	4193	0.0710708	0.0710539		0.9991	1356.99	0.0075354	1356.98	0.0150708	1357	1.1106e-05	0.000108882
		0.3228	4045	149	3896	298	4194	0.0710539	0.0710539		0.9991	1357.99	0.00758757	1357.98	0.0151751	1358	1.11746e-05	0.000108882
		0.3223	4045	150	3895	300	4195	0.0715137	0.0714967		0.9991	1358.99	0.00764015	1358.98	0.0152803	1359	1.12438e-05	0.000108882
		0.3218	4046	150	3896	300	4196	0.0714967	0.0714967		0.9991	1359.99	0.00769313	1359.98	0.0153863	1360	1.13134e-05	0.000108882
		0.3215	4046	152	3894	304	4198	0.0724154	0.0724154		0.9991	1360.99	0.00774653	1360.98	0.0154931	1361	1.13836e-05	0.000108882
		0.3207	4046	153	3893	306	4199	0.0728745	0.0728571		0.9991	1361.99	0.00780034	1361.98	0.0156007	1362	1.14542e-05	0.000108882
		0.3203	4047	153	3894	306	4200	0.0728571	0.0728571		0.9991	1362.99	0.00785457	1362.98	0.0157091	1363	1.15254e-05	0.000108882
		0.3202	4047	154	3893	308	4201	0.0733159	0.0731244		0.9991	1363.99	0.00790923	1363.98	0.0158185	1364	1.15971e-05	0.000108882
		0.3201	4048	154	3894	308	4202	0.0732984	0.0731244		0.9991	1364.99	0.0079643	1364.98	0.0159286	1365	1.16693e-05	0.000108882
		0.3199	4049	154	3895	308	4203	0.073281	0.0731244		0.9991	1365.99	0.0080198	1365.98	0.0160396	1366	1.1742e-05	0.000108882
		0.3198	4052	154	3898	308	4206	0.0732287	0.0731244		0.9991	1366.99	0.00807573	1366.98	0.0161515	1367	1.18153e-05	0.000108882
		0.3189	4053	154	3899	308	4207	0.0732113	0.0731244		0.9991	1367.99	0.00813209	1367.98	0.0162642	1368	1.1889e-05	0.000108882
		0.3186	4054	154	3900	308	4208	0.0731939	0.0731244		0.9991	1368.99	0.00818889	1368.98	0.0163778	1369	1.19633e-05	0.000108882
		0.3182	4055	154	3901	308	4209	0.0731765	0.0731244		0.9991	1369.99	0.00824612	1369.98	0.0164922	1370	1.20381e-05	0.000108882
		0.3177	4056	154	3902	308	4210	0.0731591	0.0731244		0.9991	1370.99	0.00830379	1370.98	0.0166076	1371	1.21135e-05	0.000108882
		0.3175	4058	154	3904	308	4212	0.0731244	0.0731244		0.9991	1371.99	0.00836191	1371.98	0.0167238	1372	1.21894e-05	0.000108882
		0.3173	4058	155	3903	310	4213	0.0735818	0.0735469		0.9991	1372.99	0.00842047	1372.98	0.0168409	1373	1.22658e-05	0.000108882
		0.3172	4059	155	3904	310	4214	0.0735643	0.0735469		0.999	1373.99	0.00847948	1373.98	0.016959	1374	1.23428e-05	0.000153732
		0.3166	4060	155	3905	310	4215	0.0735469	0.0735469		0.999	1374.99	0.00853893	1374.98	0.0170779	1375	1.24203e-05	0.000153732
		0.3164	4060	156	3904	312	4216	0.0740038	0.0739862		0.999	1375.99	0.00859885	1375.98	0.0171977	1376	1.24983e-05	0.000153732
		0.3163	4061	156	3905	312	4217	0.0739862	0.0739862		0.999	1376.99	0.00865922	1376.98	0.0173184	1377	1.25769e-05	0.000153732
		0.3156	4061	157	3904	314	4218	0.0744429	0.0744252		0.999	1377.99	0.00872005	1377.98	0.0174401	1378	1.26561e-05	0.000153732
		0.3154	4062	157	3905	314	4219	0.0744252	0.0744252		0.999	1378.99	0.00878134	1378.98	0.0175627	1379	1.27358e-05	0.000153732
		0.3149	4062	158	3904	316	4220	0.0748815	0.0746163		0.999	1379.99	0.0088431	1379.98	0.0176862	1380	1.28161e-05	0.000153732
		0.3147	4064	158	3906	316	4222	0.074846	0.0746163		0.999	1380.99	0.00890532	1380.98	0.0178106	1381	1.28969e-05	0.000153732
		0.3145	4065	158	3907	316	4223	0.0748283	0.0746163		0.999	1381.99	0.00896802	1381.98	0.017936	1382	1.29783e-05	0.000153732
		0.3131	4066	158	3908	316	4224	0.0748106	0.0746163		0.999	1382.99	0.00903119	1382.98	0.0180624	1383	1.30603e-05	0.000153732
		0.313	4067	158	3909	316	4225	0.0747929	0.0746163		0.999	1383.99	0.00909484	1383.98	0.0181897	1384	1.31428e-05	0.000153732
		0.3129	4068	158	3910	316	4226	0.0747752	0.0746163		0.999	1384.99	0.00915897	1384.98	0.0183179	1385	1.3226e-05	0.000153732
		0.3124	4069	158	3911	316	4227	0.0747575	0.0746163		0.999	1385.99	0.00922359	1385.98	0.0184472	1386	1.33096e-05	0.000153732
		0.3123	4070	158	3912	316	4228	0.0747398	0.0746163		0.999	1386.99	0.00928869	1386.98	0.0185774	1387	1.33939e-05	0.000153732
		0.3119	4071	158	3913	316	4229	0.0747222	0.0746163		0.999	1387.99	0.00935427	1387.98	0.0187085	1388	1.34788e-05	0.000153732
		0.3113	4073	158	3915	316	4231	0.0746868	0.0746163		0.999	1388.99	0.00942036	1388.98	0.0188407	1389	1.35642e-05	0.000153732
		0.3097	4075	158	3917	316	4233	0.0746515	0.0746163		0.999	1389.99	0.00948693	1389.98	0.0189739	1390	1.36503e-05	0.000153732
		0.3091	4076	158	3918	316	4234	0.0746339	0.0746163		0.999	1390.99	0.00955401	1390.98	0.019108	1391	1.37369e-05	0.000153732
		0.309	4077	158	3919	316	4235	0.0746163	0.0746163		0.999	1391.99	0.00962158	1391.98	0.0192432	1392	1.38241e-05	0.000153732
		0.3086	4078	159	3919	318	4237	0.0750531	0.0750354		0.999	1392.99	0.00968966	1392.98	0.0193793	1393	1.39119e-05	0.000153732
		0.3072	4079	159	3920	318	4238	0.0750354	0.0750354		0.999	1393.99	0.00975825	1393.98	0.0195165	1394	1.40004e-05	0.000153732
		0.3071	4079	160	3919	320	4239	0.0754895	0.0754006		0.999	1394.99	0.00982735	1394.98	0.0196547	1395	1.40894e-05	0.000153732
		0.3064	4081	160	3921	320	4241	0.0754539	0.0754006		0.999	1395.99	0.00989697	1395.98	0.0197939	1396	1.4179e-05	0.000153732
		0.3063	4082	160	3922	320	4242	0.0754361	0.0754006		0.999	1396.99	0.0099671	1396.98	0.0199342	1397	1.42693e-05	0.000153732
		0.3059	4083	160	3923	320	4243	0.0754183	0.0754006		0.999	1397.99	0.0100377	1397.98	0.0200755	1398	1.43602e-05	0.000153732
		0.3049	4084	160	3924	320	4244	0.0754006	0.0754006		0.999	1398.99	0.0101089	1398.98	0.0202178	1399	1.44516e-05	0.000153732
		0.3048	4084	161	3923	322	4245	0.0758539	0.0758539		0.999	1399.99	0.0101806	1399.98	0.0203612	1400	1.45437e-05	0.000153732
		0.3044	4084	162	3922	324	4246	0.0763071	0.0762891		0.999	1400.99	0.0102529	1400.98	0.0205057	1401	1.46365e-05	0.000153732
		0.3041	4085	162	3923	324	4247	0.0762891	0.0762891		0.999	1401.99	0.0103256	1401.98	0.0206512	1402	1.47298e-05	0.000153732
		0.3037	4085	163	3922	326	4248	0.076742	0.0766698		0.999	1402.99	0.0103989	1402.98	0.0207978	1403	1.48238e-05	0.000153732
		0.3032	4086	163	3923	326	4249	0.0767239	0.0766698		0.999	1403.99	0.0104728	1403.98	0.0209455	1404	1.49185e-05	0.000153732
		0.3028	4087	163	3924	326	4250	0.0767059	0.0766698		0.999	1404.99	0.0105471	1404.98	0.0210943	1405	1.50137e-05	0.000153732
		0.3016	4089	163	3926	326	4252	0.0766698	0.0766698		0.999	1405.99	0.0106221	1405.98	0.0212441	1406	1.51096e-05	0.000153732
		0.301	4089	164	3925	328	4253	0.077122	0.0770134		0.999	1406.99	0.0106976	1406.98	0.0213951	1407	1.52062e-05	0.000153732
		0.3007	4090	164	3926	328	4254	0.0771039	0.0770134		0.999	1407.99	0.0107736	1407.98	0.0215472	1408	1.53034e-05	0.000153732
		0.3	4091	164	3927	328	4255	0.0770858	0.0770134		0.999	1408.99	0.0108502	1408.98	0.0217003	1409	1.54012e-05	0.000153732
		0.2996	4092	164	3928	328	4256	0.0770677	0.0770134		0.999	1409.99	0.0109273	1409.98	0.0218546	1410	1.54997e-05	0.000153732
		0.2994	4093	164	3929	328	4257	0.0770496	0.0770134		0.999	1410.99	0.011005	1410.98	0.02201	1411	1.55989e-05	0.000153732
		0.2985	4094	164	3930	328	4258	0.0770315	0.0770134		0.999	1411.99	0.0110833	1411.98	0.0221666	1412	1.56987e-05	0.000153732
		0.2984	4095	164	3931	328	4259	0.0770134	0.0770134		0.999	1412.99	0.0111621	1412.98	0.0223243	1413	1.57992e-05	0.000153732
		0.2983	4095	165	3930	330	4260	0.0774648	0.0773558		0.999	1413.99	0.0112416	1413.98	0.0224831	1414	1.59004e-05	0.000153732
		0.298	4096	165	3931	330	4261	0.0774466	0.0773558		0.999	1414.99	0.0113216	1414.98	0.0226431	1415	1.60022e-05	0.000153732
		0.2973	4098	165	3933	330	4263	0.0774103	0.0773558		0.999	1415.99	0.0114021	1415.98	0.0228043	1416	1.61047e-05	0.000153732
		0.297	4100	165	3935	330	4265	0.077374	0.0773558		0.999	1416.99	0.0114833	1416.98	0.0229666	1417	1.62079e-05	0.000153732
		0.2969	4101	165	3936	330	4266	0.0773558	0.0773558		0.999	1417.99	0.011565	1417.98	0.0231301	1418	1.63117e-05	0.000153732
		0.2968	4101	166	3935	332	4267	0.0778064	0.0777154		0.999	1418.99	0.0116474	1418.98	0.0232947	1419	1.64163e-05	0.000153732
		0.2967	4102	166	3936	332	4268	0.0777882	0.0777154		0.999	1419.99	0.0117303	1419.98	0.0234606	1420	1.65215e-05	0.000153732
		0.2966	4103	166	3937	332	4269	0.07777	0.0777154		0.999	1420.99	0.0118138	1420.98	0.0236276	1421	1.66275e-05	0.000153732
		0.2961	4104	166	3938	332	4270	0.0777518	0.0777154		0.999	1421.99	0.0118979	1421.98	0.0237959	1422	1.67341e-05	0.000153732
		0.296	4106	166	3940	332	4272	0.0777154	0.0777154		0.999	1422.99	0.0119827	1422.98	0.0239653	1423	1.68414e-05	0.000153732
		0.2957	4106	167	3939	334	4273	0.0781652	0.0781287		0.999	1423.99	0.012068	1423.98	0.024136	1424	1.69494e-05	0.000153732
		0.2951	4107	167	3940	334	4274	0.0781469	0.0781287		0.999	1424.99	0.0121539	1424.98	0.0243079	1425	1.70582e-05	0.000153732
		0.2946	4108	167	3941	334	4275	0.0781287	0.0781287		0.999	1425.99	0.0122405	1425.98	0.024481	1426	1.71676e-05	0.000153732
		0.2945	4108	168	3940	336	4276	0.0785781	0.0785047		0.999	1426.99	0.0123277	1426.98	0.0246554	1427	1.72778e-05	0.000153732
		0.2943	4109	168	3941	336	4277	0.0785597	0.0785047		0.999	1427.99	0.0124155	1427.98	0.024831	1428	1.73886e-05	0.000153732
		0.2942	4110	168	3942	336	4278	0.0785414	0.0785047		0.999	1428.99	0.0125039	1428.97	0.0250078	1429	1.75002e-05	0.000153732
		0.2941	4111	168	3943	336	4279	0.078523	0.0785047		0.999	1429.99	0.012593	1429.97	0.0251859	1430	1.76125e-05	0.000153732
		0.293	4112	168	3944	336	4280	0.0785047	0.0785047		0.999	1430.99	0.0126826	1430.97	0.0253653	1431	1.77256e-05	0.000153732
		0.2921	4112	169	3943	338	4281	0.0789535	0.0789351		0.999	1431.99	0.012773	1431.97	0.0255459	1432	1.78393e-05	0.000153732
		0.2918	4113	169	3944	338	4282	0.0789351	0.0789351		0.999	1432.99	0.0128639	1432.97	0.0257279	1433	1.79539e-05	0.000153732
		0.2907	4114	170	3944	340	4284	0.0793651	0.0793466		0.999	1433.99	0.0129555	1433.97	0.0259111	1434	1.80691e-05	0.000153732
		0.2906	4115	170	3945	340	4285	0.0793466	0.0793466		0.999	1434.99	0.0130478	1434.97	0.0260956	1435	1.81851e-05	0.000153732
		0.2904	4115	171	3944	342	4286	0.0797947	0.0797203		0.999	1435.99	0.0131407	1435.97	0.0262814	1436	1.83018e-05	0.000153732
		0.2903	4116	171	3945	342	4287	0.0797761	0.0797203		0.999	1436.99	0.0132343	1436.97	0.0264685	1437	1.84193e-05	0.000153732
		0.2901	4119	171	3948	342	4290	0.0797203	0.0797203		0.999	1437.99	0.0133285	1437.97	0.026657	1438	1.85375e-05	0.000153732
		0.2892	4119	172	3947	344	4291	0.0801678	0.0800372		0.999	1438.99	0.0134234	1438.97	0.0268467	1439	1.86565e-05	0.000153732
		0.2887	4120	172	3948	344	4292	0.0801491	0.0800372		0.999	1439.99	0.0135189	1439.97	0.0270378	1440	1.87763e-05	0.000153732
		0.2886	4121	172	3949	344	4293	0.0801304	0.0800372		0.999	1440.99	0.0136151	1440.97	0.0272303	1441	1.88968e-05	0.000153732
		0.2882	4122	172	3950	344	4294	0.0801118	0.0800372		0.999	1441.99	0.013712	1441.97	0.027424	1442	1.90181e-05	0.000153732
		0.2881	4124	172	3952	344	4296	0.0800745	0.0800372		0.999	1442.99	0.0138096	1442.97	0.0276192	1443	1.91401e-05	0.000153732
		0.2878	4125	172	3953	344	4297	0.0800559	0.0800372		0.999	1443.99	0.0139078	1443.97	0.0278157	1444	1.92629e-05	0.000153732
		0.287	4126	172	3954	344	4298	0.0800372	0.0800372		0.999	1444.99	0.0140068	1444.97	0.0280136	1445	1.93865e-05	0.000153732
		0.2868	4126	173	3953	346	4299	0.0804838	0.0804838		0.9989	1445.99	0.0141064	1445.97	0.0282128	1446	1.95109e-05	0.000206258
		0.2867	4126	174	3952	348	4300	0.0809302	0.0807799		0.9989	1446.99	0.0142067	1446.97	0.0284134	1447	1.96361e-05	0.000206258
		0.2865	4127	174	3953	348	4301	0.0809114	0.0807799		0.9989	1447.99	0.0143077	1447.97	0.0286155	1448	1.97621e-05	0.000206258
		0.2862	4130	174	3956	348	4304	0.080855	0.0807799		0.9989	1448.99	0.0144094	1448.97	0.0288189	1449	1.98888e-05	0.000206258
		0.2854	4131	174	3957	348	4305	0.0808362	0.0807799		0.9989	1449.99	0.0145119	1449.97	0.0290237	1450	2.00164e-05	0.000206258
		0.2853	4132	174	3958	348	4306	0.0808175	0.0807799		0.9989	1450.99	0.014615	1450.97	0.02923	1451	2.01447e-05	0.000206258
		0.2848	4133	174	3959	348	4307	0.0807987	0.0807799		0.9989	1451.99	0.0147188	1451.97	0.0294377	1452	2.02739e-05	0.000206258
		0.2844	4134	174	3960	348	4308	0.0807799	0.0807799		0.9989	1452.99	0.0148234	1452.97	0.0296468	1453	2.04039e-05	0.000206258
		0.2843	4134	175	3959	350	4309	0.0812253	0.08115		0.9989	1453.99	0.0149287	1453.97	0.0298574	1454	2.05346e-05	0.000206258
		0.2838	4137	175	3962	350	4312	0.0811688	0.08115		0.9989	1454.98	0.0150347	1454.97	0.0300694	1455	2.06662e-05	0.000206258
		0.2832	4138	175	3963	350	4313	0.08115	0.08115		0.9989	1455.98	0.0151414	1455.97	0.0302828	1456	2.07986e-05	0.000206258
		0.2831	4138	176	3962	352	4314	0.0815948	0.0815948		0.9988	1456.98	0.0152489	1456.97	0.0304978	1457	2.09319e-05	0.000225418
		0.2829	4138	177	3961	354	4315	0.0820394	0.0818308		0.9988	1457.98	0.0153571	1457.97	0.0307142	1458	2.1066e-05	0.000225418
		0.2827	4139	177	3962	354	4316	0.0820204	0.0818308		0.9988	1458.98	0.015466	1458.97	0.030932	1459	2.12009e-05	0.000225418
		0.2823	4141	177	3964	354	4318	0.0819824	0.0818308		0.9988	1459.98	0.0155757	1459.97	0.0311514	1460	2.13366e-05	0.000225418
		0.2819	4142	177	3965	354	4319	0.0819634	0.0818308		0.9988	1460.98	0.0156861	1460.97	0.0313723	1461	2.14732e-05	0.000225418
		0.2818	4143	177	3966	354	4320	0.0819444	0.0818308		0.9988	1461.98	0.0157973	1461.97	0.0315947	1462	2.16106e-05	0.000225418
		0.281	4145	177	3968	354	4322	0.0819065	0.0818308		0.9988	1462.98	0.0159093	1462.97	0.0318186	1463	2.17489e-05	0.000225418
		0.2803	4146	177	3969	354	4323	0.0818876	0.0818308		0.9988	1463.98	0.016022	1463.97	0.032044	1464	2.1888e-05	0.000225418
		0.2802	4147	177	3970	354	4324	0.0818686	0.0818308		0.9988	1464.98	0.0161355	1464.97	0.0322709	1465	2.20279e-05	0.000225418
		0.2796	4148	177	3971	354	4325	0.0818497	0.0818308		0.9988	1465.98	0.0162497	1465.97	0.0324994	1466	2.21688e-05	0.000225418
		0.279	4149	177	3972	354	4326	0.0818308	0.0818308		0.9988	1466.98	0.0163647	1466.97	0.0327295	1467	2.23105e-05	0.000225418
		0.2789	4149	178	3971	356	4327	0.0822741	0.0822551		0.9988	1467.98	0.0164805	1467.97	0.0329611	1468	2.2453e-05	0.000225418
		0.2785	4150	178	3972	356	4328	0.0822551	0.0822551		0.9988	1468.98	0.0165971	1468.97	0.0331942	1469	2.25965e-05	0.000225418
		0.2777	4150	179	3971	358	4329	0.0826981	0.0826981		0.9988	1469.98	0.0167145	1469.97	0.033429	1470	2.27408e-05	0.000225418
		0.2774	4150	180	3970	360	4330	0.0831409	0.0831217		0.9988	1470.98	0.0168326	1470.97	0.0336653	1471	2.2886e-05	0.000225418
		0.2772	4151	180	3971	360	4331	0.0831217	0.0831217		0.9987	1471.98	0.0169516	1471.97	0.0339032	1472	2.3032e-05	0.000252613
		0.277	4151	181	3970	362	4332	0.0835642	0.0835449		0.9987	1472.98	0.0170713	1472.97	0.0341427	1473	2.3179e-05	0.000252613
		0.2767	4152	181	3971	362	4333	0.0835449	0.0835449		0.9987	1473.98	0.0171919	1473.97	0.0343838	1474	2.33269e-05	0.000252613
		0.2758	4152	182	3970	364	4334	0.0839871	0.0838323		0.9987	1474.98	0.0173133	1474.97	0.0346265	1475	2.34756e-05	0.000252613
		0.2752	4153	182	3971	364	4335	0.0839677	0.0838323		0.9987	1475.98	0.0174354	1475.97	0.0348709	1476	2.36253e-05	0.000252613
		0.2734	4154	182	3972	364	4336	0.0839483	0.0838323		0.9987	1476.98	0.0175584	1476.96	0.0351169	1477	2.37758e-05	0.000252613
		0.2733	4155	182	3973	364	4337	0.083929	0.0838323		0.9987	1477.98	0.0176822	1477.96	0.0353645	1478	2.39273e-05	0.000252613
		0.2732	4157	182	3975	364	4339	0.0838903	0.0838323		0.9987	1478.98	0.0178069	1478.96	0.0356138	1479	2.40796e-05	0.000252613
		0.2729	4158	182	3976	364	4340	0.083871	0.0838323		0.9987	1479.98	0.0179324	1479.96	0.0358647	1480	2.42329e-05	0.000252613
		0.2727	4160	182	3978	364	4342	0.0838323	0.0838323		0.9987	1480.98	0.0180587	1480.96	0.0361173	1481	2.43871e-05	0.000252613
		0.2726	4160	183	3977	366	4343	0.0842735	0.0842735		0.9987	1481.98	0.0181858	1481.96	0.0363716	1482	2.45423e-05	0.000252613
		0.2718	4160	184	3976	368	4344	0.0847145	0.0846756		0.9987	1482.98	0.0183138	1482.96	0.0366276	1483	2.46983e-05	0.000252613
		0.2715	4161	184	3977	368	4345	0.0846951	0.0846756		0.9987	1483.98	0.0184426	1483.96	0.0368853	1484	2.48553e-05	0.000252613
		0.2711	4162	184	3978	368	4346	0.0846756	0.0846756		0.9987	1484.98	0.0185723	1484.96	0.0371447	1485	2.50132e-05	0.000252613
		0.271	4162	185	3977	370	4347	0.0851162	0.0850184		0.9987	1485.98	0.0187029	1485.96	0.0374058	1486	2.51721e-05	0.000252613
		0.2697	4163	185	3978	370	4348	0.0850966	0.0850184		0.9987	1486.98	0.0188343	1486.96	0.0376686	1487	2.53319e-05	0.000252613
		0.2695	4164	185	3979	370	4349	0.085077	0.0850184		0.9987	1487.98	0.0189666	1487.96	0.0379331	1488	2.54927e-05	0.000252613
		0.2692	4165	185	3980	370	4350	0.0850575	0.0850184		0.9987	1488.98	0.0190997	1488.96	0.0381994	1489	2.56544e-05	0.000252613
		0.269	4166	185	3981	370	4351	0.0850379	0.0850184		0.9987	1489.98	0.0192337	1489.96	0.0384675	1490	2.58171e-05	0.000252613
		0.2689	4167	185	3982	370	4352	0.0850184	0.0850184		0.9986	1490.98	0.0193686	1490.96	0.0387373	1491	2.59807e-05	0.000287918
		0.2683	4168	186	3982	372	4354	0.0854387	0.0854191		0.9986	1491.98	0.0195044	1491.96	0.0390088	1492	2.61453e-05	0.000287918
		0.268	4169	186	3983	372	4355	0.0854191	0.0854191		0.9986	1492.98	0.0196411	1492.96	0.0392822	1493	2.63109e-05	0.000287918
		0.2678	4169	187	3982	374	4356	0.0858586	0.0857798		0.9986	1493.98	0.0197787	1493.96	0.0395573	1494	2.64775e-05	0.000287918
		0.2674	4170	187	3983	374	4357	0.0858389	0.0857798		0.9986	1494.98	0.0199171	1494.96	0.0398343	1495	2.6645e-05	0.000287918
		0.2663	4171	187	3984	374	4358	0.0858192	0.0857798		0.9986	1495.98	0.0200565	1495.96	0.040113	1496	2.68135e-05	0.000287918
		0.2655	4172	187	3985	374	4359	0.0857995	0.0857798		0.9986	1496.98	0.0201968	1496.96	0.0403936	1497	2.6983e-05	0.000287918
		0.2654	4173	187	3986	374	4360	0.0857798	0.0857798		0.9986	1497.98	0.020338	1497.96	0.040676	1498	2.71535e-05	0.000287918
		0.2649	4174	188	3986	376	4362	0.086199	0.0861792		0.9986	1498.98	0.0204801	1498.96	0.0409602	1499	2.7325e-05	0.000287918
		0.2648	4175	188	3987	376	4363	0.0861792	0.0861792		0.9986	1499.98	0.0206231	1499.96	0.0412462	1500	2.74975e-05	0.000287918
		0.2646	4175	189	3986	378	4364	0.0866178	0.0864989		0.9986	1500.98	0.0207671	1500.96	0.0415342	1501	2.7671e-05	0.000287918
		0.2641	4176	189	3987	378	4365	0.0865979	0.0864989		0.9986	1501.98	0.020912	1501.96	0.0418239	1502	2.78455e-05	0.000287918
		0.2637	4178	189	3989	378	4367	0.0865583	0.0864989		0.9986	1502.98	0.0210578	1502.96	0.0421156	1503	2.8021e-05	0.000287918
[truncated: 3,957 more rows]

## Sheet: Spectral Level Data
Spectral Level Data		Confidence Threshold	Forward	Reverse	Correct	Incorrect	Total	Global FDR	q-value		Fit Confidence Threshold	Fit Forward	Fit Reverse	Fit Correct	Fit Incorrect	Fit Total	Fit Global FDR	Fit Local FDR
[truncated: 12,003 more rows]

[truncated: 14 more sheets: Search Summary, Advanced Metadata, Speed and Distribution Analysis, Single Results Table, Protein FDR Summary, Distinct Peptide FDR Summary, Spectrum FDR Summary, PDST Controls, Protein Summary, Protein Summary (2), Peptide Summary, Distinct Peptide Summary, Feature Summary, Single Column Summary]
