# Supplementary material for: A Comparison of Blood Plasma Small Extracellular Vesicle Enrichment Strategies for Proteomic Analysis
Source: Proteomes. 2022 Jun 1;10(2):19. doi: 10.3390/proteomes10020019 (PMC9229025; doi:10.3390/proteomes10020019)
Supplement: Supplementary file 1 [file proteomes-10-00019-s001.zip › Supplementary file S7 Protein pilot output UC+SEC__FDR.xlsx]

## Sheet: Metadata
_RESULTS_version	5
RESULTS_SEARCH_STAT_search_begin_time_clock	04/27/2021 10:22:10
RESULTS_SEARCH_STAT_search_end_time_clock	04/27/2021 12:09:54
RESULTS_SEARCH_STAT_search_time_duration	#VALUE!
RESULTS_SEARCH_STAT_stage_signal_processing_begin_time_clock	04/27/2021 10:22:10
RESULTS_SEARCH_STAT_stage_signal_processing_end_time_clock	04/27/2021 11:48:56
RESULTS_SEARCH_STAT_stage_signal_processing_time_duration	#VALUE!
RESULTS_SEARCH_STAT_stage_waiting_begin_time_clock	04/27/2021 11:48:56
RESULTS_SEARCH_STAT_stage_waiting_end_time_clock	04/27/2021 11:49:00
RESULTS_SEARCH_STAT_stage_waiting_time_duration	1912-06-04
RESULTS_SEARCH_STAT_stage_searching_begin_time_clock	04/27/2021 11:49:00
RESULTS_SEARCH_STAT_stage_searching_end_time_clock	04/27/2021 12:08:51
RESULTS_SEARCH_STAT_stage_searching_time_duration	5158-05-17
RESULTS_SEARCH_STAT_stage_fdr_begin_time_clock	04/27/2021 12:08:51
RESULTS_SEARCH_STAT_stage_fdr_end_time_clock	04/27/2021 12:09:54
RESULTS_SEARCH_STAT_stage_fdr_time_duration	2074-03-18
RESULTS_SEARCH_STAT_task_fraglet_exe_begin_time_clock	04/27/2021 11:49:01
RESULTS_SEARCH_STAT_task_fraglet_exe_end_time_clock	04/27/2021 11:51:27
RESULTS_SEARCH_STAT_task_fraglet_exe_time_duration	145812
RESULTS_SEARCH_STAT_task_fraglet_exe_time_cpu	4449-07-30
RESULTS_SEARCH_STAT_task_taglet_exe_begin_time_clock	04/27/2021 11:53:48
RESULTS_SEARCH_STAT_task_taglet_exe_end_time_clock	04/27/2021 12:01:48
RESULTS_SEARCH_STAT_task_taglet_exe_time_duration	480030
RESULTS_SEARCH_STAT_task_taglet_exe_time_cpu	#VALUE!
RESULTS_SEARCH_STAT_task_progroup_begin_time_clock	04/27/2021 12:01:48
RESULTS_SEARCH_STAT_task_progroup_end_time_clock	04/27/2021 12:08:50
RESULTS_SEARCH_STAT_task_progroup_time_duration	422164
RESULTS_SEARCH_STAT_task_progroup_time_cpu	3233-09-15
RESULTS_SEARCH_STAT_task_focusing_begin_time_clock	04/27/2021 11:51:27
RESULTS_SEARCH_STAT_task_focusing_end_time_clock	04/27/2021 11:53:48
RESULTS_SEARCH_STAT_task_focusing_time_duration	141059
RESULTS_SEARCH_STAT_task_focusing_time_cpu	197216
RESULTS_SEARCH_STAT_computer_memory	32767
RESULTS_SEARCH_STAT_computer_name	HPCPROTEIN02
RESULTS_SEARCH_STAT_num_proteins	75258
RESULTS_SEARCH_STAT_num_residues	45033574
RESULTS_SEARCH_STAT_number_cores	16
RESULTS_SEARCH_STAT_number_licensed_tasks	16
RESULTS_SEARCH_STAT_number_processors	16
RESULTS_SEARCH_STAT_os	Windows 7 Enterprise Service Pack 1 (6.1.7601)
RESULTS_SEARCH_1_time_cpu	49842
RESULTS_SEARCH_1_time_duration	49904
RESULTS_SEARCH_1_version	5.0.2.5174
RESULTS_SEARCH_1_xml:id	SEARCH:1:637551157298493725_0
RESULTS_SEARCH_1_PARAMETERS_chemical_data_edited	FALSE
RESULTS_SEARCH_1_PARAMETERS_do_multiprecursor_search	TRUE
RESULTS_SEARCH_1_PARAMETERS_do_reverse_search	TRUE
RESULTS_SEARCH_1_PARAMETERS_max_quant_labels	35
RESULTS_SEARCH_1_PARAMETERS_maxresults	15
RESULTS_SEARCH_1_PARAMETERS_separate_searches	FALSE
RESULTS_SEARCH_1_PARAMETERS_MSTOLERANCE_type	dalton
RESULTS_SEARCH_1_PARAMETERS_MSTOLERANCE_value	0.05
RESULTS_SEARCH_1_PARAMETERS_MSMSTOLERANCE_type	dalton
RESULTS_SEARCH_1_PARAMETERS_MSMSTOLERANCE_value	0.1
RESULTS_SEARCH_1_PARAMETERS_MS_STANDARD_DEVIATION_type	dalton
RESULTS_SEARCH_1_PARAMETERS_MS_STANDARD_DEVIATION_value	0.0011
RESULTS_SEARCH_1_PARAMETERS_MSMS_STANDARD_DEVIATION_type	dalton
RESULTS_SEARCH_1_PARAMETERS_MSMS_STANDARD_DEVIATION_value	0.01
RESULTS_SEARCH_1_PARAMETERS_FASTA_filename	C:\AB SCIEX\ProteinPilot Data\SearchDatabases\Natalie_Turner_Cattle_cRAP_combined_2020.fasta
RESULTS_SEARCH_1_PARAMETERS_AUTO_CALIBRATION_ms	TRUE
RESULTS_SEARCH_1_PARAMETERS_AUTO_CALIBRATION_msexport	FALSE
RESULTS_SEARCH_1_PARAMETERS_AUTO_CALIBRATION_msms	TRUE
RESULTS_SEARCH_1_PARAMETERS_AUTO_CALIBRATION_msmstolsdratio	2.75
RESULTS_SEARCH_1_PARAMETERS_AUTO_CALIBRATION_mstolsdratio	7
RESULTS_SEARCH_1_PARAMETERS_AUTO_CALIBRATION_squareroot	TRUE
RESULTS_SEARCH_1_PARAMETERS_AUTO_CALIBRATION_type	dalton
RESULTS_SEARCH_1_PARAMETERS_AUTO_CALIBRATION_MCP_d_s_s_f	0.0666667
RESULTS_SEARCH_1_PARAMETERS_AUTO_CALIBRATION_MCP_d_s_w_f	3
RESULTS_SEARCH_1_PARAMETERS_AUTO_CALIBRATION_MCP_m_f_r_mbc	200
RESULTS_SEARCH_1_PARAMETERS_AUTO_CALIBRATION_MCP_m_m_c	10
RESULTS_SEARCH_1_PARAMETERS_AUTO_CALIBRATION_MCP_m_m_f_s	0.25
RESULTS_SEARCH_1_PARAMETERS_AUTO_CALIBRATION_MCP_m_m_p_f	0.33
RESULTS_SEARCH_1_PARAMETERS_AUTO_CALIBRATION_MCP_m_m_p_rms_f	1
RESULTS_SEARCH_1_PARAMETERS_AUTO_CALIBRATION_MCP_m_p_t_f	1
RESULTS_SEARCH_1_PARAMETERS_AUTO_CALIBRATION_MCP_m_r_h_n_b	15
RESULTS_SEARCH_1_PARAMETERS_AUTO_CALIBRATION_MCP_m_z_n_s	99
RESULTS_SEARCH_1_PARAMETERS_AUTO_CALIBRATION_MCP_m_z_s_mn_f_r	0.0666667
RESULTS_SEARCH_1_PARAMETERS_AUTO_CALIBRATION_MCP_m_z_s_mx_f_r	0.1
RESULTS_SEARCH_1_PARAMETERS_MS_AUTO_CALIBRATION_OUT_avres	1.44979e-08
RESULTS_SEARCH_1_PARAMETERS_MS_AUTO_CALIBRATION_OUT_c0	0.00041486
RESULTS_SEARCH_1_PARAMETERS_MS_AUTO_CALIBRATION_OUT_c1minus1	-1.20686e-05
RESULTS_SEARCH_1_PARAMETERS_MS_AUTO_CALIBRATION_OUT_c2	0
RESULTS_SEARCH_1_PARAMETERS_MS_AUTO_CALIBRATION_OUT_file	1
RESULTS_SEARCH_1_PARAMETERS_MS_AUTO_CALIBRATION_OUT_partnumber	1
RESULTS_SEARCH_1_PARAMETERS_MS_AUTO_CALIBRATION_OUT_polyorder	1
RESULTS_SEARCH_1_PARAMETERS_MS_AUTO_CALIBRATION_OUT_sample	1
RESULTS_SEARCH_1_PARAMETERS_MS_AUTO_CALIBRATION_OUT_squareroot	TRUE
RESULTS_SEARCH_1_PARAMETERS_MSMS_AUTO_CALIBRATION_OUT_avres	-1.21784e-07
RESULTS_SEARCH_1_PARAMETERS_MSMS_AUTO_CALIBRATION_OUT_c0	0.000142459
RESULTS_SEARCH_1_PARAMETERS_MSMS_AUTO_CALIBRATION_OUT_c1minus1	-2.52962e-06
RESULTS_SEARCH_1_PARAMETERS_MSMS_AUTO_CALIBRATION_OUT_c2	0
RESULTS_SEARCH_1_PARAMETERS_MSMS_AUTO_CALIBRATION_OUT_file	1
RESULTS_SEARCH_1_PARAMETERS_MSMS_AUTO_CALIBRATION_OUT_partnumber	1
RESULTS_SEARCH_1_PARAMETERS_MSMS_AUTO_CALIBRATION_OUT_polyorder	1
RESULTS_SEARCH_1_PARAMETERS_MSMS_AUTO_CALIBRATION_OUT_sample	1
RESULTS_SEARCH_1_PARAMETERS_MSMS_AUTO_CALIBRATION_OUT_squareroot	TRUE
RESULTS_SEARCH_1_PARAMETERS_MAX_PRECURSORS_FRAGLET	5
RESULTS_SEARCH_1_PARAMETERS_MAX_PRECURSORS_TAGLET	1
RESULTS_SEARCH_1_PARAMETERS_PRECURSORS_DR_FRAGLET	10
RESULTS_SEARCH_1_PARAMETERS_PRECURSORS_DR_TAGLET	3
RESULTS_SEARCH_1_PARAMETERS_DEFAULT_CHARGE_STATE_1_charge	2
RESULTS_SEARCH_1_PARAMETERS_DEFAULT_CHARGE_STATE_1_probability	1
RESULTS_SEARCH_1_PARAMETERS_DEFAULT_CHARGE_STATE_2_charge	3
RESULTS_SEARCH_1_PARAMETERS_DEFAULT_CHARGE_STATE_2_probability	1
RESULTS_SEARCH_1_PARAMETERS_DEFAULT_CHARGE_STATE_3_charge	4
RESULTS_SEARCH_1_PARAMETERS_DEFAULT_CHARGE_STATE_3_probability	1
RESULTS_SEARCH_1_PARAMETERS_VERSION	5.0.2.0, 5346
RESULTS_SEARCH_1_PARAMETERS_PARAGON_VERSION	5.0.2.0, 5174
RESULTS_SEARCH_1_PARAMETERS_APPLICATION	ProteinPilot(tm) Software
RESULTS_SEARCH_1_PARAMETERS_PROGROUP_alternativedispositionmaximumfoldprobabilitydrop	100
RESULTS_SEARCH_1_PARAMETERS_PROGROUP_alternativedispositionmaximumfoldscoredrop	2
RESULTS_SEARCH_1_PARAMETERS_PROGROUP_autodiscordantpeptidethreshold	0.3
RESULTS_SEARCH_1_PARAMETERS_PROGROUP_bayesconfidencecalclulation	TRUE
RESULTS_SEARCH_1_PARAMETERS_PROGROUP_calibrateconfidence	TRUE
RESULTS_SEARCH_1_PARAMETERS_PROGROUP_compresspeptides	FALSE
RESULTS_SEARCH_1_PARAMETERS_PROGROUP_confidencepercentthresholdforexcludingothersfromquant	15
RESULTS_SEARCH_1_PARAMETERS_PROGROUP_confidencepercentthresholdforincludingselfinquant	15
RESULTS_SEARCH_1_PARAMETERS_PROGROUP_donotstoremspeaklists	FALSE
RESULTS_SEARCH_1_PARAMETERS_PROGROUP_fasta	C:\AB SCIEX\ProteinPilot Data\SearchDatabases\Natalie_Turner_Cattle_cRAP_combined_2020.fasta
RESULTS_SEARCH_1_PARAMETERS_PROGROUP_featuregroupminpepconf	0.66
RESULTS_SEARCH_1_PARAMETERS_PROGROUP_featuregroupminups	0.47
RESULTS_SEARCH_1_PARAMETERS_PROGROUP_focusingintersection	4
RESULTS_SEARCH_1_PARAMETERS_PROGROUP_focusingminimummatchconfidence	0.1
RESULTS_SEARCH_1_PARAMETERS_PROGROUP_focusingminunusedprotscore	0.1
RESULTS_SEARCH_1_PARAMETERS_PROGROUP_focusingsubsetcutoff	6
RESULTS_SEARCH_1_PARAMETERS_PROGROUP_intersection	1.3
RESULTS_SEARCH_1_PARAMETERS_PROGROUP_minimummatchconfidencecutoff	0.001
RESULTS_SEARCH_1_PARAMETERS_PROGROUP_minunusedprotscore	0.0458
RESULTS_SEARCH_1_PARAMETERS_PROGROUP_subsetcutoff	2
RESULTS_SEARCH_1_PARAMETERS_PROGROUP_uniprotservicehttpssupported	TRUE
RESULTS_SEARCH_1_PARAMETERS_PROGROUP_unusedprotscorethresholdforexcludingothersfromquant	1900-01-01 07:12:00
RESULTS_SEARCH_1_PARAMETERS_PEAKLIST_count	3919
RESULTS_SEARCH_1_PARAMETERS_PEAKLIST_filenumber	1
RESULTS_SEARCH_1_PARAMETERS_PEAKLIST_original_count	3919
RESULTS_SEARCH_1_PARAMETERS_PEAKLIST_originalfilename	I:\lcmsabsciex5600\BACKUP(lims)\NPT035-039 DDA\20210423D_DDA_NPT35.wiff
RESULTS_SEARCH_1_PARAMETERS_PEAKLIST_partnumber	1
RESULTS_SEARCH_1_PARAMETERS_QUANT_TYPE_background_correction	FALSE
RESULTS_SEARCH_1_PARAMETERS_QUANT_TYPE_bias_correction	TRUE
RESULTS_SEARCH_1_PARAMETERS_QUANT_TYPE_keep_extreme_peptides_over_fraction	0
RESULTS_SEARCH_1_PARAMETERS_QUANT_TYPE_low_confidence_check	TRUE
RESULTS_SEARCH_1_PARAMETERS_QUANT_TYPE_low_intensity_check	TRUE
RESULTS_SEARCH_1_PARAMETERS_QUANT_TYPE_median_statistic	TRUE
RESULTS_SEARCH_1_PARAMETERS_QUANT_TYPE_mod_check	TRUE
RESULTS_SEARCH_1_PARAMETERS_QUANT_TYPE_quant_threshold	-1
RESULTS_SEARCH_1_PARAMETERS_QUANT_TYPE_quant_threshold_sn	9
RESULTS_SEARCH_1_PARAMETERS_QUANT_TYPE_separate_searches	FALSE
RESULTS_SEARCH_1_PARAMETERS_QUANT_TYPE_shared_msms_check	TRUE
RESULTS_SEARCH_1_PARAMETERS_PARAGON_METHOD_SETTINGS_UI_SAMPLE_TYPE	Identification
RESULTS_SEARCH_1_PARAMETERS_PARAGON_METHOD_SETTINGS_UI_CYS_ALKYLATION	Iodoacetamide
RESULTS_SEARCH_1_PARAMETERS_PARAGON_METHOD_SETTINGS_UI_DIGESTION	Trypsin
RESULTS_SEARCH_1_PARAMETERS_PARAGON_METHOD_SETTINGS_UI_SPECIAL_FACTOR	Urea denaturation
RESULTS_SEARCH_1_PARAMETERS_PARAGON_METHOD_SETTINGS_UI_INSTRUMENT	TripleTOF 6600
RESULTS_SEARCH_1_PARAMETERS_PARAGON_METHOD_SETTINGS_UI_SEARCH_EFFORT	Thorough
RESULTS_SEARCH_1_PARAMETERS_PARAGON_METHOD_SETTINGS_UI_ID_FOCUS	Amino acid substitutions
RESULTS_SEARCH_1_PARAMETERS_PARAGON_METHOD_SETTINGS_UI_USER_NAME	QUTAD\carfp2
RESULTS_SEARCH_1_PARAMETERS_PARAGON_METHOD_SETTINGS_UI_MACHINE_NAME	HPCPROTEIN02
RESULTS_SEARCH_1_PARAMETERS_PARAGON_METHOD_SETTINGS_UI_SEARCH_ID	6.37551e+17
RESULTS_SEARCH_1_PARAMETERS_PARAGON_METHOD_SETTINGS_UI_START_TIME	2021-04-27 10:22:10
RESULTS_SEARCH_1_PARAMETERS_PARAGON_METHOD_SETTINGS_UI_MIN_UNUSED_PROTSCORE	0.0458
RESULTS_SEARCH_1_PARAMETERS_PARAGON_METHOD_SETTINGS_UI_PSPEP	TRUE
RESULTS_SEARCH_2_time_cpu	156001
RESULTS_SEARCH_2_time_duration	156028
RESULTS_SEARCH_2_version	5.0.2.5174
RESULTS_SEARCH_2_xml:id	SEARCH:2:637551157298493725_0
RESULTS_SEARCH_2_PARAMETERS_chemical_data_edited	FALSE
RESULTS_SEARCH_2_PARAMETERS_do_multiprecursor_search	TRUE
RESULTS_SEARCH_2_PARAMETERS_do_reverse_search	TRUE
RESULTS_SEARCH_2_PARAMETERS_max_quant_labels	35
RESULTS_SEARCH_2_PARAMETERS_maxresults	15
RESULTS_SEARCH_2_PARAMETERS_separate_searches	FALSE
RESULTS_SEARCH_2_PARAMETERS_MSTOLERANCE_type	dalton
RESULTS_SEARCH_2_PARAMETERS_MSTOLERANCE_value	0.05
RESULTS_SEARCH_2_PARAMETERS_MSMSTOLERANCE_type	dalton
RESULTS_SEARCH_2_PARAMETERS_MSMSTOLERANCE_value	0.1
RESULTS_SEARCH_2_PARAMETERS_MS_STANDARD_DEVIATION_type	dalton
RESULTS_SEARCH_2_PARAMETERS_MS_STANDARD_DEVIATION_value	0.0011
RESULTS_SEARCH_2_PARAMETERS_MSMS_STANDARD_DEVIATION_type	dalton
RESULTS_SEARCH_2_PARAMETERS_MSMS_STANDARD_DEVIATION_value	0.01
RESULTS_SEARCH_2_PARAMETERS_FASTA_filename	C:\AB SCIEX\ProteinPilot Data\SearchDatabases\Natalie_Turner_Cattle_cRAP_combined_2020.fasta
RESULTS_SEARCH_2_PARAMETERS_AUTO_CALIBRATION_ms	TRUE
RESULTS_SEARCH_2_PARAMETERS_AUTO_CALIBRATION_msexport	FALSE
RESULTS_SEARCH_2_PARAMETERS_AUTO_CALIBRATION_msms	TRUE
RESULTS_SEARCH_2_PARAMETERS_AUTO_CALIBRATION_msmstolsdratio	2.75
RESULTS_SEARCH_2_PARAMETERS_AUTO_CALIBRATION_mstolsdratio	7
RESULTS_SEARCH_2_PARAMETERS_AUTO_CALIBRATION_squareroot	TRUE
RESULTS_SEARCH_2_PARAMETERS_AUTO_CALIBRATION_type	dalton
RESULTS_SEARCH_2_PARAMETERS_AUTO_CALIBRATION_MCP_d_s_s_f	0.0666667
RESULTS_SEARCH_2_PARAMETERS_AUTO_CALIBRATION_MCP_d_s_w_f	3
RESULTS_SEARCH_2_PARAMETERS_AUTO_CALIBRATION_MCP_m_f_r_mbc	200
RESULTS_SEARCH_2_PARAMETERS_AUTO_CALIBRATION_MCP_m_m_c	10
RESULTS_SEARCH_2_PARAMETERS_AUTO_CALIBRATION_MCP_m_m_f_s	0.25
RESULTS_SEARCH_2_PARAMETERS_AUTO_CALIBRATION_MCP_m_m_p_f	0.33
RESULTS_SEARCH_2_PARAMETERS_AUTO_CALIBRATION_MCP_m_m_p_rms_f	1
RESULTS_SEARCH_2_PARAMETERS_AUTO_CALIBRATION_MCP_m_p_t_f	1
RESULTS_SEARCH_2_PARAMETERS_AUTO_CALIBRATION_MCP_m_r_h_n_b	15
RESULTS_SEARCH_2_PARAMETERS_AUTO_CALIBRATION_MCP_m_z_n_s	99
RESULTS_SEARCH_2_PARAMETERS_AUTO_CALIBRATION_MCP_m_z_s_mn_f_r	0.0666667
RESULTS_SEARCH_2_PARAMETERS_AUTO_CALIBRATION_MCP_m_z_s_mx_f_r	0.1
RESULTS_SEARCH_2_PARAMETERS_MS_AUTO_CALIBRATION_OUT_avres	1.44979e-08
RESULTS_SEARCH_2_PARAMETERS_MS_AUTO_CALIBRATION_OUT_c0	0.00041486
RESULTS_SEARCH_2_PARAMETERS_MS_AUTO_CALIBRATION_OUT_c1minus1	-1.20686e-05
RESULTS_SEARCH_2_PARAMETERS_MS_AUTO_CALIBRATION_OUT_c2	0
RESULTS_SEARCH_2_PARAMETERS_MS_AUTO_CALIBRATION_OUT_file	1
RESULTS_SEARCH_2_PARAMETERS_MS_AUTO_CALIBRATION_OUT_partnumber	1
RESULTS_SEARCH_2_PARAMETERS_MS_AUTO_CALIBRATION_OUT_polyorder	1
RESULTS_SEARCH_2_PARAMETERS_MS_AUTO_CALIBRATION_OUT_sample	1
RESULTS_SEARCH_2_PARAMETERS_MS_AUTO_CALIBRATION_OUT_squareroot	TRUE
RESULTS_SEARCH_2_PARAMETERS_MSMS_AUTO_CALIBRATION_OUT_avres	-1.21784e-07
RESULTS_SEARCH_2_PARAMETERS_MSMS_AUTO_CALIBRATION_OUT_c0	0.000142459
RESULTS_SEARCH_2_PARAMETERS_MSMS_AUTO_CALIBRATION_OUT_c1minus1	-2.52962e-06
RESULTS_SEARCH_2_PARAMETERS_MSMS_AUTO_CALIBRATION_OUT_c2	0
RESULTS_SEARCH_2_PARAMETERS_MSMS_AUTO_CALIBRATION_OUT_file	1
RESULTS_SEARCH_2_PARAMETERS_MSMS_AUTO_CALIBRATION_OUT_partnumber	1
RESULTS_SEARCH_2_PARAMETERS_MSMS_AUTO_CALIBRATION_OUT_polyorder	1
RESULTS_SEARCH_2_PARAMETERS_MSMS_AUTO_CALIBRATION_OUT_sample	1
RESULTS_SEARCH_2_PARAMETERS_MSMS_AUTO_CALIBRATION_OUT_squareroot	TRUE
RESULTS_SEARCH_2_PARAMETERS_MAX_PRECURSORS_FRAGLET	5
RESULTS_SEARCH_2_PARAMETERS_MAX_PRECURSORS_TAGLET	1
RESULTS_SEARCH_2_PARAMETERS_PRECURSORS_DR_FRAGLET	10
RESULTS_SEARCH_2_PARAMETERS_PRECURSORS_DR_TAGLET	3
RESULTS_SEARCH_2_PARAMETERS_DEFAULT_CHARGE_STATE_1_charge	2
RESULTS_SEARCH_2_PARAMETERS_DEFAULT_CHARGE_STATE_1_probability	1
RESULTS_SEARCH_2_PARAMETERS_DEFAULT_CHARGE_STATE_2_charge	3
RESULTS_SEARCH_2_PARAMETERS_DEFAULT_CHARGE_STATE_2_probability	1
RESULTS_SEARCH_2_PARAMETERS_DEFAULT_CHARGE_STATE_3_charge	4
RESULTS_SEARCH_2_PARAMETERS_DEFAULT_CHARGE_STATE_3_probability	1
RESULTS_SEARCH_2_PARAMETERS_VERSION	5.0.2.0, 5346
RESULTS_SEARCH_2_PARAMETERS_PARAGON_VERSION	5.0.2.0, 5174
RESULTS_SEARCH_2_PARAMETERS_APPLICATION	ProteinPilot(tm) Software
RESULTS_SEARCH_2_PARAMETERS_PROGROUP_alternativedispositionmaximumfoldprobabilitydrop	100
RESULTS_SEARCH_2_PARAMETERS_PROGROUP_alternativedispositionmaximumfoldscoredrop	2
RESULTS_SEARCH_2_PARAMETERS_PROGROUP_autodiscordantpeptidethreshold	0.3
RESULTS_SEARCH_2_PARAMETERS_PROGROUP_bayesconfidencecalclulation	TRUE
RESULTS_SEARCH_2_PARAMETERS_PROGROUP_calibrateconfidence	TRUE
RESULTS_SEARCH_2_PARAMETERS_PROGROUP_compresspeptides	FALSE
RESULTS_SEARCH_2_PARAMETERS_PROGROUP_confidencepercentthresholdforexcludingothersfromquant	15
RESULTS_SEARCH_2_PARAMETERS_PROGROUP_confidencepercentthresholdforincludingselfinquant	15
RESULTS_SEARCH_2_PARAMETERS_PROGROUP_donotstoremspeaklists	FALSE
RESULTS_SEARCH_2_PARAMETERS_PROGROUP_fasta	C:\AB SCIEX\ProteinPilot Data\SearchDatabases\Natalie_Turner_Cattle_cRAP_combined_2020.fasta
RESULTS_SEARCH_2_PARAMETERS_PROGROUP_featuregroupminpepconf	0.66
RESULTS_SEARCH_2_PARAMETERS_PROGROUP_featuregroupminups	0.47
RESULTS_SEARCH_2_PARAMETERS_PROGROUP_focusingintersection	4
RESULTS_SEARCH_2_PARAMETERS_PROGROUP_focusingminimummatchconfidence	0.1
RESULTS_SEARCH_2_PARAMETERS_PROGROUP_focusingminunusedprotscore	0.1
RESULTS_SEARCH_2_PARAMETERS_PROGROUP_focusingsubsetcutoff	6
RESULTS_SEARCH_2_PARAMETERS_PROGROUP_intersection	1.3
RESULTS_SEARCH_2_PARAMETERS_PROGROUP_minimummatchconfidencecutoff	0.001
RESULTS_SEARCH_2_PARAMETERS_PROGROUP_minunusedprotscore	0.0458
RESULTS_SEARCH_2_PARAMETERS_PROGROUP_subsetcutoff	2
RESULTS_SEARCH_2_PARAMETERS_PROGROUP_uniprotservicehttpssupported	TRUE
RESULTS_SEARCH_2_PARAMETERS_PROGROUP_unusedprotscorethresholdforexcludingothersfromquant	1.3
RESULTS_SEARCH_2_PARAMETERS_PEAKLIST_count	3919
RESULTS_SEARCH_2_PARAMETERS_PEAKLIST_filenumber	1
RESULTS_SEARCH_2_PARAMETERS_PEAKLIST_original_count	3919
RESULTS_SEARCH_2_PARAMETERS_PEAKLIST_originalfilename	I:\lcmsabsciex5600\BACKUP(lims)\NPT035-039 DDA\20210423D_DDA_NPT35.wiff
RESULTS_SEARCH_2_PARAMETERS_PEAKLIST_partnumber	1
RESULTS_SEARCH_2_PARAMETERS_QUANT_TYPE_background_correction	FALSE
RESULTS_SEARCH_2_PARAMETERS_QUANT_TYPE_bias_correction	TRUE
RESULTS_SEARCH_2_PARAMETERS_QUANT_TYPE_keep_extreme_peptides_over_fraction	0
RESULTS_SEARCH_2_PARAMETERS_QUANT_TYPE_low_confidence_check	TRUE
RESULTS_SEARCH_2_PARAMETERS_QUANT_TYPE_low_intensity_check	TRUE
RESULTS_SEARCH_2_PARAMETERS_QUANT_TYPE_median_statistic	TRUE
RESULTS_SEARCH_2_PARAMETERS_QUANT_TYPE_mod_check	TRUE
RESULTS_SEARCH_2_PARAMETERS_QUANT_TYPE_quant_threshold	-1
RESULTS_SEARCH_2_PARAMETERS_QUANT_TYPE_quant_threshold_sn	9
RESULTS_SEARCH_2_PARAMETERS_QUANT_TYPE_separate_searches	FALSE
RESULTS_SEARCH_2_PARAMETERS_QUANT_TYPE_shared_msms_check	TRUE
RESULTS_SEARCH_2_PARAMETERS_PARAGON_METHOD_SETTINGS_UI_SAMPLE_TYPE	Identification
RESULTS_SEARCH_2_PARAMETERS_PARAGON_METHOD_SETTINGS_UI_CYS_ALKYLATION	Iodoacetamide
RESULTS_SEARCH_2_PARAMETERS_PARAGON_METHOD_SETTINGS_UI_DIGESTION	Trypsin
RESULTS_SEARCH_2_PARAMETERS_PARAGON_METHOD_SETTINGS_UI_SPECIAL_FACTOR	Urea denaturation
RESULTS_SEARCH_2_PARAMETERS_PARAGON_METHOD_SETTINGS_UI_INSTRUMENT	TripleTOF 6600
RESULTS_SEARCH_2_PARAMETERS_PARAGON_METHOD_SETTINGS_UI_SEARCH_EFFORT	Thorough
RESULTS_SEARCH_2_PARAMETERS_PARAGON_METHOD_SETTINGS_UI_ID_FOCUS	Amino acid substitutions
RESULTS_SEARCH_2_PARAMETERS_PARAGON_METHOD_SETTINGS_UI_USER_NAME	QUTAD\carfp2
RESULTS_SEARCH_2_PARAMETERS_PARAGON_METHOD_SETTINGS_UI_MACHINE_NAME	HPCPROTEIN02
RESULTS_SEARCH_2_PARAMETERS_PARAGON_METHOD_SETTINGS_UI_SEARCH_ID	6.37551e+17
RESULTS_SEARCH_2_PARAMETERS_PARAGON_METHOD_SETTINGS_UI_START_TIME	2021-04-27 10:22:10
RESULTS_SEARCH_2_PARAMETERS_PARAGON_METHOD_SETTINGS_UI_MIN_UNUSED_PROTSCORE	0.0458
RESULTS_SEARCH_2_PARAMETERS_PARAGON_METHOD_SETTINGS_UI_PSPEP	TRUE
RESULTS_SEARCH_3_time_cpu	48781
RESULTS_SEARCH_3_time_duration	48874
RESULTS_SEARCH_3_version	5.0.2.5174
RESULTS_SEARCH_3_xml:id	SEARCH:1:637551157298493725_1
RESULTS_SEARCH_3_PARAMETERS_chemical_data_edited	FALSE
RESULTS_SEARCH_3_PARAMETERS_do_multiprecursor_search	TRUE
RESULTS_SEARCH_3_PARAMETERS_do_reverse_search	TRUE
RESULTS_SEARCH_3_PARAMETERS_max_quant_labels	35
RESULTS_SEARCH_3_PARAMETERS_maxresults	15
RESULTS_SEARCH_3_PARAMETERS_separate_searches	FALSE
RESULTS_SEARCH_3_PARAMETERS_MSTOLERANCE_type	dalton
RESULTS_SEARCH_3_PARAMETERS_MSTOLERANCE_value	0.05
RESULTS_SEARCH_3_PARAMETERS_MSMSTOLERANCE_type	dalton
RESULTS_SEARCH_3_PARAMETERS_MSMSTOLERANCE_value	0.1
RESULTS_SEARCH_3_PARAMETERS_MS_STANDARD_DEVIATION_type	dalton
RESULTS_SEARCH_3_PARAMETERS_MS_STANDARD_DEVIATION_value	0.0011
RESULTS_SEARCH_3_PARAMETERS_MSMS_STANDARD_DEVIATION_type	dalton
RESULTS_SEARCH_3_PARAMETERS_MSMS_STANDARD_DEVIATION_value	0.01
RESULTS_SEARCH_3_PARAMETERS_FASTA_filename	C:\AB SCIEX\ProteinPilot Data\SearchDatabases\Natalie_Turner_Cattle_cRAP_combined_2020.fasta
RESULTS_SEARCH_3_PARAMETERS_AUTO_CALIBRATION_ms	TRUE
RESULTS_SEARCH_3_PARAMETERS_AUTO_CALIBRATION_msexport	FALSE
RESULTS_SEARCH_3_PARAMETERS_AUTO_CALIBRATION_msms	TRUE
RESULTS_SEARCH_3_PARAMETERS_AUTO_CALIBRATION_msmstolsdratio	2.75
RESULTS_SEARCH_3_PARAMETERS_AUTO_CALIBRATION_mstolsdratio	7
RESULTS_SEARCH_3_PARAMETERS_AUTO_CALIBRATION_squareroot	TRUE
RESULTS_SEARCH_3_PARAMETERS_AUTO_CALIBRATION_type	dalton
RESULTS_SEARCH_3_PARAMETERS_AUTO_CALIBRATION_MCP_d_s_s_f	0.0666667
RESULTS_SEARCH_3_PARAMETERS_AUTO_CALIBRATION_MCP_d_s_w_f	3
RESULTS_SEARCH_3_PARAMETERS_AUTO_CALIBRATION_MCP_m_f_r_mbc	200
RESULTS_SEARCH_3_PARAMETERS_AUTO_CALIBRATION_MCP_m_m_c	10
RESULTS_SEARCH_3_PARAMETERS_AUTO_CALIBRATION_MCP_m_m_f_s	0.25
RESULTS_SEARCH_3_PARAMETERS_AUTO_CALIBRATION_MCP_m_m_p_f	0.33
RESULTS_SEARCH_3_PARAMETERS_AUTO_CALIBRATION_MCP_m_m_p_rms_f	1
RESULTS_SEARCH_3_PARAMETERS_AUTO_CALIBRATION_MCP_m_p_t_f	1
RESULTS_SEARCH_3_PARAMETERS_AUTO_CALIBRATION_MCP_m_r_h_n_b	15
RESULTS_SEARCH_3_PARAMETERS_AUTO_CALIBRATION_MCP_m_z_n_s	99
RESULTS_SEARCH_3_PARAMETERS_AUTO_CALIBRATION_MCP_m_z_s_mn_f_r	0.0666667
RESULTS_SEARCH_3_PARAMETERS_AUTO_CALIBRATION_MCP_m_z_s_mx_f_r	0.1
RESULTS_SEARCH_3_PARAMETERS_MS_AUTO_CALIBRATION_OUT_avres	3.35886e-08
RESULTS_SEARCH_3_PARAMETERS_MS_AUTO_CALIBRATION_OUT_c0	0.000456906
RESULTS_SEARCH_3_PARAMETERS_MS_AUTO_CALIBRATION_OUT_c1minus1	-1.44601e-05
RESULTS_SEARCH_3_PARAMETERS_MS_AUTO_CALIBRATION_OUT_c2	0
RESULTS_SEARCH_3_PARAMETERS_MS_AUTO_CALIBRATION_OUT_file	1
RESULTS_SEARCH_3_PARAMETERS_MS_AUTO_CALIBRATION_OUT_partnumber	2
RESULTS_SEARCH_3_PARAMETERS_MS_AUTO_CALIBRATION_OUT_polyorder	1
RESULTS_SEARCH_3_PARAMETERS_MS_AUTO_CALIBRATION_OUT_sample	1
RESULTS_SEARCH_3_PARAMETERS_MS_AUTO_CALIBRATION_OUT_squareroot	TRUE
RESULTS_SEARCH_3_PARAMETERS_MSMS_AUTO_CALIBRATION_OUT_avres	-2.53288e-07
RESULTS_SEARCH_3_PARAMETERS_MSMS_AUTO_CALIBRATION_OUT_c0	0.00016634
RESULTS_SEARCH_3_PARAMETERS_MSMS_AUTO_CALIBRATION_OUT_c1minus1	-3.81437e-06
RESULTS_SEARCH_3_PARAMETERS_MSMS_AUTO_CALIBRATION_OUT_c2	0
RESULTS_SEARCH_3_PARAMETERS_MSMS_AUTO_CALIBRATION_OUT_file	1
RESULTS_SEARCH_3_PARAMETERS_MSMS_AUTO_CALIBRATION_OUT_partnumber	1900-01-02
RESULTS_SEARCH_3_PARAMETERS_MSMS_AUTO_CALIBRATION_OUT_polyorder	1
RESULTS_SEARCH_3_PARAMETERS_MSMS_AUTO_CALIBRATION_OUT_sample	1
RESULTS_SEARCH_3_PARAMETERS_MSMS_AUTO_CALIBRATION_OUT_squareroot	TRUE
RESULTS_SEARCH_3_PARAMETERS_MAX_PRECURSORS_FRAGLET	5
RESULTS_SEARCH_3_PARAMETERS_MAX_PRECURSORS_TAGLET	1
RESULTS_SEARCH_3_PARAMETERS_PRECURSORS_DR_FRAGLET	10
RESULTS_SEARCH_3_PARAMETERS_PRECURSORS_DR_TAGLET	3
RESULTS_SEARCH_3_PARAMETERS_DEFAULT_CHARGE_STATE_1_charge	2
RESULTS_SEARCH_3_PARAMETERS_DEFAULT_CHARGE_STATE_1_probability	1
RESULTS_SEARCH_3_PARAMETERS_DEFAULT_CHARGE_STATE_2_charge	3
RESULTS_SEARCH_3_PARAMETERS_DEFAULT_CHARGE_STATE_2_probability	1
RESULTS_SEARCH_3_PARAMETERS_DEFAULT_CHARGE_STATE_3_charge	4
RESULTS_SEARCH_3_PARAMETERS_DEFAULT_CHARGE_STATE_3_probability	1
RESULTS_SEARCH_3_PARAMETERS_VERSION	5.0.2.0, 5346
RESULTS_SEARCH_3_PARAMETERS_PARAGON_VERSION	5.0.2.0, 5174
RESULTS_SEARCH_3_PARAMETERS_APPLICATION	ProteinPilot(tm) Software
RESULTS_SEARCH_3_PARAMETERS_PROGROUP_alternativedispositionmaximumfoldprobabilitydrop	100
RESULTS_SEARCH_3_PARAMETERS_PROGROUP_alternativedispositionmaximumfoldscoredrop	2
RESULTS_SEARCH_3_PARAMETERS_PROGROUP_autodiscordantpeptidethreshold	0.3
RESULTS_SEARCH_3_PARAMETERS_PROGROUP_bayesconfidencecalclulation	TRUE
RESULTS_SEARCH_3_PARAMETERS_PROGROUP_calibrateconfidence	TRUE
RESULTS_SEARCH_3_PARAMETERS_PROGROUP_compresspeptides	FALSE
RESULTS_SEARCH_3_PARAMETERS_PROGROUP_confidencepercentthresholdforexcludingothersfromquant	15
RESULTS_SEARCH_3_PARAMETERS_PROGROUP_confidencepercentthresholdforincludingselfinquant	15
RESULTS_SEARCH_3_PARAMETERS_PROGROUP_donotstoremspeaklists	FALSE
RESULTS_SEARCH_3_PARAMETERS_PROGROUP_fasta	C:\AB SCIEX\ProteinPilot Data\SearchDatabases\Natalie_Turner_Cattle_cRAP_combined_2020.fasta
RESULTS_SEARCH_3_PARAMETERS_PROGROUP_featuregroupminpepconf	0.66
RESULTS_SEARCH_3_PARAMETERS_PROGROUP_featuregroupminups	0.47
RESULTS_SEARCH_3_PARAMETERS_PROGROUP_focusingintersection	4
RESULTS_SEARCH_3_PARAMETERS_PROGROUP_focusingminimummatchconfidence	0.1
RESULTS_SEARCH_3_PARAMETERS_PROGROUP_focusingminunusedprotscore	0.1
RESULTS_SEARCH_3_PARAMETERS_PROGROUP_focusingsubsetcutoff	6
RESULTS_SEARCH_3_PARAMETERS_PROGROUP_intersection	1900-01-01 07:12:00
RESULTS_SEARCH_3_PARAMETERS_PROGROUP_minimummatchconfidencecutoff	0.001
RESULTS_SEARCH_3_PARAMETERS_PROGROUP_minunusedprotscore	0.0458
RESULTS_SEARCH_3_PARAMETERS_PROGROUP_subsetcutoff	2
RESULTS_SEARCH_3_PARAMETERS_PROGROUP_uniprotservicehttpssupported	TRUE
RESULTS_SEARCH_3_PARAMETERS_PROGROUP_unusedprotscorethresholdforexcludingothersfromquant	1.3
RESULTS_SEARCH_3_PARAMETERS_PEAKLIST_count	3937
RESULTS_SEARCH_3_PARAMETERS_PEAKLIST_filenumber	1
RESULTS_SEARCH_3_PARAMETERS_PEAKLIST_original_count	3937
RESULTS_SEARCH_3_PARAMETERS_PEAKLIST_originalfilename	I:\lcmsabsciex5600\BACKUP(lims)\NPT035-039 DDA\20210423D_DDA_NPT35.wiff
RESULTS_SEARCH_3_PARAMETERS_PEAKLIST_partnumber	2
RESULTS_SEARCH_3_PARAMETERS_QUANT_TYPE_background_correction	FALSE
RESULTS_SEARCH_3_PARAMETERS_QUANT_TYPE_bias_correction	TRUE
RESULTS_SEARCH_3_PARAMETERS_QUANT_TYPE_keep_extreme_peptides_over_fraction	0
RESULTS_SEARCH_3_PARAMETERS_QUANT_TYPE_low_confidence_check	TRUE
RESULTS_SEARCH_3_PARAMETERS_QUANT_TYPE_low_intensity_check	TRUE
RESULTS_SEARCH_3_PARAMETERS_QUANT_TYPE_median_statistic	TRUE
RESULTS_SEARCH_3_PARAMETERS_QUANT_TYPE_mod_check	TRUE
RESULTS_SEARCH_3_PARAMETERS_QUANT_TYPE_quant_threshold	-1
RESULTS_SEARCH_3_PARAMETERS_QUANT_TYPE_quant_threshold_sn	9
RESULTS_SEARCH_3_PARAMETERS_QUANT_TYPE_separate_searches	FALSE
RESULTS_SEARCH_3_PARAMETERS_QUANT_TYPE_shared_msms_check	TRUE
RESULTS_SEARCH_3_PARAMETERS_PARAGON_METHOD_SETTINGS_UI_SAMPLE_TYPE	Identification
RESULTS_SEARCH_3_PARAMETERS_PARAGON_METHOD_SETTINGS_UI_CYS_ALKYLATION	Iodoacetamide
RESULTS_SEARCH_3_PARAMETERS_PARAGON_METHOD_SETTINGS_UI_DIGESTION	Trypsin
RESULTS_SEARCH_3_PARAMETERS_PARAGON_METHOD_SETTINGS_UI_SPECIAL_FACTOR	Urea denaturation
RESULTS_SEARCH_3_PARAMETERS_PARAGON_METHOD_SETTINGS_UI_INSTRUMENT	TripleTOF 6600
RESULTS_SEARCH_3_PARAMETERS_PARAGON_METHOD_SETTINGS_UI_SEARCH_EFFORT	Thorough
RESULTS_SEARCH_3_PARAMETERS_PARAGON_METHOD_SETTINGS_UI_ID_FOCUS	Amino acid substitutions
RESULTS_SEARCH_3_PARAMETERS_PARAGON_METHOD_SETTINGS_UI_USER_NAME	QUTAD\carfp2
RESULTS_SEARCH_3_PARAMETERS_PARAGON_METHOD_SETTINGS_UI_MACHINE_NAME	HPCPROTEIN02
RESULTS_SEARCH_3_PARAMETERS_PARAGON_METHOD_SETTINGS_UI_SEARCH_ID	6.37551e+17
RESULTS_SEARCH_3_PARAMETERS_PARAGON_METHOD_SETTINGS_UI_START_TIME	2021-04-27 10:22:10
RESULTS_SEARCH_3_PARAMETERS_PARAGON_METHOD_SETTINGS_UI_MIN_UNUSED_PROTSCORE	0.0458
RESULTS_SEARCH_3_PARAMETERS_PARAGON_METHOD_SETTINGS_UI_PSPEP	TRUE
RESULTS_SEARCH_4_time_cpu	164737
RESULTS_SEARCH_4_time_duration	164746
RESULTS_SEARCH_4_version	5.0.2.5174
RESULTS_SEARCH_4_xml:id	SEARCH:2:637551157298493725_1
RESULTS_SEARCH_4_PARAMETERS_chemical_data_edited	FALSE
RESULTS_SEARCH_4_PARAMETERS_do_multiprecursor_search	TRUE
RESULTS_SEARCH_4_PARAMETERS_do_reverse_search	TRUE
RESULTS_SEARCH_4_PARAMETERS_max_quant_labels	35
RESULTS_SEARCH_4_PARAMETERS_maxresults	15
RESULTS_SEARCH_4_PARAMETERS_separate_searches	FALSE
RESULTS_SEARCH_4_PARAMETERS_MSTOLERANCE_type	dalton
RESULTS_SEARCH_4_PARAMETERS_MSTOLERANCE_value	0.05
RESULTS_SEARCH_4_PARAMETERS_MSMSTOLERANCE_type	dalton
RESULTS_SEARCH_4_PARAMETERS_MSMSTOLERANCE_value	0.1
RESULTS_SEARCH_4_PARAMETERS_MS_STANDARD_DEVIATION_type	dalton
RESULTS_SEARCH_4_PARAMETERS_MS_STANDARD_DEVIATION_value	0.0011
RESULTS_SEARCH_4_PARAMETERS_MSMS_STANDARD_DEVIATION_type	dalton
RESULTS_SEARCH_4_PARAMETERS_MSMS_STANDARD_DEVIATION_value	0.01
RESULTS_SEARCH_4_PARAMETERS_FASTA_filename	C:\AB SCIEX\ProteinPilot Data\SearchDatabases\Natalie_Turner_Cattle_cRAP_combined_2020.fasta
RESULTS_SEARCH_4_PARAMETERS_AUTO_CALIBRATION_ms	TRUE
RESULTS_SEARCH_4_PARAMETERS_AUTO_CALIBRATION_msexport	FALSE
RESULTS_SEARCH_4_PARAMETERS_AUTO_CALIBRATION_msms	TRUE
RESULTS_SEARCH_4_PARAMETERS_AUTO_CALIBRATION_msmstolsdratio	2.75
RESULTS_SEARCH_4_PARAMETERS_AUTO_CALIBRATION_mstolsdratio	7
RESULTS_SEARCH_4_PARAMETERS_AUTO_CALIBRATION_squareroot	TRUE
RESULTS_SEARCH_4_PARAMETERS_AUTO_CALIBRATION_type	dalton
RESULTS_SEARCH_4_PARAMETERS_AUTO_CALIBRATION_MCP_d_s_s_f	0.0666667
RESULTS_SEARCH_4_PARAMETERS_AUTO_CALIBRATION_MCP_d_s_w_f	3
RESULTS_SEARCH_4_PARAMETERS_AUTO_CALIBRATION_MCP_m_f_r_mbc	200
RESULTS_SEARCH_4_PARAMETERS_AUTO_CALIBRATION_MCP_m_m_c	10
RESULTS_SEARCH_4_PARAMETERS_AUTO_CALIBRATION_MCP_m_m_f_s	0.25
RESULTS_SEARCH_4_PARAMETERS_AUTO_CALIBRATION_MCP_m_m_p_f	0.33
RESULTS_SEARCH_4_PARAMETERS_AUTO_CALIBRATION_MCP_m_m_p_rms_f	1
RESULTS_SEARCH_4_PARAMETERS_AUTO_CALIBRATION_MCP_m_p_t_f	1
RESULTS_SEARCH_4_PARAMETERS_AUTO_CALIBRATION_MCP_m_r_h_n_b	15
RESULTS_SEARCH_4_PARAMETERS_AUTO_CALIBRATION_MCP_m_z_n_s	99
RESULTS_SEARCH_4_PARAMETERS_AUTO_CALIBRATION_MCP_m_z_s_mn_f_r	0.0666667
RESULTS_SEARCH_4_PARAMETERS_AUTO_CALIBRATION_MCP_m_z_s_mx_f_r	0.1
RESULTS_SEARCH_4_PARAMETERS_MS_AUTO_CALIBRATION_OUT_avres	3.35886e-08
RESULTS_SEARCH_4_PARAMETERS_MS_AUTO_CALIBRATION_OUT_c0	0.000456906
RESULTS_SEARCH_4_PARAMETERS_MS_AUTO_CALIBRATION_OUT_c1minus1	-1.44601e-05
RESULTS_SEARCH_4_PARAMETERS_MS_AUTO_CALIBRATION_OUT_c2	0
RESULTS_SEARCH_4_PARAMETERS_MS_AUTO_CALIBRATION_OUT_file	1
RESULTS_SEARCH_4_PARAMETERS_MS_AUTO_CALIBRATION_OUT_partnumber	2
RESULTS_SEARCH_4_PARAMETERS_MS_AUTO_CALIBRATION_OUT_polyorder	1
RESULTS_SEARCH_4_PARAMETERS_MS_AUTO_CALIBRATION_OUT_sample	1
RESULTS_SEARCH_4_PARAMETERS_MS_AUTO_CALIBRATION_OUT_squareroot	TRUE
RESULTS_SEARCH_4_PARAMETERS_MSMS_AUTO_CALIBRATION_OUT_avres	-2.53288e-07
RESULTS_SEARCH_4_PARAMETERS_MSMS_AUTO_CALIBRATION_OUT_c0	0.00016634
RESULTS_SEARCH_4_PARAMETERS_MSMS_AUTO_CALIBRATION_OUT_c1minus1	-3.81437e-06
RESULTS_SEARCH_4_PARAMETERS_MSMS_AUTO_CALIBRATION_OUT_c2	0
RESULTS_SEARCH_4_PARAMETERS_MSMS_AUTO_CALIBRATION_OUT_file	1
RESULTS_SEARCH_4_PARAMETERS_MSMS_AUTO_CALIBRATION_OUT_partnumber	2
RESULTS_SEARCH_4_PARAMETERS_MSMS_AUTO_CALIBRATION_OUT_polyorder	1
RESULTS_SEARCH_4_PARAMETERS_MSMS_AUTO_CALIBRATION_OUT_sample	1
RESULTS_SEARCH_4_PARAMETERS_MSMS_AUTO_CALIBRATION_OUT_squareroot	TRUE
RESULTS_SEARCH_4_PARAMETERS_MAX_PRECURSORS_FRAGLET	5
RESULTS_SEARCH_4_PARAMETERS_MAX_PRECURSORS_TAGLET	1
RESULTS_SEARCH_4_PARAMETERS_PRECURSORS_DR_FRAGLET	10
RESULTS_SEARCH_4_PARAMETERS_PRECURSORS_DR_TAGLET	3
RESULTS_SEARCH_4_PARAMETERS_DEFAULT_CHARGE_STATE_1_charge	2
RESULTS_SEARCH_4_PARAMETERS_DEFAULT_CHARGE_STATE_1_probability	1
RESULTS_SEARCH_4_PARAMETERS_DEFAULT_CHARGE_STATE_2_charge	3
RESULTS_SEARCH_4_PARAMETERS_DEFAULT_CHARGE_STATE_2_probability	1
RESULTS_SEARCH_4_PARAMETERS_DEFAULT_CHARGE_STATE_3_charge	4
RESULTS_SEARCH_4_PARAMETERS_DEFAULT_CHARGE_STATE_3_probability	1
RESULTS_SEARCH_4_PARAMETERS_VERSION	5.0.2.0, 5346
RESULTS_SEARCH_4_PARAMETERS_PARAGON_VERSION	5.0.2.0, 5174
RESULTS_SEARCH_4_PARAMETERS_APPLICATION	ProteinPilot(tm) Software
RESULTS_SEARCH_4_PARAMETERS_PROGROUP_alternativedispositionmaximumfoldprobabilitydrop	100
RESULTS_SEARCH_4_PARAMETERS_PROGROUP_alternativedispositionmaximumfoldscoredrop	2
RESULTS_SEARCH_4_PARAMETERS_PROGROUP_autodiscordantpeptidethreshold	0.3
RESULTS_SEARCH_4_PARAMETERS_PROGROUP_bayesconfidencecalclulation	TRUE
RESULTS_SEARCH_4_PARAMETERS_PROGROUP_calibrateconfidence	TRUE
RESULTS_SEARCH_4_PARAMETERS_PROGROUP_compresspeptides	FALSE
RESULTS_SEARCH_4_PARAMETERS_PROGROUP_confidencepercentthresholdforexcludingothersfromquant	15
RESULTS_SEARCH_4_PARAMETERS_PROGROUP_confidencepercentthresholdforincludingselfinquant	15
RESULTS_SEARCH_4_PARAMETERS_PROGROUP_donotstoremspeaklists	FALSE
RESULTS_SEARCH_4_PARAMETERS_PROGROUP_fasta	C:\AB SCIEX\ProteinPilot Data\SearchDatabases\Natalie_Turner_Cattle_cRAP_combined_2020.fasta
RESULTS_SEARCH_4_PARAMETERS_PROGROUP_featuregroupminpepconf	0.66
RESULTS_SEARCH_4_PARAMETERS_PROGROUP_featuregroupminups	0.47
RESULTS_SEARCH_4_PARAMETERS_PROGROUP_focusingintersection	4
RESULTS_SEARCH_4_PARAMETERS_PROGROUP_focusingminimummatchconfidence	0.1
RESULTS_SEARCH_4_PARAMETERS_PROGROUP_focusingminunusedprotscore	0.1
RESULTS_SEARCH_4_PARAMETERS_PROGROUP_focusingsubsetcutoff	6
RESULTS_SEARCH_4_PARAMETERS_PROGROUP_intersection	1.3
RESULTS_SEARCH_4_PARAMETERS_PROGROUP_minimummatchconfidencecutoff	0.001
RESULTS_SEARCH_4_PARAMETERS_PROGROUP_minunusedprotscore	0.0458
RESULTS_SEARCH_4_PARAMETERS_PROGROUP_subsetcutoff	2
RESULTS_SEARCH_4_PARAMETERS_PROGROUP_uniprotservicehttpssupported	TRUE
RESULTS_SEARCH_4_PARAMETERS_PROGROUP_unusedprotscorethresholdforexcludingothersfromquant	1.3
RESULTS_SEARCH_4_PARAMETERS_PEAKLIST_count	3937
RESULTS_SEARCH_4_PARAMETERS_PEAKLIST_filenumber	1
RESULTS_SEARCH_4_PARAMETERS_PEAKLIST_original_count	3937
RESULTS_SEARCH_4_PARAMETERS_PEAKLIST_originalfilename	I:\lcmsabsciex5600\BACKUP(lims)\NPT035-039 DDA\20210423D_DDA_NPT35.wiff
RESULTS_SEARCH_4_PARAMETERS_PEAKLIST_partnumber	2
RESULTS_SEARCH_4_PARAMETERS_QUANT_TYPE_background_correction	FALSE
RESULTS_SEARCH_4_PARAMETERS_QUANT_TYPE_bias_correction	TRUE
RESULTS_SEARCH_4_PARAMETERS_QUANT_TYPE_keep_extreme_peptides_over_fraction	0
RESULTS_SEARCH_4_PARAMETERS_QUANT_TYPE_low_confidence_check	TRUE
RESULTS_SEARCH_4_PARAMETERS_QUANT_TYPE_low_intensity_check	TRUE
RESULTS_SEARCH_4_PARAMETERS_QUANT_TYPE_median_statistic	TRUE
RESULTS_SEARCH_4_PARAMETERS_QUANT_TYPE_mod_check	TRUE
RESULTS_SEARCH_4_PARAMETERS_QUANT_TYPE_quant_threshold	-1
RESULTS_SEARCH_4_PARAMETERS_QUANT_TYPE_quant_threshold_sn	9
RESULTS_SEARCH_4_PARAMETERS_QUANT_TYPE_separate_searches	FALSE
RESULTS_SEARCH_4_PARAMETERS_QUANT_TYPE_shared_msms_check	TRUE
RESULTS_SEARCH_4_PARAMETERS_PARAGON_METHOD_SETTINGS_UI_SAMPLE_TYPE	Identification
RESULTS_SEARCH_4_PARAMETERS_PARAGON_METHOD_SETTINGS_UI_CYS_ALKYLATION	Iodoacetamide
RESULTS_SEARCH_4_PARAMETERS_PARAGON_METHOD_SETTINGS_UI_DIGESTION	Trypsin
RESULTS_SEARCH_4_PARAMETERS_PARAGON_METHOD_SETTINGS_UI_SPECIAL_FACTOR	Urea denaturation
RESULTS_SEARCH_4_PARAMETERS_PARAGON_METHOD_SETTINGS_UI_INSTRUMENT	TripleTOF 6600
RESULTS_SEARCH_4_PARAMETERS_PARAGON_METHOD_SETTINGS_UI_SEARCH_EFFORT	Thorough
RESULTS_SEARCH_4_PARAMETERS_PARAGON_METHOD_SETTINGS_UI_ID_FOCUS	Amino acid substitutions
RESULTS_SEARCH_4_PARAMETERS_PARAGON_METHOD_SETTINGS_UI_USER_NAME	QUTAD\carfp2
RESULTS_SEARCH_4_PARAMETERS_PARAGON_METHOD_SETTINGS_UI_MACHINE_NAME	HPCPROTEIN02
RESULTS_SEARCH_4_PARAMETERS_PARAGON_METHOD_SETTINGS_UI_SEARCH_ID	6.37551e+17
RESULTS_SEARCH_4_PARAMETERS_PARAGON_METHOD_SETTINGS_UI_START_TIME	2021-04-27 10:22:10
RESULTS_SEARCH_4_PARAMETERS_PARAGON_METHOD_SETTINGS_UI_MIN_UNUSED_PROTSCORE	0.0458
RESULTS_SEARCH_4_PARAMETERS_PARAGON_METHOD_SETTINGS_UI_PSPEP	TRUE
RESULTS_SEARCH_5_time_cpu	56409
RESULTS_SEARCH_5_time_duration	56518
RESULTS_SEARCH_5_version	5.0.2.5174
RESULTS_SEARCH_5_xml:id	SEARCH:1:637551157298493725_2
RESULTS_SEARCH_5_PARAMETERS_chemical_data_edited	FALSE
RESULTS_SEARCH_5_PARAMETERS_do_multiprecursor_search	TRUE
RESULTS_SEARCH_5_PARAMETERS_do_reverse_search	TRUE
RESULTS_SEARCH_5_PARAMETERS_max_quant_labels	35
RESULTS_SEARCH_5_PARAMETERS_maxresults	15
RESULTS_SEARCH_5_PARAMETERS_separate_searches	FALSE
RESULTS_SEARCH_5_PARAMETERS_MSTOLERANCE_type	dalton
RESULTS_SEARCH_5_PARAMETERS_MSTOLERANCE_value	0.05
RESULTS_SEARCH_5_PARAMETERS_MSMSTOLERANCE_type	dalton
RESULTS_SEARCH_5_PARAMETERS_MSMSTOLERANCE_value	0.1
RESULTS_SEARCH_5_PARAMETERS_MS_STANDARD_DEVIATION_type	dalton
RESULTS_SEARCH_5_PARAMETERS_MS_STANDARD_DEVIATION_value	0.0011
RESULTS_SEARCH_5_PARAMETERS_MSMS_STANDARD_DEVIATION_type	dalton
RESULTS_SEARCH_5_PARAMETERS_MSMS_STANDARD_DEVIATION_value	0.01
RESULTS_SEARCH_5_PARAMETERS_FASTA_filename	C:\AB SCIEX\ProteinPilot Data\SearchDatabases\Natalie_Turner_Cattle_cRAP_combined_2020.fasta
RESULTS_SEARCH_5_PARAMETERS_AUTO_CALIBRATION_ms	TRUE
RESULTS_SEARCH_5_PARAMETERS_AUTO_CALIBRATION_msexport	FALSE
RESULTS_SEARCH_5_PARAMETERS_AUTO_CALIBRATION_msms	TRUE
RESULTS_SEARCH_5_PARAMETERS_AUTO_CALIBRATION_msmstolsdratio	2.75
RESULTS_SEARCH_5_PARAMETERS_AUTO_CALIBRATION_mstolsdratio	7
RESULTS_SEARCH_5_PARAMETERS_AUTO_CALIBRATION_squareroot	TRUE
RESULTS_SEARCH_5_PARAMETERS_AUTO_CALIBRATION_type	dalton
RESULTS_SEARCH_5_PARAMETERS_AUTO_CALIBRATION_MCP_d_s_s_f	0.0666667
RESULTS_SEARCH_5_PARAMETERS_AUTO_CALIBRATION_MCP_d_s_w_f	3
RESULTS_SEARCH_5_PARAMETERS_AUTO_CALIBRATION_MCP_m_f_r_mbc	200
RESULTS_SEARCH_5_PARAMETERS_AUTO_CALIBRATION_MCP_m_m_c	10
RESULTS_SEARCH_5_PARAMETERS_AUTO_CALIBRATION_MCP_m_m_f_s	0.25
RESULTS_SEARCH_5_PARAMETERS_AUTO_CALIBRATION_MCP_m_m_p_f	0.33
RESULTS_SEARCH_5_PARAMETERS_AUTO_CALIBRATION_MCP_m_m_p_rms_f	1
RESULTS_SEARCH_5_PARAMETERS_AUTO_CALIBRATION_MCP_m_p_t_f	1
RESULTS_SEARCH_5_PARAMETERS_AUTO_CALIBRATION_MCP_m_r_h_n_b	15
RESULTS_SEARCH_5_PARAMETERS_AUTO_CALIBRATION_MCP_m_z_n_s	99
RESULTS_SEARCH_5_PARAMETERS_AUTO_CALIBRATION_MCP_m_z_s_mn_f_r	0.0666667
RESULTS_SEARCH_5_PARAMETERS_AUTO_CALIBRATION_MCP_m_z_s_mx_f_r	0.1
RESULTS_SEARCH_5_PARAMETERS_MS_AUTO_CALIBRATION_OUT_avres	2.41686e-08
RESULTS_SEARCH_5_PARAMETERS_MS_AUTO_CALIBRATION_OUT_c0	0.000373228
RESULTS_SEARCH_5_PARAMETERS_MS_AUTO_CALIBRATION_OUT_c1minus1	-1.21785e-05
RESULTS_SEARCH_5_PARAMETERS_MS_AUTO_CALIBRATION_OUT_c2	0
RESULTS_SEARCH_5_PARAMETERS_MS_AUTO_CALIBRATION_OUT_file	1
RESULTS_SEARCH_5_PARAMETERS_MS_AUTO_CALIBRATION_OUT_partnumber	3
RESULTS_SEARCH_5_PARAMETERS_MS_AUTO_CALIBRATION_OUT_polyorder	1
RESULTS_SEARCH_5_PARAMETERS_MS_AUTO_CALIBRATION_OUT_sample	1
RESULTS_SEARCH_5_PARAMETERS_MS_AUTO_CALIBRATION_OUT_squareroot	TRUE
RESULTS_SEARCH_5_PARAMETERS_MSMS_AUTO_CALIBRATION_OUT_avres	-9.40923e-08
RESULTS_SEARCH_5_PARAMETERS_MSMS_AUTO_CALIBRATION_OUT_c0	0.000171245
RESULTS_SEARCH_5_PARAMETERS_MSMS_AUTO_CALIBRATION_OUT_c1minus1	-5.36578e-06
RESULTS_SEARCH_5_PARAMETERS_MSMS_AUTO_CALIBRATION_OUT_c2	0
RESULTS_SEARCH_5_PARAMETERS_MSMS_AUTO_CALIBRATION_OUT_file	1
RESULTS_SEARCH_5_PARAMETERS_MSMS_AUTO_CALIBRATION_OUT_partnumber	3
RESULTS_SEARCH_5_PARAMETERS_MSMS_AUTO_CALIBRATION_OUT_polyorder	1
RESULTS_SEARCH_5_PARAMETERS_MSMS_AUTO_CALIBRATION_OUT_sample	1
RESULTS_SEARCH_5_PARAMETERS_MSMS_AUTO_CALIBRATION_OUT_squareroot	TRUE
RESULTS_SEARCH_5_PARAMETERS_MAX_PRECURSORS_FRAGLET	5
RESULTS_SEARCH_5_PARAMETERS_MAX_PRECURSORS_TAGLET	1
RESULTS_SEARCH_5_PARAMETERS_PRECURSORS_DR_FRAGLET	10
RESULTS_SEARCH_5_PARAMETERS_PRECURSORS_DR_TAGLET	3
RESULTS_SEARCH_5_PARAMETERS_DEFAULT_CHARGE_STATE_1_charge	2
RESULTS_SEARCH_5_PARAMETERS_DEFAULT_CHARGE_STATE_1_probability	1
RESULTS_SEARCH_5_PARAMETERS_DEFAULT_CHARGE_STATE_2_charge	3
RESULTS_SEARCH_5_PARAMETERS_DEFAULT_CHARGE_STATE_2_probability	1
RESULTS_SEARCH_5_PARAMETERS_DEFAULT_CHARGE_STATE_3_charge	4
RESULTS_SEARCH_5_PARAMETERS_DEFAULT_CHARGE_STATE_3_probability	1
RESULTS_SEARCH_5_PARAMETERS_VERSION	5.0.2.0, 5346
RESULTS_SEARCH_5_PARAMETERS_PARAGON_VERSION	5.0.2.0, 5174
RESULTS_SEARCH_5_PARAMETERS_APPLICATION	ProteinPilot(tm) Software
RESULTS_SEARCH_5_PARAMETERS_PROGROUP_alternativedispositionmaximumfoldprobabilitydrop	100
RESULTS_SEARCH_5_PARAMETERS_PROGROUP_alternativedispositionmaximumfoldscoredrop	2
RESULTS_SEARCH_5_PARAMETERS_PROGROUP_autodiscordantpeptidethreshold	0.3
RESULTS_SEARCH_5_PARAMETERS_PROGROUP_bayesconfidencecalclulation	TRUE
RESULTS_SEARCH_5_PARAMETERS_PROGROUP_calibrateconfidence	TRUE
RESULTS_SEARCH_5_PARAMETERS_PROGROUP_compresspeptides	FALSE
RESULTS_SEARCH_5_PARAMETERS_PROGROUP_confidencepercentthresholdforexcludingothersfromquant	15
RESULTS_SEARCH_5_PARAMETERS_PROGROUP_confidencepercentthresholdforincludingselfinquant	15
RESULTS_SEARCH_5_PARAMETERS_PROGROUP_donotstoremspeaklists	FALSE
RESULTS_SEARCH_5_PARAMETERS_PROGROUP_fasta	C:\AB SCIEX\ProteinPilot Data\SearchDatabases\Natalie_Turner_Cattle_cRAP_combined_2020.fasta
RESULTS_SEARCH_5_PARAMETERS_PROGROUP_featuregroupminpepconf	0.66
RESULTS_SEARCH_5_PARAMETERS_PROGROUP_featuregroupminups	0.47
RESULTS_SEARCH_5_PARAMETERS_PROGROUP_focusingintersection	4
RESULTS_SEARCH_5_PARAMETERS_PROGROUP_focusingminimummatchconfidence	0.1
RESULTS_SEARCH_5_PARAMETERS_PROGROUP_focusingminunusedprotscore	0.1
RESULTS_SEARCH_5_PARAMETERS_PROGROUP_focusingsubsetcutoff	6
RESULTS_SEARCH_5_PARAMETERS_PROGROUP_intersection	1.3
RESULTS_SEARCH_5_PARAMETERS_PROGROUP_minimummatchconfidencecutoff	0.001
RESULTS_SEARCH_5_PARAMETERS_PROGROUP_minunusedprotscore	0.0458
RESULTS_SEARCH_5_PARAMETERS_PROGROUP_subsetcutoff	2
RESULTS_SEARCH_5_PARAMETERS_PROGROUP_uniprotservicehttpssupported	TRUE
RESULTS_SEARCH_5_PARAMETERS_PROGROUP_unusedprotscorethresholdforexcludingothersfromquant	1.3
RESULTS_SEARCH_5_PARAMETERS_PEAKLIST_count	3918
RESULTS_SEARCH_5_PARAMETERS_PEAKLIST_filenumber	1
RESULTS_SEARCH_5_PARAMETERS_PEAKLIST_original_count	3918
RESULTS_SEARCH_5_PARAMETERS_PEAKLIST_originalfilename	I:\lcmsabsciex5600\BACKUP(lims)\NPT035-039 DDA\20210423D_DDA_NPT35.wiff
RESULTS_SEARCH_5_PARAMETERS_PEAKLIST_partnumber	3
RESULTS_SEARCH_5_PARAMETERS_QUANT_TYPE_background_correction	FALSE
RESULTS_SEARCH_5_PARAMETERS_QUANT_TYPE_bias_correction	TRUE
RESULTS_SEARCH_5_PARAMETERS_QUANT_TYPE_keep_extreme_peptides_over_fraction	0
RESULTS_SEARCH_5_PARAMETERS_QUANT_TYPE_low_confidence_check	TRUE
RESULTS_SEARCH_5_PARAMETERS_QUANT_TYPE_low_intensity_check	TRUE
RESULTS_SEARCH_5_PARAMETERS_QUANT_TYPE_median_statistic	TRUE
RESULTS_SEARCH_5_PARAMETERS_QUANT_TYPE_mod_check	TRUE
RESULTS_SEARCH_5_PARAMETERS_QUANT_TYPE_quant_threshold	-1
RESULTS_SEARCH_5_PARAMETERS_QUANT_TYPE_quant_threshold_sn	9
RESULTS_SEARCH_5_PARAMETERS_QUANT_TYPE_separate_searches	FALSE
RESULTS_SEARCH_5_PARAMETERS_QUANT_TYPE_shared_msms_check	TRUE
RESULTS_SEARCH_5_PARAMETERS_PARAGON_METHOD_SETTINGS_UI_SAMPLE_TYPE	Identification
RESULTS_SEARCH_5_PARAMETERS_PARAGON_METHOD_SETTINGS_UI_CYS_ALKYLATION	Iodoacetamide
RESULTS_SEARCH_5_PARAMETERS_PARAGON_METHOD_SETTINGS_UI_DIGESTION	Trypsin
RESULTS_SEARCH_5_PARAMETERS_PARAGON_METHOD_SETTINGS_UI_SPECIAL_FACTOR	Urea denaturation
RESULTS_SEARCH_5_PARAMETERS_PARAGON_METHOD_SETTINGS_UI_INSTRUMENT	TripleTOF 6600
RESULTS_SEARCH_5_PARAMETERS_PARAGON_METHOD_SETTINGS_UI_SEARCH_EFFORT	Thorough
RESULTS_SEARCH_5_PARAMETERS_PARAGON_METHOD_SETTINGS_UI_ID_FOCUS	Amino acid substitutions
RESULTS_SEARCH_5_PARAMETERS_PARAGON_METHOD_SETTINGS_UI_USER_NAME	QUTAD\carfp2
RESULTS_SEARCH_5_PARAMETERS_PARAGON_METHOD_SETTINGS_UI_MACHINE_NAME	HPCPROTEIN02
RESULTS_SEARCH_5_PARAMETERS_PARAGON_METHOD_SETTINGS_UI_SEARCH_ID	6.37551e+17
RESULTS_SEARCH_5_PARAMETERS_PARAGON_METHOD_SETTINGS_UI_START_TIME	2021-04-27 10:22:10
RESULTS_SEARCH_5_PARAMETERS_PARAGON_METHOD_SETTINGS_UI_MIN_UNUSED_PROTSCORE	0.0458
RESULTS_SEARCH_5_PARAMETERS_PARAGON_METHOD_SETTINGS_UI_PSPEP	TRUE
RESULTS_SEARCH_6_time_cpu	176546
RESULTS_SEARCH_6_time_duration	176593
RESULTS_SEARCH_6_version	5.0.2.5174
RESULTS_SEARCH_6_xml:id	SEARCH:2:637551157298493725_2
RESULTS_SEARCH_6_PARAMETERS_chemical_data_edited	FALSE
RESULTS_SEARCH_6_PARAMETERS_do_multiprecursor_search	TRUE
RESULTS_SEARCH_6_PARAMETERS_do_reverse_search	TRUE
RESULTS_SEARCH_6_PARAMETERS_max_quant_labels	35
RESULTS_SEARCH_6_PARAMETERS_maxresults	15
RESULTS_SEARCH_6_PARAMETERS_separate_searches	FALSE
RESULTS_SEARCH_6_PARAMETERS_MSTOLERANCE_type	dalton
RESULTS_SEARCH_6_PARAMETERS_MSTOLERANCE_value	0.05
RESULTS_SEARCH_6_PARAMETERS_MSMSTOLERANCE_type	dalton
RESULTS_SEARCH_6_PARAMETERS_MSMSTOLERANCE_value	0.1
RESULTS_SEARCH_6_PARAMETERS_MS_STANDARD_DEVIATION_type	dalton
RESULTS_SEARCH_6_PARAMETERS_MS_STANDARD_DEVIATION_value	0.0011
RESULTS_SEARCH_6_PARAMETERS_MSMS_STANDARD_DEVIATION_type	dalton
RESULTS_SEARCH_6_PARAMETERS_MSMS_STANDARD_DEVIATION_value	0.01
RESULTS_SEARCH_6_PARAMETERS_FASTA_filename	C:\AB SCIEX\ProteinPilot Data\SearchDatabases\Natalie_Turner_Cattle_cRAP_combined_2020.fasta
RESULTS_SEARCH_6_PARAMETERS_AUTO_CALIBRATION_ms	TRUE
RESULTS_SEARCH_6_PARAMETERS_AUTO_CALIBRATION_msexport	FALSE
RESULTS_SEARCH_6_PARAMETERS_AUTO_CALIBRATION_msms	TRUE
RESULTS_SEARCH_6_PARAMETERS_AUTO_CALIBRATION_msmstolsdratio	2.75
RESULTS_SEARCH_6_PARAMETERS_AUTO_CALIBRATION_mstolsdratio	7
RESULTS_SEARCH_6_PARAMETERS_AUTO_CALIBRATION_squareroot	TRUE
RESULTS_SEARCH_6_PARAMETERS_AUTO_CALIBRATION_type	dalton
RESULTS_SEARCH_6_PARAMETERS_AUTO_CALIBRATION_MCP_d_s_s_f	0.0666667
RESULTS_SEARCH_6_PARAMETERS_AUTO_CALIBRATION_MCP_d_s_w_f	3
RESULTS_SEARCH_6_PARAMETERS_AUTO_CALIBRATION_MCP_m_f_r_mbc	200
RESULTS_SEARCH_6_PARAMETERS_AUTO_CALIBRATION_MCP_m_m_c	10
RESULTS_SEARCH_6_PARAMETERS_AUTO_CALIBRATION_MCP_m_m_f_s	0.25
RESULTS_SEARCH_6_PARAMETERS_AUTO_CALIBRATION_MCP_m_m_p_f	0.33
RESULTS_SEARCH_6_PARAMETERS_AUTO_CALIBRATION_MCP_m_m_p_rms_f	1
RESULTS_SEARCH_6_PARAMETERS_AUTO_CALIBRATION_MCP_m_p_t_f	1
RESULTS_SEARCH_6_PARAMETERS_AUTO_CALIBRATION_MCP_m_r_h_n_b	15
RESULTS_SEARCH_6_PARAMETERS_AUTO_CALIBRATION_MCP_m_z_n_s	99
RESULTS_SEARCH_6_PARAMETERS_AUTO_CALIBRATION_MCP_m_z_s_mn_f_r	0.0666667
RESULTS_SEARCH_6_PARAMETERS_AUTO_CALIBRATION_MCP_m_z_s_mx_f_r	0.1
RESULTS_SEARCH_6_PARAMETERS_MS_AUTO_CALIBRATION_OUT_avres	2.41686e-08
RESULTS_SEARCH_6_PARAMETERS_MS_AUTO_CALIBRATION_OUT_c0	0.000373228
RESULTS_SEARCH_6_PARAMETERS_MS_AUTO_CALIBRATION_OUT_c1minus1	-1.21785e-05
RESULTS_SEARCH_6_PARAMETERS_MS_AUTO_CALIBRATION_OUT_c2	0
RESULTS_SEARCH_6_PARAMETERS_MS_AUTO_CALIBRATION_OUT_file	1
RESULTS_SEARCH_6_PARAMETERS_MS_AUTO_CALIBRATION_OUT_partnumber	3
RESULTS_SEARCH_6_PARAMETERS_MS_AUTO_CALIBRATION_OUT_polyorder	1
RESULTS_SEARCH_6_PARAMETERS_MS_AUTO_CALIBRATION_OUT_sample	1
RESULTS_SEARCH_6_PARAMETERS_MS_AUTO_CALIBRATION_OUT_squareroot	TRUE
RESULTS_SEARCH_6_PARAMETERS_MSMS_AUTO_CALIBRATION_OUT_avres	-9.40923e-08
RESULTS_SEARCH_6_PARAMETERS_MSMS_AUTO_CALIBRATION_OUT_c0	0.000171245
RESULTS_SEARCH_6_PARAMETERS_MSMS_AUTO_CALIBRATION_OUT_c1minus1	-5.36578e-06
RESULTS_SEARCH_6_PARAMETERS_MSMS_AUTO_CALIBRATION_OUT_c2	0
RESULTS_SEARCH_6_PARAMETERS_MSMS_AUTO_CALIBRATION_OUT_file	1
RESULTS_SEARCH_6_PARAMETERS_MSMS_AUTO_CALIBRATION_OUT_partnumber	3
RESULTS_SEARCH_6_PARAMETERS_MSMS_AUTO_CALIBRATION_OUT_polyorder	1900-01-01
RESULTS_SEARCH_6_PARAMETERS_MSMS_AUTO_CALIBRATION_OUT_sample	1
RESULTS_SEARCH_6_PARAMETERS_MSMS_AUTO_CALIBRATION_OUT_squareroot	TRUE
RESULTS_SEARCH_6_PARAMETERS_MAX_PRECURSORS_FRAGLET	5
RESULTS_SEARCH_6_PARAMETERS_MAX_PRECURSORS_TAGLET	1
RESULTS_SEARCH_6_PARAMETERS_PRECURSORS_DR_FRAGLET	10
RESULTS_SEARCH_6_PARAMETERS_PRECURSORS_DR_TAGLET	3
RESULTS_SEARCH_6_PARAMETERS_DEFAULT_CHARGE_STATE_1_charge	2
RESULTS_SEARCH_6_PARAMETERS_DEFAULT_CHARGE_STATE_1_probability	1
RESULTS_SEARCH_6_PARAMETERS_DEFAULT_CHARGE_STATE_2_charge	3
RESULTS_SEARCH_6_PARAMETERS_DEFAULT_CHARGE_STATE_2_probability	1
RESULTS_SEARCH_6_PARAMETERS_DEFAULT_CHARGE_STATE_3_charge	4
RESULTS_SEARCH_6_PARAMETERS_DEFAULT_CHARGE_STATE_3_probability	1
RESULTS_SEARCH_6_PARAMETERS_VERSION	5.0.2.0, 5346
RESULTS_SEARCH_6_PARAMETERS_PARAGON_VERSION	5.0.2.0, 5174
RESULTS_SEARCH_6_PARAMETERS_APPLICATION	ProteinPilot(tm) Software
RESULTS_SEARCH_6_PARAMETERS_PROGROUP_alternativedispositionmaximumfoldprobabilitydrop	100
RESULTS_SEARCH_6_PARAMETERS_PROGROUP_alternativedispositionmaximumfoldscoredrop	2
RESULTS_SEARCH_6_PARAMETERS_PROGROUP_autodiscordantpeptidethreshold	0.3
RESULTS_SEARCH_6_PARAMETERS_PROGROUP_bayesconfidencecalclulation	TRUE
RESULTS_SEARCH_6_PARAMETERS_PROGROUP_calibrateconfidence	TRUE
RESULTS_SEARCH_6_PARAMETERS_PROGROUP_compresspeptides	FALSE
RESULTS_SEARCH_6_PARAMETERS_PROGROUP_confidencepercentthresholdforexcludingothersfromquant	15
RESULTS_SEARCH_6_PARAMETERS_PROGROUP_confidencepercentthresholdforincludingselfinquant	15
RESULTS_SEARCH_6_PARAMETERS_PROGROUP_donotstoremspeaklists	FALSE
RESULTS_SEARCH_6_PARAMETERS_PROGROUP_fasta	C:\AB SCIEX\ProteinPilot Data\SearchDatabases\Natalie_Turner_Cattle_cRAP_combined_2020.fasta
RESULTS_SEARCH_6_PARAMETERS_PROGROUP_featuregroupminpepconf	0.66
RESULTS_SEARCH_6_PARAMETERS_PROGROUP_featuregroupminups	0.47
RESULTS_SEARCH_6_PARAMETERS_PROGROUP_focusingintersection	4
RESULTS_SEARCH_6_PARAMETERS_PROGROUP_focusingminimummatchconfidence	0.1
RESULTS_SEARCH_6_PARAMETERS_PROGROUP_focusingminunusedprotscore	0.1
RESULTS_SEARCH_6_PARAMETERS_PROGROUP_focusingsubsetcutoff	6
RESULTS_SEARCH_6_PARAMETERS_PROGROUP_intersection	1.3
RESULTS_SEARCH_6_PARAMETERS_PROGROUP_minimummatchconfidencecutoff	0.001
RESULTS_SEARCH_6_PARAMETERS_PROGROUP_minunusedprotscore	0.0458
RESULTS_SEARCH_6_PARAMETERS_PROGROUP_subsetcutoff	2
RESULTS_SEARCH_6_PARAMETERS_PROGROUP_uniprotservicehttpssupported	TRUE
RESULTS_SEARCH_6_PARAMETERS_PROGROUP_unusedprotscorethresholdforexcludingothersfromquant	1.3
RESULTS_SEARCH_6_PARAMETERS_PEAKLIST_count	3918
RESULTS_SEARCH_6_PARAMETERS_PEAKLIST_filenumber	1
RESULTS_SEARCH_6_PARAMETERS_PEAKLIST_original_count	3918
RESULTS_SEARCH_6_PARAMETERS_PEAKLIST_originalfilename	I:\lcmsabsciex5600\BACKUP(lims)\NPT035-039 DDA\20210423D_DDA_NPT35.wiff
RESULTS_SEARCH_6_PARAMETERS_PEAKLIST_partnumber	3
RESULTS_SEARCH_6_PARAMETERS_QUANT_TYPE_background_correction	FALSE
RESULTS_SEARCH_6_PARAMETERS_QUANT_TYPE_bias_correction	TRUE
RESULTS_SEARCH_6_PARAMETERS_QUANT_TYPE_keep_extreme_peptides_over_fraction	0
RESULTS_SEARCH_6_PARAMETERS_QUANT_TYPE_low_confidence_check	TRUE
RESULTS_SEARCH_6_PARAMETERS_QUANT_TYPE_low_intensity_check	TRUE
RESULTS_SEARCH_6_PARAMETERS_QUANT_TYPE_median_statistic	TRUE
RESULTS_SEARCH_6_PARAMETERS_QUANT_TYPE_mod_check	TRUE
RESULTS_SEARCH_6_PARAMETERS_QUANT_TYPE_quant_threshold	-1
RESULTS_SEARCH_6_PARAMETERS_QUANT_TYPE_quant_threshold_sn	9
RESULTS_SEARCH_6_PARAMETERS_QUANT_TYPE_separate_searches	FALSE
RESULTS_SEARCH_6_PARAMETERS_QUANT_TYPE_shared_msms_check	TRUE
RESULTS_SEARCH_6_PARAMETERS_PARAGON_METHOD_SETTINGS_UI_SAMPLE_TYPE	Identification
RESULTS_SEARCH_6_PARAMETERS_PARAGON_METHOD_SETTINGS_UI_CYS_ALKYLATION	Iodoacetamide
RESULTS_SEARCH_6_PARAMETERS_PARAGON_METHOD_SETTINGS_UI_DIGESTION	Trypsin
RESULTS_SEARCH_6_PARAMETERS_PARAGON_METHOD_SETTINGS_UI_SPECIAL_FACTOR	Urea denaturation
RESULTS_SEARCH_6_PARAMETERS_PARAGON_METHOD_SETTINGS_UI_INSTRUMENT	TripleTOF 6600
RESULTS_SEARCH_6_PARAMETERS_PARAGON_METHOD_SETTINGS_UI_SEARCH_EFFORT	Thorough
RESULTS_SEARCH_6_PARAMETERS_PARAGON_METHOD_SETTINGS_UI_ID_FOCUS	Amino acid substitutions
RESULTS_SEARCH_6_PARAMETERS_PARAGON_METHOD_SETTINGS_UI_USER_NAME	QUTAD\carfp2
RESULTS_SEARCH_6_PARAMETERS_PARAGON_METHOD_SETTINGS_UI_MACHINE_NAME	HPCPROTEIN02
RESULTS_SEARCH_6_PARAMETERS_PARAGON_METHOD_SETTINGS_UI_SEARCH_ID	6.37551e+17
RESULTS_SEARCH_6_PARAMETERS_PARAGON_METHOD_SETTINGS_UI_START_TIME	2021-04-27 10:22:10
RESULTS_SEARCH_6_PARAMETERS_PARAGON_METHOD_SETTINGS_UI_MIN_UNUSED_PROTSCORE	01:05:57.120000
RESULTS_SEARCH_6_PARAMETERS_PARAGON_METHOD_SETTINGS_UI_PSPEP	TRUE
RESULTS_SEARCH_7_time_cpu	58937
RESULTS_SEARCH_7_time_duration	59014
RESULTS_SEARCH_7_version	5.0.2.5174
RESULTS_SEARCH_7_xml:id	SEARCH:1:637551157298493725_3
RESULTS_SEARCH_7_PARAMETERS_chemical_data_edited	FALSE
RESULTS_SEARCH_7_PARAMETERS_do_multiprecursor_search	TRUE
RESULTS_SEARCH_7_PARAMETERS_do_reverse_search	TRUE
RESULTS_SEARCH_7_PARAMETERS_max_quant_labels	35
RESULTS_SEARCH_7_PARAMETERS_maxresults	15
RESULTS_SEARCH_7_PARAMETERS_separate_searches	FALSE
RESULTS_SEARCH_7_PARAMETERS_MSTOLERANCE_type	dalton
RESULTS_SEARCH_7_PARAMETERS_MSTOLERANCE_value	0.05
RESULTS_SEARCH_7_PARAMETERS_MSMSTOLERANCE_type	dalton
RESULTS_SEARCH_7_PARAMETERS_MSMSTOLERANCE_value	0.1
RESULTS_SEARCH_7_PARAMETERS_MS_STANDARD_DEVIATION_type	dalton
RESULTS_SEARCH_7_PARAMETERS_MS_STANDARD_DEVIATION_value	0.0011
RESULTS_SEARCH_7_PARAMETERS_MSMS_STANDARD_DEVIATION_type	dalton
RESULTS_SEARCH_7_PARAMETERS_MSMS_STANDARD_DEVIATION_value	0.01
RESULTS_SEARCH_7_PARAMETERS_FASTA_filename	C:\AB SCIEX\ProteinPilot Data\SearchDatabases\Natalie_Turner_Cattle_cRAP_combined_2020.fasta
RESULTS_SEARCH_7_PARAMETERS_AUTO_CALIBRATION_ms	TRUE
RESULTS_SEARCH_7_PARAMETERS_AUTO_CALIBRATION_msexport	FALSE
RESULTS_SEARCH_7_PARAMETERS_AUTO_CALIBRATION_msms	TRUE
RESULTS_SEARCH_7_PARAMETERS_AUTO_CALIBRATION_msmstolsdratio	2.75
RESULTS_SEARCH_7_PARAMETERS_AUTO_CALIBRATION_mstolsdratio	7
RESULTS_SEARCH_7_PARAMETERS_AUTO_CALIBRATION_squareroot	TRUE
RESULTS_SEARCH_7_PARAMETERS_AUTO_CALIBRATION_type	dalton
RESULTS_SEARCH_7_PARAMETERS_AUTO_CALIBRATION_MCP_d_s_s_f	0.0666667
RESULTS_SEARCH_7_PARAMETERS_AUTO_CALIBRATION_MCP_d_s_w_f	3
RESULTS_SEARCH_7_PARAMETERS_AUTO_CALIBRATION_MCP_m_f_r_mbc	200
RESULTS_SEARCH_7_PARAMETERS_AUTO_CALIBRATION_MCP_m_m_c	10
RESULTS_SEARCH_7_PARAMETERS_AUTO_CALIBRATION_MCP_m_m_f_s	0.25
RESULTS_SEARCH_7_PARAMETERS_AUTO_CALIBRATION_MCP_m_m_p_f	0.33
RESULTS_SEARCH_7_PARAMETERS_AUTO_CALIBRATION_MCP_m_m_p_rms_f	1
RESULTS_SEARCH_7_PARAMETERS_AUTO_CALIBRATION_MCP_m_p_t_f	1
RESULTS_SEARCH_7_PARAMETERS_AUTO_CALIBRATION_MCP_m_r_h_n_b	15
RESULTS_SEARCH_7_PARAMETERS_AUTO_CALIBRATION_MCP_m_z_n_s	99
RESULTS_SEARCH_7_PARAMETERS_AUTO_CALIBRATION_MCP_m_z_s_mn_f_r	0.0666667
RESULTS_SEARCH_7_PARAMETERS_AUTO_CALIBRATION_MCP_m_z_s_mx_f_r	0.1
RESULTS_SEARCH_7_PARAMETERS_MS_AUTO_CALIBRATION_OUT_avres	-4.95255e-09
RESULTS_SEARCH_7_PARAMETERS_MS_AUTO_CALIBRATION_OUT_c0	0.000343066
RESULTS_SEARCH_7_PARAMETERS_MS_AUTO_CALIBRATION_OUT_c1minus1	-1.10298e-05
RESULTS_SEARCH_7_PARAMETERS_MS_AUTO_CALIBRATION_OUT_c2	0
RESULTS_SEARCH_7_PARAMETERS_MS_AUTO_CALIBRATION_OUT_file	1
RESULTS_SEARCH_7_PARAMETERS_MS_AUTO_CALIBRATION_OUT_partnumber	4
RESULTS_SEARCH_7_PARAMETERS_MS_AUTO_CALIBRATION_OUT_polyorder	1
RESULTS_SEARCH_7_PARAMETERS_MS_AUTO_CALIBRATION_OUT_sample	1
RESULTS_SEARCH_7_PARAMETERS_MS_AUTO_CALIBRATION_OUT_squareroot	TRUE
RESULTS_SEARCH_7_PARAMETERS_MSMS_AUTO_CALIBRATION_OUT_avres	-2.28624e-07
RESULTS_SEARCH_7_PARAMETERS_MSMS_AUTO_CALIBRATION_OUT_c0	0.000165356
RESULTS_SEARCH_7_PARAMETERS_MSMS_AUTO_CALIBRATION_OUT_c1minus1	-4.5341e-06
RESULTS_SEARCH_7_PARAMETERS_MSMS_AUTO_CALIBRATION_OUT_c2	0
RESULTS_SEARCH_7_PARAMETERS_MSMS_AUTO_CALIBRATION_OUT_file	1
RESULTS_SEARCH_7_PARAMETERS_MSMS_AUTO_CALIBRATION_OUT_partnumber	4
RESULTS_SEARCH_7_PARAMETERS_MSMS_AUTO_CALIBRATION_OUT_polyorder	1
RESULTS_SEARCH_7_PARAMETERS_MSMS_AUTO_CALIBRATION_OUT_sample	1
RESULTS_SEARCH_7_PARAMETERS_MSMS_AUTO_CALIBRATION_OUT_squareroot	TRUE
RESULTS_SEARCH_7_PARAMETERS_MAX_PRECURSORS_FRAGLET	5
RESULTS_SEARCH_7_PARAMETERS_MAX_PRECURSORS_TAGLET	1
RESULTS_SEARCH_7_PARAMETERS_PRECURSORS_DR_FRAGLET	10
RESULTS_SEARCH_7_PARAMETERS_PRECURSORS_DR_TAGLET	3
RESULTS_SEARCH_7_PARAMETERS_DEFAULT_CHARGE_STATE_1_charge	2
RESULTS_SEARCH_7_PARAMETERS_DEFAULT_CHARGE_STATE_1_probability	1
RESULTS_SEARCH_7_PARAMETERS_DEFAULT_CHARGE_STATE_2_charge	3
RESULTS_SEARCH_7_PARAMETERS_DEFAULT_CHARGE_STATE_2_probability	1
RESULTS_SEARCH_7_PARAMETERS_DEFAULT_CHARGE_STATE_3_charge	4
RESULTS_SEARCH_7_PARAMETERS_DEFAULT_CHARGE_STATE_3_probability	1
RESULTS_SEARCH_7_PARAMETERS_VERSION	5.0.2.0, 5346
RESULTS_SEARCH_7_PARAMETERS_PARAGON_VERSION	5.0.2.0, 5174
RESULTS_SEARCH_7_PARAMETERS_APPLICATION	ProteinPilot(tm) Software
RESULTS_SEARCH_7_PARAMETERS_PROGROUP_alternativedispositionmaximumfoldprobabilitydrop	100
RESULTS_SEARCH_7_PARAMETERS_PROGROUP_alternativedispositionmaximumfoldscoredrop	2
RESULTS_SEARCH_7_PARAMETERS_PROGROUP_autodiscordantpeptidethreshold	0.3
RESULTS_SEARCH_7_PARAMETERS_PROGROUP_bayesconfidencecalclulation	TRUE
RESULTS_SEARCH_7_PARAMETERS_PROGROUP_calibrateconfidence	TRUE
RESULTS_SEARCH_7_PARAMETERS_PROGROUP_compresspeptides	FALSE
RESULTS_SEARCH_7_PARAMETERS_PROGROUP_confidencepercentthresholdforexcludingothersfromquant	15
RESULTS_SEARCH_7_PARAMETERS_PROGROUP_confidencepercentthresholdforincludingselfinquant	15
RESULTS_SEARCH_7_PARAMETERS_PROGROUP_donotstoremspeaklists	FALSE
RESULTS_SEARCH_7_PARAMETERS_PROGROUP_fasta	C:\AB SCIEX\ProteinPilot Data\SearchDatabases\Natalie_Turner_Cattle_cRAP_combined_2020.fasta
RESULTS_SEARCH_7_PARAMETERS_PROGROUP_featuregroupminpepconf	0.66
RESULTS_SEARCH_7_PARAMETERS_PROGROUP_featuregroupminups	0.47
RESULTS_SEARCH_7_PARAMETERS_PROGROUP_focusingintersection	4
RESULTS_SEARCH_7_PARAMETERS_PROGROUP_focusingminimummatchconfidence	0.1
RESULTS_SEARCH_7_PARAMETERS_PROGROUP_focusingminunusedprotscore	0.1
RESULTS_SEARCH_7_PARAMETERS_PROGROUP_focusingsubsetcutoff	6
RESULTS_SEARCH_7_PARAMETERS_PROGROUP_intersection	1.3
RESULTS_SEARCH_7_PARAMETERS_PROGROUP_minimummatchconfidencecutoff	0.001
RESULTS_SEARCH_7_PARAMETERS_PROGROUP_minunusedprotscore	0.0458
RESULTS_SEARCH_7_PARAMETERS_PROGROUP_subsetcutoff	2
RESULTS_SEARCH_7_PARAMETERS_PROGROUP_uniprotservicehttpssupported	TRUE
RESULTS_SEARCH_7_PARAMETERS_PROGROUP_unusedprotscorethresholdforexcludingothersfromquant	1.3
RESULTS_SEARCH_7_PARAMETERS_PEAKLIST_count	3927
RESULTS_SEARCH_7_PARAMETERS_PEAKLIST_filenumber	1
RESULTS_SEARCH_7_PARAMETERS_PEAKLIST_original_count	1910-10-01
RESULTS_SEARCH_7_PARAMETERS_PEAKLIST_originalfilename	I:\lcmsabsciex5600\BACKUP(lims)\NPT035-039 DDA\20210423D_DDA_NPT35.wiff
RESULTS_SEARCH_7_PARAMETERS_PEAKLIST_partnumber	4
RESULTS_SEARCH_7_PARAMETERS_QUANT_TYPE_background_correction	FALSE
RESULTS_SEARCH_7_PARAMETERS_QUANT_TYPE_bias_correction	TRUE
RESULTS_SEARCH_7_PARAMETERS_QUANT_TYPE_keep_extreme_peptides_over_fraction	0
RESULTS_SEARCH_7_PARAMETERS_QUANT_TYPE_low_confidence_check	TRUE
RESULTS_SEARCH_7_PARAMETERS_QUANT_TYPE_low_intensity_check	TRUE
RESULTS_SEARCH_7_PARAMETERS_QUANT_TYPE_median_statistic	TRUE
RESULTS_SEARCH_7_PARAMETERS_QUANT_TYPE_mod_check	TRUE
RESULTS_SEARCH_7_PARAMETERS_QUANT_TYPE_quant_threshold	-1
RESULTS_SEARCH_7_PARAMETERS_QUANT_TYPE_quant_threshold_sn	9
RESULTS_SEARCH_7_PARAMETERS_QUANT_TYPE_separate_searches	FALSE
RESULTS_SEARCH_7_PARAMETERS_QUANT_TYPE_shared_msms_check	TRUE
RESULTS_SEARCH_7_PARAMETERS_PARAGON_METHOD_SETTINGS_UI_SAMPLE_TYPE	Identification
RESULTS_SEARCH_7_PARAMETERS_PARAGON_METHOD_SETTINGS_UI_CYS_ALKYLATION	Iodoacetamide
RESULTS_SEARCH_7_PARAMETERS_PARAGON_METHOD_SETTINGS_UI_DIGESTION	Trypsin
RESULTS_SEARCH_7_PARAMETERS_PARAGON_METHOD_SETTINGS_UI_SPECIAL_FACTOR	Urea denaturation
RESULTS_SEARCH_7_PARAMETERS_PARAGON_METHOD_SETTINGS_UI_INSTRUMENT	TripleTOF 6600
RESULTS_SEARCH_7_PARAMETERS_PARAGON_METHOD_SETTINGS_UI_SEARCH_EFFORT	Thorough
RESULTS_SEARCH_7_PARAMETERS_PARAGON_METHOD_SETTINGS_UI_ID_FOCUS	Amino acid substitutions
RESULTS_SEARCH_7_PARAMETERS_PARAGON_METHOD_SETTINGS_UI_USER_NAME	QUTAD\carfp2
RESULTS_SEARCH_7_PARAMETERS_PARAGON_METHOD_SETTINGS_UI_MACHINE_NAME	HPCPROTEIN02
RESULTS_SEARCH_7_PARAMETERS_PARAGON_METHOD_SETTINGS_UI_SEARCH_ID	6.37551e+17
RESULTS_SEARCH_7_PARAMETERS_PARAGON_METHOD_SETTINGS_UI_START_TIME	2021-04-27 10:22:10
RESULTS_SEARCH_7_PARAMETERS_PARAGON_METHOD_SETTINGS_UI_MIN_UNUSED_PROTSCORE	0.0458
RESULTS_SEARCH_7_PARAMETERS_PARAGON_METHOD_SETTINGS_UI_PSPEP	TRUE
RESULTS_SEARCH_8_time_cpu	193269
RESULTS_SEARCH_8_time_duration	193619
RESULTS_SEARCH_8_version	5.0.2.5174
RESULTS_SEARCH_8_xml:id	SEARCH:2:637551157298493725_3
RESULTS_SEARCH_8_PARAMETERS_chemical_data_edited	FALSE
RESULTS_SEARCH_8_PARAMETERS_do_multiprecursor_search	TRUE
RESULTS_SEARCH_8_PARAMETERS_do_reverse_search	TRUE
RESULTS_SEARCH_8_PARAMETERS_max_quant_labels	35
RESULTS_SEARCH_8_PARAMETERS_maxresults	15
RESULTS_SEARCH_8_PARAMETERS_separate_searches	FALSE
RESULTS_SEARCH_8_PARAMETERS_MSTOLERANCE_type	dalton
RESULTS_SEARCH_8_PARAMETERS_MSTOLERANCE_value	0.05
RESULTS_SEARCH_8_PARAMETERS_MSMSTOLERANCE_type	dalton
RESULTS_SEARCH_8_PARAMETERS_MSMSTOLERANCE_value	0.1
RESULTS_SEARCH_8_PARAMETERS_MS_STANDARD_DEVIATION_type	dalton
RESULTS_SEARCH_8_PARAMETERS_MS_STANDARD_DEVIATION_value	0.0011
RESULTS_SEARCH_8_PARAMETERS_MSMS_STANDARD_DEVIATION_type	dalton
RESULTS_SEARCH_8_PARAMETERS_MSMS_STANDARD_DEVIATION_value	0.01
RESULTS_SEARCH_8_PARAMETERS_FASTA_filename	C:\AB SCIEX\ProteinPilot Data\SearchDatabases\Natalie_Turner_Cattle_cRAP_combined_2020.fasta
RESULTS_SEARCH_8_PARAMETERS_AUTO_CALIBRATION_ms	TRUE
RESULTS_SEARCH_8_PARAMETERS_AUTO_CALIBRATION_msexport	FALSE
RESULTS_SEARCH_8_PARAMETERS_AUTO_CALIBRATION_msms	TRUE
RESULTS_SEARCH_8_PARAMETERS_AUTO_CALIBRATION_msmstolsdratio	2.75
RESULTS_SEARCH_8_PARAMETERS_AUTO_CALIBRATION_mstolsdratio	7
RESULTS_SEARCH_8_PARAMETERS_AUTO_CALIBRATION_squareroot	TRUE
RESULTS_SEARCH_8_PARAMETERS_AUTO_CALIBRATION_type	dalton
RESULTS_SEARCH_8_PARAMETERS_AUTO_CALIBRATION_MCP_d_s_s_f	0.0666667
RESULTS_SEARCH_8_PARAMETERS_AUTO_CALIBRATION_MCP_d_s_w_f	3
RESULTS_SEARCH_8_PARAMETERS_AUTO_CALIBRATION_MCP_m_f_r_mbc	200
RESULTS_SEARCH_8_PARAMETERS_AUTO_CALIBRATION_MCP_m_m_c	10
RESULTS_SEARCH_8_PARAMETERS_AUTO_CALIBRATION_MCP_m_m_f_s	0.25
RESULTS_SEARCH_8_PARAMETERS_AUTO_CALIBRATION_MCP_m_m_p_f	0.33
RESULTS_SEARCH_8_PARAMETERS_AUTO_CALIBRATION_MCP_m_m_p_rms_f	1
RESULTS_SEARCH_8_PARAMETERS_AUTO_CALIBRATION_MCP_m_p_t_f	1
RESULTS_SEARCH_8_PARAMETERS_AUTO_CALIBRATION_MCP_m_r_h_n_b	15
RESULTS_SEARCH_8_PARAMETERS_AUTO_CALIBRATION_MCP_m_z_n_s	99
RESULTS_SEARCH_8_PARAMETERS_AUTO_CALIBRATION_MCP_m_z_s_mn_f_r	0.0666667
RESULTS_SEARCH_8_PARAMETERS_AUTO_CALIBRATION_MCP_m_z_s_mx_f_r	0.1
RESULTS_SEARCH_8_PARAMETERS_MS_AUTO_CALIBRATION_OUT_avres	-4.95255e-09
RESULTS_SEARCH_8_PARAMETERS_MS_AUTO_CALIBRATION_OUT_c0	0.000343066
RESULTS_SEARCH_8_PARAMETERS_MS_AUTO_CALIBRATION_OUT_c1minus1	-1.10298e-05
RESULTS_SEARCH_8_PARAMETERS_MS_AUTO_CALIBRATION_OUT_c2	0
RESULTS_SEARCH_8_PARAMETERS_MS_AUTO_CALIBRATION_OUT_file	1
RESULTS_SEARCH_8_PARAMETERS_MS_AUTO_CALIBRATION_OUT_partnumber	4
RESULTS_SEARCH_8_PARAMETERS_MS_AUTO_CALIBRATION_OUT_polyorder	1
RESULTS_SEARCH_8_PARAMETERS_MS_AUTO_CALIBRATION_OUT_sample	1
RESULTS_SEARCH_8_PARAMETERS_MS_AUTO_CALIBRATION_OUT_squareroot	TRUE
RESULTS_SEARCH_8_PARAMETERS_MSMS_AUTO_CALIBRATION_OUT_avres	-2.28624e-07
RESULTS_SEARCH_8_PARAMETERS_MSMS_AUTO_CALIBRATION_OUT_c0	0.000165356
RESULTS_SEARCH_8_PARAMETERS_MSMS_AUTO_CALIBRATION_OUT_c1minus1	-4.5341e-06
RESULTS_SEARCH_8_PARAMETERS_MSMS_AUTO_CALIBRATION_OUT_c2	0
RESULTS_SEARCH_8_PARAMETERS_MSMS_AUTO_CALIBRATION_OUT_file	1
RESULTS_SEARCH_8_PARAMETERS_MSMS_AUTO_CALIBRATION_OUT_partnumber	4
RESULTS_SEARCH_8_PARAMETERS_MSMS_AUTO_CALIBRATION_OUT_polyorder	1900-01-01
RESULTS_SEARCH_8_PARAMETERS_MSMS_AUTO_CALIBRATION_OUT_sample	1
RESULTS_SEARCH_8_PARAMETERS_MSMS_AUTO_CALIBRATION_OUT_squareroot	TRUE
RESULTS_SEARCH_8_PARAMETERS_MAX_PRECURSORS_FRAGLET	5
RESULTS_SEARCH_8_PARAMETERS_MAX_PRECURSORS_TAGLET	1
RESULTS_SEARCH_8_PARAMETERS_PRECURSORS_DR_FRAGLET	10
RESULTS_SEARCH_8_PARAMETERS_PRECURSORS_DR_TAGLET	3
RESULTS_SEARCH_8_PARAMETERS_DEFAULT_CHARGE_STATE_1_charge	2
RESULTS_SEARCH_8_PARAMETERS_DEFAULT_CHARGE_STATE_1_probability	1
RESULTS_SEARCH_8_PARAMETERS_DEFAULT_CHARGE_STATE_2_charge	3
RESULTS_SEARCH_8_PARAMETERS_DEFAULT_CHARGE_STATE_2_probability	1
RESULTS_SEARCH_8_PARAMETERS_DEFAULT_CHARGE_STATE_3_charge	4
RESULTS_SEARCH_8_PARAMETERS_DEFAULT_CHARGE_STATE_3_probability	1
RESULTS_SEARCH_8_PARAMETERS_VERSION	5.0.2.0, 5346
RESULTS_SEARCH_8_PARAMETERS_PARAGON_VERSION	5.0.2.0, 5174
RESULTS_SEARCH_8_PARAMETERS_APPLICATION	ProteinPilot(tm) Software
RESULTS_SEARCH_8_PARAMETERS_PROGROUP_alternativedispositionmaximumfoldprobabilitydrop	100
RESULTS_SEARCH_8_PARAMETERS_PROGROUP_alternativedispositionmaximumfoldscoredrop	2
RESULTS_SEARCH_8_PARAMETERS_PROGROUP_autodiscordantpeptidethreshold	0.3
RESULTS_SEARCH_8_PARAMETERS_PROGROUP_bayesconfidencecalclulation	TRUE
RESULTS_SEARCH_8_PARAMETERS_PROGROUP_calibrateconfidence	TRUE
RESULTS_SEARCH_8_PARAMETERS_PROGROUP_compresspeptides	FALSE
RESULTS_SEARCH_8_PARAMETERS_PROGROUP_confidencepercentthresholdforexcludingothersfromquant	15
RESULTS_SEARCH_8_PARAMETERS_PROGROUP_confidencepercentthresholdforincludingselfinquant	15
RESULTS_SEARCH_8_PARAMETERS_PROGROUP_donotstoremspeaklists	FALSE
RESULTS_SEARCH_8_PARAMETERS_PROGROUP_fasta	C:\AB SCIEX\ProteinPilot Data\SearchDatabases\Natalie_Turner_Cattle_cRAP_combined_2020.fasta
RESULTS_SEARCH_8_PARAMETERS_PROGROUP_featuregroupminpepconf	0.66
RESULTS_SEARCH_8_PARAMETERS_PROGROUP_featuregroupminups	0.47
RESULTS_SEARCH_8_PARAMETERS_PROGROUP_focusingintersection	4
RESULTS_SEARCH_8_PARAMETERS_PROGROUP_focusingminimummatchconfidence	0.1
RESULTS_SEARCH_8_PARAMETERS_PROGROUP_focusingminunusedprotscore	0.1
RESULTS_SEARCH_8_PARAMETERS_PROGROUP_focusingsubsetcutoff	6
RESULTS_SEARCH_8_PARAMETERS_PROGROUP_intersection	1.3
RESULTS_SEARCH_8_PARAMETERS_PROGROUP_minimummatchconfidencecutoff	0.001
RESULTS_SEARCH_8_PARAMETERS_PROGROUP_minunusedprotscore	0.0458
RESULTS_SEARCH_8_PARAMETERS_PROGROUP_subsetcutoff	2
RESULTS_SEARCH_8_PARAMETERS_PROGROUP_uniprotservicehttpssupported	TRUE
RESULTS_SEARCH_8_PARAMETERS_PROGROUP_unusedprotscorethresholdforexcludingothersfromquant	1.3
RESULTS_SEARCH_8_PARAMETERS_PEAKLIST_count	3927
RESULTS_SEARCH_8_PARAMETERS_PEAKLIST_filenumber	1
RESULTS_SEARCH_8_PARAMETERS_PEAKLIST_original_count	1910-10-01
RESULTS_SEARCH_8_PARAMETERS_PEAKLIST_originalfilename	I:\lcmsabsciex5600\BACKUP(lims)\NPT035-039 DDA\20210423D_DDA_NPT35.wiff
RESULTS_SEARCH_8_PARAMETERS_PEAKLIST_partnumber	4
RESULTS_SEARCH_8_PARAMETERS_QUANT_TYPE_background_correction	FALSE
RESULTS_SEARCH_8_PARAMETERS_QUANT_TYPE_bias_correction	TRUE
RESULTS_SEARCH_8_PARAMETERS_QUANT_TYPE_keep_extreme_peptides_over_fraction	0
RESULTS_SEARCH_8_PARAMETERS_QUANT_TYPE_low_confidence_check	TRUE
RESULTS_SEARCH_8_PARAMETERS_QUANT_TYPE_low_intensity_check	TRUE
RESULTS_SEARCH_8_PARAMETERS_QUANT_TYPE_median_statistic	TRUE
RESULTS_SEARCH_8_PARAMETERS_QUANT_TYPE_mod_check	TRUE
RESULTS_SEARCH_8_PARAMETERS_QUANT_TYPE_quant_threshold	-1
RESULTS_SEARCH_8_PARAMETERS_QUANT_TYPE_quant_threshold_sn	9
RESULTS_SEARCH_8_PARAMETERS_QUANT_TYPE_separate_searches	FALSE
RESULTS_SEARCH_8_PARAMETERS_QUANT_TYPE_shared_msms_check	TRUE
RESULTS_SEARCH_8_PARAMETERS_PARAGON_METHOD_SETTINGS_UI_SAMPLE_TYPE	Identification
RESULTS_SEARCH_8_PARAMETERS_PARAGON_METHOD_SETTINGS_UI_CYS_ALKYLATION	Iodoacetamide
RESULTS_SEARCH_8_PARAMETERS_PARAGON_METHOD_SETTINGS_UI_DIGESTION	Trypsin
RESULTS_SEARCH_8_PARAMETERS_PARAGON_METHOD_SETTINGS_UI_SPECIAL_FACTOR	Urea denaturation
RESULTS_SEARCH_8_PARAMETERS_PARAGON_METHOD_SETTINGS_UI_INSTRUMENT	TripleTOF 6600
RESULTS_SEARCH_8_PARAMETERS_PARAGON_METHOD_SETTINGS_UI_SEARCH_EFFORT	Thorough
RESULTS_SEARCH_8_PARAMETERS_PARAGON_METHOD_SETTINGS_UI_ID_FOCUS	Amino acid substitutions
RESULTS_SEARCH_8_PARAMETERS_PARAGON_METHOD_SETTINGS_UI_USER_NAME	QUTAD\carfp2
RESULTS_SEARCH_8_PARAMETERS_PARAGON_METHOD_SETTINGS_UI_MACHINE_NAME	HPCPROTEIN02
RESULTS_SEARCH_8_PARAMETERS_PARAGON_METHOD_SETTINGS_UI_SEARCH_ID	6.37551e+17
RESULTS_SEARCH_8_PARAMETERS_PARAGON_METHOD_SETTINGS_UI_START_TIME	2021-04-27 10:22:10
RESULTS_SEARCH_8_PARAMETERS_PARAGON_METHOD_SETTINGS_UI_MIN_UNUSED_PROTSCORE	0.0458
RESULTS_SEARCH_8_PARAMETERS_PARAGON_METHOD_SETTINGS_UI_PSPEP	TRUE
RESULTS_SEARCH_9_time_cpu	59061
RESULTS_SEARCH_9_time_duration	59186
RESULTS_SEARCH_9_version	5.0.2.5174
RESULTS_SEARCH_9_xml:id	SEARCH:1:637551157298493725_4
RESULTS_SEARCH_9_PARAMETERS_chemical_data_edited	FALSE
RESULTS_SEARCH_9_PARAMETERS_do_multiprecursor_search	TRUE
RESULTS_SEARCH_9_PARAMETERS_do_reverse_search	TRUE
RESULTS_SEARCH_9_PARAMETERS_max_quant_labels	35
RESULTS_SEARCH_9_PARAMETERS_maxresults	15
RESULTS_SEARCH_9_PARAMETERS_separate_searches	FALSE
RESULTS_SEARCH_9_PARAMETERS_MSTOLERANCE_type	dalton
RESULTS_SEARCH_9_PARAMETERS_MSTOLERANCE_value	0.05
RESULTS_SEARCH_9_PARAMETERS_MSMSTOLERANCE_type	dalton
RESULTS_SEARCH_9_PARAMETERS_MSMSTOLERANCE_value	0.1
RESULTS_SEARCH_9_PARAMETERS_MS_STANDARD_DEVIATION_type	dalton
RESULTS_SEARCH_9_PARAMETERS_MS_STANDARD_DEVIATION_value	0.0011
RESULTS_SEARCH_9_PARAMETERS_MSMS_STANDARD_DEVIATION_type	dalton
RESULTS_SEARCH_9_PARAMETERS_MSMS_STANDARD_DEVIATION_value	0.01
RESULTS_SEARCH_9_PARAMETERS_FASTA_filename	C:\AB SCIEX\ProteinPilot Data\SearchDatabases\Natalie_Turner_Cattle_cRAP_combined_2020.fasta
RESULTS_SEARCH_9_PARAMETERS_AUTO_CALIBRATION_ms	TRUE
RESULTS_SEARCH_9_PARAMETERS_AUTO_CALIBRATION_msexport	FALSE
RESULTS_SEARCH_9_PARAMETERS_AUTO_CALIBRATION_msms	TRUE
RESULTS_SEARCH_9_PARAMETERS_AUTO_CALIBRATION_msmstolsdratio	2.75
RESULTS_SEARCH_9_PARAMETERS_AUTO_CALIBRATION_mstolsdratio	7
RESULTS_SEARCH_9_PARAMETERS_AUTO_CALIBRATION_squareroot	TRUE
RESULTS_SEARCH_9_PARAMETERS_AUTO_CALIBRATION_type	dalton
RESULTS_SEARCH_9_PARAMETERS_AUTO_CALIBRATION_MCP_d_s_s_f	0.0666667
RESULTS_SEARCH_9_PARAMETERS_AUTO_CALIBRATION_MCP_d_s_w_f	3
RESULTS_SEARCH_9_PARAMETERS_AUTO_CALIBRATION_MCP_m_f_r_mbc	200
RESULTS_SEARCH_9_PARAMETERS_AUTO_CALIBRATION_MCP_m_m_c	10
RESULTS_SEARCH_9_PARAMETERS_AUTO_CALIBRATION_MCP_m_m_f_s	0.25
RESULTS_SEARCH_9_PARAMETERS_AUTO_CALIBRATION_MCP_m_m_p_f	0.33
RESULTS_SEARCH_9_PARAMETERS_AUTO_CALIBRATION_MCP_m_m_p_rms_f	1
RESULTS_SEARCH_9_PARAMETERS_AUTO_CALIBRATION_MCP_m_p_t_f	1
RESULTS_SEARCH_9_PARAMETERS_AUTO_CALIBRATION_MCP_m_r_h_n_b	15
RESULTS_SEARCH_9_PARAMETERS_AUTO_CALIBRATION_MCP_m_z_n_s	99
RESULTS_SEARCH_9_PARAMETERS_AUTO_CALIBRATION_MCP_m_z_s_mn_f_r	0.0666667
RESULTS_SEARCH_9_PARAMETERS_AUTO_CALIBRATION_MCP_m_z_s_mx_f_r	0.1
RESULTS_SEARCH_9_PARAMETERS_MS_AUTO_CALIBRATION_OUT_avres	-1.33021e-08
RESULTS_SEARCH_9_PARAMETERS_MS_AUTO_CALIBRATION_OUT_c0	0.000409029
RESULTS_SEARCH_9_PARAMETERS_MS_AUTO_CALIBRATION_OUT_c1minus1	-1.27072e-05
RESULTS_SEARCH_9_PARAMETERS_MS_AUTO_CALIBRATION_OUT_c2	0
RESULTS_SEARCH_9_PARAMETERS_MS_AUTO_CALIBRATION_OUT_file	1
RESULTS_SEARCH_9_PARAMETERS_MS_AUTO_CALIBRATION_OUT_partnumber	5
RESULTS_SEARCH_9_PARAMETERS_MS_AUTO_CALIBRATION_OUT_polyorder	1
RESULTS_SEARCH_9_PARAMETERS_MS_AUTO_CALIBRATION_OUT_sample	1
RESULTS_SEARCH_9_PARAMETERS_MS_AUTO_CALIBRATION_OUT_squareroot	TRUE
RESULTS_SEARCH_9_PARAMETERS_MSMS_AUTO_CALIBRATION_OUT_avres	-1.53476e-07
RESULTS_SEARCH_9_PARAMETERS_MSMS_AUTO_CALIBRATION_OUT_c0	0.000150973
RESULTS_SEARCH_9_PARAMETERS_MSMS_AUTO_CALIBRATION_OUT_c1minus1	-3.21423e-06
RESULTS_SEARCH_9_PARAMETERS_MSMS_AUTO_CALIBRATION_OUT_c2	0
RESULTS_SEARCH_9_PARAMETERS_MSMS_AUTO_CALIBRATION_OUT_file	1
RESULTS_SEARCH_9_PARAMETERS_MSMS_AUTO_CALIBRATION_OUT_partnumber	5
RESULTS_SEARCH_9_PARAMETERS_MSMS_AUTO_CALIBRATION_OUT_polyorder	1
RESULTS_SEARCH_9_PARAMETERS_MSMS_AUTO_CALIBRATION_OUT_sample	1
RESULTS_SEARCH_9_PARAMETERS_MSMS_AUTO_CALIBRATION_OUT_squareroot	TRUE
RESULTS_SEARCH_9_PARAMETERS_MAX_PRECURSORS_FRAGLET	5
RESULTS_SEARCH_9_PARAMETERS_MAX_PRECURSORS_TAGLET	1
RESULTS_SEARCH_9_PARAMETERS_PRECURSORS_DR_FRAGLET	10
RESULTS_SEARCH_9_PARAMETERS_PRECURSORS_DR_TAGLET	3
RESULTS_SEARCH_9_PARAMETERS_DEFAULT_CHARGE_STATE_1_charge	2
RESULTS_SEARCH_9_PARAMETERS_DEFAULT_CHARGE_STATE_1_probability	1
RESULTS_SEARCH_9_PARAMETERS_DEFAULT_CHARGE_STATE_2_charge	3
RESULTS_SEARCH_9_PARAMETERS_DEFAULT_CHARGE_STATE_2_probability	1
RESULTS_SEARCH_9_PARAMETERS_DEFAULT_CHARGE_STATE_3_charge	4
RESULTS_SEARCH_9_PARAMETERS_DEFAULT_CHARGE_STATE_3_probability	1
RESULTS_SEARCH_9_PARAMETERS_VERSION	5.0.2.0, 5346
RESULTS_SEARCH_9_PARAMETERS_PARAGON_VERSION	5.0.2.0, 5174
RESULTS_SEARCH_9_PARAMETERS_APPLICATION	ProteinPilot(tm) Software
RESULTS_SEARCH_9_PARAMETERS_PROGROUP_alternativedispositionmaximumfoldprobabilitydrop	100
RESULTS_SEARCH_9_PARAMETERS_PROGROUP_alternativedispositionmaximumfoldscoredrop	2
RESULTS_SEARCH_9_PARAMETERS_PROGROUP_autodiscordantpeptidethreshold	0.3
RESULTS_SEARCH_9_PARAMETERS_PROGROUP_bayesconfidencecalclulation	TRUE
RESULTS_SEARCH_9_PARAMETERS_PROGROUP_calibrateconfidence	TRUE
RESULTS_SEARCH_9_PARAMETERS_PROGROUP_compresspeptides	FALSE
RESULTS_SEARCH_9_PARAMETERS_PROGROUP_confidencepercentthresholdforexcludingothersfromquant	15
RESULTS_SEARCH_9_PARAMETERS_PROGROUP_confidencepercentthresholdforincludingselfinquant	15
RESULTS_SEARCH_9_PARAMETERS_PROGROUP_donotstoremspeaklists	FALSE
RESULTS_SEARCH_9_PARAMETERS_PROGROUP_fasta	C:\AB SCIEX\ProteinPilot Data\SearchDatabases\Natalie_Turner_Cattle_cRAP_combined_2020.fasta
RESULTS_SEARCH_9_PARAMETERS_PROGROUP_featuregroupminpepconf	0.66
RESULTS_SEARCH_9_PARAMETERS_PROGROUP_featuregroupminups	0.47
RESULTS_SEARCH_9_PARAMETERS_PROGROUP_focusingintersection	4
RESULTS_SEARCH_9_PARAMETERS_PROGROUP_focusingminimummatchconfidence	0.1
RESULTS_SEARCH_9_PARAMETERS_PROGROUP_focusingminunusedprotscore	0.1
RESULTS_SEARCH_9_PARAMETERS_PROGROUP_focusingsubsetcutoff	6
RESULTS_SEARCH_9_PARAMETERS_PROGROUP_intersection	1.3
RESULTS_SEARCH_9_PARAMETERS_PROGROUP_minimummatchconfidencecutoff	0.001
RESULTS_SEARCH_9_PARAMETERS_PROGROUP_minunusedprotscore	0.0458
RESULTS_SEARCH_9_PARAMETERS_PROGROUP_subsetcutoff	2
RESULTS_SEARCH_9_PARAMETERS_PROGROUP_uniprotservicehttpssupported	TRUE
RESULTS_SEARCH_9_PARAMETERS_PROGROUP_unusedprotscorethresholdforexcludingothersfromquant	1900-01-01 07:12:00
RESULTS_SEARCH_9_PARAMETERS_PEAKLIST_count	3914
RESULTS_SEARCH_9_PARAMETERS_PEAKLIST_filenumber	1
RESULTS_SEARCH_9_PARAMETERS_PEAKLIST_original_count	3914
RESULTS_SEARCH_9_PARAMETERS_PEAKLIST_originalfilename	I:\lcmsabsciex5600\BACKUP(lims)\NPT035-039 DDA\20210423D_DDA_NPT35.wiff
RESULTS_SEARCH_9_PARAMETERS_PEAKLIST_partnumber	5
RESULTS_SEARCH_9_PARAMETERS_QUANT_TYPE_background_correction	FALSE
RESULTS_SEARCH_9_PARAMETERS_QUANT_TYPE_bias_correction	TRUE
RESULTS_SEARCH_9_PARAMETERS_QUANT_TYPE_keep_extreme_peptides_over_fraction	0
RESULTS_SEARCH_9_PARAMETERS_QUANT_TYPE_low_confidence_check	TRUE
RESULTS_SEARCH_9_PARAMETERS_QUANT_TYPE_low_intensity_check	TRUE
RESULTS_SEARCH_9_PARAMETERS_QUANT_TYPE_median_statistic	TRUE
RESULTS_SEARCH_9_PARAMETERS_QUANT_TYPE_mod_check	TRUE
RESULTS_SEARCH_9_PARAMETERS_QUANT_TYPE_quant_threshold	-1
RESULTS_SEARCH_9_PARAMETERS_QUANT_TYPE_quant_threshold_sn	9
RESULTS_SEARCH_9_PARAMETERS_QUANT_TYPE_separate_searches	FALSE
RESULTS_SEARCH_9_PARAMETERS_QUANT_TYPE_shared_msms_check	TRUE
RESULTS_SEARCH_9_PARAMETERS_PARAGON_METHOD_SETTINGS_UI_SAMPLE_TYPE	Identification
RESULTS_SEARCH_9_PARAMETERS_PARAGON_METHOD_SETTINGS_UI_CYS_ALKYLATION	Iodoacetamide
RESULTS_SEARCH_9_PARAMETERS_PARAGON_METHOD_SETTINGS_UI_DIGESTION	Trypsin
RESULTS_SEARCH_9_PARAMETERS_PARAGON_METHOD_SETTINGS_UI_SPECIAL_FACTOR	Urea denaturation
RESULTS_SEARCH_9_PARAMETERS_PARAGON_METHOD_SETTINGS_UI_INSTRUMENT	TripleTOF 6600
RESULTS_SEARCH_9_PARAMETERS_PARAGON_METHOD_SETTINGS_UI_SEARCH_EFFORT	Thorough
RESULTS_SEARCH_9_PARAMETERS_PARAGON_METHOD_SETTINGS_UI_ID_FOCUS	Amino acid substitutions
RESULTS_SEARCH_9_PARAMETERS_PARAGON_METHOD_SETTINGS_UI_USER_NAME	QUTAD\carfp2
RESULTS_SEARCH_9_PARAMETERS_PARAGON_METHOD_SETTINGS_UI_MACHINE_NAME	HPCPROTEIN02
RESULTS_SEARCH_9_PARAMETERS_PARAGON_METHOD_SETTINGS_UI_SEARCH_ID	6.37551e+17
RESULTS_SEARCH_9_PARAMETERS_PARAGON_METHOD_SETTINGS_UI_START_TIME	2021-04-27 10:22:10
RESULTS_SEARCH_9_PARAMETERS_PARAGON_METHOD_SETTINGS_UI_MIN_UNUSED_PROTSCORE	0.0458
RESULTS_SEARCH_9_PARAMETERS_PARAGON_METHOD_SETTINGS_UI_PSPEP	TRUE
RESULTS_SEARCH_10_time_cpu	184143
RESULTS_SEARCH_10_time_duration	184152
RESULTS_SEARCH_10_version	5.0.2.5174
RESULTS_SEARCH_10_xml:id	SEARCH:2:637551157298493725_4
RESULTS_SEARCH_10_PARAMETERS_chemical_data_edited	FALSE
RESULTS_SEARCH_10_PARAMETERS_do_multiprecursor_search	TRUE
RESULTS_SEARCH_10_PARAMETERS_do_reverse_search	TRUE
RESULTS_SEARCH_10_PARAMETERS_max_quant_labels	35
RESULTS_SEARCH_10_PARAMETERS_maxresults	15
RESULTS_SEARCH_10_PARAMETERS_separate_searches	FALSE
RESULTS_SEARCH_10_PARAMETERS_MSTOLERANCE_type	dalton
RESULTS_SEARCH_10_PARAMETERS_MSTOLERANCE_value	0.05
RESULTS_SEARCH_10_PARAMETERS_MSMSTOLERANCE_type	dalton
RESULTS_SEARCH_10_PARAMETERS_MSMSTOLERANCE_value	0.1
RESULTS_SEARCH_10_PARAMETERS_MS_STANDARD_DEVIATION_type	dalton
RESULTS_SEARCH_10_PARAMETERS_MS_STANDARD_DEVIATION_value	0.0011
RESULTS_SEARCH_10_PARAMETERS_MSMS_STANDARD_DEVIATION_type	dalton
RESULTS_SEARCH_10_PARAMETERS_MSMS_STANDARD_DEVIATION_value	0.01
RESULTS_SEARCH_10_PARAMETERS_FASTA_filename	C:\AB SCIEX\ProteinPilot Data\SearchDatabases\Natalie_Turner_Cattle_cRAP_combined_2020.fasta
RESULTS_SEARCH_10_PARAMETERS_AUTO_CALIBRATION_ms	TRUE
RESULTS_SEARCH_10_PARAMETERS_AUTO_CALIBRATION_msexport	FALSE
RESULTS_SEARCH_10_PARAMETERS_AUTO_CALIBRATION_msms	TRUE
RESULTS_SEARCH_10_PARAMETERS_AUTO_CALIBRATION_msmstolsdratio	2.75
RESULTS_SEARCH_10_PARAMETERS_AUTO_CALIBRATION_mstolsdratio	7
RESULTS_SEARCH_10_PARAMETERS_AUTO_CALIBRATION_squareroot	TRUE
RESULTS_SEARCH_10_PARAMETERS_AUTO_CALIBRATION_type	dalton
RESULTS_SEARCH_10_PARAMETERS_AUTO_CALIBRATION_MCP_d_s_s_f	0.0666667
RESULTS_SEARCH_10_PARAMETERS_AUTO_CALIBRATION_MCP_d_s_w_f	3
RESULTS_SEARCH_10_PARAMETERS_AUTO_CALIBRATION_MCP_m_f_r_mbc	200
RESULTS_SEARCH_10_PARAMETERS_AUTO_CALIBRATION_MCP_m_m_c	10
RESULTS_SEARCH_10_PARAMETERS_AUTO_CALIBRATION_MCP_m_m_f_s	0.25
RESULTS_SEARCH_10_PARAMETERS_AUTO_CALIBRATION_MCP_m_m_p_f	0.33
RESULTS_SEARCH_10_PARAMETERS_AUTO_CALIBRATION_MCP_m_m_p_rms_f	1
RESULTS_SEARCH_10_PARAMETERS_AUTO_CALIBRATION_MCP_m_p_t_f	1
RESULTS_SEARCH_10_PARAMETERS_AUTO_CALIBRATION_MCP_m_r_h_n_b	15
RESULTS_SEARCH_10_PARAMETERS_AUTO_CALIBRATION_MCP_m_z_n_s	99
RESULTS_SEARCH_10_PARAMETERS_AUTO_CALIBRATION_MCP_m_z_s_mn_f_r	0.0666667
RESULTS_SEARCH_10_PARAMETERS_AUTO_CALIBRATION_MCP_m_z_s_mx_f_r	0.1
RESULTS_SEARCH_10_PARAMETERS_MS_AUTO_CALIBRATION_OUT_avres	-1.33021e-08
RESULTS_SEARCH_10_PARAMETERS_MS_AUTO_CALIBRATION_OUT_c0	0.000409029
RESULTS_SEARCH_10_PARAMETERS_MS_AUTO_CALIBRATION_OUT_c1minus1	-1.27072e-05
RESULTS_SEARCH_10_PARAMETERS_MS_AUTO_CALIBRATION_OUT_c2	0
RESULTS_SEARCH_10_PARAMETERS_MS_AUTO_CALIBRATION_OUT_file	1
RESULTS_SEARCH_10_PARAMETERS_MS_AUTO_CALIBRATION_OUT_partnumber	5
RESULTS_SEARCH_10_PARAMETERS_MS_AUTO_CALIBRATION_OUT_polyorder	1
RESULTS_SEARCH_10_PARAMETERS_MS_AUTO_CALIBRATION_OUT_sample	1
RESULTS_SEARCH_10_PARAMETERS_MS_AUTO_CALIBRATION_OUT_squareroot	TRUE
RESULTS_SEARCH_10_PARAMETERS_MSMS_AUTO_CALIBRATION_OUT_avres	-1.53476e-07
RESULTS_SEARCH_10_PARAMETERS_MSMS_AUTO_CALIBRATION_OUT_c0	0.000150973
RESULTS_SEARCH_10_PARAMETERS_MSMS_AUTO_CALIBRATION_OUT_c1minus1	-3.21423e-06
RESULTS_SEARCH_10_PARAMETERS_MSMS_AUTO_CALIBRATION_OUT_c2	0
RESULTS_SEARCH_10_PARAMETERS_MSMS_AUTO_CALIBRATION_OUT_file	1
RESULTS_SEARCH_10_PARAMETERS_MSMS_AUTO_CALIBRATION_OUT_partnumber	5
RESULTS_SEARCH_10_PARAMETERS_MSMS_AUTO_CALIBRATION_OUT_polyorder	1
RESULTS_SEARCH_10_PARAMETERS_MSMS_AUTO_CALIBRATION_OUT_sample	1
RESULTS_SEARCH_10_PARAMETERS_MSMS_AUTO_CALIBRATION_OUT_squareroot	TRUE
RESULTS_SEARCH_10_PARAMETERS_MAX_PRECURSORS_FRAGLET	5
RESULTS_SEARCH_10_PARAMETERS_MAX_PRECURSORS_TAGLET	1
RESULTS_SEARCH_10_PARAMETERS_PRECURSORS_DR_FRAGLET	10
RESULTS_SEARCH_10_PARAMETERS_PRECURSORS_DR_TAGLET	3
RESULTS_SEARCH_10_PARAMETERS_DEFAULT_CHARGE_STATE_1_charge	2
RESULTS_SEARCH_10_PARAMETERS_DEFAULT_CHARGE_STATE_1_probability	1
RESULTS_SEARCH_10_PARAMETERS_DEFAULT_CHARGE_STATE_2_charge	3
RESULTS_SEARCH_10_PARAMETERS_DEFAULT_CHARGE_STATE_2_probability	1
RESULTS_SEARCH_10_PARAMETERS_DEFAULT_CHARGE_STATE_3_charge	4
RESULTS_SEARCH_10_PARAMETERS_DEFAULT_CHARGE_STATE_3_probability	1900-01-01
RESULTS_SEARCH_10_PARAMETERS_VERSION	5.0.2.0, 5346
RESULTS_SEARCH_10_PARAMETERS_PARAGON_VERSION	5.0.2.0, 5174
RESULTS_SEARCH_10_PARAMETERS_APPLICATION	ProteinPilot(tm) Software
RESULTS_SEARCH_10_PARAMETERS_PROGROUP_alternativedispositionmaximumfoldprobabilitydrop	100
RESULTS_SEARCH_10_PARAMETERS_PROGROUP_alternativedispositionmaximumfoldscoredrop	2
RESULTS_SEARCH_10_PARAMETERS_PROGROUP_autodiscordantpeptidethreshold	0.3
RESULTS_SEARCH_10_PARAMETERS_PROGROUP_bayesconfidencecalclulation	TRUE
RESULTS_SEARCH_10_PARAMETERS_PROGROUP_calibrateconfidence	TRUE
RESULTS_SEARCH_10_PARAMETERS_PROGROUP_compresspeptides	FALSE
RESULTS_SEARCH_10_PARAMETERS_PROGROUP_confidencepercentthresholdforexcludingothersfromquant	15
RESULTS_SEARCH_10_PARAMETERS_PROGROUP_confidencepercentthresholdforincludingselfinquant	15
RESULTS_SEARCH_10_PARAMETERS_PROGROUP_donotstoremspeaklists	FALSE
RESULTS_SEARCH_10_PARAMETERS_PROGROUP_fasta	C:\AB SCIEX\ProteinPilot Data\SearchDatabases\Natalie_Turner_Cattle_cRAP_combined_2020.fasta
RESULTS_SEARCH_10_PARAMETERS_PROGROUP_featuregroupminpepconf	0.66
RESULTS_SEARCH_10_PARAMETERS_PROGROUP_featuregroupminups	0.47
RESULTS_SEARCH_10_PARAMETERS_PROGROUP_focusingintersection	4
RESULTS_SEARCH_10_PARAMETERS_PROGROUP_focusingminimummatchconfidence	0.1
RESULTS_SEARCH_10_PARAMETERS_PROGROUP_focusingminunusedprotscore	0.1
RESULTS_SEARCH_10_PARAMETERS_PROGROUP_focusingsubsetcutoff	6
RESULTS_SEARCH_10_PARAMETERS_PROGROUP_intersection	1.3
RESULTS_SEARCH_10_PARAMETERS_PROGROUP_minimummatchconfidencecutoff	0.001
RESULTS_SEARCH_10_PARAMETERS_PROGROUP_minunusedprotscore	01:05:57.120000
RESULTS_SEARCH_10_PARAMETERS_PROGROUP_subsetcutoff	2
RESULTS_SEARCH_10_PARAMETERS_PROGROUP_uniprotservicehttpssupported	TRUE
RESULTS_SEARCH_10_PARAMETERS_PROGROUP_unusedprotscorethresholdforexcludingothersfromquant	1.3
RESULTS_SEARCH_10_PARAMETERS_PEAKLIST_count	3914
RESULTS_SEARCH_10_PARAMETERS_PEAKLIST_filenumber	1
RESULTS_SEARCH_10_PARAMETERS_PEAKLIST_original_count	3914
RESULTS_SEARCH_10_PARAMETERS_PEAKLIST_originalfilename	I:\lcmsabsciex5600\BACKUP(lims)\NPT035-039 DDA\20210423D_DDA_NPT35.wiff
RESULTS_SEARCH_10_PARAMETERS_PEAKLIST_partnumber	5
RESULTS_SEARCH_10_PARAMETERS_QUANT_TYPE_background_correction	FALSE
RESULTS_SEARCH_10_PARAMETERS_QUANT_TYPE_bias_correction	TRUE
RESULTS_SEARCH_10_PARAMETERS_QUANT_TYPE_keep_extreme_peptides_over_fraction	0
RESULTS_SEARCH_10_PARAMETERS_QUANT_TYPE_low_confidence_check	TRUE
RESULTS_SEARCH_10_PARAMETERS_QUANT_TYPE_low_intensity_check	TRUE
RESULTS_SEARCH_10_PARAMETERS_QUANT_TYPE_median_statistic	TRUE
RESULTS_SEARCH_10_PARAMETERS_QUANT_TYPE_mod_check	TRUE
RESULTS_SEARCH_10_PARAMETERS_QUANT_TYPE_quant_threshold	-1
RESULTS_SEARCH_10_PARAMETERS_QUANT_TYPE_quant_threshold_sn	9
RESULTS_SEARCH_10_PARAMETERS_QUANT_TYPE_separate_searches	FALSE
RESULTS_SEARCH_10_PARAMETERS_QUANT_TYPE_shared_msms_check	TRUE
RESULTS_SEARCH_10_PARAMETERS_PARAGON_METHOD_SETTINGS_UI_SAMPLE_TYPE	Identification
RESULTS_SEARCH_10_PARAMETERS_PARAGON_METHOD_SETTINGS_UI_CYS_ALKYLATION	Iodoacetamide
RESULTS_SEARCH_10_PARAMETERS_PARAGON_METHOD_SETTINGS_UI_DIGESTION	Trypsin
RESULTS_SEARCH_10_PARAMETERS_PARAGON_METHOD_SETTINGS_UI_SPECIAL_FACTOR	Urea denaturation
RESULTS_SEARCH_10_PARAMETERS_PARAGON_METHOD_SETTINGS_UI_INSTRUMENT	TripleTOF 6600
RESULTS_SEARCH_10_PARAMETERS_PARAGON_METHOD_SETTINGS_UI_SEARCH_EFFORT	Thorough
RESULTS_SEARCH_10_PARAMETERS_PARAGON_METHOD_SETTINGS_UI_ID_FOCUS	Amino acid substitutions
RESULTS_SEARCH_10_PARAMETERS_PARAGON_METHOD_SETTINGS_UI_USER_NAME	QUTAD\carfp2
RESULTS_SEARCH_10_PARAMETERS_PARAGON_METHOD_SETTINGS_UI_MACHINE_NAME	HPCPROTEIN02
RESULTS_SEARCH_10_PARAMETERS_PARAGON_METHOD_SETTINGS_UI_SEARCH_ID	6.37551e+17
RESULTS_SEARCH_10_PARAMETERS_PARAGON_METHOD_SETTINGS_UI_START_TIME	2021-04-27 10:22:10
RESULTS_SEARCH_10_PARAMETERS_PARAGON_METHOD_SETTINGS_UI_MIN_UNUSED_PROTSCORE	0.0458
RESULTS_SEARCH_10_PARAMETERS_PARAGON_METHOD_SETTINGS_UI_PSPEP	TRUE
RESULTS_SEARCH_11_time_cpu	51714
RESULTS_SEARCH_11_time_duration	51776
RESULTS_SEARCH_11_version	5.0.2.5174
RESULTS_SEARCH_11_xml:id	SEARCH:1:637551157298493725_5
RESULTS_SEARCH_11_PARAMETERS_chemical_data_edited	FALSE
RESULTS_SEARCH_11_PARAMETERS_do_multiprecursor_search	TRUE
RESULTS_SEARCH_11_PARAMETERS_do_reverse_search	TRUE
RESULTS_SEARCH_11_PARAMETERS_max_quant_labels	35
RESULTS_SEARCH_11_PARAMETERS_maxresults	15
RESULTS_SEARCH_11_PARAMETERS_separate_searches	FALSE
RESULTS_SEARCH_11_PARAMETERS_MSTOLERANCE_type	dalton
RESULTS_SEARCH_11_PARAMETERS_MSTOLERANCE_value	0.05
RESULTS_SEARCH_11_PARAMETERS_MSMSTOLERANCE_type	dalton
RESULTS_SEARCH_11_PARAMETERS_MSMSTOLERANCE_value	0.1
RESULTS_SEARCH_11_PARAMETERS_MS_STANDARD_DEVIATION_type	dalton
RESULTS_SEARCH_11_PARAMETERS_MS_STANDARD_DEVIATION_value	0.0011
RESULTS_SEARCH_11_PARAMETERS_MSMS_STANDARD_DEVIATION_type	dalton
RESULTS_SEARCH_11_PARAMETERS_MSMS_STANDARD_DEVIATION_value	0.01
RESULTS_SEARCH_11_PARAMETERS_FASTA_filename	C:\AB SCIEX\ProteinPilot Data\SearchDatabases\Natalie_Turner_Cattle_cRAP_combined_2020.fasta
RESULTS_SEARCH_11_PARAMETERS_AUTO_CALIBRATION_ms	TRUE
RESULTS_SEARCH_11_PARAMETERS_AUTO_CALIBRATION_msexport	FALSE
RESULTS_SEARCH_11_PARAMETERS_AUTO_CALIBRATION_msms	TRUE
RESULTS_SEARCH_11_PARAMETERS_AUTO_CALIBRATION_msmstolsdratio	2.75
RESULTS_SEARCH_11_PARAMETERS_AUTO_CALIBRATION_mstolsdratio	7
RESULTS_SEARCH_11_PARAMETERS_AUTO_CALIBRATION_squareroot	TRUE
RESULTS_SEARCH_11_PARAMETERS_AUTO_CALIBRATION_type	dalton
RESULTS_SEARCH_11_PARAMETERS_AUTO_CALIBRATION_MCP_d_s_s_f	0.0666667
RESULTS_SEARCH_11_PARAMETERS_AUTO_CALIBRATION_MCP_d_s_w_f	3
RESULTS_SEARCH_11_PARAMETERS_AUTO_CALIBRATION_MCP_m_f_r_mbc	200
RESULTS_SEARCH_11_PARAMETERS_AUTO_CALIBRATION_MCP_m_m_c	10
RESULTS_SEARCH_11_PARAMETERS_AUTO_CALIBRATION_MCP_m_m_f_s	0.25
RESULTS_SEARCH_11_PARAMETERS_AUTO_CALIBRATION_MCP_m_m_p_f	0.33
RESULTS_SEARCH_11_PARAMETERS_AUTO_CALIBRATION_MCP_m_m_p_rms_f	1
RESULTS_SEARCH_11_PARAMETERS_AUTO_CALIBRATION_MCP_m_p_t_f	1
RESULTS_SEARCH_11_PARAMETERS_AUTO_CALIBRATION_MCP_m_r_h_n_b	15
RESULTS_SEARCH_11_PARAMETERS_AUTO_CALIBRATION_MCP_m_z_n_s	99
RESULTS_SEARCH_11_PARAMETERS_AUTO_CALIBRATION_MCP_m_z_s_mn_f_r	0.0666667
RESULTS_SEARCH_11_PARAMETERS_AUTO_CALIBRATION_MCP_m_z_s_mx_f_r	0.1
RESULTS_SEARCH_11_PARAMETERS_MS_AUTO_CALIBRATION_OUT_avres	1.11753e-08
RESULTS_SEARCH_11_PARAMETERS_MS_AUTO_CALIBRATION_OUT_c0	0.000418971
RESULTS_SEARCH_11_PARAMETERS_MS_AUTO_CALIBRATION_OUT_c1minus1	-1.31032e-05
RESULTS_SEARCH_11_PARAMETERS_MS_AUTO_CALIBRATION_OUT_c2	0
RESULTS_SEARCH_11_PARAMETERS_MS_AUTO_CALIBRATION_OUT_file	1
RESULTS_SEARCH_11_PARAMETERS_MS_AUTO_CALIBRATION_OUT_partnumber	6
RESULTS_SEARCH_11_PARAMETERS_MS_AUTO_CALIBRATION_OUT_polyorder	1
RESULTS_SEARCH_11_PARAMETERS_MS_AUTO_CALIBRATION_OUT_sample	1
RESULTS_SEARCH_11_PARAMETERS_MS_AUTO_CALIBRATION_OUT_squareroot	TRUE
RESULTS_SEARCH_11_PARAMETERS_MSMS_AUTO_CALIBRATION_OUT_avres	-1.41291e-07
RESULTS_SEARCH_11_PARAMETERS_MSMS_AUTO_CALIBRATION_OUT_c0	0.000145719
RESULTS_SEARCH_11_PARAMETERS_MSMS_AUTO_CALIBRATION_OUT_c1minus1	-3.50295e-06
RESULTS_SEARCH_11_PARAMETERS_MSMS_AUTO_CALIBRATION_OUT_c2	0
RESULTS_SEARCH_11_PARAMETERS_MSMS_AUTO_CALIBRATION_OUT_file	1
RESULTS_SEARCH_11_PARAMETERS_MSMS_AUTO_CALIBRATION_OUT_partnumber	6
RESULTS_SEARCH_11_PARAMETERS_MSMS_AUTO_CALIBRATION_OUT_polyorder	1
RESULTS_SEARCH_11_PARAMETERS_MSMS_AUTO_CALIBRATION_OUT_sample	1
RESULTS_SEARCH_11_PARAMETERS_MSMS_AUTO_CALIBRATION_OUT_squareroot	TRUE
RESULTS_SEARCH_11_PARAMETERS_MAX_PRECURSORS_FRAGLET	5
RESULTS_SEARCH_11_PARAMETERS_MAX_PRECURSORS_TAGLET	1900-01-01
RESULTS_SEARCH_11_PARAMETERS_PRECURSORS_DR_FRAGLET	10
RESULTS_SEARCH_11_PARAMETERS_PRECURSORS_DR_TAGLET	3
RESULTS_SEARCH_11_PARAMETERS_DEFAULT_CHARGE_STATE_1_charge	2
RESULTS_SEARCH_11_PARAMETERS_DEFAULT_CHARGE_STATE_1_probability	1
RESULTS_SEARCH_11_PARAMETERS_DEFAULT_CHARGE_STATE_2_charge	3
RESULTS_SEARCH_11_PARAMETERS_DEFAULT_CHARGE_STATE_2_probability	1
RESULTS_SEARCH_11_PARAMETERS_DEFAULT_CHARGE_STATE_3_charge	1900-01-04
RESULTS_SEARCH_11_PARAMETERS_DEFAULT_CHARGE_STATE_3_probability	1900-01-01
RESULTS_SEARCH_11_PARAMETERS_VERSION	5.0.2.0, 5346
RESULTS_SEARCH_11_PARAMETERS_PARAGON_VERSION	5.0.2.0, 5174
RESULTS_SEARCH_11_PARAMETERS_APPLICATION	ProteinPilot(tm) Software
RESULTS_SEARCH_11_PARAMETERS_PROGROUP_alternativedispositionmaximumfoldprobabilitydrop	100
RESULTS_SEARCH_11_PARAMETERS_PROGROUP_alternativedispositionmaximumfoldscoredrop	2
RESULTS_SEARCH_11_PARAMETERS_PROGROUP_autodiscordantpeptidethreshold	0.3
RESULTS_SEARCH_11_PARAMETERS_PROGROUP_bayesconfidencecalclulation	TRUE
RESULTS_SEARCH_11_PARAMETERS_PROGROUP_calibrateconfidence	TRUE
RESULTS_SEARCH_11_PARAMETERS_PROGROUP_compresspeptides	FALSE
RESULTS_SEARCH_11_PARAMETERS_PROGROUP_confidencepercentthresholdforexcludingothersfromquant	15
RESULTS_SEARCH_11_PARAMETERS_PROGROUP_confidencepercentthresholdforincludingselfinquant	15
RESULTS_SEARCH_11_PARAMETERS_PROGROUP_donotstoremspeaklists	FALSE
RESULTS_SEARCH_11_PARAMETERS_PROGROUP_fasta	C:\AB SCIEX\ProteinPilot Data\SearchDatabases\Natalie_Turner_Cattle_cRAP_combined_2020.fasta
RESULTS_SEARCH_11_PARAMETERS_PROGROUP_featuregroupminpepconf	0.66
RESULTS_SEARCH_11_PARAMETERS_PROGROUP_featuregroupminups	0.47
RESULTS_SEARCH_11_PARAMETERS_PROGROUP_focusingintersection	4
RESULTS_SEARCH_11_PARAMETERS_PROGROUP_focusingminimummatchconfidence	0.1
RESULTS_SEARCH_11_PARAMETERS_PROGROUP_focusingminunusedprotscore	0.1
RESULTS_SEARCH_11_PARAMETERS_PROGROUP_focusingsubsetcutoff	1900-01-06
RESULTS_SEARCH_11_PARAMETERS_PROGROUP_intersection	1.3
RESULTS_SEARCH_11_PARAMETERS_PROGROUP_minimummatchconfidencecutoff	0.001
RESULTS_SEARCH_11_PARAMETERS_PROGROUP_minunusedprotscore	0.0458
RESULTS_SEARCH_11_PARAMETERS_PROGROUP_subsetcutoff	2
RESULTS_SEARCH_11_PARAMETERS_PROGROUP_uniprotservicehttpssupported	TRUE
RESULTS_SEARCH_11_PARAMETERS_PROGROUP_unusedprotscorethresholdforexcludingothersfromquant	1.3
RESULTS_SEARCH_11_PARAMETERS_PEAKLIST_count	3910
RESULTS_SEARCH_11_PARAMETERS_PEAKLIST_filenumber	1
RESULTS_SEARCH_11_PARAMETERS_PEAKLIST_original_count	3910
RESULTS_SEARCH_11_PARAMETERS_PEAKLIST_originalfilename	I:\lcmsabsciex5600\BACKUP(lims)\NPT035-039 DDA\20210423D_DDA_NPT35.wiff
RESULTS_SEARCH_11_PARAMETERS_PEAKLIST_partnumber	6
RESULTS_SEARCH_11_PARAMETERS_QUANT_TYPE_background_correction	FALSE
RESULTS_SEARCH_11_PARAMETERS_QUANT_TYPE_bias_correction	TRUE
RESULTS_SEARCH_11_PARAMETERS_QUANT_TYPE_keep_extreme_peptides_over_fraction	0
RESULTS_SEARCH_11_PARAMETERS_QUANT_TYPE_low_confidence_check	TRUE
RESULTS_SEARCH_11_PARAMETERS_QUANT_TYPE_low_intensity_check	TRUE
RESULTS_SEARCH_11_PARAMETERS_QUANT_TYPE_median_statistic	TRUE
RESULTS_SEARCH_11_PARAMETERS_QUANT_TYPE_mod_check	TRUE
RESULTS_SEARCH_11_PARAMETERS_QUANT_TYPE_quant_threshold	-1
RESULTS_SEARCH_11_PARAMETERS_QUANT_TYPE_quant_threshold_sn	9
RESULTS_SEARCH_11_PARAMETERS_QUANT_TYPE_separate_searches	FALSE
RESULTS_SEARCH_11_PARAMETERS_QUANT_TYPE_shared_msms_check	TRUE
RESULTS_SEARCH_11_PARAMETERS_PARAGON_METHOD_SETTINGS_UI_SAMPLE_TYPE	Identification
RESULTS_SEARCH_11_PARAMETERS_PARAGON_METHOD_SETTINGS_UI_CYS_ALKYLATION	Iodoacetamide
RESULTS_SEARCH_11_PARAMETERS_PARAGON_METHOD_SETTINGS_UI_DIGESTION	Trypsin
RESULTS_SEARCH_11_PARAMETERS_PARAGON_METHOD_SETTINGS_UI_SPECIAL_FACTOR	Urea denaturation
RESULTS_SEARCH_11_PARAMETERS_PARAGON_METHOD_SETTINGS_UI_INSTRUMENT	TripleTOF 6600
RESULTS_SEARCH_11_PARAMETERS_PARAGON_METHOD_SETTINGS_UI_SEARCH_EFFORT	Thorough
RESULTS_SEARCH_11_PARAMETERS_PARAGON_METHOD_SETTINGS_UI_ID_FOCUS	Amino acid substitutions
RESULTS_SEARCH_11_PARAMETERS_PARAGON_METHOD_SETTINGS_UI_USER_NAME	QUTAD\carfp2
RESULTS_SEARCH_11_PARAMETERS_PARAGON_METHOD_SETTINGS_UI_MACHINE_NAME	HPCPROTEIN02
RESULTS_SEARCH_11_PARAMETERS_PARAGON_METHOD_SETTINGS_UI_SEARCH_ID	6.37551e+17
RESULTS_SEARCH_11_PARAMETERS_PARAGON_METHOD_SETTINGS_UI_START_TIME	2021-04-27 10:22:10
RESULTS_SEARCH_11_PARAMETERS_PARAGON_METHOD_SETTINGS_UI_MIN_UNUSED_PROTSCORE	0.0458
RESULTS_SEARCH_11_PARAMETERS_PARAGON_METHOD_SETTINGS_UI_PSPEP	TRUE
RESULTS_SEARCH_12_time_cpu	186530
RESULTS_SEARCH_12_time_duration	186562
RESULTS_SEARCH_12_version	5.0.2.5174
RESULTS_SEARCH_12_xml:id	SEARCH:2:637551157298493725_5
RESULTS_SEARCH_12_PARAMETERS_chemical_data_edited	FALSE
RESULTS_SEARCH_12_PARAMETERS_do_multiprecursor_search	TRUE
RESULTS_SEARCH_12_PARAMETERS_do_reverse_search	TRUE
RESULTS_SEARCH_12_PARAMETERS_max_quant_labels	35
RESULTS_SEARCH_12_PARAMETERS_maxresults	15
RESULTS_SEARCH_12_PARAMETERS_separate_searches	FALSE
RESULTS_SEARCH_12_PARAMETERS_MSTOLERANCE_type	dalton
RESULTS_SEARCH_12_PARAMETERS_MSTOLERANCE_value	0.05
RESULTS_SEARCH_12_PARAMETERS_MSMSTOLERANCE_type	dalton
RESULTS_SEARCH_12_PARAMETERS_MSMSTOLERANCE_value	0.1
RESULTS_SEARCH_12_PARAMETERS_MS_STANDARD_DEVIATION_type	dalton
RESULTS_SEARCH_12_PARAMETERS_MS_STANDARD_DEVIATION_value	0.0011
RESULTS_SEARCH_12_PARAMETERS_MSMS_STANDARD_DEVIATION_type	dalton
RESULTS_SEARCH_12_PARAMETERS_MSMS_STANDARD_DEVIATION_value	0.01
RESULTS_SEARCH_12_PARAMETERS_FASTA_filename	C:\AB SCIEX\ProteinPilot Data\SearchDatabases\Natalie_Turner_Cattle_cRAP_combined_2020.fasta
RESULTS_SEARCH_12_PARAMETERS_AUTO_CALIBRATION_ms	TRUE
RESULTS_SEARCH_12_PARAMETERS_AUTO_CALIBRATION_msexport	FALSE
RESULTS_SEARCH_12_PARAMETERS_AUTO_CALIBRATION_msms	TRUE
RESULTS_SEARCH_12_PARAMETERS_AUTO_CALIBRATION_msmstolsdratio	2.75
RESULTS_SEARCH_12_PARAMETERS_AUTO_CALIBRATION_mstolsdratio	7
RESULTS_SEARCH_12_PARAMETERS_AUTO_CALIBRATION_squareroot	TRUE
RESULTS_SEARCH_12_PARAMETERS_AUTO_CALIBRATION_type	dalton
RESULTS_SEARCH_12_PARAMETERS_AUTO_CALIBRATION_MCP_d_s_s_f	0.0666667
RESULTS_SEARCH_12_PARAMETERS_AUTO_CALIBRATION_MCP_d_s_w_f	3
RESULTS_SEARCH_12_PARAMETERS_AUTO_CALIBRATION_MCP_m_f_r_mbc	200
RESULTS_SEARCH_12_PARAMETERS_AUTO_CALIBRATION_MCP_m_m_c	10
RESULTS_SEARCH_12_PARAMETERS_AUTO_CALIBRATION_MCP_m_m_f_s	0.25
RESULTS_SEARCH_12_PARAMETERS_AUTO_CALIBRATION_MCP_m_m_p_f	0.33
RESULTS_SEARCH_12_PARAMETERS_AUTO_CALIBRATION_MCP_m_m_p_rms_f	1
RESULTS_SEARCH_12_PARAMETERS_AUTO_CALIBRATION_MCP_m_p_t_f	1
RESULTS_SEARCH_12_PARAMETERS_AUTO_CALIBRATION_MCP_m_r_h_n_b	15
RESULTS_SEARCH_12_PARAMETERS_AUTO_CALIBRATION_MCP_m_z_n_s	99
RESULTS_SEARCH_12_PARAMETERS_AUTO_CALIBRATION_MCP_m_z_s_mn_f_r	0.0666667
RESULTS_SEARCH_12_PARAMETERS_AUTO_CALIBRATION_MCP_m_z_s_mx_f_r	0.1
RESULTS_SEARCH_12_PARAMETERS_MS_AUTO_CALIBRATION_OUT_avres	1.11753e-08
RESULTS_SEARCH_12_PARAMETERS_MS_AUTO_CALIBRATION_OUT_c0	0.000418971
RESULTS_SEARCH_12_PARAMETERS_MS_AUTO_CALIBRATION_OUT_c1minus1	-1.31032e-05
RESULTS_SEARCH_12_PARAMETERS_MS_AUTO_CALIBRATION_OUT_c2	0
RESULTS_SEARCH_12_PARAMETERS_MS_AUTO_CALIBRATION_OUT_file	1
RESULTS_SEARCH_12_PARAMETERS_MS_AUTO_CALIBRATION_OUT_partnumber	6
RESULTS_SEARCH_12_PARAMETERS_MS_AUTO_CALIBRATION_OUT_polyorder	1
RESULTS_SEARCH_12_PARAMETERS_MS_AUTO_CALIBRATION_OUT_sample	1
RESULTS_SEARCH_12_PARAMETERS_MS_AUTO_CALIBRATION_OUT_squareroot	TRUE
RESULTS_SEARCH_12_PARAMETERS_MSMS_AUTO_CALIBRATION_OUT_avres	-1.41291e-07
RESULTS_SEARCH_12_PARAMETERS_MSMS_AUTO_CALIBRATION_OUT_c0	0.000145719
RESULTS_SEARCH_12_PARAMETERS_MSMS_AUTO_CALIBRATION_OUT_c1minus1	-3.50295e-06
RESULTS_SEARCH_12_PARAMETERS_MSMS_AUTO_CALIBRATION_OUT_c2	0
RESULTS_SEARCH_12_PARAMETERS_MSMS_AUTO_CALIBRATION_OUT_file	1
RESULTS_SEARCH_12_PARAMETERS_MSMS_AUTO_CALIBRATION_OUT_partnumber	6
RESULTS_SEARCH_12_PARAMETERS_MSMS_AUTO_CALIBRATION_OUT_polyorder	1900-01-01
RESULTS_SEARCH_12_PARAMETERS_MSMS_AUTO_CALIBRATION_OUT_sample	1
RESULTS_SEARCH_12_PARAMETERS_MSMS_AUTO_CALIBRATION_OUT_squareroot	TRUE
RESULTS_SEARCH_12_PARAMETERS_MAX_PRECURSORS_FRAGLET	5
RESULTS_SEARCH_12_PARAMETERS_MAX_PRECURSORS_TAGLET	1
RESULTS_SEARCH_12_PARAMETERS_PRECURSORS_DR_FRAGLET	10
RESULTS_SEARCH_12_PARAMETERS_PRECURSORS_DR_TAGLET	3
RESULTS_SEARCH_12_PARAMETERS_DEFAULT_CHARGE_STATE_1_charge	2
RESULTS_SEARCH_12_PARAMETERS_DEFAULT_CHARGE_STATE_1_probability	1
RESULTS_SEARCH_12_PARAMETERS_DEFAULT_CHARGE_STATE_2_charge	3
RESULTS_SEARCH_12_PARAMETERS_DEFAULT_CHARGE_STATE_2_probability	1
RESULTS_SEARCH_12_PARAMETERS_DEFAULT_CHARGE_STATE_3_charge	4
RESULTS_SEARCH_12_PARAMETERS_DEFAULT_CHARGE_STATE_3_probability	1
RESULTS_SEARCH_12_PARAMETERS_VERSION	5.0.2.0, 5346
RESULTS_SEARCH_12_PARAMETERS_PARAGON_VERSION	5.0.2.0, 5174
RESULTS_SEARCH_12_PARAMETERS_APPLICATION	ProteinPilot(tm) Software
RESULTS_SEARCH_12_PARAMETERS_PROGROUP_alternativedispositionmaximumfoldprobabilitydrop	100
RESULTS_SEARCH_12_PARAMETERS_PROGROUP_alternativedispositionmaximumfoldscoredrop	2
RESULTS_SEARCH_12_PARAMETERS_PROGROUP_autodiscordantpeptidethreshold	0.3
RESULTS_SEARCH_12_PARAMETERS_PROGROUP_bayesconfidencecalclulation	TRUE
RESULTS_SEARCH_12_PARAMETERS_PROGROUP_calibrateconfidence	TRUE
RESULTS_SEARCH_12_PARAMETERS_PROGROUP_compresspeptides	FALSE
RESULTS_SEARCH_12_PARAMETERS_PROGROUP_confidencepercentthresholdforexcludingothersfromquant	15
RESULTS_SEARCH_12_PARAMETERS_PROGROUP_confidencepercentthresholdforincludingselfinquant	15
RESULTS_SEARCH_12_PARAMETERS_PROGROUP_donotstoremspeaklists	FALSE
RESULTS_SEARCH_12_PARAMETERS_PROGROUP_fasta	C:\AB SCIEX\ProteinPilot Data\SearchDatabases\Natalie_Turner_Cattle_cRAP_combined_2020.fasta
RESULTS_SEARCH_12_PARAMETERS_PROGROUP_featuregroupminpepconf	0.66
RESULTS_SEARCH_12_PARAMETERS_PROGROUP_featuregroupminups	0.47
RESULTS_SEARCH_12_PARAMETERS_PROGROUP_focusingintersection	1900-01-04
RESULTS_SEARCH_12_PARAMETERS_PROGROUP_focusingminimummatchconfidence	0.1
RESULTS_SEARCH_12_PARAMETERS_PROGROUP_focusingminunusedprotscore	0.1
RESULTS_SEARCH_12_PARAMETERS_PROGROUP_focusingsubsetcutoff	6
RESULTS_SEARCH_12_PARAMETERS_PROGROUP_intersection	1.3
RESULTS_SEARCH_12_PARAMETERS_PROGROUP_minimummatchconfidencecutoff	0.001
RESULTS_SEARCH_12_PARAMETERS_PROGROUP_minunusedprotscore	0.0458
RESULTS_SEARCH_12_PARAMETERS_PROGROUP_subsetcutoff	2
RESULTS_SEARCH_12_PARAMETERS_PROGROUP_uniprotservicehttpssupported	TRUE
RESULTS_SEARCH_12_PARAMETERS_PROGROUP_unusedprotscorethresholdforexcludingothersfromquant	1.3
RESULTS_SEARCH_12_PARAMETERS_PEAKLIST_count	3910
RESULTS_SEARCH_12_PARAMETERS_PEAKLIST_filenumber	1
RESULTS_SEARCH_12_PARAMETERS_PEAKLIST_original_count	3910
RESULTS_SEARCH_12_PARAMETERS_PEAKLIST_originalfilename	I:\lcmsabsciex5600\BACKUP(lims)\NPT035-039 DDA\20210423D_DDA_NPT35.wiff
RESULTS_SEARCH_12_PARAMETERS_PEAKLIST_partnumber	6
RESULTS_SEARCH_12_PARAMETERS_QUANT_TYPE_background_correction	FALSE
RESULTS_SEARCH_12_PARAMETERS_QUANT_TYPE_bias_correction	TRUE
RESULTS_SEARCH_12_PARAMETERS_QUANT_TYPE_keep_extreme_peptides_over_fraction	0
RESULTS_SEARCH_12_PARAMETERS_QUANT_TYPE_low_confidence_check	TRUE
RESULTS_SEARCH_12_PARAMETERS_QUANT_TYPE_low_intensity_check	TRUE
RESULTS_SEARCH_12_PARAMETERS_QUANT_TYPE_median_statistic	TRUE
RESULTS_SEARCH_12_PARAMETERS_QUANT_TYPE_mod_check	TRUE
RESULTS_SEARCH_12_PARAMETERS_QUANT_TYPE_quant_threshold	-1
RESULTS_SEARCH_12_PARAMETERS_QUANT_TYPE_quant_threshold_sn	9
RESULTS_SEARCH_12_PARAMETERS_QUANT_TYPE_separate_searches	FALSE
RESULTS_SEARCH_12_PARAMETERS_QUANT_TYPE_shared_msms_check	TRUE
RESULTS_SEARCH_12_PARAMETERS_PARAGON_METHOD_SETTINGS_UI_SAMPLE_TYPE	Identification
RESULTS_SEARCH_12_PARAMETERS_PARAGON_METHOD_SETTINGS_UI_CYS_ALKYLATION	Iodoacetamide
RESULTS_SEARCH_12_PARAMETERS_PARAGON_METHOD_SETTINGS_UI_DIGESTION	Trypsin
RESULTS_SEARCH_12_PARAMETERS_PARAGON_METHOD_SETTINGS_UI_SPECIAL_FACTOR	Urea denaturation
RESULTS_SEARCH_12_PARAMETERS_PARAGON_METHOD_SETTINGS_UI_INSTRUMENT	TripleTOF 6600
RESULTS_SEARCH_12_PARAMETERS_PARAGON_METHOD_SETTINGS_UI_SEARCH_EFFORT	Thorough
RESULTS_SEARCH_12_PARAMETERS_PARAGON_METHOD_SETTINGS_UI_ID_FOCUS	Amino acid substitutions
RESULTS_SEARCH_12_PARAMETERS_PARAGON_METHOD_SETTINGS_UI_USER_NAME	QUTAD\carfp2
RESULTS_SEARCH_12_PARAMETERS_PARAGON_METHOD_SETTINGS_UI_MACHINE_NAME	HPCPROTEIN02
RESULTS_SEARCH_12_PARAMETERS_PARAGON_METHOD_SETTINGS_UI_SEARCH_ID	6.37551e+17
RESULTS_SEARCH_12_PARAMETERS_PARAGON_METHOD_SETTINGS_UI_START_TIME	2021-04-27 10:22:10
RESULTS_SEARCH_12_PARAMETERS_PARAGON_METHOD_SETTINGS_UI_MIN_UNUSED_PROTSCORE	0.0458
RESULTS_SEARCH_12_PARAMETERS_PARAGON_METHOD_SETTINGS_UI_PSPEP	TRUE
RESULTS_SEARCH_13_time_cpu	54569
RESULTS_SEARCH_13_time_duration	54708
RESULTS_SEARCH_13_version	5.0.2.5174
RESULTS_SEARCH_13_xml:id	SEARCH:1:637551157298493725_6
RESULTS_SEARCH_13_PARAMETERS_chemical_data_edited	FALSE
RESULTS_SEARCH_13_PARAMETERS_do_multiprecursor_search	TRUE
RESULTS_SEARCH_13_PARAMETERS_do_reverse_search	TRUE
RESULTS_SEARCH_13_PARAMETERS_max_quant_labels	35
RESULTS_SEARCH_13_PARAMETERS_maxresults	15
RESULTS_SEARCH_13_PARAMETERS_separate_searches	FALSE
RESULTS_SEARCH_13_PARAMETERS_MSTOLERANCE_type	dalton
RESULTS_SEARCH_13_PARAMETERS_MSTOLERANCE_value	0.05
RESULTS_SEARCH_13_PARAMETERS_MSMSTOLERANCE_type	dalton
RESULTS_SEARCH_13_PARAMETERS_MSMSTOLERANCE_value	0.1
RESULTS_SEARCH_13_PARAMETERS_MS_STANDARD_DEVIATION_type	dalton
RESULTS_SEARCH_13_PARAMETERS_MS_STANDARD_DEVIATION_value	0.0011
RESULTS_SEARCH_13_PARAMETERS_MSMS_STANDARD_DEVIATION_type	dalton
RESULTS_SEARCH_13_PARAMETERS_MSMS_STANDARD_DEVIATION_value	0.01
RESULTS_SEARCH_13_PARAMETERS_FASTA_filename	C:\AB SCIEX\ProteinPilot Data\SearchDatabases\Natalie_Turner_Cattle_cRAP_combined_2020.fasta
RESULTS_SEARCH_13_PARAMETERS_AUTO_CALIBRATION_ms	TRUE
RESULTS_SEARCH_13_PARAMETERS_AUTO_CALIBRATION_msexport	FALSE
RESULTS_SEARCH_13_PARAMETERS_AUTO_CALIBRATION_msms	TRUE
RESULTS_SEARCH_13_PARAMETERS_AUTO_CALIBRATION_msmstolsdratio	2.75
RESULTS_SEARCH_13_PARAMETERS_AUTO_CALIBRATION_mstolsdratio	7
RESULTS_SEARCH_13_PARAMETERS_AUTO_CALIBRATION_squareroot	TRUE
RESULTS_SEARCH_13_PARAMETERS_AUTO_CALIBRATION_type	dalton
RESULTS_SEARCH_13_PARAMETERS_AUTO_CALIBRATION_MCP_d_s_s_f	0.0666667
RESULTS_SEARCH_13_PARAMETERS_AUTO_CALIBRATION_MCP_d_s_w_f	3
RESULTS_SEARCH_13_PARAMETERS_AUTO_CALIBRATION_MCP_m_f_r_mbc	200
RESULTS_SEARCH_13_PARAMETERS_AUTO_CALIBRATION_MCP_m_m_c	10
RESULTS_SEARCH_13_PARAMETERS_AUTO_CALIBRATION_MCP_m_m_f_s	0.25
RESULTS_SEARCH_13_PARAMETERS_AUTO_CALIBRATION_MCP_m_m_p_f	0.33
RESULTS_SEARCH_13_PARAMETERS_AUTO_CALIBRATION_MCP_m_m_p_rms_f	1
RESULTS_SEARCH_13_PARAMETERS_AUTO_CALIBRATION_MCP_m_p_t_f	1
RESULTS_SEARCH_13_PARAMETERS_AUTO_CALIBRATION_MCP_m_r_h_n_b	15
RESULTS_SEARCH_13_PARAMETERS_AUTO_CALIBRATION_MCP_m_z_n_s	99
RESULTS_SEARCH_13_PARAMETERS_AUTO_CALIBRATION_MCP_m_z_s_mn_f_r	0.0666667
RESULTS_SEARCH_13_PARAMETERS_AUTO_CALIBRATION_MCP_m_z_s_mx_f_r	0.1
RESULTS_SEARCH_13_PARAMETERS_MS_AUTO_CALIBRATION_OUT_avres	1.33988e-12
RESULTS_SEARCH_13_PARAMETERS_MS_AUTO_CALIBRATION_OUT_c0	0.000421269
RESULTS_SEARCH_13_PARAMETERS_MS_AUTO_CALIBRATION_OUT_c1minus1	-1.37523e-05
RESULTS_SEARCH_13_PARAMETERS_MS_AUTO_CALIBRATION_OUT_c2	0
RESULTS_SEARCH_13_PARAMETERS_MS_AUTO_CALIBRATION_OUT_file	1
RESULTS_SEARCH_13_PARAMETERS_MS_AUTO_CALIBRATION_OUT_partnumber	7
RESULTS_SEARCH_13_PARAMETERS_MS_AUTO_CALIBRATION_OUT_polyorder	1
RESULTS_SEARCH_13_PARAMETERS_MS_AUTO_CALIBRATION_OUT_sample	1
RESULTS_SEARCH_13_PARAMETERS_MS_AUTO_CALIBRATION_OUT_squareroot	TRUE
RESULTS_SEARCH_13_PARAMETERS_MSMS_AUTO_CALIBRATION_OUT_avres	-1.10526e-07
RESULTS_SEARCH_13_PARAMETERS_MSMS_AUTO_CALIBRATION_OUT_c0	0.000153753
RESULTS_SEARCH_13_PARAMETERS_MSMS_AUTO_CALIBRATION_OUT_c1minus1	-4.01673e-06
RESULTS_SEARCH_13_PARAMETERS_MSMS_AUTO_CALIBRATION_OUT_c2	0
RESULTS_SEARCH_13_PARAMETERS_MSMS_AUTO_CALIBRATION_OUT_file	1
RESULTS_SEARCH_13_PARAMETERS_MSMS_AUTO_CALIBRATION_OUT_partnumber	7
RESULTS_SEARCH_13_PARAMETERS_MSMS_AUTO_CALIBRATION_OUT_polyorder	1
RESULTS_SEARCH_13_PARAMETERS_MSMS_AUTO_CALIBRATION_OUT_sample	1
RESULTS_SEARCH_13_PARAMETERS_MSMS_AUTO_CALIBRATION_OUT_squareroot	TRUE
RESULTS_SEARCH_13_PARAMETERS_MAX_PRECURSORS_FRAGLET	5
RESULTS_SEARCH_13_PARAMETERS_MAX_PRECURSORS_TAGLET	1
RESULTS_SEARCH_13_PARAMETERS_PRECURSORS_DR_FRAGLET	10
RESULTS_SEARCH_13_PARAMETERS_PRECURSORS_DR_TAGLET	3
RESULTS_SEARCH_13_PARAMETERS_DEFAULT_CHARGE_STATE_1_charge	2
RESULTS_SEARCH_13_PARAMETERS_DEFAULT_CHARGE_STATE_1_probability	1
RESULTS_SEARCH_13_PARAMETERS_DEFAULT_CHARGE_STATE_2_charge	3
RESULTS_SEARCH_13_PARAMETERS_DEFAULT_CHARGE_STATE_2_probability	1
RESULTS_SEARCH_13_PARAMETERS_DEFAULT_CHARGE_STATE_3_charge	4
RESULTS_SEARCH_13_PARAMETERS_DEFAULT_CHARGE_STATE_3_probability	1
RESULTS_SEARCH_13_PARAMETERS_VERSION	5.0.2.0, 5346
RESULTS_SEARCH_13_PARAMETERS_PARAGON_VERSION	5.0.2.0, 5174
RESULTS_SEARCH_13_PARAMETERS_APPLICATION	ProteinPilot(tm) Software
RESULTS_SEARCH_13_PARAMETERS_PROGROUP_alternativedispositionmaximumfoldprobabilitydrop	100
RESULTS_SEARCH_13_PARAMETERS_PROGROUP_alternativedispositionmaximumfoldscoredrop	2
RESULTS_SEARCH_13_PARAMETERS_PROGROUP_autodiscordantpeptidethreshold	0.3
RESULTS_SEARCH_13_PARAMETERS_PROGROUP_bayesconfidencecalclulation	TRUE
RESULTS_SEARCH_13_PARAMETERS_PROGROUP_calibrateconfidence	TRUE
RESULTS_SEARCH_13_PARAMETERS_PROGROUP_compresspeptides	FALSE
RESULTS_SEARCH_13_PARAMETERS_PROGROUP_confidencepercentthresholdforexcludingothersfromquant	15
RESULTS_SEARCH_13_PARAMETERS_PROGROUP_confidencepercentthresholdforincludingselfinquant	15
RESULTS_SEARCH_13_PARAMETERS_PROGROUP_donotstoremspeaklists	FALSE
RESULTS_SEARCH_13_PARAMETERS_PROGROUP_fasta	C:\AB SCIEX\ProteinPilot Data\SearchDatabases\Natalie_Turner_Cattle_cRAP_combined_2020.fasta
RESULTS_SEARCH_13_PARAMETERS_PROGROUP_featuregroupminpepconf	0.66
RESULTS_SEARCH_13_PARAMETERS_PROGROUP_featuregroupminups	0.47
RESULTS_SEARCH_13_PARAMETERS_PROGROUP_focusingintersection	4
RESULTS_SEARCH_13_PARAMETERS_PROGROUP_focusingminimummatchconfidence	0.1
RESULTS_SEARCH_13_PARAMETERS_PROGROUP_focusingminunusedprotscore	0.1
RESULTS_SEARCH_13_PARAMETERS_PROGROUP_focusingsubsetcutoff	6
RESULTS_SEARCH_13_PARAMETERS_PROGROUP_intersection	1.3
RESULTS_SEARCH_13_PARAMETERS_PROGROUP_minimummatchconfidencecutoff	0.001
RESULTS_SEARCH_13_PARAMETERS_PROGROUP_minunusedprotscore	0.0458
RESULTS_SEARCH_13_PARAMETERS_PROGROUP_subsetcutoff	2
RESULTS_SEARCH_13_PARAMETERS_PROGROUP_uniprotservicehttpssupported	TRUE
RESULTS_SEARCH_13_PARAMETERS_PROGROUP_unusedprotscorethresholdforexcludingothersfromquant	1.3
RESULTS_SEARCH_13_PARAMETERS_PEAKLIST_count	3923
RESULTS_SEARCH_13_PARAMETERS_PEAKLIST_filenumber	1
RESULTS_SEARCH_13_PARAMETERS_PEAKLIST_original_count	3923
RESULTS_SEARCH_13_PARAMETERS_PEAKLIST_originalfilename	I:\lcmsabsciex5600\BACKUP(lims)\NPT035-039 DDA\20210423D_DDA_NPT35.wiff
RESULTS_SEARCH_13_PARAMETERS_PEAKLIST_partnumber	7
RESULTS_SEARCH_13_PARAMETERS_QUANT_TYPE_background_correction	FALSE
RESULTS_SEARCH_13_PARAMETERS_QUANT_TYPE_bias_correction	TRUE
RESULTS_SEARCH_13_PARAMETERS_QUANT_TYPE_keep_extreme_peptides_over_fraction	0
RESULTS_SEARCH_13_PARAMETERS_QUANT_TYPE_low_confidence_check	TRUE
RESULTS_SEARCH_13_PARAMETERS_QUANT_TYPE_low_intensity_check	TRUE
RESULTS_SEARCH_13_PARAMETERS_QUANT_TYPE_median_statistic	TRUE
RESULTS_SEARCH_13_PARAMETERS_QUANT_TYPE_mod_check	TRUE
RESULTS_SEARCH_13_PARAMETERS_QUANT_TYPE_quant_threshold	-1
RESULTS_SEARCH_13_PARAMETERS_QUANT_TYPE_quant_threshold_sn	1900-01-09
RESULTS_SEARCH_13_PARAMETERS_QUANT_TYPE_separate_searches	FALSE
RESULTS_SEARCH_13_PARAMETERS_QUANT_TYPE_shared_msms_check	TRUE
RESULTS_SEARCH_13_PARAMETERS_PARAGON_METHOD_SETTINGS_UI_SAMPLE_TYPE	Identification
RESULTS_SEARCH_13_PARAMETERS_PARAGON_METHOD_SETTINGS_UI_CYS_ALKYLATION	Iodoacetamide
RESULTS_SEARCH_13_PARAMETERS_PARAGON_METHOD_SETTINGS_UI_DIGESTION	Trypsin
RESULTS_SEARCH_13_PARAMETERS_PARAGON_METHOD_SETTINGS_UI_SPECIAL_FACTOR	Urea denaturation
RESULTS_SEARCH_13_PARAMETERS_PARAGON_METHOD_SETTINGS_UI_INSTRUMENT	TripleTOF 6600
RESULTS_SEARCH_13_PARAMETERS_PARAGON_METHOD_SETTINGS_UI_SEARCH_EFFORT	Thorough
RESULTS_SEARCH_13_PARAMETERS_PARAGON_METHOD_SETTINGS_UI_ID_FOCUS	Amino acid substitutions
RESULTS_SEARCH_13_PARAMETERS_PARAGON_METHOD_SETTINGS_UI_USER_NAME	QUTAD\carfp2
RESULTS_SEARCH_13_PARAMETERS_PARAGON_METHOD_SETTINGS_UI_MACHINE_NAME	HPCPROTEIN02
RESULTS_SEARCH_13_PARAMETERS_PARAGON_METHOD_SETTINGS_UI_SEARCH_ID	6.37551e+17
RESULTS_SEARCH_13_PARAMETERS_PARAGON_METHOD_SETTINGS_UI_START_TIME	2021-04-27 10:22:10
RESULTS_SEARCH_13_PARAMETERS_PARAGON_METHOD_SETTINGS_UI_MIN_UNUSED_PROTSCORE	0.0458
RESULTS_SEARCH_13_PARAMETERS_PARAGON_METHOD_SETTINGS_UI_PSPEP	TRUE
RESULTS_SEARCH_14_time_cpu	210086
RESULTS_SEARCH_14_time_duration	210115
RESULTS_SEARCH_14_version	5.0.2.5174
RESULTS_SEARCH_14_xml:id	SEARCH:2:637551157298493725_6
RESULTS_SEARCH_14_PARAMETERS_chemical_data_edited	FALSE
RESULTS_SEARCH_14_PARAMETERS_do_multiprecursor_search	TRUE
RESULTS_SEARCH_14_PARAMETERS_do_reverse_search	TRUE
RESULTS_SEARCH_14_PARAMETERS_max_quant_labels	35
RESULTS_SEARCH_14_PARAMETERS_maxresults	15
RESULTS_SEARCH_14_PARAMETERS_separate_searches	FALSE
RESULTS_SEARCH_14_PARAMETERS_MSTOLERANCE_type	dalton
RESULTS_SEARCH_14_PARAMETERS_MSTOLERANCE_value	0.05
RESULTS_SEARCH_14_PARAMETERS_MSMSTOLERANCE_type	dalton
RESULTS_SEARCH_14_PARAMETERS_MSMSTOLERANCE_value	0.1
RESULTS_SEARCH_14_PARAMETERS_MS_STANDARD_DEVIATION_type	dalton
RESULTS_SEARCH_14_PARAMETERS_MS_STANDARD_DEVIATION_value	0.0011
RESULTS_SEARCH_14_PARAMETERS_MSMS_STANDARD_DEVIATION_type	dalton
RESULTS_SEARCH_14_PARAMETERS_MSMS_STANDARD_DEVIATION_value	0.01
RESULTS_SEARCH_14_PARAMETERS_FASTA_filename	C:\AB SCIEX\ProteinPilot Data\SearchDatabases\Natalie_Turner_Cattle_cRAP_combined_2020.fasta
RESULTS_SEARCH_14_PARAMETERS_AUTO_CALIBRATION_ms	TRUE
RESULTS_SEARCH_14_PARAMETERS_AUTO_CALIBRATION_msexport	FALSE
RESULTS_SEARCH_14_PARAMETERS_AUTO_CALIBRATION_msms	TRUE
RESULTS_SEARCH_14_PARAMETERS_AUTO_CALIBRATION_msmstolsdratio	2.75
RESULTS_SEARCH_14_PARAMETERS_AUTO_CALIBRATION_mstolsdratio	7
RESULTS_SEARCH_14_PARAMETERS_AUTO_CALIBRATION_squareroot	TRUE
RESULTS_SEARCH_14_PARAMETERS_AUTO_CALIBRATION_type	dalton
RESULTS_SEARCH_14_PARAMETERS_AUTO_CALIBRATION_MCP_d_s_s_f	0.0666667
RESULTS_SEARCH_14_PARAMETERS_AUTO_CALIBRATION_MCP_d_s_w_f	3
RESULTS_SEARCH_14_PARAMETERS_AUTO_CALIBRATION_MCP_m_f_r_mbc	200
RESULTS_SEARCH_14_PARAMETERS_AUTO_CALIBRATION_MCP_m_m_c	10
RESULTS_SEARCH_14_PARAMETERS_AUTO_CALIBRATION_MCP_m_m_f_s	0.25
RESULTS_SEARCH_14_PARAMETERS_AUTO_CALIBRATION_MCP_m_m_p_f	0.33
RESULTS_SEARCH_14_PARAMETERS_AUTO_CALIBRATION_MCP_m_m_p_rms_f	1
RESULTS_SEARCH_14_PARAMETERS_AUTO_CALIBRATION_MCP_m_p_t_f	1
RESULTS_SEARCH_14_PARAMETERS_AUTO_CALIBRATION_MCP_m_r_h_n_b	15
RESULTS_SEARCH_14_PARAMETERS_AUTO_CALIBRATION_MCP_m_z_n_s	99
RESULTS_SEARCH_14_PARAMETERS_AUTO_CALIBRATION_MCP_m_z_s_mn_f_r	0.0666667
RESULTS_SEARCH_14_PARAMETERS_AUTO_CALIBRATION_MCP_m_z_s_mx_f_r	0.1
RESULTS_SEARCH_14_PARAMETERS_MS_AUTO_CALIBRATION_OUT_avres	1.33988e-12
RESULTS_SEARCH_14_PARAMETERS_MS_AUTO_CALIBRATION_OUT_c0	0.000421269
RESULTS_SEARCH_14_PARAMETERS_MS_AUTO_CALIBRATION_OUT_c1minus1	-1.37523e-05
RESULTS_SEARCH_14_PARAMETERS_MS_AUTO_CALIBRATION_OUT_c2	0
RESULTS_SEARCH_14_PARAMETERS_MS_AUTO_CALIBRATION_OUT_file	1
RESULTS_SEARCH_14_PARAMETERS_MS_AUTO_CALIBRATION_OUT_partnumber	7
RESULTS_SEARCH_14_PARAMETERS_MS_AUTO_CALIBRATION_OUT_polyorder	1
RESULTS_SEARCH_14_PARAMETERS_MS_AUTO_CALIBRATION_OUT_sample	1
RESULTS_SEARCH_14_PARAMETERS_MS_AUTO_CALIBRATION_OUT_squareroot	TRUE
RESULTS_SEARCH_14_PARAMETERS_MSMS_AUTO_CALIBRATION_OUT_avres	-1.10526e-07
RESULTS_SEARCH_14_PARAMETERS_MSMS_AUTO_CALIBRATION_OUT_c0	0.000153753
RESULTS_SEARCH_14_PARAMETERS_MSMS_AUTO_CALIBRATION_OUT_c1minus1	-4.01673e-06
RESULTS_SEARCH_14_PARAMETERS_MSMS_AUTO_CALIBRATION_OUT_c2	0
RESULTS_SEARCH_14_PARAMETERS_MSMS_AUTO_CALIBRATION_OUT_file	1
RESULTS_SEARCH_14_PARAMETERS_MSMS_AUTO_CALIBRATION_OUT_partnumber	7
RESULTS_SEARCH_14_PARAMETERS_MSMS_AUTO_CALIBRATION_OUT_polyorder	1
RESULTS_SEARCH_14_PARAMETERS_MSMS_AUTO_CALIBRATION_OUT_sample	1
RESULTS_SEARCH_14_PARAMETERS_MSMS_AUTO_CALIBRATION_OUT_squareroot	TRUE
RESULTS_SEARCH_14_PARAMETERS_MAX_PRECURSORS_FRAGLET	5
RESULTS_SEARCH_14_PARAMETERS_MAX_PRECURSORS_TAGLET	1
RESULTS_SEARCH_14_PARAMETERS_PRECURSORS_DR_FRAGLET	10
RESULTS_SEARCH_14_PARAMETERS_PRECURSORS_DR_TAGLET	3
RESULTS_SEARCH_14_PARAMETERS_DEFAULT_CHARGE_STATE_1_charge	2
RESULTS_SEARCH_14_PARAMETERS_DEFAULT_CHARGE_STATE_1_probability	1
RESULTS_SEARCH_14_PARAMETERS_DEFAULT_CHARGE_STATE_2_charge	3
RESULTS_SEARCH_14_PARAMETERS_DEFAULT_CHARGE_STATE_2_probability	1
RESULTS_SEARCH_14_PARAMETERS_DEFAULT_CHARGE_STATE_3_charge	4
RESULTS_SEARCH_14_PARAMETERS_DEFAULT_CHARGE_STATE_3_probability	1
RESULTS_SEARCH_14_PARAMETERS_VERSION	5.0.2.0, 5346
RESULTS_SEARCH_14_PARAMETERS_PARAGON_VERSION	5.0.2.0, 5174
RESULTS_SEARCH_14_PARAMETERS_APPLICATION	ProteinPilot(tm) Software
RESULTS_SEARCH_14_PARAMETERS_PROGROUP_alternativedispositionmaximumfoldprobabilitydrop	100
RESULTS_SEARCH_14_PARAMETERS_PROGROUP_alternativedispositionmaximumfoldscoredrop	2
RESULTS_SEARCH_14_PARAMETERS_PROGROUP_autodiscordantpeptidethreshold	07:12:00
RESULTS_SEARCH_14_PARAMETERS_PROGROUP_bayesconfidencecalclulation	TRUE
RESULTS_SEARCH_14_PARAMETERS_PROGROUP_calibrateconfidence	TRUE
RESULTS_SEARCH_14_PARAMETERS_PROGROUP_compresspeptides	FALSE
RESULTS_SEARCH_14_PARAMETERS_PROGROUP_confidencepercentthresholdforexcludingothersfromquant	1900-01-15
RESULTS_SEARCH_14_PARAMETERS_PROGROUP_confidencepercentthresholdforincludingselfinquant	15
RESULTS_SEARCH_14_PARAMETERS_PROGROUP_donotstoremspeaklists	FALSE
RESULTS_SEARCH_14_PARAMETERS_PROGROUP_fasta	C:\AB SCIEX\ProteinPilot Data\SearchDatabases\Natalie_Turner_Cattle_cRAP_combined_2020.fasta
RESULTS_SEARCH_14_PARAMETERS_PROGROUP_featuregroupminpepconf	0.66
RESULTS_SEARCH_14_PARAMETERS_PROGROUP_featuregroupminups	11:16:48
RESULTS_SEARCH_14_PARAMETERS_PROGROUP_focusingintersection	1900-01-04
RESULTS_SEARCH_14_PARAMETERS_PROGROUP_focusingminimummatchconfidence	0.1
RESULTS_SEARCH_14_PARAMETERS_PROGROUP_focusingminunusedprotscore	0.1
RESULTS_SEARCH_14_PARAMETERS_PROGROUP_focusingsubsetcutoff	6
RESULTS_SEARCH_14_PARAMETERS_PROGROUP_intersection	1.3
RESULTS_SEARCH_14_PARAMETERS_PROGROUP_minimummatchconfidencecutoff	0.001
RESULTS_SEARCH_14_PARAMETERS_PROGROUP_minunusedprotscore	0.0458
RESULTS_SEARCH_14_PARAMETERS_PROGROUP_subsetcutoff	2
RESULTS_SEARCH_14_PARAMETERS_PROGROUP_uniprotservicehttpssupported	TRUE
RESULTS_SEARCH_14_PARAMETERS_PROGROUP_unusedprotscorethresholdforexcludingothersfromquant	1.3
RESULTS_SEARCH_14_PARAMETERS_PEAKLIST_count	3923
RESULTS_SEARCH_14_PARAMETERS_PEAKLIST_filenumber	1
RESULTS_SEARCH_14_PARAMETERS_PEAKLIST_original_count	1910-09-27
RESULTS_SEARCH_14_PARAMETERS_PEAKLIST_originalfilename	I:\lcmsabsciex5600\BACKUP(lims)\NPT035-039 DDA\20210423D_DDA_NPT35.wiff
RESULTS_SEARCH_14_PARAMETERS_PEAKLIST_partnumber	7
RESULTS_SEARCH_14_PARAMETERS_QUANT_TYPE_background_correction	FALSE
RESULTS_SEARCH_14_PARAMETERS_QUANT_TYPE_bias_correction	TRUE
RESULTS_SEARCH_14_PARAMETERS_QUANT_TYPE_keep_extreme_peptides_over_fraction	0
RESULTS_SEARCH_14_PARAMETERS_QUANT_TYPE_low_confidence_check	TRUE
RESULTS_SEARCH_14_PARAMETERS_QUANT_TYPE_low_intensity_check	TRUE
RESULTS_SEARCH_14_PARAMETERS_QUANT_TYPE_median_statistic	TRUE
RESULTS_SEARCH_14_PARAMETERS_QUANT_TYPE_mod_check	TRUE
RESULTS_SEARCH_14_PARAMETERS_QUANT_TYPE_quant_threshold	-1
RESULTS_SEARCH_14_PARAMETERS_QUANT_TYPE_quant_threshold_sn	9
RESULTS_SEARCH_14_PARAMETERS_QUANT_TYPE_separate_searches	FALSE
RESULTS_SEARCH_14_PARAMETERS_QUANT_TYPE_shared_msms_check	TRUE
RESULTS_SEARCH_14_PARAMETERS_PARAGON_METHOD_SETTINGS_UI_SAMPLE_TYPE	Identification
RESULTS_SEARCH_14_PARAMETERS_PARAGON_METHOD_SETTINGS_UI_CYS_ALKYLATION	Iodoacetamide
RESULTS_SEARCH_14_PARAMETERS_PARAGON_METHOD_SETTINGS_UI_DIGESTION	Trypsin
RESULTS_SEARCH_14_PARAMETERS_PARAGON_METHOD_SETTINGS_UI_SPECIAL_FACTOR	Urea denaturation
RESULTS_SEARCH_14_PARAMETERS_PARAGON_METHOD_SETTINGS_UI_INSTRUMENT	TripleTOF 6600
RESULTS_SEARCH_14_PARAMETERS_PARAGON_METHOD_SETTINGS_UI_SEARCH_EFFORT	Thorough
RESULTS_SEARCH_14_PARAMETERS_PARAGON_METHOD_SETTINGS_UI_ID_FOCUS	Amino acid substitutions
RESULTS_SEARCH_14_PARAMETERS_PARAGON_METHOD_SETTINGS_UI_USER_NAME	QUTAD\carfp2
RESULTS_SEARCH_14_PARAMETERS_PARAGON_METHOD_SETTINGS_UI_MACHINE_NAME	HPCPROTEIN02
RESULTS_SEARCH_14_PARAMETERS_PARAGON_METHOD_SETTINGS_UI_SEARCH_ID	6.37551e+17
RESULTS_SEARCH_14_PARAMETERS_PARAGON_METHOD_SETTINGS_UI_START_TIME	2021-04-27 10:22:10
RESULTS_SEARCH_14_PARAMETERS_PARAGON_METHOD_SETTINGS_UI_MIN_UNUSED_PROTSCORE	0.0458
RESULTS_SEARCH_14_PARAMETERS_PARAGON_METHOD_SETTINGS_UI_PSPEP	TRUE
RESULTS_SEARCH_15_time_cpu	53258
RESULTS_SEARCH_15_time_duration	53382
RESULTS_SEARCH_15_version	5.0.2.5174
RESULTS_SEARCH_15_xml:id	SEARCH:1:637551157298493725_7
RESULTS_SEARCH_15_PARAMETERS_chemical_data_edited	FALSE
RESULTS_SEARCH_15_PARAMETERS_do_multiprecursor_search	TRUE
RESULTS_SEARCH_15_PARAMETERS_do_reverse_search	TRUE
RESULTS_SEARCH_15_PARAMETERS_max_quant_labels	35
RESULTS_SEARCH_15_PARAMETERS_maxresults	15
RESULTS_SEARCH_15_PARAMETERS_separate_searches	FALSE
RESULTS_SEARCH_15_PARAMETERS_MSTOLERANCE_type	dalton
RESULTS_SEARCH_15_PARAMETERS_MSTOLERANCE_value	0.05
RESULTS_SEARCH_15_PARAMETERS_MSMSTOLERANCE_type	dalton
RESULTS_SEARCH_15_PARAMETERS_MSMSTOLERANCE_value	0.1
RESULTS_SEARCH_15_PARAMETERS_MS_STANDARD_DEVIATION_type	dalton
RESULTS_SEARCH_15_PARAMETERS_MS_STANDARD_DEVIATION_value	0.0011
RESULTS_SEARCH_15_PARAMETERS_MSMS_STANDARD_DEVIATION_type	dalton
RESULTS_SEARCH_15_PARAMETERS_MSMS_STANDARD_DEVIATION_value	0.01
RESULTS_SEARCH_15_PARAMETERS_FASTA_filename	C:\AB SCIEX\ProteinPilot Data\SearchDatabases\Natalie_Turner_Cattle_cRAP_combined_2020.fasta
RESULTS_SEARCH_15_PARAMETERS_AUTO_CALIBRATION_ms	TRUE
RESULTS_SEARCH_15_PARAMETERS_AUTO_CALIBRATION_msexport	FALSE
RESULTS_SEARCH_15_PARAMETERS_AUTO_CALIBRATION_msms	TRUE
RESULTS_SEARCH_15_PARAMETERS_AUTO_CALIBRATION_msmstolsdratio	2.75
RESULTS_SEARCH_15_PARAMETERS_AUTO_CALIBRATION_mstolsdratio	7
RESULTS_SEARCH_15_PARAMETERS_AUTO_CALIBRATION_squareroot	TRUE
RESULTS_SEARCH_15_PARAMETERS_AUTO_CALIBRATION_type	dalton
RESULTS_SEARCH_15_PARAMETERS_AUTO_CALIBRATION_MCP_d_s_s_f	0.0666667
RESULTS_SEARCH_15_PARAMETERS_AUTO_CALIBRATION_MCP_d_s_w_f	3
RESULTS_SEARCH_15_PARAMETERS_AUTO_CALIBRATION_MCP_m_f_r_mbc	200
RESULTS_SEARCH_15_PARAMETERS_AUTO_CALIBRATION_MCP_m_m_c	10
RESULTS_SEARCH_15_PARAMETERS_AUTO_CALIBRATION_MCP_m_m_f_s	0.25
RESULTS_SEARCH_15_PARAMETERS_AUTO_CALIBRATION_MCP_m_m_p_f	0.33
RESULTS_SEARCH_15_PARAMETERS_AUTO_CALIBRATION_MCP_m_m_p_rms_f	1
RESULTS_SEARCH_15_PARAMETERS_AUTO_CALIBRATION_MCP_m_p_t_f	1
RESULTS_SEARCH_15_PARAMETERS_AUTO_CALIBRATION_MCP_m_r_h_n_b	15
RESULTS_SEARCH_15_PARAMETERS_AUTO_CALIBRATION_MCP_m_z_n_s	99
RESULTS_SEARCH_15_PARAMETERS_AUTO_CALIBRATION_MCP_m_z_s_mn_f_r	0.0666667
RESULTS_SEARCH_15_PARAMETERS_AUTO_CALIBRATION_MCP_m_z_s_mx_f_r	0.1
RESULTS_SEARCH_15_PARAMETERS_MS_AUTO_CALIBRATION_OUT_avres	-8.04787e-11
RESULTS_SEARCH_15_PARAMETERS_MS_AUTO_CALIBRATION_OUT_c0	0.000391348
RESULTS_SEARCH_15_PARAMETERS_MS_AUTO_CALIBRATION_OUT_c1minus1	-1.32199e-05
RESULTS_SEARCH_15_PARAMETERS_MS_AUTO_CALIBRATION_OUT_c2	0
RESULTS_SEARCH_15_PARAMETERS_MS_AUTO_CALIBRATION_OUT_file	1
RESULTS_SEARCH_15_PARAMETERS_MS_AUTO_CALIBRATION_OUT_partnumber	8
RESULTS_SEARCH_15_PARAMETERS_MS_AUTO_CALIBRATION_OUT_polyorder	1
RESULTS_SEARCH_15_PARAMETERS_MS_AUTO_CALIBRATION_OUT_sample	1
RESULTS_SEARCH_15_PARAMETERS_MS_AUTO_CALIBRATION_OUT_squareroot	TRUE
RESULTS_SEARCH_15_PARAMETERS_MSMS_AUTO_CALIBRATION_OUT_avres	-1.01198e-07
RESULTS_SEARCH_15_PARAMETERS_MSMS_AUTO_CALIBRATION_OUT_c0	0.00015314
RESULTS_SEARCH_15_PARAMETERS_MSMS_AUTO_CALIBRATION_OUT_c1minus1	-4.88457e-06
RESULTS_SEARCH_15_PARAMETERS_MSMS_AUTO_CALIBRATION_OUT_c2	0
RESULTS_SEARCH_15_PARAMETERS_MSMS_AUTO_CALIBRATION_OUT_file	1
RESULTS_SEARCH_15_PARAMETERS_MSMS_AUTO_CALIBRATION_OUT_partnumber	8
RESULTS_SEARCH_15_PARAMETERS_MSMS_AUTO_CALIBRATION_OUT_polyorder	1
RESULTS_SEARCH_15_PARAMETERS_MSMS_AUTO_CALIBRATION_OUT_sample	1
RESULTS_SEARCH_15_PARAMETERS_MSMS_AUTO_CALIBRATION_OUT_squareroot	TRUE
RESULTS_SEARCH_15_PARAMETERS_MAX_PRECURSORS_FRAGLET	5
RESULTS_SEARCH_15_PARAMETERS_MAX_PRECURSORS_TAGLET	1
RESULTS_SEARCH_15_PARAMETERS_PRECURSORS_DR_FRAGLET	10
RESULTS_SEARCH_15_PARAMETERS_PRECURSORS_DR_TAGLET	3
RESULTS_SEARCH_15_PARAMETERS_DEFAULT_CHARGE_STATE_1_charge	2
RESULTS_SEARCH_15_PARAMETERS_DEFAULT_CHARGE_STATE_1_probability	1
RESULTS_SEARCH_15_PARAMETERS_DEFAULT_CHARGE_STATE_2_charge	3
RESULTS_SEARCH_15_PARAMETERS_DEFAULT_CHARGE_STATE_2_probability	1
RESULTS_SEARCH_15_PARAMETERS_DEFAULT_CHARGE_STATE_3_charge	4
RESULTS_SEARCH_15_PARAMETERS_DEFAULT_CHARGE_STATE_3_probability	1
RESULTS_SEARCH_15_PARAMETERS_VERSION	5.0.2.0, 5346
RESULTS_SEARCH_15_PARAMETERS_PARAGON_VERSION	5.0.2.0, 5174
RESULTS_SEARCH_15_PARAMETERS_APPLICATION	ProteinPilot(tm) Software
RESULTS_SEARCH_15_PARAMETERS_PROGROUP_alternativedispositionmaximumfoldprobabilitydrop	100
RESULTS_SEARCH_15_PARAMETERS_PROGROUP_alternativedispositionmaximumfoldscoredrop	2
RESULTS_SEARCH_15_PARAMETERS_PROGROUP_autodiscordantpeptidethreshold	0.3
RESULTS_SEARCH_15_PARAMETERS_PROGROUP_bayesconfidencecalclulation	TRUE
RESULTS_SEARCH_15_PARAMETERS_PROGROUP_calibrateconfidence	TRUE
RESULTS_SEARCH_15_PARAMETERS_PROGROUP_compresspeptides	FALSE
RESULTS_SEARCH_15_PARAMETERS_PROGROUP_confidencepercentthresholdforexcludingothersfromquant	15
RESULTS_SEARCH_15_PARAMETERS_PROGROUP_confidencepercentthresholdforincludingselfinquant	15
RESULTS_SEARCH_15_PARAMETERS_PROGROUP_donotstoremspeaklists	FALSE
RESULTS_SEARCH_15_PARAMETERS_PROGROUP_fasta	C:\AB SCIEX\ProteinPilot Data\SearchDatabases\Natalie_Turner_Cattle_cRAP_combined_2020.fasta
RESULTS_SEARCH_15_PARAMETERS_PROGROUP_featuregroupminpepconf	0.66
RESULTS_SEARCH_15_PARAMETERS_PROGROUP_featuregroupminups	0.47
RESULTS_SEARCH_15_PARAMETERS_PROGROUP_focusingintersection	4
RESULTS_SEARCH_15_PARAMETERS_PROGROUP_focusingminimummatchconfidence	0.1
RESULTS_SEARCH_15_PARAMETERS_PROGROUP_focusingminunusedprotscore	0.1
RESULTS_SEARCH_15_PARAMETERS_PROGROUP_focusingsubsetcutoff	6
RESULTS_SEARCH_15_PARAMETERS_PROGROUP_intersection	1.3
RESULTS_SEARCH_15_PARAMETERS_PROGROUP_minimummatchconfidencecutoff	0.001
RESULTS_SEARCH_15_PARAMETERS_PROGROUP_minunusedprotscore	0.0458
RESULTS_SEARCH_15_PARAMETERS_PROGROUP_subsetcutoff	2
RESULTS_SEARCH_15_PARAMETERS_PROGROUP_uniprotservicehttpssupported	TRUE
RESULTS_SEARCH_15_PARAMETERS_PROGROUP_unusedprotscorethresholdforexcludingothersfromquant	1.3
RESULTS_SEARCH_15_PARAMETERS_PEAKLIST_count	3907
RESULTS_SEARCH_15_PARAMETERS_PEAKLIST_filenumber	1
RESULTS_SEARCH_15_PARAMETERS_PEAKLIST_original_count	3907
RESULTS_SEARCH_15_PARAMETERS_PEAKLIST_originalfilename	I:\lcmsabsciex5600\BACKUP(lims)\NPT035-039 DDA\20210423D_DDA_NPT35.wiff
RESULTS_SEARCH_15_PARAMETERS_PEAKLIST_partnumber	8
RESULTS_SEARCH_15_PARAMETERS_QUANT_TYPE_background_correction	FALSE
RESULTS_SEARCH_15_PARAMETERS_QUANT_TYPE_bias_correction	TRUE
RESULTS_SEARCH_15_PARAMETERS_QUANT_TYPE_keep_extreme_peptides_over_fraction	0
RESULTS_SEARCH_15_PARAMETERS_QUANT_TYPE_low_confidence_check	TRUE
RESULTS_SEARCH_15_PARAMETERS_QUANT_TYPE_low_intensity_check	TRUE
RESULTS_SEARCH_15_PARAMETERS_QUANT_TYPE_median_statistic	TRUE
RESULTS_SEARCH_15_PARAMETERS_QUANT_TYPE_mod_check	TRUE
RESULTS_SEARCH_15_PARAMETERS_QUANT_TYPE_quant_threshold	-1
RESULTS_SEARCH_15_PARAMETERS_QUANT_TYPE_quant_threshold_sn	9
RESULTS_SEARCH_15_PARAMETERS_QUANT_TYPE_separate_searches	FALSE
RESULTS_SEARCH_15_PARAMETERS_QUANT_TYPE_shared_msms_check	TRUE
RESULTS_SEARCH_15_PARAMETERS_PARAGON_METHOD_SETTINGS_UI_SAMPLE_TYPE	Identification
RESULTS_SEARCH_15_PARAMETERS_PARAGON_METHOD_SETTINGS_UI_CYS_ALKYLATION	Iodoacetamide
RESULTS_SEARCH_15_PARAMETERS_PARAGON_METHOD_SETTINGS_UI_DIGESTION	Trypsin
RESULTS_SEARCH_15_PARAMETERS_PARAGON_METHOD_SETTINGS_UI_SPECIAL_FACTOR	Urea denaturation
RESULTS_SEARCH_15_PARAMETERS_PARAGON_METHOD_SETTINGS_UI_INSTRUMENT	TripleTOF 6600
RESULTS_SEARCH_15_PARAMETERS_PARAGON_METHOD_SETTINGS_UI_SEARCH_EFFORT	Thorough
RESULTS_SEARCH_15_PARAMETERS_PARAGON_METHOD_SETTINGS_UI_ID_FOCUS	Amino acid substitutions
RESULTS_SEARCH_15_PARAMETERS_PARAGON_METHOD_SETTINGS_UI_USER_NAME	QUTAD\carfp2
RESULTS_SEARCH_15_PARAMETERS_PARAGON_METHOD_SETTINGS_UI_MACHINE_NAME	HPCPROTEIN02
RESULTS_SEARCH_15_PARAMETERS_PARAGON_METHOD_SETTINGS_UI_SEARCH_ID	6.37551e+17
RESULTS_SEARCH_15_PARAMETERS_PARAGON_METHOD_SETTINGS_UI_START_TIME	2021-04-27 10:22:10
RESULTS_SEARCH_15_PARAMETERS_PARAGON_METHOD_SETTINGS_UI_MIN_UNUSED_PROTSCORE	0.0458
RESULTS_SEARCH_15_PARAMETERS_PARAGON_METHOD_SETTINGS_UI_PSPEP	TRUE
RESULTS_SEARCH_16_time_cpu	220320
RESULTS_SEARCH_16_time_duration	220357
RESULTS_SEARCH_16_version	5.0.2.5174
RESULTS_SEARCH_16_xml:id	SEARCH:2:637551157298493725_7
RESULTS_SEARCH_16_PARAMETERS_chemical_data_edited	FALSE
RESULTS_SEARCH_16_PARAMETERS_do_multiprecursor_search	TRUE
RESULTS_SEARCH_16_PARAMETERS_do_reverse_search	TRUE
RESULTS_SEARCH_16_PARAMETERS_max_quant_labels	35
RESULTS_SEARCH_16_PARAMETERS_maxresults	15
RESULTS_SEARCH_16_PARAMETERS_separate_searches	FALSE
RESULTS_SEARCH_16_PARAMETERS_MSTOLERANCE_type	dalton
RESULTS_SEARCH_16_PARAMETERS_MSTOLERANCE_value	0.05
RESULTS_SEARCH_16_PARAMETERS_MSMSTOLERANCE_type	dalton
RESULTS_SEARCH_16_PARAMETERS_MSMSTOLERANCE_value	0.1
RESULTS_SEARCH_16_PARAMETERS_MS_STANDARD_DEVIATION_type	dalton
RESULTS_SEARCH_16_PARAMETERS_MS_STANDARD_DEVIATION_value	0.0011
RESULTS_SEARCH_16_PARAMETERS_MSMS_STANDARD_DEVIATION_type	dalton
RESULTS_SEARCH_16_PARAMETERS_MSMS_STANDARD_DEVIATION_value	0.01
RESULTS_SEARCH_16_PARAMETERS_FASTA_filename	C:\AB SCIEX\ProteinPilot Data\SearchDatabases\Natalie_Turner_Cattle_cRAP_combined_2020.fasta
RESULTS_SEARCH_16_PARAMETERS_AUTO_CALIBRATION_ms	TRUE
RESULTS_SEARCH_16_PARAMETERS_AUTO_CALIBRATION_msexport	FALSE
RESULTS_SEARCH_16_PARAMETERS_AUTO_CALIBRATION_msms	TRUE
RESULTS_SEARCH_16_PARAMETERS_AUTO_CALIBRATION_msmstolsdratio	2.75
RESULTS_SEARCH_16_PARAMETERS_AUTO_CALIBRATION_mstolsdratio	7
RESULTS_SEARCH_16_PARAMETERS_AUTO_CALIBRATION_squareroot	TRUE
RESULTS_SEARCH_16_PARAMETERS_AUTO_CALIBRATION_type	dalton
RESULTS_SEARCH_16_PARAMETERS_AUTO_CALIBRATION_MCP_d_s_s_f	0.0666667
RESULTS_SEARCH_16_PARAMETERS_AUTO_CALIBRATION_MCP_d_s_w_f	3
RESULTS_SEARCH_16_PARAMETERS_AUTO_CALIBRATION_MCP_m_f_r_mbc	1900-07-18
RESULTS_SEARCH_16_PARAMETERS_AUTO_CALIBRATION_MCP_m_m_c	1900-01-10
RESULTS_SEARCH_16_PARAMETERS_AUTO_CALIBRATION_MCP_m_m_f_s	0.25
RESULTS_SEARCH_16_PARAMETERS_AUTO_CALIBRATION_MCP_m_m_p_f	0.33
RESULTS_SEARCH_16_PARAMETERS_AUTO_CALIBRATION_MCP_m_m_p_rms_f	1
RESULTS_SEARCH_16_PARAMETERS_AUTO_CALIBRATION_MCP_m_p_t_f	1
RESULTS_SEARCH_16_PARAMETERS_AUTO_CALIBRATION_MCP_m_r_h_n_b	15
RESULTS_SEARCH_16_PARAMETERS_AUTO_CALIBRATION_MCP_m_z_n_s	99
RESULTS_SEARCH_16_PARAMETERS_AUTO_CALIBRATION_MCP_m_z_s_mn_f_r	0.0666667
RESULTS_SEARCH_16_PARAMETERS_AUTO_CALIBRATION_MCP_m_z_s_mx_f_r	0.1
RESULTS_SEARCH_16_PARAMETERS_MS_AUTO_CALIBRATION_OUT_avres	-8.04787e-11
RESULTS_SEARCH_16_PARAMETERS_MS_AUTO_CALIBRATION_OUT_c0	0.000391348
RESULTS_SEARCH_16_PARAMETERS_MS_AUTO_CALIBRATION_OUT_c1minus1	-1.32199e-05
RESULTS_SEARCH_16_PARAMETERS_MS_AUTO_CALIBRATION_OUT_c2	0
RESULTS_SEARCH_16_PARAMETERS_MS_AUTO_CALIBRATION_OUT_file	1
RESULTS_SEARCH_16_PARAMETERS_MS_AUTO_CALIBRATION_OUT_partnumber	8
RESULTS_SEARCH_16_PARAMETERS_MS_AUTO_CALIBRATION_OUT_polyorder	1
RESULTS_SEARCH_16_PARAMETERS_MS_AUTO_CALIBRATION_OUT_sample	1
RESULTS_SEARCH_16_PARAMETERS_MS_AUTO_CALIBRATION_OUT_squareroot	TRUE
RESULTS_SEARCH_16_PARAMETERS_MSMS_AUTO_CALIBRATION_OUT_avres	-1.01198e-07
RESULTS_SEARCH_16_PARAMETERS_MSMS_AUTO_CALIBRATION_OUT_c0	0.00015314
RESULTS_SEARCH_16_PARAMETERS_MSMS_AUTO_CALIBRATION_OUT_c1minus1	-4.88457e-06
RESULTS_SEARCH_16_PARAMETERS_MSMS_AUTO_CALIBRATION_OUT_c2	0
RESULTS_SEARCH_16_PARAMETERS_MSMS_AUTO_CALIBRATION_OUT_file	1
RESULTS_SEARCH_16_PARAMETERS_MSMS_AUTO_CALIBRATION_OUT_partnumber	8
RESULTS_SEARCH_16_PARAMETERS_MSMS_AUTO_CALIBRATION_OUT_polyorder	1
RESULTS_SEARCH_16_PARAMETERS_MSMS_AUTO_CALIBRATION_OUT_sample	1
RESULTS_SEARCH_16_PARAMETERS_MSMS_AUTO_CALIBRATION_OUT_squareroot	TRUE
RESULTS_SEARCH_16_PARAMETERS_MAX_PRECURSORS_FRAGLET	5
RESULTS_SEARCH_16_PARAMETERS_MAX_PRECURSORS_TAGLET	1
RESULTS_SEARCH_16_PARAMETERS_PRECURSORS_DR_FRAGLET	10
RESULTS_SEARCH_16_PARAMETERS_PRECURSORS_DR_TAGLET	3
RESULTS_SEARCH_16_PARAMETERS_DEFAULT_CHARGE_STATE_1_charge	2
RESULTS_SEARCH_16_PARAMETERS_DEFAULT_CHARGE_STATE_1_probability	1
RESULTS_SEARCH_16_PARAMETERS_DEFAULT_CHARGE_STATE_2_charge	3
RESULTS_SEARCH_16_PARAMETERS_DEFAULT_CHARGE_STATE_2_probability	1
RESULTS_SEARCH_16_PARAMETERS_DEFAULT_CHARGE_STATE_3_charge	4
RESULTS_SEARCH_16_PARAMETERS_DEFAULT_CHARGE_STATE_3_probability	1
RESULTS_SEARCH_16_PARAMETERS_VERSION	5.0.2.0, 5346
RESULTS_SEARCH_16_PARAMETERS_PARAGON_VERSION	5.0.2.0, 5174
RESULTS_SEARCH_16_PARAMETERS_APPLICATION	ProteinPilot(tm) Software
RESULTS_SEARCH_16_PARAMETERS_PROGROUP_alternativedispositionmaximumfoldprobabilitydrop	1900-04-09
RESULTS_SEARCH_16_PARAMETERS_PROGROUP_alternativedispositionmaximumfoldscoredrop	2
RESULTS_SEARCH_16_PARAMETERS_PROGROUP_autodiscordantpeptidethreshold	0.3
RESULTS_SEARCH_16_PARAMETERS_PROGROUP_bayesconfidencecalclulation	TRUE
RESULTS_SEARCH_16_PARAMETERS_PROGROUP_calibrateconfidence	TRUE
RESULTS_SEARCH_16_PARAMETERS_PROGROUP_compresspeptides	FALSE
RESULTS_SEARCH_16_PARAMETERS_PROGROUP_confidencepercentthresholdforexcludingothersfromquant	15
RESULTS_SEARCH_16_PARAMETERS_PROGROUP_confidencepercentthresholdforincludingselfinquant	15
RESULTS_SEARCH_16_PARAMETERS_PROGROUP_donotstoremspeaklists	FALSE
RESULTS_SEARCH_16_PARAMETERS_PROGROUP_fasta	C:\AB SCIEX\ProteinPilot Data\SearchDatabases\Natalie_Turner_Cattle_cRAP_combined_2020.fasta
RESULTS_SEARCH_16_PARAMETERS_PROGROUP_featuregroupminpepconf	0.66
RESULTS_SEARCH_16_PARAMETERS_PROGROUP_featuregroupminups	0.47
RESULTS_SEARCH_16_PARAMETERS_PROGROUP_focusingintersection	4
RESULTS_SEARCH_16_PARAMETERS_PROGROUP_focusingminimummatchconfidence	0.1
RESULTS_SEARCH_16_PARAMETERS_PROGROUP_focusingminunusedprotscore	0.1
RESULTS_SEARCH_16_PARAMETERS_PROGROUP_focusingsubsetcutoff	6
RESULTS_SEARCH_16_PARAMETERS_PROGROUP_intersection	1.3
RESULTS_SEARCH_16_PARAMETERS_PROGROUP_minimummatchconfidencecutoff	0.001
RESULTS_SEARCH_16_PARAMETERS_PROGROUP_minunusedprotscore	0.0458
RESULTS_SEARCH_16_PARAMETERS_PROGROUP_subsetcutoff	2
RESULTS_SEARCH_16_PARAMETERS_PROGROUP_uniprotservicehttpssupported	TRUE
RESULTS_SEARCH_16_PARAMETERS_PROGROUP_unusedprotscorethresholdforexcludingothersfromquant	1.3
RESULTS_SEARCH_16_PARAMETERS_PEAKLIST_count	3907
RESULTS_SEARCH_16_PARAMETERS_PEAKLIST_filenumber	1
RESULTS_SEARCH_16_PARAMETERS_PEAKLIST_original_count	3907
RESULTS_SEARCH_16_PARAMETERS_PEAKLIST_originalfilename	I:\lcmsabsciex5600\BACKUP(lims)\NPT035-039 DDA\20210423D_DDA_NPT35.wiff
RESULTS_SEARCH_16_PARAMETERS_PEAKLIST_partnumber	8
RESULTS_SEARCH_16_PARAMETERS_QUANT_TYPE_background_correction	FALSE
RESULTS_SEARCH_16_PARAMETERS_QUANT_TYPE_bias_correction	TRUE
RESULTS_SEARCH_16_PARAMETERS_QUANT_TYPE_keep_extreme_peptides_over_fraction	0
RESULTS_SEARCH_16_PARAMETERS_QUANT_TYPE_low_confidence_check	TRUE
RESULTS_SEARCH_16_PARAMETERS_QUANT_TYPE_low_intensity_check	TRUE
RESULTS_SEARCH_16_PARAMETERS_QUANT_TYPE_median_statistic	TRUE
RESULTS_SEARCH_16_PARAMETERS_QUANT_TYPE_mod_check	TRUE
RESULTS_SEARCH_16_PARAMETERS_QUANT_TYPE_quant_threshold	-1
RESULTS_SEARCH_16_PARAMETERS_QUANT_TYPE_quant_threshold_sn	9
RESULTS_SEARCH_16_PARAMETERS_QUANT_TYPE_separate_searches	FALSE
RESULTS_SEARCH_16_PARAMETERS_QUANT_TYPE_shared_msms_check	TRUE
RESULTS_SEARCH_16_PARAMETERS_PARAGON_METHOD_SETTINGS_UI_SAMPLE_TYPE	Identification
RESULTS_SEARCH_16_PARAMETERS_PARAGON_METHOD_SETTINGS_UI_CYS_ALKYLATION	Iodoacetamide
RESULTS_SEARCH_16_PARAMETERS_PARAGON_METHOD_SETTINGS_UI_DIGESTION	Trypsin
RESULTS_SEARCH_16_PARAMETERS_PARAGON_METHOD_SETTINGS_UI_SPECIAL_FACTOR	Urea denaturation
RESULTS_SEARCH_16_PARAMETERS_PARAGON_METHOD_SETTINGS_UI_INSTRUMENT	TripleTOF 6600
RESULTS_SEARCH_16_PARAMETERS_PARAGON_METHOD_SETTINGS_UI_SEARCH_EFFORT	Thorough
RESULTS_SEARCH_16_PARAMETERS_PARAGON_METHOD_SETTINGS_UI_ID_FOCUS	Amino acid substitutions
RESULTS_SEARCH_16_PARAMETERS_PARAGON_METHOD_SETTINGS_UI_USER_NAME	QUTAD\carfp2
RESULTS_SEARCH_16_PARAMETERS_PARAGON_METHOD_SETTINGS_UI_MACHINE_NAME	HPCPROTEIN02
RESULTS_SEARCH_16_PARAMETERS_PARAGON_METHOD_SETTINGS_UI_SEARCH_ID	6.37551e+17
RESULTS_SEARCH_16_PARAMETERS_PARAGON_METHOD_SETTINGS_UI_START_TIME	2021-04-27 10:22:10
RESULTS_SEARCH_16_PARAMETERS_PARAGON_METHOD_SETTINGS_UI_MIN_UNUSED_PROTSCORE	0.0458
RESULTS_SEARCH_16_PARAMETERS_PARAGON_METHOD_SETTINGS_UI_PSPEP	TRUE
RESULTS_SEARCH_17_time_cpu	54631
RESULTS_SEARCH_17_time_duration	54677
RESULTS_SEARCH_17_version	5.0.2.5174
RESULTS_SEARCH_17_xml:id	SEARCH:1:637551157298493725_8
RESULTS_SEARCH_17_PARAMETERS_chemical_data_edited	FALSE
RESULTS_SEARCH_17_PARAMETERS_do_multiprecursor_search	TRUE
RESULTS_SEARCH_17_PARAMETERS_do_reverse_search	TRUE
RESULTS_SEARCH_17_PARAMETERS_max_quant_labels	35
RESULTS_SEARCH_17_PARAMETERS_maxresults	15
RESULTS_SEARCH_17_PARAMETERS_separate_searches	FALSE
RESULTS_SEARCH_17_PARAMETERS_MSTOLERANCE_type	dalton
RESULTS_SEARCH_17_PARAMETERS_MSTOLERANCE_value	0.05
RESULTS_SEARCH_17_PARAMETERS_MSMSTOLERANCE_type	dalton
RESULTS_SEARCH_17_PARAMETERS_MSMSTOLERANCE_value	0.1
RESULTS_SEARCH_17_PARAMETERS_MS_STANDARD_DEVIATION_type	dalton
RESULTS_SEARCH_17_PARAMETERS_MS_STANDARD_DEVIATION_value	0.0011
RESULTS_SEARCH_17_PARAMETERS_MSMS_STANDARD_DEVIATION_type	dalton
RESULTS_SEARCH_17_PARAMETERS_MSMS_STANDARD_DEVIATION_value	0.01
RESULTS_SEARCH_17_PARAMETERS_FASTA_filename	C:\AB SCIEX\ProteinPilot Data\SearchDatabases\Natalie_Turner_Cattle_cRAP_combined_2020.fasta
RESULTS_SEARCH_17_PARAMETERS_AUTO_CALIBRATION_ms	TRUE
RESULTS_SEARCH_17_PARAMETERS_AUTO_CALIBRATION_msexport	FALSE
RESULTS_SEARCH_17_PARAMETERS_AUTO_CALIBRATION_msms	TRUE
RESULTS_SEARCH_17_PARAMETERS_AUTO_CALIBRATION_msmstolsdratio	2.75
RESULTS_SEARCH_17_PARAMETERS_AUTO_CALIBRATION_mstolsdratio	7
RESULTS_SEARCH_17_PARAMETERS_AUTO_CALIBRATION_squareroot	TRUE
RESULTS_SEARCH_17_PARAMETERS_AUTO_CALIBRATION_type	dalton
RESULTS_SEARCH_17_PARAMETERS_AUTO_CALIBRATION_MCP_d_s_s_f	0.0666667
RESULTS_SEARCH_17_PARAMETERS_AUTO_CALIBRATION_MCP_d_s_w_f	3
RESULTS_SEARCH_17_PARAMETERS_AUTO_CALIBRATION_MCP_m_f_r_mbc	200
RESULTS_SEARCH_17_PARAMETERS_AUTO_CALIBRATION_MCP_m_m_c	10
RESULTS_SEARCH_17_PARAMETERS_AUTO_CALIBRATION_MCP_m_m_f_s	0.25
RESULTS_SEARCH_17_PARAMETERS_AUTO_CALIBRATION_MCP_m_m_p_f	0.33
RESULTS_SEARCH_17_PARAMETERS_AUTO_CALIBRATION_MCP_m_m_p_rms_f	1
RESULTS_SEARCH_17_PARAMETERS_AUTO_CALIBRATION_MCP_m_p_t_f	1
RESULTS_SEARCH_17_PARAMETERS_AUTO_CALIBRATION_MCP_m_r_h_n_b	15
RESULTS_SEARCH_17_PARAMETERS_AUTO_CALIBRATION_MCP_m_z_n_s	99
RESULTS_SEARCH_17_PARAMETERS_AUTO_CALIBRATION_MCP_m_z_s_mn_f_r	0.0666667
RESULTS_SEARCH_17_PARAMETERS_AUTO_CALIBRATION_MCP_m_z_s_mx_f_r	0.1
RESULTS_SEARCH_17_PARAMETERS_MS_AUTO_CALIBRATION_OUT_avres	2.78939e-09
RESULTS_SEARCH_17_PARAMETERS_MS_AUTO_CALIBRATION_OUT_c0	0.000451885
[truncated: 1,864 more rows]

## Sheet: Metadata Calculations
	Subsearch	Search string	present		File index down	Part number	Spectra - 'original'	Spectra 'count' - non-empty?	max original Spectra for part	Max non-empty spectra for part	File Index for first only
	1	RESULTS_SEARCH_1_PARAMETERS_PEAKLIST_rawdatafilename		I:\lcmsabsciex5600\BACKUP(lims)\NPT035-039 DDA\20210423D_DDA_NPT35.wiff	1	1	3919	3919	3919	3919	1
	2	RESULTS_SEARCH_2_PARAMETERS_PEAKLIST_rawdatafilename		I:\lcmsabsciex5600\BACKUP(lims)\NPT035-039 DDA\20210423D_DDA_NPT35.wiff	1	1	3919	3919
	3	RESULTS_SEARCH_3_PARAMETERS_PEAKLIST_rawdatafilename		I:\lcmsabsciex5600\BACKUP(lims)\NPT035-039 DDA\20210423D_DDA_NPT35.wiff	1	2	3937	3937	3937	3937
1 if Rapid, 2 if Thor	4	RESULTS_SEARCH_4_PARAMETERS_PEAKLIST_rawdatafilename		I:\lcmsabsciex5600\BACKUP(lims)\NPT035-039 DDA\20210423D_DDA_NPT35.wiff	1	2	3937	3937
2	5	RESULTS_SEARCH_5_PARAMETERS_PEAKLIST_rawdatafilename		I:\lcmsabsciex5600\BACKUP(lims)\NPT035-039 DDA\20210423D_DDA_NPT35.wiff	1	3	3918	3918	3918	3918
	6	RESULTS_SEARCH_6_PARAMETERS_PEAKLIST_rawdatafilename		I:\lcmsabsciex5600\BACKUP(lims)\NPT035-039 DDA\20210423D_DDA_NPT35.wiff	1	3	3918	3918
# Segments	7	RESULTS_SEARCH_7_PARAMETERS_PEAKLIST_rawdatafilename		I:\lcmsabsciex5600\BACKUP(lims)\NPT035-039 DDA\20210423D_DDA_NPT35.wiff	1	4	3927	3927	3927	3927
32	8	RESULTS_SEARCH_8_PARAMETERS_PEAKLIST_rawdatafilename		I:\lcmsabsciex5600\BACKUP(lims)\NPT035-039 DDA\20210423D_DDA_NPT35.wiff	1	4	3927	3927
(max is 1000 segments)	9	RESULTS_SEARCH_9_PARAMETERS_PEAKLIST_rawdatafilename		I:\lcmsabsciex5600\BACKUP(lims)\NPT035-039 DDA\20210423D_DDA_NPT35.wiff	1	5	3914	3914	3914	3914
	10	RESULTS_SEARCH_10_PARAMETERS_PEAKLIST_rawdatafilename		I:\lcmsabsciex5600\BACKUP(lims)\NPT035-039 DDA\20210423D_DDA_NPT35.wiff	1	5	3914	3914
	11	RESULTS_SEARCH_11_PARAMETERS_PEAKLIST_rawdatafilename		I:\lcmsabsciex5600\BACKUP(lims)\NPT035-039 DDA\20210423D_DDA_NPT35.wiff	1	6	3910	3910	3910	3910
	12	RESULTS_SEARCH_12_PARAMETERS_PEAKLIST_rawdatafilename		I:\lcmsabsciex5600\BACKUP(lims)\NPT035-039 DDA\20210423D_DDA_NPT35.wiff	1	6	3910	3910
	13	RESULTS_SEARCH_13_PARAMETERS_PEAKLIST_rawdatafilename		I:\lcmsabsciex5600\BACKUP(lims)\NPT035-039 DDA\20210423D_DDA_NPT35.wiff	1	7	3923	3923	3923	3923
	14	RESULTS_SEARCH_14_PARAMETERS_PEAKLIST_rawdatafilename		I:\lcmsabsciex5600\BACKUP(lims)\NPT035-039 DDA\20210423D_DDA_NPT35.wiff	1	7	3923	3923
	15	RESULTS_SEARCH_15_PARAMETERS_PEAKLIST_rawdatafilename		I:\lcmsabsciex5600\BACKUP(lims)\NPT035-039 DDA\20210423D_DDA_NPT35.wiff	1	8	3907	3907	3907	3907
	16	RESULTS_SEARCH_16_PARAMETERS_PEAKLIST_rawdatafilename		I:\lcmsabsciex5600\BACKUP(lims)\NPT035-039 DDA\20210423D_DDA_NPT35.wiff	1	8	3907	3907
	17	RESULTS_SEARCH_17_PARAMETERS_PEAKLIST_rawdatafilename		I:\lcmsabsciex5600\BACKUP(lims)\NPT035-039 DDA\20210423D_DDA_NPT35.wiff	1	9	3930	3930	3930	3930
	18	RESULTS_SEARCH_18_PARAMETERS_PEAKLIST_rawdatafilename		I:\lcmsabsciex5600\BACKUP(lims)\NPT035-039 DDA\20210423D_DDA_NPT35.wiff	1	9	3930	3930
	19	RESULTS_SEARCH_19_PARAMETERS_PEAKLIST_rawdatafilename		I:\lcmsabsciex5600\BACKUP(lims)\NPT035-039 DDA\20210423D_DDA_NPT35.wiff	1	10	3908	3908	3908	3908
	20	RESULTS_SEARCH_20_PARAMETERS_PEAKLIST_rawdatafilename		I:\lcmsabsciex5600\BACKUP(lims)\NPT035-039 DDA\20210423D_DDA_NPT35.wiff	1	10	3908	3908
	21	RESULTS_SEARCH_21_PARAMETERS_PEAKLIST_rawdatafilename		I:\lcmsabsciex5600\BACKUP(lims)\NPT035-039 DDA\20210423D_DDA_NPT35.wiff	1	11	3943	3943	3943	3943
	22	RESULTS_SEARCH_22_PARAMETERS_PEAKLIST_rawdatafilename		I:\lcmsabsciex5600\BACKUP(lims)\NPT035-039 DDA\20210423D_DDA_NPT35.wiff	1	11	3943	3943
	23	RESULTS_SEARCH_23_PARAMETERS_PEAKLIST_rawdatafilename		I:\lcmsabsciex5600\BACKUP(lims)\NPT035-039 DDA\20210423D_DDA_NPT35.wiff	1	12	3900	3900	3900	3900
	24	RESULTS_SEARCH_24_PARAMETERS_PEAKLIST_rawdatafilename		I:\lcmsabsciex5600\BACKUP(lims)\NPT035-039 DDA\20210423D_DDA_NPT35.wiff	1	12	3900	3900
	25	RESULTS_SEARCH_25_PARAMETERS_PEAKLIST_rawdatafilename		I:\lcmsabsciex5600\BACKUP(lims)\NPT035-039 DDA\20210423D_DDA_NPT35.wiff	1	13	3926	3926	3926	3926
	26	RESULTS_SEARCH_26_PARAMETERS_PEAKLIST_rawdatafilename		I:\lcmsabsciex5600\BACKUP(lims)\NPT035-039 DDA\20210423D_DDA_NPT35.wiff	1	13	3926	3926
	27	RESULTS_SEARCH_27_PARAMETERS_PEAKLIST_rawdatafilename		I:\lcmsabsciex5600\BACKUP(lims)\NPT035-039 DDA\20210423D_DDA_NPT35.wiff	1	14	3930	3930	3930	3930
	28	RESULTS_SEARCH_28_PARAMETERS_PEAKLIST_rawdatafilename		I:\lcmsabsciex5600\BACKUP(lims)\NPT035-039 DDA\20210423D_DDA_NPT35.wiff	1	14	3930	3930
	29	RESULTS_SEARCH_29_PARAMETERS_PEAKLIST_rawdatafilename		I:\lcmsabsciex5600\BACKUP(lims)\NPT035-039 DDA\20210423D_DDA_NPT35.wiff	1	15	3900	3900	3900	3900
	30	RESULTS_SEARCH_30_PARAMETERS_PEAKLIST_rawdatafilename		I:\lcmsabsciex5600\BACKUP(lims)\NPT035-039 DDA\20210423D_DDA_NPT35.wiff	1	15	3900	3900
	31	RESULTS_SEARCH_31_PARAMETERS_PEAKLIST_rawdatafilename		I:\lcmsabsciex5600\BACKUP(lims)\NPT035-039 DDA\20210423D_DDA_NPT35.wiff	1	16	3909	3909	3909	3909
	32	RESULTS_SEARCH_32_PARAMETERS_PEAKLIST_rawdatafilename		I:\lcmsabsciex5600\BACKUP(lims)\NPT035-039 DDA\20210423D_DDA_NPT35.wiff	1	16	3909	3909

## Sheet: Curated Metadata
Group file metadata term	Metadata Description (of raw extracted item)	Use Partial Match	Term in Stream	Derived (Calculated)	Value	Validation check/comments	Conversion type, if done	Conversion factor		Metadata Category	Metadata Description of Final Metadata Item (converted manually, if applicable)	Value
	Group filename			1						Attributes - General	Group filename	20210423D_DDA_NPT35_AA_sub.group
RESULTS_SEARCH_1_PARAMETERS_PARAGON_METHOD_SETTINGS_UI_START_TIME	Start date		1		2021-04-27 10:22:10					Attributes - General	Start date	2021-04-27 10:22:10
RESULTS_SEARCH_STAT_search_begin_time_clock	Start time		1		04/27/2021 10:22:10					Attributes - General	Start time	04/27/2021 10:22:10
RESULTS_SEARCH_1_PARAMETERS_PARAGON_METHOD_SETTINGS_UI_USER_NAME	User name		1		QUTAD\carfp2					Attributes - General	User name	QUTAD\carfp2
RESULTS_SEARCH_1_xml:id	Internal search identifier number		1	1						Attributes - General	Internal search identifier number
PARAMETERS_PEAKLIST_original_count				1						Attributes - Input data	Number of spectra in search	62701
PARAMETERS_PEAKLIST_count				1						Attributes - Input data	Number of non-empty spectra in search	62701
PARAMETERS_PEAKLIST_filenumber	Number of input files	1	1	1	1					Attributes - Input data	Number of input files	1
RESULTS_SEARCH_1_PARAMETERS_PARAGON_METHOD_SETTINGS_UI_SAMPLE_TYPE	Sample Type		1		Identification					Parameters - User settings	Sample Type	Identification
RESULTS_SEARCH_1_PARAMETERS_PARAGON_METHOD_SETTINGS_UI_CYS_ALKYLATION	Cysteine Alkylation		1		Iodoacetamide					Parameters - User settings	Cysteine Alkylation	Iodoacetamide
RESULTS_SEARCH_1_PARAMETERS_PARAGON_METHOD_SETTINGS_UI_DIGESTION	Digestion		1		Trypsin					Parameters - User settings	Digestion	Trypsin
RESULTS_SEARCH_1_PARAMETERS_PARAGON_METHOD_SETTINGS_UI_SPECIAL_FACTOR	Special Factors		1		Urea denaturation					Parameters - User settings	Special Factors	Urea denaturation
RESULTS_SEARCH_1_PARAMETERS_PARAGON_METHOD_SETTINGS_UI_INSTRUMENT	Instrument		1		TripleTOF 6600					Parameters - User settings	Instrument	TripleTOF 6600
RESULTS_SEARCH_1_PARAMETERS_PARAGON_METHOD_SETTINGS_UI_SPECIES	Species									Parameters - User settings	Species
RESULTS_SEARCH_1_PARAMETERS_PARAGON_METHOD_SETTINGS_UI_SEARCH_EFFORT	Search Effort		1		Thorough					Parameters - User settings	Search Effort	Thorough
RESULTS_SEARCH_1_PARAMETERS_PARAGON_METHOD_SETTINGS_UI_ID_FOCUS	ID Focus		1		Amino acid substitutions					Parameters - User settings	ID Focus	Amino acid substitutions
RESULTS_SEARCH_1_PARAMETERS_PARAGON_METHOD_SETTINGS_UI_MIN_UNUSED_PROTSCORE	Minimum Unused ProtScore		1		0.0458					Parameters - User settings	Minimum Unused ProtScore	0.0458
RESULTS_SEARCH_1_PARAMETERS_PARAGON_METHOD_SETTINGS_UI_PSPEP	FDR Analysis		1		TRUE		Logical to English			Parameters - User settings	FDR Analysis	Yes
	Quantitation						Logical to English			Parameters - User settings	Quantitation
RESULTS_SEARCH_1_PARAMETERS_QUANT_TYPE_background_correction	Background Correction		1		FALSE		Logical to English			Parameters - User settings	Background Correction	No
RESULTS_SEARCH_1_PARAMETERS_QUANT_TYPE_bias_correction	Bias Correction		1		TRUE		Logical to English			Parameters - User settings	Bias Correction	Yes
	Channel to use as denominator in ratios									Parameters - User settings	Channel to use as denominator in ratios
RESULTS_SEARCH_1_PARAMETERS_chemical_data_edited	Modified Data Dictionary or Parameter Translation		1		FALSE		Logical to English			Parameters - User settings	Modified Data Dictionary or Parameter Translation	No
RESULTS_SEARCH_1_PARAMETERS_FASTA_filename	Database filename		1		C:\AB SCIEX\ProteinPilot Data\SearchDatabases\Natalie_Turner_Cattle_cRAP_combined_2020.fasta					Attributes - Search database	Database filename	C:\AB SCIEX\ProteinPilot Data\SearchDatabases\Natalie_Turner_Cattle_cRAP_combined_2020.fasta
				1						Attributes - Search database	Number of Proteins in Database	37629
RESULTS_SEARCH_STAT_num_proteins	Number of proteins searched		1		75258					Attributes - Search database	Number of proteins searched	75258
				1						Attributes - Search database	Number of Residues in Database	22516787
RESULTS_SEARCH_STAT_num_residues	Number of residues searched		1		45033574					Attributes - Search database	Number of residues searched	45033574
RESULTS_SEARCH_STAT_computer_memory	RAM (MB)		1		32767					Attributes - Hardware	RAM (MB)	32767
RESULTS_SEARCH_STAT_computer_name	Computer name		1		HPCPROTEIN02					Attributes - Hardware	Computer name	HPCPROTEIN02
RESULTS_SEARCH_STAT_number_cores	Number of cores in computer		1		16					Attributes - Hardware	Number of cores in computer	16
RESULTS_SEARCH_STAT_number_processors	Number of threads (double cores if hyperthreading on)		1		16					Attributes - Hardware	Number of threads (double cores if hyperthreading on)	16
RESULTS_SEARCH_STAT_number_licensed_tasks	Number of cores licensed to use		1		16					Attributes - Software environment	Number of cores licensed to use	16
RESULTS_SEARCH_STAT_os	Operating system		1		Windows 7 Enterprise Service Pack 1 (6.1.7601)					Attributes - Software environment	Operating system	Windows 7 Enterprise Service Pack 1 (6.1.7601)
RESULTS_SEARCH_1_PARAMETERS_VERSION	ProteinPilot Software Version		1		5.0.2.0, 5346					Attributes - Software environment	ProteinPilot Software Version	5.0.2.0, 5346
RESULTS_SEARCH_1_PARAMETERS_PARAGON_VERSION	Paragon Algorithm Version		1		5.0.2.0, 5174					Attributes - Software environment	Paragon Algorithm Version	5.0.2.0, 5174
RESULTS_SEARCH_1_PARAMETERS_APPLICATION	Application name		1		ProteinPilot(tm) Software					Attributes - Software environment	Application name	ProteinPilot(tm) Software
RESULTS_GROUPRESULTSUMMARY_1_confidence	Confidence of first row in summary statistics ID statistics		1		0.99		Fraction to %	100		Statistics - Protein Summary Table	Percent Confidence of first row in Summary Statistics ID Statistics	99
RESULTS_GROUPRESULTSUMMARY_1_distinctpeptides	Distinct peptides associated with 99% confidence proteins		1		5424					Statistics - Protein Summary Table	Distinct peptides associated with 99% confidence proteins	5424
RESULTS_GROUPRESULTSUMMARY_1_proteinsbeforegroupping	Proteins before grouping (99% confidence)		1		793					Statistics - Protein Summary Table	Proteins before grouping (99% confidence)	793
RESULTS_GROUPRESULTSUMMARY_1_proteinsidentified	Proteins detected (99% confidence)		1		271					Statistics - Protein Summary Table	Proteins detected (99% confidence)	271
RESULTS_GROUPRESULTSUMMARY_1_spectraidentified	Spectra associated with 99% confidence proteins		1		11329					Statistics - Protein Summary Table	Spectra associated with 99% confidence proteins	11329
RESULTS_GROUPRESULTSUMMARY_2_confidence	Confidence of second row in Summary Statistics ID statistics		1		0.95		Fraction to %	100		Statistics - Protein Summary Table	Percent Confidence of first row in Summary Statistics ID Statistics	95
RESULTS_GROUPRESULTSUMMARY_2_distinctpeptides	Distinct peptides associated with 95% confidence proteins		1		5513					Statistics - Protein Summary Table	Distinct peptides associated with 95% confidence proteins	5513
RESULTS_GROUPRESULTSUMMARY_2_proteinsbeforegroupping	Proteins before grouping (95% confidence)		1		987					Statistics - Protein Summary Table	Proteins before grouping (95% confidence)	987
RESULTS_GROUPRESULTSUMMARY_2_proteinsidentified	Proteins detected (95% confidence)		1		306					Statistics - Protein Summary Table	Proteins detected (95% confidence)	306
RESULTS_GROUPRESULTSUMMARY_2_spectraidentified	Spectra associated with 95% confidence proteins		1		11431					Statistics - Protein Summary Table	Spectra associated with 95% confidence proteins	11431
RESULTS_GROUPRESULTSUMMARY_3_confidence	Confidence of third row in summary statistics ID statistics		1		0.66		Fraction to %	100		Statistics - Protein Summary Table	Percent Confidence of first row in Summary Statistics ID Statistics	66
RESULTS_GROUPRESULTSUMMARY_3_distinctpeptides	Distinct peptides associated with 66% confidence proteins		1		5646					Statistics - Protein Summary Table	Distinct peptides associated with 66% confidence proteins	5646
RESULTS_GROUPRESULTSUMMARY_3_proteinsbeforegroupping	Proteins before grouping (66% confidence)		1		1138					Statistics - Protein Summary Table	Proteins before grouping (66% confidence)	1138
RESULTS_GROUPRESULTSUMMARY_3_proteinsidentified	Proteins detected (66% confidence)		1		354					Statistics - Protein Summary Table	Proteins detected (66% confidence)	354
RESULTS_GROUPRESULTSUMMARY_3_spectraidentified	Spectra associated with 66% confidence proteins		1		11607					Statistics - Protein Summary Table	Spectra associated with 66% confidence proteins	11607
RESULTS_GROUPRESULTSUMMARY_4_confidence	Confidence of fourth row in Summary Statistics ID statistics		1		0.100088		Fraction to %	100		Statistics - Protein Summary Table	Percent Confidence of first row in Summary Statistics ID Statistics	10.0088
RESULTS_GROUPRESULTSUMMARY_4_distinctpeptides	Distinct peptides associated with 10% confidence proteins		1		5881					Statistics - Protein Summary Table	Distinct peptides associated with 10% confidence proteins	5881
RESULTS_GROUPRESULTSUMMARY_4_proteinsbeforegroupping	Proteins before grouping (10% confidence)		1		1598					Statistics - Protein Summary Table	Proteins before grouping (10% confidence)	1598
RESULTS_GROUPRESULTSUMMARY_4_proteinsidentified	Proteins detected (10% confidence)		1		495					Statistics - Protein Summary Table	Proteins detected (10% confidence)	495
RESULTS_GROUPRESULTSUMMARY_4_spectraidentified	Spectra associated with 10% confidence proteins		1		11936					Statistics - Protein Summary Table	Spectra associated with 10% confidence proteins	11936
PARAMETERS_PEAKLIST_partnumber	Number of segments the input data are broken into	1	1	1	16					Parameters - Search Dimension Factors	Number of segments the input data are broken into	16
				1						Parameters - Search Dimension Factors	Number of searches per segment (2 for Thorough, 1 for Rapid)	2
				1						Parameters - Search Dimension Factors	Number of apparent sub-searches in group file	32
RESULTS_SEARCH_1_PARAMETERS_do_reverse_search	Do reversed search		1		TRUE					Parameters - Search Dimension Factors	Do reversed search	TRUE
RESULTS_SEARCH_1_PARAMETERS_QUANT_TYPE_separate_searches	Do separate searches for each plex in MS1 quantitation		1		FALSE					Parameters - Search Dimension Factors	Do separate searches for each plex in MS1 quantitation	FALSE
RESULTS_SEARCH_1_PARAMETERS_maxresults	Maximum number of hypotheses to keep per spectrum		1		15					Parameters - Search Dimension Factors	Maximum number of hypotheses to keep per spectrum	15
RESULTS_SEARCH_1_PARAMETERS_MSTOLERANCE_type	MS1 initial mass error tolerance type		1		dalton					Parameters - Identification - Mass accuracy	MS1 initial mass error tolerance type	dalton
RESULTS_SEARCH_1_PARAMETERS_MSTOLERANCE_value	MS1 initial mass error tolerance value		1		0.05					Parameters - Identification - Mass accuracy	MS1 initial mass error tolerance value	0.05
RESULTS_SEARCH_1_PARAMETERS_MSMSTOLERANCE_type	MS2 initial mass error tolerance type		1		dalton					Parameters - Identification - Mass accuracy	MS2 initial mass error tolerance type	dalton
RESULTS_SEARCH_1_PARAMETERS_MSMSTOLERANCE_value	MS2 initial mass error tolerance value		1		0.1					Parameters - Identification - Mass accuracy	MS2 initial mass error tolerance value	0.1
RESULTS_SEARCH_1_PARAMETERS_MS_STANDARD_DEVIATION_type	MS1 final mass error standard deviation type		1		dalton					Parameters - Identification - Mass accuracy	MS1 final mass error standard deviation type	dalton
RESULTS_SEARCH_1_PARAMETERS_MS_STANDARD_DEVIATION_value	MS1 final mass error standard deviation value		1		0.0011					Parameters - Identification - Mass accuracy	MS1 final mass error standard deviation value	0.0011
RESULTS_SEARCH_1_PARAMETERS_MSMS_STANDARD_DEVIATION_type	MS2 final mass error standard deviation type		1		dalton					Parameters - Identification - Mass accuracy	MS2 final mass error standard deviation type	dalton
RESULTS_SEARCH_1_PARAMETERS_MSMS_STANDARD_DEVIATION_value	MS2 final mass error standard deviation value		1		0.01					Parameters - Identification - Mass accuracy	MS2 final mass error standard deviation value	0.01
RESULTS_SEARCH_1_PARAMETERS_do_multiprecursor_search	Use multi-precursor search function		1		TRUE					Parameters - Identification - Multi-precursor search	Use multi-precursor search function	TRUE
RESULTS_SEARCH_1_PARAMETERS_MAX_PRECURSORS_FRAGLET	Maximum number of different precursor masses to try to match to in the Fraglet stage when doing multi-precursor search		1		5					Parameters - Identification - Multi-precursor search	Maximum number of different precursor masses to try to match to in the Fraglet stage when doing multi-precursor search	5
RESULTS_SEARCH_1_PARAMETERS_PRECURSORS_DR_FRAGLET	Maximum dynamic range gap of secondary precursors vs primary precursor in the Fraglet stage when doing multi-precursor search		1		10					Parameters - Identification - Multi-precursor search	Maximum dynamic range gap of secondary precursors vs primary precursor in the Fraglet stage when doing multi-precursor search	10
RESULTS_SEARCH_1_PARAMETERS_MAX_PRECURSORS_TAGLET	Maximum number of different precursor masses to try to match to in the Taglet stage when doing multi-precursor search		1		1					Parameters - Identification - Multi-precursor search	Maximum number of different precursor masses to try to match to in the Taglet stage when doing multi-precursor search	1
RESULTS_SEARCH_1_PARAMETERS_PRECURSORS_DR_TAGLET	Maximum dynamic range gap of secondary precursors vs primary precursor in the Taglet stage when doing multi-precursor search		1		3					Parameters - Identification - Multi-precursor search	Maximum dynamic range gap of secondary precursors vs primary precursor in the Taglet stage when doing multi-precursor search	3
RESULTS_SEARCH_1_PARAMETERS_DEFAULT_CHARGE_STATE_1_charge	First charge state to consider when precursor z is not determined		1		2					Parameters - Identification - Charge ambiguity	First charge state to consider when precursor z is not determined	2
RESULTS_SEARCH_1_PARAMETERS_DEFAULT_CHARGE_STATE_1_probability	Probability of first charge state to consider when precursor z is not determined		1		1					Parameters - Identification - Charge ambiguity	Probability of first charge state to consider when precursor z is not determined	1
RESULTS_SEARCH_1_PARAMETERS_DEFAULT_CHARGE_STATE_2_charge	Second charge state to consider when precursor z is not determined		1		3					Parameters - Identification - Charge ambiguity	Second charge state to consider when precursor z is not determined	3
RESULTS_SEARCH_1_PARAMETERS_DEFAULT_CHARGE_STATE_2_probability	Probability of second charge state to consider when precursor z is not determined		1		1					Parameters - Identification - Charge ambiguity	Probability of second charge state to consider when precursor z is not determined	1
RESULTS_SEARCH_1_PARAMETERS_DEFAULT_CHARGE_STATE_3_charge	Third charge state to consider when precursor z is not determined		1		4					Parameters - Identification - Charge ambiguity	Third charge state to consider when precursor z is not determined	4
RESULTS_SEARCH_1_PARAMETERS_DEFAULT_CHARGE_STATE_3_probability	Probability of third charge state to consider when precursor z is not determined		1		1					Parameters - Identification - Charge ambiguity	Probability of third charge state to consider when precursor z is not determined	1
RESULTS_SEARCH_1_PARAMETERS_DEFAULT_CHARGE_STATE_4_charge	Fourth charge state to consider when precursor z is not determined									Parameters - Identification - Charge ambiguity	Fourth charge state to consider when precursor z is not determined
RESULTS_SEARCH_1_PARAMETERS_DEFAULT_CHARGE_STATE_4_probability	Probability of fourth charge state to consider when precursor z is not determined									Parameters - Identification - Charge ambiguity	Probability of fourth charge state to consider when precursor z is not determined
RESULTS_SEARCH_1_PARAMETERS_PROGROUP_bayesconfidencecalclulation	Use Bayesian protein confidence calculation		1		TRUE					Parameters - Protein Grouping	Use Bayesian protein confidence calculation	TRUE
RESULTS_SEARCH_1_PARAMETERS_PROGROUP_calibrateconfidence	Use peptide FDR analysis to recalibrate peptide confidences		1		TRUE					Parameters - Protein Grouping	Use peptide FDR analysis to recalibrate peptide confidences	TRUE
RESULTS_SEARCH_1_PARAMETERS_PROGROUP_focusingintersection	In mid-Pro Group, minimum Intersection ProtScore to be in Same Group		1		4					Parameters - Protein Grouping	In mid-Pro Group, minimum Intersection ProtScore to be in Same Group	4
RESULTS_SEARCH_1_PARAMETERS_PROGROUP_focusingminunusedprotscore	In mid-Pro Group, minimum Unused ProtScore to keep a Group		1		0.1					Parameters - Protein Grouping	In mid-Pro Group, minimum Unused ProtScore to keep a Group	0.1
RESULTS_SEARCH_1_PARAMETERS_PROGROUP_focusingsubsetcutoff	In mid-Pro Group, keep competitor proteins with ProtScore units from winner		1		6					Parameters - Protein Grouping	In mid-Pro Group, keep competitor proteins with ProtScore units from winner	6
RESULTS_SEARCH_1_PARAMETERS_PROGROUP_intersection	In final Pro Group, minimum Intersection ProtScore to be in same group		1		1.3					Parameters - Protein Grouping	In final Pro Group, minimum Intersection ProtScore to be in same group	1.3
RESULTS_SEARCH_1_PARAMETERS_PROGROUP_minunusedprotscore	In final Pro Group, minimum Unused ProtScore to keep a group		1		0.0458					Parameters - Protein Grouping	In final Pro Group, minimum Unused ProtScore to keep a group	0.0458
RESULTS_SEARCH_1_PARAMETERS_PROGROUP_subsetcutoff	In final Pro Group, keep competitor proteins with ProtScore units from winner		1		2					Parameters - Protein Grouping	In final Pro Group, keep competitor proteins with ProtScore units from winner	2
RESULTS_SEARCH_1_PARAMETERS_QUANT_TYPE_background_correction	Do isobaric quant background correction algorithm		1		FALSE					Parameters - Quantitation - processing	Do isobaric quant background correction algorithm	FALSE
RESULTS_SEARCH_1_PARAMETERS_QUANT_TYPE_bias_correction	Normalize the central tendency of protein ratios to be unity		1		TRUE					Parameters - Quantitation - processing	Normalize the central tendency of protein ratios to be unity	TRUE
RESULTS_SEARCH_1_PARAMETERS_QUANT_TYPE_median_statistic	Compute protein-level ratios from the median of peptide ratios		1		TRUE					Parameters - Quantitation - processing	Compute protein-level ratios from the median of peptide ratios	TRUE
RESULTS_SEARCH_1_PARAMETERS_QUANT_TYPE_quant_threshold	Quant threshold setting no longer used		1		-1					Parameters - Quantitation - processing	Quant threshold setting no longer used	-1
RESULTS_SEARCH_1_PARAMETERS_QUANT_TYPE_quant_threshold_sn	Use measures for quantitation if signal to noise is greater than		1		9					Parameters - Quantitation - processing	Use measures for quantitation if signal to noise is greater than	9
RESULTS_SEARCH_1_PARAMETERS_max_quant_labels	Maximum number of labels allowed on a peptide for it to be used for quantitation		1		35					Parameters - Quantitation - curation	Maximum number of labels allowed on a peptide for it to be used for quantitation	35
RESULTS_SEARCH_1_PARAMETERS_QUANT_TYPE_keep_extreme_peptides_over_fraction	Include extreme ratios in the protein ratio calculation if the fraction of peptides from a protein having extreme ratios is greater than		1		0					Parameters - Quantitation - curation	Include extreme ratios in the protein ratio calculation if the fraction of peptides from a protein having extreme ratios is greater than	0
RESULTS_SEARCH_1_PARAMETERS_QUANT_TYPE_low_confidence_check	Exclude quantitation data if identification confidence does not pass a threshold value		1		TRUE					Parameters - Quantitation - curation	Exclude quantitation data if identification confidence does not pass a threshold value	TRUE
RESULTS_SEARCH_1_PARAMETERS_QUANT_TYPE_low_intensity_check	Exclude quantitation data if a minimum intensity is not passed		1		TRUE					Parameters - Quantitation - curation	Exclude quantitation data if a minimum intensity is not passed	TRUE
RESULTS_SEARCH_1_PARAMETERS_QUANT_TYPE_mod_check	Exclude quantitation data based on discordant peptide logic		1		TRUE					Parameters - Quantitation - curation	Exclude quantitation data based on discordant peptide logic	TRUE
RESULTS_SEARCH_1_PARAMETERS_QUANT_TYPE_shared_msms_check	Exclude quantitation data using sharing logic		1		TRUE					Parameters - Quantitation - curation	Exclude quantitation data using sharing logic	TRUE
RESULTS_SEARCH_1_PARAMETERS_PROGROUP_unusedprotscorethresholdforexcludingothersfromquant	Minimum protein confidence to consider a protein confident and capable of excluding spectra as shared		1		1.3					Parameters - Quantitation - curation	Minimum protein confidence to consider a protein confident and capable of excluding spectra as shared	1.3
RESULTS_SEARCH_1_PARAMETERS_PROGROUP_confidencepercentthresholdforexcludingothersfromquant	Minimum peptide percent confidence from a confident protein to consider a spectrum shared		1		15					Parameters - Quantitation - curation	Minimum peptide percent confidence from a confident protein to consider a spectrum shared	15
RESULTS_SEARCH_1_PARAMETERS_PROGROUP_confidencepercentthresholdforincludingselfinquant	Minimum peptide confidence to be used for quantitation		1		15					Parameters - Quantitation - curation	Minimum peptide confidence to be used for quantitation	15
RESULTS_SEARCH_1_PARAMETERS_PROGROUP_autodiscordantpeptidethreshold	Consider a peptide discordant if joint feature probability less than		1		0.3					Parameters - Quantitation - curation	Consider a peptide discordant if joint feature probability less than	0.3
RESULTS_SEARCH_1_PARAMETERS_PROGROUP_compresspeptides	Show results only for distinct peptides, suppressing redundancy		1		FALSE					Parameters - Non-functional	Show results only for distinct peptides, suppressing redundancy	FALSE
RESULTS_SEARCH_1_PARAMETERS_PROGROUP_donotstoremspeaklists	Do not store MS1 level data		1		FALSE					Parameters - Non-functional	Do not store MS1 level data	FALSE
RESULTS_SEARCH_STAT_search_begin_time_clock	Start time - Search		1		04/27/2021 10:22:10					Statistics - Processing Times - Start&Stop Clock Times	Start time - Search	04/27/2021 10:22:10
RESULTS_SEARCH_STAT_search_end_time_clock	End time - Search		1		04/27/2021 12:09:54					Statistics - Processing Times - Start&Stop Clock Times	End time - Search	04/27/2021 12:09:54
RESULTS_SEARCH_STAT_stage_searching_begin_time_clock	Start time - Identification algorithm stages		1		04/27/2021 11:49:00					Statistics - Processing Times - Start&Stop Clock Times	Start time - Identification algorithm stages	04/27/2021 11:49:00
RESULTS_SEARCH_STAT_stage_searching_end_time_clock	End time - Identification algorithm stages		1		04/27/2021 12:08:51					Statistics - Processing Times - Start&Stop Clock Times	End time - Identification algorithm stages	04/27/2021 12:08:51
RESULTS_SEARCH_STAT_stage_signal_processing_begin_time_clock	Start time - Signal processing stage		1		04/27/2021 10:22:10					Statistics - Processing Times - Start&Stop Clock Times	Start time - Signal processing stage	04/27/2021 10:22:10
RESULTS_SEARCH_STAT_stage_signal_processing_end_time_clock	End time - Signal processing stage		1		04/27/2021 11:48:56					Statistics - Processing Times - Start&Stop Clock Times	End time - Signal processing stage	04/27/2021 11:48:56
RESULTS_SEARCH_STAT_stage_waiting_begin_time_clock	Start time - Waiting stage		1		04/27/2021 11:48:56					Statistics - Processing Times - Start&Stop Clock Times	Start time - Waiting stage	04/27/2021 11:48:56
RESULTS_SEARCH_STAT_stage_waiting_end_time_clock	End time - Waiting stage		1		04/27/2021 11:49:00					Statistics - Processing Times - Start&Stop Clock Times	End time - Waiting stage	04/27/2021 11:49:00
RESULTS_SEARCH_STAT_task_fraglet_exe_begin_time_clock	Start time - Fraglet Algorithm search stage		1		04/27/2021 11:49:01					Statistics - Processing Times - Start&Stop Clock Times	Start time - Fraglet Algorithm search stage	04/27/2021 11:49:01
RESULTS_SEARCH_STAT_task_fraglet_exe_end_time_clock	End time - Fraglet Algorithm search stage		1		04/27/2021 11:51:27					Statistics - Processing Times - Start&Stop Clock Times	End time - Fraglet Algorithm search stage	04/27/2021 11:51:27
RESULTS_SEARCH_STAT_task_focusing_begin_time_clock	Start time - Mid-Pro Group Algorithm stage		1		04/27/2021 11:51:27					Statistics - Processing Times - Start&Stop Clock Times	Start time - Mid-Pro Group Algorithm stage	04/27/2021 11:51:27
RESULTS_SEARCH_STAT_task_focusing_end_time_clock	End time - Mid-Pro Group Algorithm stage		1		04/27/2021 11:53:48					Statistics - Processing Times - Start&Stop Clock Times	End time - Mid-Pro Group Algorithm stage	04/27/2021 11:53:48
RESULTS_SEARCH_STAT_task_taglet_exe_begin_time_clock	Start time - Taglet Algorithm search stage		1		04/27/2021 11:53:48					Statistics - Processing Times - Start&Stop Clock Times	Start time - Taglet Algorithm search stage	04/27/2021 11:53:48
RESULTS_SEARCH_STAT_task_taglet_exe_end_time_clock	End time - Taglet Algorithm search stage		1		04/27/2021 12:01:48					Statistics - Processing Times - Start&Stop Clock Times	End time - Taglet Algorithm search stage	04/27/2021 12:01:48
RESULTS_SEARCH_STAT_task_progroup_begin_time_clock	Start time - Final Pro Group Algorithm stage		1		04/27/2021 12:01:48					Statistics - Processing Times - Start&Stop Clock Times	Start time - Final Pro Group Algorithm stage	04/27/2021 12:01:48
RESULTS_SEARCH_STAT_task_progroup_end_time_clock	End time - Final Pro Group Algorithm stage		1		04/27/2021 12:08:50					Statistics - Processing Times - Start&Stop Clock Times	End time - Final Pro Group Algorithm stage	04/27/2021 12:08:50
RESULTS_SEARCH_STAT_stage_fdr_begin_time_clock	Start time - FDR analysis stage		1		04/27/2021 12:08:51					Statistics - Processing Times - Start&Stop Clock Times	Start time - FDR analysis stage	04/27/2021 12:08:51
RESULTS_SEARCH_STAT_stage_fdr_end_time_clock	End time - FDR analysis stage		1		04/27/2021 12:09:54					Statistics - Processing Times - Start&Stop Clock Times	End time - FDR analysis stage	04/27/2021 12:09:54
RESULTS_SEARCH_STAT_search_time_duration	Clock Time Duration for Full Search (ms)		1		6464686		msec to min	1.66667e-05		Statistics - Processing Times - Duration in Real Clock Times	Clock time duration - Full search (min)	107.745
RESULTS_SEARCH_STAT_stage_searching_time_duration	Clock Time Duration for Identification Algorithm Stages (ms)		1		1190098		msec to min	1.66667e-05		Statistics - Processing Times - Duration in Real Clock Times	Clock time duration - Identification algorithm stages (min)	19.835
RESULTS_SEARCH_STAT_stage_signal_processing_time_duration	Clock Time Duration for Waiting Stage (ms)		1		5205776		msec to min	1.66667e-05		Statistics - Processing Times - Duration in Real Clock Times	Clock time duration - Signal processing stage (min)	86.7629
RESULTS_SEARCH_STAT_stage_waiting_time_duration	Clock Time Duration for Signal Processing Stage (ms)		1		4539		msec to min	1.66667e-05		Statistics - Processing Times - Duration in Real Clock Times	Clock time duration - Waiting stage (min)	0.07565
RESULTS_SEARCH_STAT_task_fraglet_exe_time_duration	Clock Time Duration for Fraglet Algorithm Stage (ms)		1		145812		msec to min	1.66667e-05		Statistics - Processing Times - Duration in Real Clock Times	Clock time duration - Fraglet Algorithm stage (min)	2.4302
RESULTS_SEARCH_STAT_task_focusing_time_duration	Clock Time Duration for Mid-Pro Group Algorithm Stage (ms)		1		141059		msec to min	1.66667e-05		Statistics - Processing Times - Duration in Real Clock Times	Clock time duration - Mid-Pro Group Algorithm stage (min)	2.35098
RESULTS_SEARCH_STAT_task_taglet_exe_time_duration	Clock Time Duration for Taglet Algorithm Stage (ms)		1		480030		msec to min	1.66667e-05		Statistics - Processing Times - Duration in Real Clock Times	Clock time duration - Taglet Algorithm stage (min)	8.0005
RESULTS_SEARCH_STAT_task_progroup_time_duration	Clock Time Duration for Pro Group Algorithm Stage (ms)		1		422164		msec to min	1.66667e-05		Statistics - Processing Times - Duration in Real Clock Times	Clock time duration - Pro Group Algorithm stage (min)	7.03607
RESULTS_SEARCH_STAT_stage_fdr_time_duration	Clock Time Duration for FDR Analysis (ms)		1		63631		msec to min	1.66667e-05		Statistics - Processing Times - Duration in Real Clock Times	Clock time duration - FDR Analysis (min)	1.06052
				1						Statistics - Processing Times - Duration in Real Clock Times	Clock time not accounted for in measured stages	0.0279167
	CPU Time Duration for Signal Processing Stage (ms)						msec to min	1.66667e-05		Statistics - Processing Times - Duration in CPU Time	CPU time duration - Signal Processing stage (min)
RESULTS_SEARCH_STAT_task_fraglet_exe_time_cpu	CPU Time Duration for Fraglet Algorithm Stage (ms)		1		931216		msec to min	1.66667e-05		Statistics - Processing Times - Duration in CPU Time	CPU time duration - Fraglet Algorithm stage (min)	15.5203
RESULTS_SEARCH_STAT_task_focusing_time_cpu	CPU Time Duration for Mid-Pro Group Algorithm Stage (ms)		1		197216		msec to min	1.66667e-05		Statistics - Processing Times - Duration in CPU Time	CPU time duration - Mid-Pro Group Algorithm stage (min)	3.28693
RESULTS_SEARCH_STAT_task_taglet_exe_time_cpu	CPU Time Duration for Taglet Algorithm Stage (ms)		1		3333086		msec to min	1.66667e-05		Statistics - Processing Times - Duration in CPU Time	CPU time duration - Taglet Algorithm stage (min)	55.5514
RESULTS_SEARCH_STAT_task_progroup_time_cpu	CPU Time Duration for Pro Group Algorithm Stage (ms)		1		487128		msec to min	1.66667e-05		Statistics - Processing Times - Duration in CPU Time	CPU time duration - Pro Group Algorithm stage (min)	8.1188
				1						Statistics - Processing Times - Percent by Stage	Percent of clock time - Identification Algorithm stages	0.184092
				1						Statistics - Processing Times - Percent by Stage	Percent of clock time - Signal Processing stage	0.805264
				1						Statistics - Processing Times - Percent by Stage	Percent of clock time - Waiting stage	0.000702122
				1						Statistics - Processing Times - Percent by Stage	Percent of clock time - Fraglet Algorithm stage	0.0225552
				1						Statistics - Processing Times - Percent by Stage	Percent of clock time - Mid-Pro Group Algorithm stage	0.0218199
				1						Statistics - Processing Times - Percent by Stage	Percent of clock time - Taglet Algorithm stage	0.0742542
				1						Statistics - Processing Times - Percent by Stage	Percent of clock time - Pro Group Algorithm stage	0.0653031
				1						Statistics - Processing Times - Percent by Stage	Percent of clock time - FDR Analysis	0.00984286
				1						Statistics - Processing Rate - Clock (Sec/Spectrum)	Clock time rate (sec/spect) - Full Search	0.103103
				1						Statistics - Processing Rate - Clock (Sec/Spectrum)	Clock time rate (sec/spect) - Identification Algorithm stages	0.0189805
				1						Statistics - Processing Rate - Clock (Sec/Spectrum)	Clock time rate (sec/spect) - Signal processing stage	0.0830254
				1						Statistics - Processing Rate - Clock (Sec/Spectrum)	Clock time rate (sec/spect) - Waiting stage	7.23912e-05
				1						Statistics - Processing Rate - Clock (Sec/Spectrum)	Clock time rate (sec/spect) - Fraglet Algorithm stage	0.00232551
				1						Statistics - Processing Rate - Clock (Sec/Spectrum)	Clock time rate (sec/spect) - Mid-Pro Group Algorithm stage	0.00224971
				1						Statistics - Processing Rate - Clock (Sec/Spectrum)	Clock time rate (sec/spect) - Taglet Algorithm stage	0.00765586
				1						Statistics - Processing Rate - Clock (Sec/Spectrum)	Clock time rate (sec/spect) - Pro Group Algorithm stage	0.00673297
				1						Statistics - Processing Rate - Clock (Sec/Spectrum)	Clock time rate (sec/spect) - FDR Analysis	0.00101483
				1						Statistics - Processing Rate - CPU (Sec/Spectrum)	CPU time rate (sec/spect) - Signal processing stage
				1						Statistics - Processing Rate - CPU (Sec/Spectrum)	CPU time rate (sec/spect) - Fraglet Algorithm stage	0.0148517
				1						Statistics - Processing Rate - CPU (Sec/Spectrum)	CPU time rate (sec/spect) - Mid-Pro Group Algorithm stage	0.00314534
				1						Statistics - Processing Rate - CPU (Sec/Spectrum)	CPU time rate (sec/spect) - Taglet Algorithm stage	0.0531584
				1						Statistics - Processing Rate - CPU (Sec/Spectrum)	CPU time rate (sec/spect) - Pro Group Algorithm stage	0.00776906
				1						Statistics - Processing Rate - Clock (Sec/Spectrum/DB Protein)	Clock time rate (sec/spect/DB protein) - Full search	1.37e-06
				1						Statistics - Processing Rate - Clock (Sec/Spectrum/DB Protein)	Clock time rate (sec/spect/DB protein) - Identification algorithm stages	2.52206e-07
				1						Statistics - Processing Rate - Clock (Sec/Spectrum/DB Protein)	Clock time rate (sec/spect/DB protein) - Signal processing stage	1.10321e-06
				1						Statistics - Processing Rate - Clock (Sec/Spectrum/DB Protein)	Clock time rate (sec/spect/DB protein) - Waiting stage	9.61907e-10
				1						Statistics - Processing Rate - Clock (Sec/Spectrum/DB Protein)	Clock time rate (sec/spect/DB protein) - Fraglet Algorithm stage	3.09005e-08
				1						Statistics - Processing Rate - Clock (Sec/Spectrum/DB Protein)	Clock time rate (sec/spect/DB protein) - Mid-Pro Group Algorithm stage	2.98933e-08
				1						Statistics - Processing Rate - Clock (Sec/Spectrum/DB Protein)	Clock time rate (sec/spect/DB protein) - Taglet Algorithm stage	1.01728e-07
				1						Statistics - Processing Rate - Clock (Sec/Spectrum/DB Protein)	Clock time rate (sec/spect/DB protein) - Pro Group Algorithm stage	8.94652e-08
				1						Statistics - Processing Rate - Clock (Sec/Spectrum/DB Protein)	Clock time rate (sec/spect/DB protein) - FDR Analysis	1.34847e-08
				1						Statistics - Processing Rate - CPU (Sec/Spectrum/DB Protein)	CPU time rate (sec/spect/DB protein) - Signal processing stage
				1						Statistics - Processing Rate - CPU (Sec/Spectrum/DB Protein)	CPU time rate (sec/spect/DB protein) - Fraglet Algorithm stage	1.97344e-07
				1						Statistics - Processing Rate - CPU (Sec/Spectrum/DB Protein)	CPU time rate (sec/spect/DB protein) - Mid-Pro Group Algorithm stage	4.17941e-08
				1						Statistics - Processing Rate - CPU (Sec/Spectrum/DB Protein)	CPU time rate (sec/spect/DB protein) - Taglet Algorithm stage	7.06349e-07
				1						Statistics - Processing Rate - CPU (Sec/Spectrum/DB Protein)	CPU time rate (sec/spect/DB protein) - Pro Group Algorithm stage	1.03232e-07
				1						Statistics - Extent of Distribution - Fundamental	Distribution factor - CPU vs. clock time - Signal processing stage
				1						Statistics - Extent of Distribution - Fundamental	Distribution factor - CPU vs. clock time - Fraglet Algorithm stage	6.38642
				1						Statistics - Extent of Distribution - Fundamental	Distribution factor - CPU vs. clock time - Mid-Pro Group Algorithm stage	1.39811
				1						Statistics - Extent of Distribution - Fundamental	Distribution factor - CPU vs. clock time - Taglet Algorithm stage	6.9435
				1						Statistics - Extent of Distribution - Fundamental	Distribution factor - CPU vs. clock time - Pro Group Algorithm stage	1.15388
				1						Statistics - Extent of Distribution - vs Segments	Ratio of distribution factor to number of search segments - Signal processing stage
				1						Statistics - Extent of Distribution - vs Segments	Ratio of distribution factor to number of search segments - Fraglet Algorithm stage	0.399151
				1						Statistics - Extent of Distribution - vs Segments	Ratio of distribution factor to number of search segments - Mid-Pro Group Algorithm stage	0.0873819
				1						Statistics - Extent of Distribution - vs Segments	Ratio of distribution factor to number of search segments - Taglet Algorithm stage	0.433968
				1						Statistics - Extent of Distribution - vs Segments	Ratio of distribution factor to number of search segments - Pro Group Algorithm stage	0.0721177
				1						Statistics - Extent of Distribution - vs Licensed Cores	Ratio of distribution factor to number of licensed cores - Signal processing stage
				1						Statistics - Extent of Distribution - vs Licensed Cores	Ratio of distribution factor to number of licensed cores - Fraglet Algorithm stage	0.399151
				1						Statistics - Extent of Distribution - vs Licensed Cores	Ratio of distribution factor to number of licensed cores - Mid-Pro Group Algorithm stage	0.0873819
				1						Statistics - Extent of Distribution - vs Licensed Cores	Ratio of distribution factor to number of licensed cores - Taglet Algorithm stage	0.433968
				1						Statistics - Extent of Distribution - vs Licensed Cores	Ratio of distribution factor to number of licensed cores - Pro Group Algorithm stage	0.0721177
PARAMETERS_PEAKLIST_original_count	Average number of spectra per segment	1	1	1	3918.81					Statistics - Search Segmentation	Average number of spectra per segment	3918.81
PARAMETERS_PEAKLIST_original_count	Standard deviation of number of spectra per segment	1	1	1	12.6094					Statistics - Search Segmentation	Standard deviation of number of spectra per segment	12.6094
PARAMETERS_PEAKLIST_original_count	Maximum number of spectra per segment	1	1	1	3943					Statistics - Search Segmentation	Maximum number of spectra per segment	3943
PARAMETERS_PEAKLIST_original_count	Minimum number of spectra per segment	1	1	1	3900					Statistics - Search Segmentation	Minimum number of spectra per segment	3900
										Attributes - Input data filenames	Filename of Input File 1	I:\lcmsabsciex5600\BACKUP(lims)\NPT035-039 DDA\20210423D_DDA_NPT35.wiff
										Attributes - Input data filenames	Filename of Input File 2
										Attributes - Input data filenames	Filename of Input File 3
										Attributes - Input data filenames	Filename of Input File 4
										Attributes - Input data filenames	Filename of Input File 5
										Attributes - Input data filenames	Filename of Input File 6
										Attributes - Input data filenames	Filename of Input File 7
										Attributes - Input data filenames	Filename of Input File 8
										Attributes - Input data filenames	Filename of Input File 9
										Attributes - Input data filenames	Filename of Input File 10
										Attributes - Input data filenames	Filename of Input File 11
										Attributes - Input data filenames	Filename of Input File 12
										Attributes - Input data filenames	Filename of Input File 13
										Attributes - Input data filenames	Filename of Input File 14
										Attributes - Input data filenames	Filename of Input File 15
										Attributes - Input data filenames	Filename of Input File 16
										Attributes - Input data filenames	Filename of Input File 17
										Attributes - Input data filenames	Filename of Input File 18
										Attributes - Input data filenames	Filename of Input File 19
										Attributes - Input data filenames	Filename of Input File 20
										Attributes - Input data filenames	Filename of Input File 21
										Attributes - Input data filenames	Filename of Input File 22
										Attributes - Input data filenames	Filename of Input File 23
										Attributes - Input data filenames	Filename of Input File 24
										Attributes - Input data filenames	Filename of Input File 25
										Attributes - Input data filenames	Filename of Input File 26
										Attributes - Input data filenames	Filename of Input File 27
										Attributes - Input data filenames	Filename of Input File 28
										Attributes - Input data filenames	Filename of Input File 29
										Attributes - Input data filenames	Filename of Input File 30
										Attributes - Input data filenames	Filename of Input File 31
										Attributes - Input data filenames	Filename of Input File 32
										Attributes - Input data filenames	Filename of Input File 33
										Attributes - Input data filenames	Filename of Input File 34
										Attributes - Input data filenames	Filename of Input File 35
										Attributes - Input data filenames	Filename of Input File 36
										Attributes - Input data filenames	Filename of Input File 37
										Attributes - Input data filenames	Filename of Input File 38
										Attributes - Input data filenames	Filename of Input File 39
										Attributes - Input data filenames	Filename of Input File 40
										Attributes - Input data filenames	Filename of Input File 41
										Attributes - Input data filenames	Filename of Input File 42
										Attributes - Input data filenames	Filename of Input File 43
										Attributes - Input data filenames	Filename of Input File 44
										Attributes - Input data filenames	Filename of Input File 45
										Attributes - Input data filenames	Filename of Input File 46
										Attributes - Input data filenames	Filename of Input File 47
										Attributes - Input data filenames	Filename of Input File 48
										Attributes - Input data filenames	Filename of Input File 49
										Attributes - Input data filenames	Filename of Input File 50
										Attributes - Input data filenames	Filename of Input File 51
										Attributes - Input data filenames	Filename of Input File 52
										Attributes - Input data filenames	Filename of Input File 53
										Attributes - Input data filenames	Filename of Input File 54
										Attributes - Input data filenames	Filename of Input File 55
										Attributes - Input data filenames	Filename of Input File 56
										Attributes - Input data filenames	Filename of Input File 57
										Attributes - Input data filenames	Filename of Input File 58
										Attributes - Input data filenames	Filename of Input File 59
										Attributes - Input data filenames	Filename of Input File 60
										Attributes - Input data filenames	Filename of Input File 61
										Attributes - Input data filenames	Filename of Input File 62
										Attributes - Input data filenames	Filename of Input File 63
										Attributes - Input data filenames	Filename of Input File 64
										Attributes - Input data filenames	Filename of Input File 65
										Attributes - Input data filenames	Filename of Input File 66
										Attributes - Input data filenames	Filename of Input File 67
										Attributes - Input data filenames	Filename of Input File 68
										Attributes - Input data filenames	Filename of Input File 69
										Attributes - Input data filenames	Filename of Input File 70
										Attributes - Input data filenames	Filename of Input File 71
										Attributes - Input data filenames	Filename of Input File 72
										Attributes - Input data filenames	Filename of Input File 73
										Attributes - Input data filenames	Filename of Input File 74
										Attributes - Input data filenames	Filename of Input File 75
										Attributes - Input data filenames	Filename of Input File 76
										Attributes - Input data filenames	Filename of Input File 77
										Attributes - Input data filenames	Filename of Input File 78
										Attributes - Input data filenames	Filename of Input File 79
										Attributes - Input data filenames	Filename of Input File 80
										Attributes - Input data filenames	Filename of Input File 81
										Attributes - Input data filenames	Filename of Input File 82
										Attributes - Input data filenames	Filename of Input File 83
										Attributes - Input data filenames	Filename of Input File 84
										Attributes - Input data filenames	Filename of Input File 85
										Attributes - Input data filenames	Filename of Input File 86
										Attributes - Input data filenames	Filename of Input File 87
										Attributes - Input data filenames	Filename of Input File 88
										Attributes - Input data filenames	Filename of Input File 89
										Attributes - Input data filenames	Filename of Input File 90
										Attributes - Input data filenames	Filename of Input File 91
										Attributes - Input data filenames	Filename of Input File 92
										Attributes - Input data filenames	Filename of Input File 93
										Attributes - Input data filenames	Filename of Input File 94
										Attributes - Input data filenames	Filename of Input File 95
										Attributes - Input data filenames	Filename of Input File 96
										Attributes - Input data filenames	Filename of Input File 97
										Attributes - Input data filenames	Filename of Input File 98
										Attributes - Input data filenames	Filename of Input File 99
										Attributes - Input data filenames	Filename of Input File 100
										Attributes - Input data filenames	Filename of Input File 101
										Attributes - Input data filenames	Filename of Input File 102
										Attributes - Input data filenames	Filename of Input File 103
										Attributes - Input data filenames	Filename of Input File 104
										Attributes - Input data filenames	Filename of Input File 105
										Attributes - Input data filenames	Filename of Input File 106
										Attributes - Input data filenames	Filename of Input File 107
										Attributes - Input data filenames	Filename of Input File 108
										Attributes - Input data filenames	Filename of Input File 109
										Attributes - Input data filenames	Filename of Input File 110
										Attributes - Input data filenames	Filename of Input File 111
										Attributes - Input data filenames	Filename of Input File 112
										Attributes - Input data filenames	Filename of Input File 113
										Attributes - Input data filenames	Filename of Input File 114
										Attributes - Input data filenames	Filename of Input File 115
										Attributes - Input data filenames	Filename of Input File 116
										Attributes - Input data filenames	Filename of Input File 117
										Attributes - Input data filenames	Filename of Input File 118
										Attributes - Input data filenames	Filename of Input File 119
										Attributes - Input data filenames	Filename of Input File 120
										Attributes - Input data filenames	Filename of Input File 121
										Attributes - Input data filenames	Filename of Input File 122
										Attributes - Input data filenames	Filename of Input File 123
										Attributes - Input data filenames	Filename of Input File 124
										Attributes - Input data filenames	Filename of Input File 125
										Attributes - Input data filenames	Filename of Input File 126
										Attributes - Input data filenames	Filename of Input File 127
										Attributes - Input data filenames	Filename of Input File 128
										Attributes - Input data filenames	Filename of Input File 129
										Attributes - Input data filenames	Filename of Input File 130
										Attributes - Input data filenames	Filename of Input File 131
										Attributes - Input data filenames	Filename of Input File 132
										Attributes - Input data filenames	Filename of Input File 133
										Attributes - Input data filenames	Filename of Input File 134
										Attributes - Input data filenames	Filename of Input File 135
										Attributes - Input data filenames	Filename of Input File 136
										Attributes - Input data filenames	Filename of Input File 137
										Attributes - Input data filenames	Filename of Input File 138
										Attributes - Input data filenames	Filename of Input File 139
										Attributes - Input data filenames	Filename of Input File 140
										Attributes - Input data filenames	Filename of Input File 141
										Attributes - Input data filenames	Filename of Input File 142
										Attributes - Input data filenames	Filename of Input File 143
										Attributes - Input data filenames	Filename of Input File 144
										Attributes - Input data filenames	Filename of Input File 145
										Attributes - Input data filenames	Filename of Input File 146
										Attributes - Input data filenames	Filename of Input File 147
										Attributes - Input data filenames	Filename of Input File 148
										Attributes - Input data filenames	Filename of Input File 149
										Attributes - Input data filenames	Filename of Input File 150
										Attributes - Input data filenames	Filename of Input File 151
										Attributes - Input data filenames	Filename of Input File 152
										Attributes - Input data filenames	Filename of Input File 153
										Attributes - Input data filenames	Filename of Input File 154
										Attributes - Input data filenames	Filename of Input File 155
										Attributes - Input data filenames	Filename of Input File 156
										Attributes - Input data filenames	Filename of Input File 157
										Attributes - Input data filenames	Filename of Input File 158
										Attributes - Input data filenames	Filename of Input File 159
										Attributes - Input data filenames	Filename of Input File 160
										Attributes - Input data filenames	Filename of Input File 161
										Attributes - Input data filenames	Filename of Input File 162
										Attributes - Input data filenames	Filename of Input File 163
										Attributes - Input data filenames	Filename of Input File 164
										Attributes - Input data filenames	Filename of Input File 165
										Attributes - Input data filenames	Filename of Input File 166
										Attributes - Input data filenames	Filename of Input File 167
										Attributes - Input data filenames	Filename of Input File 168
										Attributes - Input data filenames	Filename of Input File 169
										Attributes - Input data filenames	Filename of Input File 170
										Attributes - Input data filenames	Filename of Input File 171
										Attributes - Input data filenames	Filename of Input File 172
										Attributes - Input data filenames	Filename of Input File 173
										Attributes - Input data filenames	Filename of Input File 174
										Attributes - Input data filenames	Filename of Input File 175
										Attributes - Input data filenames	Filename of Input File 176
										Attributes - Input data filenames	Filename of Input File 177
										Attributes - Input data filenames	Filename of Input File 178
										Attributes - Input data filenames	Filename of Input File 179
										Attributes - Input data filenames	Filename of Input File 180
										Attributes - Input data filenames	Filename of Input File 181
										Attributes - Input data filenames	Filename of Input File 182
										Attributes - Input data filenames	Filename of Input File 183
										Attributes - Input data filenames	Filename of Input File 184
										Attributes - Input data filenames	Filename of Input File 185
										Attributes - Input data filenames	Filename of Input File 186
										Attributes - Input data filenames	Filename of Input File 187
										Attributes - Input data filenames	Filename of Input File 188
										Attributes - Input data filenames	Filename of Input File 189
										Attributes - Input data filenames	Filename of Input File 190
										Attributes - Input data filenames	Filename of Input File 191
										Attributes - Input data filenames	Filename of Input File 192
										Attributes - Input data filenames	Filename of Input File 193
										Attributes - Input data filenames	Filename of Input File 194
										Attributes - Input data filenames	Filename of Input File 195
										Attributes - Input data filenames	Filename of Input File 196
										Attributes - Input data filenames	Filename of Input File 197
										Attributes - Input data filenames	Filename of Input File 198
										Attributes - Input data filenames	Filename of Input File 199
										Attributes - Input data filenames	Filename of Input File 200

## Sheet: Protein Level Data
Protein Level Data	Unused ProtScore Threshold	Confidence Threshold	Forward	Reverse	Correct	Incorrect	Total	Global FDR	q-value	Fit Unused ProtScore Threshold	Fit Confidence Threshold	Fit Forward	Fit Reverse	Fit Correct	Fit Incorrect	Fit Total	Fit Global FDR	Fit Local FDR
	175.01	1	1	0	1	0	1	0	0	175.01	1	1	2.0983e-10	1	4.1966e-10	1	4.1966e-10	4.1966e-10
	146.63	1	2	0	2	0	2	0	0	146.63	1	2	4.19661e-10	2	8.39322e-10	2	4.19661e-10	4.1966e-10
	125.13	1	3	0	3	0	3	0	0	125.13	1	3	6.29491e-10	3	1.25898e-09	3	4.19661e-10	4.1966e-10
	107.6	1	4	0	4	0	4	0	0	107.6	1	4	8.39321e-10	4	1.67864e-09	4	4.19661e-10	4.1966e-10
	94.07	1	5	0	5	0	5	0	0	94.07	1	5	1.04915e-09	5	2.0983e-09	5	4.1966e-10	4.19661e-10
	93.56	1	6	0	6	0	6	0	0	93.56	1	6	1.25898e-09	6	2.51796e-09	6	4.19661e-10	4.19661e-10
	89.39	1	7	0	7	0	7	0	0	89.39	1	7	1.46881e-09	7	2.93762e-09	7	4.19661e-10	4.19661e-10
	85.45	1	8	0	8	0	8	0	0	85.45	1	8	1.67864e-09	8	3.35728e-09	8	4.19661e-10	4.19661e-10
	77.4	1	9	0	9	0	9	0	0	77.4	1	9	1.88847e-09	9	3.77695e-09	9	4.19661e-10	4.19661e-10
	75.27	1	10	0	10	0	10	0	0	75.27	1	10	2.0983e-09	10	4.19661e-09	10	4.19661e-10	4.19661e-10
	72.35	1	11	0	11	0	11	0	0	72.35	1	11	2.30814e-09	11	4.61627e-09	11	4.19661e-10	4.19661e-10
	60.25	1	12	0	12	0	12	0	0	60.25	1	12	2.51797e-09	12	5.03593e-09	12	4.19661e-10	4.19662e-10
	51.01	1	13	0	13	0	13	0	0	51.01	1	13	2.7278e-09	13	5.4556e-09	13	4.19661e-10	4.19664e-10
	47.52	1	14	0	14	0	14	0	0	47.52	1	14	2.93764e-09	14	5.87527e-09	14	4.19662e-10	4.19673e-10
	46.71	1	15	0	15	0	15	0	0	46.71	1	15	3.14749e-09	15	6.29497e-09	15	4.19665e-10	4.19701e-10
	44.74	1	16	0	16	0	16	0	0	44.74	1	16	3.35738e-09	16	6.71475e-09	16	4.19672e-10	4.19777e-10
	44.4	1	17	0	17	0	17	0	0	44.4	1	17	3.56736e-09	17	7.13472e-09	17	4.19689e-10	4.19959e-10
	43.6	1	18	0	18	0	18	0	0	43.6	1	18	3.77754e-09	18	7.55508e-09	18	4.19727e-10	4.20347e-10
	41.86	1	19	0	19	0	19	0	0	41.86	1	19	3.9881e-09	19	7.97621e-09	19	4.198e-10	4.21101e-10
	39.09	1	20	0	20	0	20	0	0	39.09	1	20	4.19935e-09	20	8.3987e-09	20	4.19935e-10	4.22457e-10
	38.51	1	21	0	21	0	21	0	0	38.51	1	21	4.41175e-09	21	8.8235e-09	21	4.20167e-10	4.24739e-10
	36.23	1	22	0	22	0	22	0	0	36.23	1	22	4.62597e-09	22	9.25195e-09	22	4.20543e-10	4.28372e-10
	35.25	1	23	0	23	0	23	0	0	35.25	1	23	4.84296e-09	23	9.68593e-09	23	4.21127e-10	4.33878e-10
	35.02	1	24	0	24	0	24	0	0	35.02	1	24	5.06397e-09	24	1.01279e-08	24	4.21998e-10	4.41881e-10
	34.51	1	25	0	25	0	25	0	0	34.51	1	25	5.29061e-09	25	1.05812e-08	25	4.23249e-10	4.531e-10
	32.31	1	26	0	26	0	26	0	0	32.31	1	26	5.52487e-09	26	1.10497e-08	26	4.2499e-10	4.68331e-10
	29.01	1	27	0	27	0	27	0	0	29.01	1	27	5.76921e-09	27	1.15384e-08	27	4.27349e-10	4.88439e-10
	28.66	1	28	0	28	0	28	0	0	28.66	1	28	6.02652e-09	28	1.2053e-08	28	4.30466e-10	5.14335e-10
	28.57	1	29	0	29	0	29	0	0	28.57	1	29	6.30016e-09	29	1.26003e-08	29	4.34494e-10	5.46963e-10
	28.46	1	30	0	30	0	30	0	0	28.46	1	30	6.59398e-09	30	1.3188e-08	30	4.39599e-10	5.87278e-10
	27.34	1	31	0	31	0	31	0	0	27.34	1	31	6.9123e-09	31	1.38246e-08	31	4.45955e-10	6.36232e-10
	26.77	1	32	0	32	0	32	0	0	26.77	1	32	7.25989e-09	32	1.45198e-08	32	4.53743e-10	6.94753e-10
	26.43	1	33	0	33	0	33	0	0	26.43	1	33	7.642e-09	33	1.5284e-08	33	4.63151e-10	7.63738e-10
	26.12	1	34	0	34	0	34	0	0	26.12	1	34	8.06427e-09	34	1.61285e-08	34	4.74369e-10	8.44039e-10
	25.74	1	35	0	35	0	35	0	0	25.74	1	35	8.53276e-09	35	1.70655e-08	35	4.87586e-10	9.36451e-10
	24.65	1	36	0	36	0	36	0	0	24.65	1	36	9.0539e-09	36	1.81078e-08	36	5.02994e-10	1.04171e-09
	23.87	1	37	0	37	0	37	0	0	23.87	1	37	9.63444e-09	37	1.92689e-08	37	5.20781e-10	1.16049e-09
	23.71	1	38	0	38	0	38	0	0	23.71	1	38	1.02814e-08	38	2.05629e-08	38	5.41129e-10	1.2934e-09
	23.37	1	39	0	39	0	39	0	0	23.37	1	39	1.10023e-08	39	2.20045e-08	39	5.64218e-10	1.44098e-09
	23.03	1	40	0	40	0	40	0	0	23.03	1	40	1.18044e-08	40	2.36088e-08	40	5.90221e-10	1.60369e-09
	22.92	1	41	0	41	0	41	0	0	22.92	1	41	1.26957e-08	41	2.53915e-08	41	6.19304e-10	1.78197e-09
	22.5	1	42	0	42	0	42	0	0	22.5	1	42	1.36842e-08	42	2.73683e-08	42	6.51627e-10	1.97616e-09
	22.37	1	43	0	43	0	43	0	0	22.37	1	43	1.47778e-08	43	2.95556e-08	43	6.87339e-10	2.18658e-09
	21.74	1	44	0	44	0	44	0	0	21.74	1	44	1.59849e-08	44	3.19698e-08	44	7.26585e-10	2.41348e-09
	21.69	1	45	0	45	0	45	0	0	21.69	1	45	1.73138e-08	45	3.46275e-08	45	7.69501e-10	2.65708e-09
	21.48	1	46	0	46	0	46	0	0	21.48	1	46	1.87729e-08	46	3.75458e-08	46	8.16214e-10	2.91758e-09
	21.08	1	47	0	47	0	47	0	0	21.08	1	47	2.03708e-08	47	4.07417e-08	47	8.66844e-10	3.19513e-09
	20.92	1	48	0	48	0	48	0	0	20.92	1	48	2.21161e-08	48	4.42323e-08	48	9.21506e-10	3.48988e-09
	20.8	1	50	0	50	0	50	0	0	20.8	1	49	2.40175e-08	49	4.8035e-08	49	9.80306e-10	3.96453e-09
	20.43	1	51	0	51	0	51	0	0	20.8	1	50	2.60836e-08	50	5.21672e-08	50	1.04334e-09	3.96453e-09
	20.11	1	52	0	52	0	52	0	0	20.43	1	51	2.83233e-08	51	5.66465e-08	51	1.11072e-09	4.47858e-09
	19.32	1	53	0	53	0	53	0	0	20.11	1	52	3.07453e-08	52	6.14906e-08	52	1.18251e-09	4.84336e-09
	19.1	1	54	0	54	0	54	0	0	19.32	1	53	3.33587e-08	53	6.67173e-08	53	1.25882e-09	5.22598e-09
	18.82	1	55	0	55	0	55	0	0	19.1	1	54	3.61723e-08	54	7.23447e-08	54	1.33972e-09	5.62658e-09
	18.71	1	56	0	56	0	56	0	0	18.82	1	55	3.91954e-08	55	7.83908e-08	55	1.42529e-09	6.04533e-09
	18.31	1	57	0	57	0	57	0	0	18.71	1	56	4.2437e-08	56	8.4874e-08	56	1.51561e-09	6.48242e-09
	18.19	1	58	0	58	0	58	0	0	18.31	1	57	4.59064e-08	57	9.18128e-08	57	1.61075e-09	6.93809e-09
	18.17	1	59	0	59	0	59	0	0	18.19	1	58	4.96131e-08	58	9.92262e-08	58	1.7108e-09	7.41259e-09
	17.81	1	60	0	60	0	60	0	0	18.17	1	59	5.35666e-08	59	1.07133e-07	59	1.81582e-09	7.9062e-09
	17.53	1	61	0	61	0	61	0	0	17.81	1	60	5.77767e-08	60	1.15553e-07	60	1.92589e-09	8.41926e-09
	17.39	1	62	0	62	0	62	0	0	17.53	1	61	6.22532e-08	61	1.24506e-07	61	2.04109e-09	8.95215e-09
	17.23	1	63	0	63	0	63	0	0	17.39	1	62	6.70062e-08	62	1.34012e-07	62	2.16149e-09	9.50527e-09
	17.16	1	64	0	64	0	64	0	0	17.23	1	63	7.20462e-08	63	1.44092e-07	63	2.28718e-09	1.00791e-08
	16.87	1	65	0	65	0	65	0	0	17.16	1	64	7.73837e-08	64	1.54767e-07	64	2.41824e-09	1.06741e-08
	16.83	1	66	0	66	0	66	0	0	16.87	1	65	8.30297e-08	65	1.66059e-07	65	2.55476e-09	1.1291e-08
	16.27	1	67	0	67	0	67	0	0	16.83	1	66	8.89953e-08	66	1.77991e-07	66	2.69683e-09	1.19302e-08
	16.16	1	68	0	68	0	68	0	0	16.27	1	67	9.5292e-08	67	1.90584e-07	67	2.84454e-09	1.25925e-08
	16.12	1	69	0	69	0	69	0	0	16.16	1	68	1.01932e-07	68	2.03864e-07	68	2.998e-09	1.32787e-08
	15.99	1	70	0	70	0	70	0	0	16.12	1	69	1.08927e-07	69	2.17854e-07	69	3.15731e-09	1.39894e-08
	15.96	1	71	0	71	0	71	0	0	15.99	1	70	1.1629e-07	70	2.32581e-07	70	3.32259e-09	1.47257e-08
	15.94	1	72	0	72	0	72	0	0	15.96	1	71	1.24035e-07	71	2.4807e-07	71	3.49395e-09	1.54883e-08
	15.77	1	73	0	73	0	73	0	0	15.94	1	72	1.32175e-07	72	2.6435e-07	72	3.67153e-09	1.62784e-08
	15.73	1	74	0	74	0	74	0	0	15.77	1	73	1.40724e-07	73	2.81448e-07	73	3.85546e-09	1.7097e-08
	15.63	1	75	0	75	0	75	0	0	15.73	1	74	1.49697e-07	74	2.99395e-07	74	4.04588e-09	1.79452e-08
	15.37	1	76	0	76	0	76	0	0	15.63	1	75	1.5911e-07	75	3.1822e-07	75	4.24294e-09	1.88243e-08
	15.15	1	77	0	77	0	77	0	0	15.37	1	76	1.68979e-07	76	3.37957e-07	76	4.44681e-09	1.97355e-08
	14.73	1	78	0	78	0	78	0	0	15.15	1	77	1.7932e-07	77	3.58639e-07	77	4.65765e-09	2.06803e-08
	14.68	1	79	0	79	0	79	0	0	14.73	1	78	1.9015e-07	78	3.80301e-07	78	4.87565e-09	2.16601e-08
	14.29	1	80	0	80	0	80	0	0	14.68	1	79	2.01489e-07	79	4.02979e-07	79	5.101e-09	2.26764e-08
	14.17	1	81	0	81	0	81	0	0	14.29	1	80	2.13356e-07	80	4.26711e-07	80	5.33389e-09	2.3731e-08
	14.16	1	82	0	82	0	82	0	0	14.17	1	81	2.25769e-07	81	4.51539e-07	81	5.57455e-09	2.48256e-08
	14.09	1	83	0	83	0	83	0	0	14.16	1	82	2.38751e-07	82	4.77503e-07	82	5.8232e-09	2.59621e-08
	14.04	1	84	0	84	0	84	0	0	14.09	1	83	2.52324e-07	83	5.04647e-07	83	6.08009e-09	2.71424e-08
	14	1	85	0	85	0	85	0	0	14.04	1	84	2.66509e-07	84	5.33018e-07	84	6.34545e-09	2.83686e-08
	13.75	1	86	0	86	0	86	0	0	14	1	85	2.81331e-07	85	5.62663e-07	85	6.61956e-09	2.96428e-08
	13.54	1	87	0	87	0	87	0	0	13.75	1	86	2.96816e-07	86	5.93632e-07	86	6.9027e-09	3.09675e-08
	13.52	1	88	0	88	0	88	0	0	13.54	1	87	3.1299e-07	87	6.2598e-07	87	7.19517e-09	3.23451e-08
	13.48	1	89	0	89	0	89	0	0	13.52	1	88	3.2988e-07	88	6.5976e-07	88	7.49728e-09	3.37781e-08
	13.38	1	90	0	90	0	90	0	0	13.48	1	89	3.47516e-07	89	6.95032e-07	89	7.80935e-09	3.52693e-08
	12.97	1	91	0	91	0	91	0	0	13.38	1	90	3.65928e-07	90	7.31856e-07	90	8.13174e-09	3.68216e-08
	12.92	1	92	0	92	0	92	0	0	12.97	1	91	3.85149e-07	91	7.70297e-07	91	8.4648e-09	3.8438e-08
	12.88	1	93	0	93	0	93	0	0	12.92	1	92	4.05211e-07	92	8.10422e-07	92	8.80893e-09	4.01217e-08
	12.85	1	94	0	94	0	94	0	0	12.88	1	93	4.26151e-07	93	8.52301e-07	93	9.16453e-09	4.18761e-08
	12.69	1	95	0	95	0	95	0	0	12.85	1	94	4.48005e-07	94	8.96009e-07	94	9.53201e-09	4.37048e-08
	12.55	1	96	0	96	0	96	0	0	12.69	1	95	4.70812e-07	95	9.41624e-07	95	9.91183e-09	4.56115e-08
	12.45	1	97	0	97	0	97	0	0	12.55	1	96	4.94614e-07	96	9.89228e-07	96	1.03045e-08	4.76003e-08
	12.36	1	98	0	98	0	98	0	0	12.45	1	97	5.19453e-07	97	1.03891e-06	97	1.07104e-08	4.96752e-08
	12.02	1	100	0	100	0	100	0	0	12.36	1	98	5.45376e-07	98	1.09075e-06	98	1.11301e-08	5.18408e-08
	11.78	1	101	0	101	0	101	0	0	12.02	1	99	5.72429e-07	99	1.14486e-06	99	1.15642e-08	5.52693e-08
	11.76	1	102	0	102	0	102	0	0	12.02	1	100	6.00662e-07	100	1.20132e-06	100	1.20132e-08	5.52693e-08
	11.69	1	103	0	103	0	103	0	0	11.78	1	101	6.30129e-07	101	1.26026e-06	101	1.24778e-08	5.8929e-08
	11.6	1	104	0	104	0	104	0	0	11.76	1	102	6.60885e-07	102	1.32177e-06	102	1.29585e-08	6.15063e-08
	11.58	1	106	0	106	0	106	0	0	11.69	1	103	6.92987e-07	103	1.38597e-06	103	1.34561e-08	6.42002e-08
	11.57	1	107	0	107	0	107	0	0	11.6	1	104	7.26498e-07	104	1.453e-06	104	1.39711e-08	6.70169e-08
	11.54	1	108	0	108	0	108	0	0	11.58	1	105	7.61483e-07	105	1.52297e-06	105	1.45044e-08	7.14862e-08
	11.21	1	109	0	109	0	109	0	0	11.58	1	106	7.98008e-07	106	1.59602e-06	106	1.50568e-08	7.14862e-08
	11.18	1	110	0	110	0	110	0	0	11.57	1	107	8.36146e-07	107	1.67229e-06	107	1.56289e-08	7.62695e-08
	11.12	1	111	0	111	0	111	0	0	11.54	1	108	8.75972e-07	108	1.75194e-06	108	1.62217e-08	7.96452e-08
	11.07	1	112	0	112	0	112	0	0	11.21	1	109	9.17565e-07	109	1.83513e-06	109	1.68361e-08	8.31796e-08
	11	1	113	0	113	0	113	0	0	11.18	1	110	9.61009e-07	110	1.92202e-06	110	1.74729e-08	8.68813e-08
	10.75	1	114	0	114	0	114	0	0	11.12	1	111	1.00639e-06	111	2.01279e-06	111	1.81332e-08	9.0759e-08
	10.36	1	115	0	115	0	115	0	0	11.07	1	112	1.05381e-06	112	2.10762e-06	112	1.8818e-08	9.48223e-08
	10.23	1	116	0	116	0	116	0	0	11	1	113	1.10335e-06	113	2.20671e-06	113	1.95284e-08	9.90812e-08
	10.02	1	117	0	117	0	117	0	0	10.75	1	114	1.15513e-06	114	2.31026e-06	114	2.02654e-08	1.03546e-07
	9.9	1	118	0	118	0	118	0	0	10.36	1	115	1.20925e-06	115	2.4185e-06	115	2.10304e-08	1.08228e-07
	9.85	1	119	0	119	0	119	0	0	10.23	1	116	1.26582e-06	116	2.53165e-06	116	2.18246e-08	1.1314e-07
	9.84	1	120	0	120	0	120	0	0	10.02	1	117	1.32498e-06	117	2.64995e-06	117	2.26492e-08	1.18292e-07
	9.8	1	121	0	121	0	121	0	0	9.9	1	118	1.38683e-06	118	2.77366e-06	118	2.35056e-08	1.237e-07
	9.76	1	122	0	122	0	122	0	0	9.85	1	119	1.45152e-06	119	2.90305e-06	119	2.43954e-08	1.29375e-07
	9.74	1	123	0	123	0	123	0	0	9.84	1	120	1.5192e-06	120	3.0384e-06	120	2.532e-08	1.35335e-07
	9.65	1	124	0	124	0	124	0	0	9.8	1	121	1.59e-06	121	3.18e-06	121	2.6281e-08	1.41593e-07
	9.64	1	125	0	125	0	125	0	0	9.76	1	122	1.66409e-06	122	3.32818e-06	122	2.72802e-08	1.48166e-07
	9.59	1	126	0	126	0	126	0	0	9.74	1	123	1.74164e-06	123	3.48327e-06	123	2.83193e-08	1.55073e-07
	9.41	1	127	0	127	0	127	0	0	9.65	1	124	1.82281e-06	124	3.64562e-06	124	2.94001e-08	1.62331e-07
	9.31	1	128	0	128	0	128	0	0	9.64	1	125	1.9078e-06	125	3.81559e-06	125	3.05247e-08	1.6996e-07
	9.04	1	130	0	130	0	130	0	0	9.59	1	126	1.9968e-06	126	3.99359e-06	126	3.16952e-08	1.77981e-07
	8.95	1	131	0	131	0	131	0	0	9.41	1	127	2.09001e-06	127	4.18002e-06	127	3.29136e-08	1.86415e-07
	8.94	1	132	0	132	0	132	0	0	9.31	1	128	2.18767e-06	128	4.37533e-06	128	3.41823e-08	1.95287e-07
	8.76	1	133	0	133	0	133	0	0	9.04	1	129	2.28999e-06	129	4.57997e-06	129	3.55037e-08	2.09468e-07
	8.74	1	134	0	134	0	134	0	0	9.04	1	130	2.39722e-06	130	4.79443e-06	130	3.68803e-08	2.09468e-07
	8.67	1	135	0	135	0	135	0	0	8.95	1	131	2.50962e-06	131	5.01923e-06	131	3.83148e-08	2.24777e-07
	8.59	1	136	0	136	0	136	0	0	8.94	1	132	2.62746e-06	132	5.25492e-06	132	3.981e-08	2.35659e-07
	8.12	1	137	0	137	0	137	0	0	8.76	1	133	2.75103e-06	133	5.50206e-06	133	4.13689e-08	2.47116e-07
	8.02	1	138	0	138	0	138	0	0	8.74	1	134	2.88063e-06	134	5.76127e-06	134	4.29945e-08	2.59182e-07
	8	1	139	0	139	0	139	0	0	8.67	1	135	3.01659e-06	135	6.03319e-06	135	4.46903e-08	2.71891e-07
	7.9	1	140	0	140	0	140	0	0	8.59	1	136	3.15925e-06	136	6.3185e-06	136	4.64595e-08	2.85282e-07
	7.89	1	141	0	141	0	141	0	0	8.12	1	137	3.30896e-06	137	6.61792e-06	137	4.8306e-08	2.99393e-07
	7.53	1	142	0	142	0	142	0	0	8.02	1	138	3.46611e-06	138	6.93222e-06	138	5.02335e-08	3.14265e-07
	7.48	1	143	0	143	0	143	0	0	8	1	139	3.6311e-06	139	7.2622e-06	139	5.2246e-08	3.29944e-07
	7.31	1	144	0	144	0	144	0	0	7.9	1	140	3.80436e-06	140	7.60871e-06	140	5.4348e-08	3.46477e-07
	7.13	1	145	0	145	0	145	0	0	7.89	1	141	3.98633e-06	141	7.97267e-06	141	5.65437e-08	3.63912e-07
	7.07	1	146	0	146	0	146	0	0	7.53	1	142	4.17751e-06	142	8.35501e-06	142	5.88381e-08	3.82303e-07
	7.06	1	147	0	147	0	147	0	0	7.48	1	143	4.37838e-06	143	8.75676e-06	143	6.12361e-08	4.01706e-07
	6.91	1	148	0	148	0	148	0	0	7.31	1	144	4.58949e-06	144	9.17899e-06	144	6.3743e-08	4.22181e-07
	6.88	1	149	0	149	0	149	0	0	7.13	1	145	4.81142e-06	145	9.62283e-06	145	6.63643e-08	4.43791e-07
	6.8	1	150	0	150	0	150	0	0	7.07	1	146	5.04474e-06	146	1.00895e-05	146	6.91061e-08	4.66603e-07
	6.74	1	151	0	151	0	151	0	0	7.06	1	147	5.29012e-06	147	1.05802e-05	147	7.19744e-08	4.90689e-07
	6.62	1	152	0	152	0	152	0	0	6.91	1	148	5.54821e-06	148	1.10964e-05	148	7.49758e-08	5.16124e-07
	6.58	1	153	0	153	0	153	0	0	6.88	1	149	5.81973e-06	149	1.16395e-05	149	7.81172e-08	5.4299e-07
	6.55	1	154	0	154	0	154	0	0	6.8	1	150	6.10545e-06	150	1.22109e-05	150	8.1406e-08	5.71372e-07
	6.44	1	155	0	155	0	155	0	0	6.74	1	151	6.40617e-06	151	1.28123e-05	151	8.48499e-08	6.0136e-07
	6.41	1	156	0	156	0	156	0	0	6.62	1	152	6.72273e-06	152	1.34455e-05	152	8.8457e-08	6.33053e-07
	6.31	1	157	0	157	0	157	0	0	6.58	1	153	7.05605e-06	153	1.41121e-05	153	9.22359e-08	6.66552e-07
	6.16	0.999999	158	0	158	0	158	0	0	6.55	1	154	7.40707e-06	154	1.48141e-05	154	9.61958e-08	7.01967e-07
	6.12	0.999999	159	0	159	0	159	0	0	6.44	1	155	7.77683e-06	155	1.55537e-05	155	1.00346e-07	7.39415e-07
	6.06	0.999999	160	0	160	0	160	0	0	6.41	1	156	8.16638e-06	156	1.63328e-05	156	1.04697e-07	7.79019e-07
	6.05	0.999999	161	0	161	0	161	0	0	6.31	1	157	8.57689e-06	157	1.71538e-05	157	1.0926e-07	8.20911e-07
	6.04	0.999999	162	0	162	0	162	0	0	6.16	0.999999	158	9.00956e-06	158	1.80191e-05	158	1.14045e-07	8.6523e-07
	6.02	0.999999	163	0	163	0	163	0	0	6.12	0.999999	159	9.46568e-06	159	1.89314e-05	159	1.19065e-07	9.12126e-07
	6.01	0.999999	164	0	164	0	164	0	0	6.06	0.999999	160	9.94662e-06	160	1.98932e-05	160	1.24333e-07	9.61757e-07
	5.95	0.999999	165	0	165	0	165	0	0	6.05	0.999999	161	1.04538e-05	161	2.09077e-05	161	1.29861e-07	1.01429e-06
	5.93	0.999999	166	0	166	0	166	0	0	6.04	0.999999	162	1.09889e-05	162	2.19777e-05	162	1.35665e-07	1.06991e-06
	5.81	0.999998	167	0	167	0	167	0	0	6.02	0.999999	163	1.15533e-05	163	2.31067e-05	163	1.41759e-07	1.1288e-06
	5.65	0.999998	168	0	168	0	168	0	0	6.01	0.999999	164	1.2149e-05	164	2.4298e-05	164	1.48158e-07	1.19117e-06
	5.63	0.999998	169	0	169	0	169	0	0	5.95	0.999999	165	1.27777e-05	165	2.55554e-05	165	1.54881e-07	1.25724e-06
	5.62	0.999998	170	0	170	0	170	0	0	5.93	0.999999	166	1.34414e-05	166	2.68828e-05	166	1.61945e-07	1.32723e-06
	5.54	0.999997	171	0	171	0	171	0	0	5.81	0.999998	167	1.41422e-05	167	2.82844e-05	167	1.69367e-07	1.40139e-06
	5.47	0.999997	172	0	172	0	172	0	0	5.65	0.999998	168	1.48823e-05	168	2.97646e-05	168	1.7717e-07	1.47999e-06
	5.39	0.999996	173	0	173	0	173	0	0	5.63	0.999998	169	1.5664e-05	169	3.13281e-05	169	1.85373e-07	1.56329e-06
	5.3	0.999995	174	0	174	0	174	0	0	5.62	0.999998	170	1.64899e-05	170	3.29799e-05	170	1.93999e-07	1.65161e-06
	5.24	0.999994	175	0	175	0	175	0	0	5.54	0.999997	171	1.73627e-05	171	3.47254e-05	171	2.03072e-07	1.74525e-06
	5.22	0.999994	176	0	176	0	176	0	0	5.47	0.999997	172	1.82851e-05	172	3.65702e-05	172	2.12617e-07	1.84455e-06
	5.12	0.999992	177	0	177	0	177	0	0	5.39	0.999996	173	1.92601e-05	173	3.85203e-05	173	2.22661e-07	1.94987e-06
	5.08	0.999992	178	0	178	0	178	0	0	5.3	0.999995	174	2.02911e-05	174	4.05822e-05	174	2.33231e-07	2.0616e-06
	4.85	0.999986	179	0	179	0	179	0	0	5.24	0.999994	175	2.13813e-05	175	4.27626e-05	175	2.44358e-07	2.18014e-06
	4.81	0.999985	180	0	180	0	180	0	0	5.22	0.999994	176	2.25344e-05	176	4.50689e-05	176	2.56073e-07	2.30593e-06
	4.75	0.999982	181	0	181	0	181	0	0	5.12	0.999992	177	2.37543e-05	177	4.75086e-05	177	2.6841e-07	2.43943e-06
	4.68	0.999979	182	0	182	0	182	0	0	5.08	0.999992	178	2.50451e-05	178	5.00902e-05	178	2.81405e-07	2.58115e-06
	4.51	0.999969	183	0	183	0	183	0	0	4.85	0.999986	179	2.64111e-05	179	5.28221e-05	179	2.95096e-07	2.7316e-06
	4.46	0.999965	184	0	184	0	184	0	0	4.81	0.999985	180	2.7857e-05	180	5.57139e-05	180	3.09522e-07	2.89135e-06
	4.4	0.99996	185	0	185	0	185	0	0	4.75	0.999982	181	2.93877e-05	181	5.87753e-05	181	3.24726e-07	3.06101e-06
	4.14	0.999928	187	0	187	0	187	0	0	4.68	0.999979	182	3.10085e-05	182	6.2017e-05	182	3.40753e-07	3.24121e-06
	4.11	0.999922	188	0	188	0	188	0	0	4.51	0.999969	183	3.27251e-05	183	6.54502e-05	183	3.57651e-07	3.43263e-06
	4.08	0.999917	190	0	190	0	190	0	0	4.46	0.999965	184	3.45434e-05	184	6.90867e-05	184	3.75471e-07	3.63602e-06
	4.05	0.999911	191	0	191	0	191	0	0	4.4	0.99996	185	3.64697e-05	185	7.29394e-05	185	3.94267e-07	3.85215e-06
	4.03	0.999907	192	0	192	0	192	0	0	4.14	0.999928	186	3.85109e-05	186	7.70219e-05	186	4.14096e-07	4.20207e-06
	4.01	0.999902	195	0	195	0	195	0	0	4.14	0.999928	187	4.06743e-05	187	8.13485e-05	187	4.35019e-07	4.20207e-06
	4	0.9999	198	0	198	0	198	0	0	4.11	0.999922	188	4.29674e-05	188	8.59348e-05	188	4.571e-07	4.58559e-06
	3.95	0.999888	199	0	199	0	199	0	0	4.08	0.999917	189	4.53986e-05	189	9.07971e-05	189	4.80408e-07	5.00608e-06
	3.92	0.99988	200	0	200	0	200	0	0	4.08	0.999917	190	4.79765e-05	190	9.5953e-05	190	5.05016e-07	5.00608e-06
	3.89	0.999871	201	0	201	0	201	0	0	4.05	0.999911	191	5.07105e-05	191	0.000101421	191	5.31e-07	5.46726e-06
	3.79	0.999838	202	0	202	0	202	0	0	4.03	0.999907	192	5.36106e-05	192	0.000107221	192	5.58444e-07	5.79933e-06
	3.73	0.999814	203	0	203	0	203	0	0	4.01	0.999902	193	5.66874e-05	193	0.000113375	193	5.87434e-07	6.52853e-06
	3.68	0.999791	204	0	204	0	204	0	0	4.01	0.999902	194	5.99522e-05	194	0.000119904	194	6.18064e-07	6.52853e-06
	3.67	0.999786	206	0	206	0	206	0	0	4.01	0.999902	195	6.3417e-05	195	0.000126834	195	6.50431e-07	6.52853e-06
	3.64	0.999771	207	0	207	0	207	0	0	4	0.9999	196	6.70948e-05	196	0.00013419	196	6.84641e-07	7.80763e-06
	3.63	0.999766	208	0	208	0	208	0	0	4	0.9999	197	7.09992e-05	197	0.000141998	197	7.20804e-07	7.80763e-06
	3.58	0.999737	209	0	209	0	209	0	0	4	0.9999	198	7.5145e-05	198	0.00015029	198	7.5904e-07	7.80763e-06
	3.57	0.999731	210	0	210	0	210	0	0	3.95	0.999888	199	7.95477e-05	199	0.000159095	199	7.99474e-07	8.80404e-06
	3.52	0.999698	211	0	211	0	211	0	0	3.92	0.99988	200	8.4224e-05	200	0.000168448	200	8.4224e-07	9.35125e-06
	3.5	0.999684	212	0	212	0	212	0	0	3.89	0.999871	201	8.91919e-05	201	0.000178384	201	8.87481e-07	9.93409e-06
	3.48	0.999669	213	0	213	0	213	0	0	3.79	0.999838	202	9.44702e-05	202	0.00018894	202	9.35349e-07	1.0555e-05
	3.45	0.999645	214	0	214	0	214	0	0	3.73	0.999814	203	0.000100079	203	0.000200159	203	9.86003e-07	1.12164e-05
	3.43	0.999628	215	0	215	0	215	0	0	3.68	0.999791	204	0.000106041	204	0.000212082	204	1.03962e-06	1.19212e-05
	3.42	0.99962	216	0	216	0	216	0	0	3.67	0.999786	205	0.000112378	205	0.000224756	205	1.09637e-06	1.30662e-05
	3.4	0.999602	217	0	217	0	217	0	0	3.67	0.999786	206	0.000119116	206	0.000238231	206	1.15646e-06	1.30662e-05
	3.39	0.999593	218	0	218	0	218	0	0	3.64	0.999771	207	0.00012628	207	0.00025256	207	1.2201e-06	1.43262e-05
	3.35	0.999553	219	0	219	0	219	0	0	3.63	0.999766	208	0.000133899	208	0.000267798	208	1.28749e-06	1.5236e-05
	3.34	0.999543	220	0	220	0	220	0	0	3.58	0.999737	209	0.000142004	209	0.000284007	209	1.35889e-06	1.6206e-05
	3.3	0.999499	221	0	221	0	221	0	0	3.57	0.999731	210	0.000150625	210	0.00030125	210	1.43453e-06	1.72404e-05
	3.29	0.999487	222	0	222	0	222	0	0	3.52	0.999698	211	0.000159799	211	0.000319597	211	1.51468e-06	1.83437e-05
	3.27	0.999463	224	0	224	0	224	0	0	3.5	0.999684	212	0.00016956	212	0.000339121	212	1.59963e-06	1.95205e-05
	3.26	0.99945	225	0	225	0	225	0	0	3.48	0.999669	213	0.00017995	213	0.0003599	213	1.68967e-06	2.07759e-05
	3.23	0.999411	226	0	226	0	226	0	0	3.45	0.999645	214	0.00019101	214	0.000382019	214	1.78514e-06	2.21153e-05
	3.21	0.999383	228	0	228	0	228	0	0	3.43	0.999628	215	0.000202784	215	0.000405568	215	1.88636e-06	2.35445e-05
	3.19	0.999354	229	0	229	0	229	0	0	3.42	0.99962	216	0.000215321	216	0.000430642	216	1.99371e-06	2.50698e-05
	3.07	0.999149	230	0	230	0	230	0	0	3.4	0.999602	217	0.000228672	217	0.000457344	217	2.10758e-06	2.66979e-05
	3.02	0.999045	231	0	231	0	231	0	0	3.39	0.999593	218	0.000242892	218	0.000485785	218	2.22837e-06	2.84357e-05
	2.93	0.998825	232	0	232	0	232	0	0	3.35	0.999553	219	0.000258041	218.999	0.000516081	219	2.35654e-06	3.02911e-05
	2.92	0.998798	233	0	233	0	233	0	0	3.34	0.999543	220	0.000274179	219.999	0.000548359	220	2.49254e-06	3.22721e-05
	2.88	0.998682	234	0	234	0	234	0	0	3.3	0.999499	221	0.000291376	220.999	0.000582752	221	2.63689e-06	3.43875e-05
	2.84	0.998555	235	0	235	0	235	0	0	3.29	0.999487	222	0.000309703	221.999	0.000619406	222	2.79012e-06	3.66468e-05
	2.8	0.998415	236	0	236	0	236	0	0	3.27	0.999463	223	0.000329236	222.999	0.000658473	223	2.95279e-06	4.03277e-05
	2.72	0.998095	237	0	237	0	237	0	0	3.27	0.999463	224	0.000350059	223.999	0.000700118	224	3.12553e-06	4.03277e-05
	2.69	0.997958	238	0	238	0	238	0	0	3.26	0.99945	225	0.000372259	224.999	0.000744518	225	3.30897e-06	4.43921e-05
	2.67	0.997862	239	0	239	0	239	0	0	3.23	0.999411	226	0.000395931	225.999	0.000791861	226	3.50381e-06	4.73349e-05
	2.63	0.997656	241	0	241	0	241	0	0	3.21	0.999383	227	0.000421175	226.999	0.00084235	227	3.71079e-06	5.21322e-05
	2.58	0.99737	242	0	242	0	242	0	0	3.21	0.999383	228	0.0004481	227.999	0.0008962	228	3.9307e-06	5.21322e-05
	2.56	0.997246	243	0	243	0	243	0	0	3.19	0.999354	229	0.000476822	228.999	0.000953644	229	4.16438e-06	5.74332e-05
	2.48	0.996689	244	0	244	0	244	0	0	3.07	0.999149	229.999	0.000507464	229.999	0.00101493	230	4.41273e-06	6.12736e-05
	2.47	0.996612	245	0	245	0	245	0	0	3.02	0.999045	230.999	0.00054016	230.999	0.00108032	231	4.67671e-06	6.53794e-05
	2.42	0.996198	246	0	246	0	246	0	0	2.93	0.998825	231.999	0.000575051	231.999	0.0011501	232	4.95733e-06	6.97695e-05
	2.4	0.996019	248	0	248	0	248	0	0	2.92	0.998798	232.999	0.00061229	232.999	0.00122458	233	5.25571e-06	7.44641e-05
	2.34	0.995429	250	0	250	0	250	0	0	2.88	0.998682	233.999	0.000652039	233.999	0.00130408	234	5.57299e-06	7.9485e-05
	2.27	0.99463	251	0	251	0	251	0	0	2.84	0.998555	234.999	0.000694475	234.999	0.00138895	235	5.91042e-06	8.48553e-05
	2.24	0.994246	252	0	252	0	252	0	0	2.8	0.998415	235.999	0.000739783	235.999	0.00147957	236	6.26935e-06	9.06e-05
	2.21	0.993834	253	0	253	0	253	0	0	2.72	0.998095	236.999	0.000788165	236.998	0.00157633	237	6.65118e-06	9.67458e-05
	2.14	0.992756	254	0	254	0	254	0	0	2.69	0.997958	237.999	0.000839836	237.998	0.00167967	238	7.05744e-06	0.000103322
	2.12	0.992414	256	0	256	0	256	0	0	2.67	0.997862	238.999	0.000895025	238.998	0.00179005	239	7.48975e-06	0.000110358
	2.11	0.992238	257	0	257	0	257	0	0	2.63	0.997656	239.999	0.00095398	239.998	0.00190796	240	7.94984e-06	0.00012185
	2.09	0.991872	258	0	258	0	258	0	0	2.63	0.997656	240.999	0.00101697	240.998	0.00203393	241	8.43955e-06	0.00012185
	2.06	0.99129	260	0	260	0	260	0	0	2.58	0.99737	241.999	0.00108427	241.998	0.00216853	242	8.96088e-06	0.000134576
	2.05	0.991087	261	0	261	0	261	0	0	2.56	0.997246	242.999	0.00115619	242.998	0.00231237	243	9.51593e-06	0.000143811
	2.04	0.99088	262	0	262	0	262	0	0	2.48	0.996689	243.999	0.00123305	243.998	0.0024661	244	1.0107e-05	0.000153699
	2.03	0.990667	264	0	264	0	264	0	0	2.47	0.996612	244.999	0.00131521	244.997	0.00263042	245	1.07364e-05	0.000164287
	2.02	0.99045	266	0	266	0	266	0	0	2.42	0.996198	245.999	0.00140304	245.997	0.00280608	246	1.14068e-05	0.000175625
	2.01	0.990228	271	0	271	0	271	0	0	2.4	0.996019	246.999	0.00149694	246.997	0.00299388	247	1.2121e-05	0.000194158
	2	0.99	286	0	286	0	286	0	0	2.4	0.996019	247.998	0.00159735	247.997	0.00319469	248	1.28818e-05	0.000194158
	1.9	0.987411	287	0	287	0	287	0	0	2.34	0.995429	248.998	0.00170472	248.997	0.00340944	249	1.36925e-05	0.000222037
	1.89	0.987118	288	0	288	0	288	0	0	2.34	0.995429	249.998	0.00181955	249.996	0.00363911	250	1.45564e-05	0.000222037
	1.86	0.986196	289	0	289	0	289	0	0	2.27	0.99463	250.998	0.00194239	250.996	0.00388477	251	1.54772e-05	0.000245616
	1.82	0.984864	290	0	290	0	290	0	0	2.24	0.994246	251.998	0.00207379	251.996	0.00414757	252	1.64586e-05	0.000262749
	1.8	0.984151	291	0	291	0	291	0	0	2.21	0.993834	252.998	0.00221437	252.996	0.00442873	253	1.75049e-05	0.000281108
	1.77	0.983018	292	0	292	0	292	0	0	2.14	0.992756	253.998	0.00236479	253.995	0.00472958	254	1.86204e-05	0.000300784
	1.7	0.980047	293	0	293	0	293	0	0	2.12	0.992414	254.997	0.00252576	254.995	0.00505151	255	1.98098e-05	0.000332978
	1.69	0.979583	294	0	294	0	294	0	0	2.12	0.992414	255.997	0.00269803	255.995	0.00539606	256	2.10783e-05	0.000332978
	1.61	0.975453	295	0	295	0	295	0	0	2.11	0.992238	256.997	0.00288242	256.994	0.00576484	257	2.24313e-05	0.000368708
	1.6	0.974881	296	0	296	0	296	0	0	2.09	0.991872	257.997	0.0030798	257.994	0.0061596	258	2.38744e-05	0.000394687
	1.56	0.972458	297	0	297	0	297	0	0	2.06	0.99129	258.997	0.00329111	258.993	0.00658223	259	2.5414e-05	0.000437216
	1.54	0.97116	298	0	298	0	298	0	0	2.06	0.99129	259.996	0.00351736	259.993	0.00703473	260	2.70566e-05	0.000437216
	1.44	0.963692	300	0	300	0	300	0	0	2.05	0.991087	260.996	0.00375963	260.992	0.00751927	261	2.88095e-05	0.000484441
	1.43	0.962846	301	0	301	0	301	0	0	2.04	0.99088	261.996	0.00401908	261.992	0.00803816	262	3.068e-05	0.000518794
	1.38	0.958313	303	0	303	0	303	0	0	2.03	0.990667	262.996	0.00429696	262.991	0.00859392	263	3.26765e-05	0.000575054
	1.36	0.956348	304	0	304	0	304	0	0	2.03	0.990667	263.995	0.0045946	263.991	0.0091892	264	3.48076e-05	0.000575054
	1.34	0.954291	305	0	305	0	305	0	0	2.02	0.99045	264.995	0.00491344	264.99	0.00982689	265	3.70826e-05	0.000659905
	1.31	0.951022	306	0	306	0	306	0	0	2.02	0.99045	265.995	0.00525504	265.989	0.0105101	266	3.95116e-05	0.000659905
	1.29	0.948714	309	0	309	0	309	0	0	2.01	0.990228	266.994	0.00562104	266.989	0.0112421	267	4.21052e-05	0.00084042
	1.28	0.947519	310	0	310	0	310	0	0	2.01	0.990228	267.994	0.00601323	267.988	0.0120265	268	4.48748e-05	0.00084042
	1.25	0.943766	311	0	311	0	311	0	0	2.01	0.990228	268.994	0.00643352	268.987	0.012867	269	4.78329e-05	0.00084042
	1.24	0.942456	312	0	312	0	312	0	0	2.01	0.990228	269.993	0.00688398	269.986	0.013768	270	5.09925e-05	0.00084042
	1.23	0.941116	313	0	313	0	313	0	0	2.01	0.990228	270.993	0.00736681	270.985	0.0147336	271	5.43676e-05	0.00084042
	1.21	0.938341	314	0	314	0	314	0	0	2	0.99	271.992	0.00788439	271.984	0.0157688	272	5.79734e-05	0.00168759
	1.2	0.936904	315	0	315	0	315	0	0	2	0.99	272.992	0.00843926	272.983	0.0168785	273	6.18261e-05	0.00168759
	1.17	0.932392	316	0	316	0	316	0	0	2	0.99	273.991	0.00903418	273.982	0.0180684	274	6.59429e-05	0.00168759
	1.13	0.925869	317	0	317	0	317	0	0	2	0.99	274.99	0.00967208	274.981	0.0193442	275	7.03424e-05	0.00168759
	1.12	0.924142	319	0	319	0	319	0	0	2	0.99	275.99	0.0103561	275.979	0.0207123	276	7.50445e-05	0.00168759
	1.03	0.906675	320	0	320	0	320	0	0	2	0.99	276.989	0.0110897	276.978	0.0221795	277	8.00704e-05	0.00168759
	0.97	0.892848	321	0	321	0	321	0	0	2	0.99	277.988	0.0118766	277.976	0.0237532	278	8.5443e-05	0.00168759
	0.96	0.890352	322	0	322	0	322	0	0	2	0.99	278.987	0.0127205	278.975	0.0254411	279	9.11867e-05	0.00168759
	0.94	0.885185	323	0	323	0	323	0	0	2	0.99	279.986	0.0136259	279.973	0.0272518	280	9.73278e-05	0.00168759
	0.93	0.88251	324	0	324	0	324	0	0	2	0.99	280.985	0.0145971	280.971	0.0291943	281	0.000103894	0.00168759
	0.92	0.879774	324	1	323	2	325	0.00615385	0.00574713	2	0.99	281.984	0.0156392	281.969	0.0312784	282	0.000110916	0.00168759
	0.9	0.874107	326	1	325	2	327	0.00611621	0.00574713	2	0.99	282.983	0.0167573	282.966	0.0335146	283	0.000118426	0.00168759
	0.85	0.858746	327	1	326	2	328	0.00609756	0.00574713	2	0.99	283.982	0.017957	283.964	0.0359141	284	0.000126458	0.00168759
	0.84	0.855456	328	1	327	2	329	0.00607903	0.00574713	2	0.99	284.981	0.0192446	284.962	0.0384891	285	0.000135049	0.00168759
	0.82	0.848644	329	1	328	2	330	0.00606061	0.00574713	2	0.99	285.979	0.0206263	285.959	0.0412526	286	0.00014424	0.00168759
	0.79	0.837819	331	1	330	2	332	0.0060241	0.00574713	1.9	0.987411	286.978	0.0221094	286.956	0.0442187	287	0.000154072	0.00296544
	0.78	0.834041	332	1	331	2	333	0.00600601	0.00574713	1.89	0.987118	287.976	0.0237012	287.953	0.0474024	288	0.000164592	0.00318299
	0.77	0.830176	333	1	332	2	334	0.00598802	0.00574713	1.86	0.986196	288.975	0.0254099	288.949	0.0508198	289	0.000175847	0.00341671
	0.75	0.822172	334	1	333	2	335	0.00597015	0.00574713	1.82	0.984864	289.973	0.0272442	289.946	0.0544884	290	0.000187891	0.00366784
	0.74	0.81803	335	1	334	2	336	0.00595238	0.00574713	1.8	0.984151	290.971	0.0292135	290.942	0.0584269	291	0.00020078	0.00393766
	0.66	0.781224	336	1	335	2	337	0.00593472	0.00574713	1.77	0.983018	291.969	0.0313277	291.937	0.0626554	292	0.000214573	0.00422758
	0.65	0.776128	337	1	336	2	338	0.00591716	0.00574713	1.7	0.980047	292.966	0.0335977	292.933	0.0671955	293	0.000229336	0.00453909
	0.64	0.770913	338	1	337	2	339	0.00589971	0.00574713	1.69	0.979583	293.964	0.0360352	293.928	0.0720703	294	0.000245137	0.00487382
	0.63	0.765577	341	1	340	2	342	0.00584795	0.00574713	1.61	0.975453	294.961	0.0386525	294.923	0.0773049	295	0.000262051	0.0052335
	0.56	0.724577	343	1	342	2	344	0.00581395	0.00574713	1.6	0.974881	295.959	0.0414631	295.917	0.0829261	296	0.000280156	0.00561998
	0.55	0.718162	344	1	343	2	345	0.0057971	0.00574713	1.56	0.972458	296.956	0.0444813	296.911	0.0889627	297	0.000299538	0.00603526
	0.54	0.711597	346	1	345	2	347	0.00576369	0.00574713	1.54	0.97116	297.952	0.0477228	297.905	0.0954455	298	0.000320287	0.00648148
	0.51	0.69097	347	1	346	2	348	0.00574713	0.00574713	1.44	0.963692	298.949	0.051204	298.898	0.102408	299	0.000342502	0.0072139
	0.5	0.683772	348	2	346	4	350	0.0114286	0.0113314	1.44	0.963692	299.945	0.0549428	299.89	0.109886	300	0.000366286	0.0072139
	0.49	0.676406	351	2	349	4	353	0.0113314	0.0113314	1.43	0.962846	300.941	0.0589585	300.882	0.117917	301	0.000391751	0.00802961
	0.47	0.661156	351	3	348	6	354	0.0169492	0.0169492	1.38	0.958313	301.937	0.0632716	301.873	0.126543	302	0.000419017	0.008938
	0.46	0.653263	351	4	347	8	355	0.0225352	0.0223464	1.38	0.958313	302.932	0.0679041	302.864	0.135808	303	0.000448212	0.008938
	0.45	0.645187	352	4	348	8	356	0.0224719	0.0223464	1.36	0.956348	303.927	0.0728799	303.854	0.14576	304	0.000479473	0.00994949
	0.44	0.636922	353	4	349	8	357	0.022409	0.0223464	1.34	0.954291	304.922	0.0782244	304.844	0.156449	305	0.000512947	0.0106867
	0.43	0.628465	354	4	350	8	358	0.0223464	0.0223464	1.31	0.951022	305.916	0.083965	305.832	0.16793	306	0.000548791	0.0114786
	0.42	0.619811	354	5	349	10	359	0.0278552	0.0276243	1.29	0.948714	306.91	0.0901308	306.82	0.180262	307	0.000587172	0.0132424
	0.41	0.610955	355	5	350	10	360	0.0277778	0.0276243	1.29	0.948714	307.903	0.0967534	307.806	0.193507	308	0.000628269	0.0132424
	0.38	0.583131	356	5	351	10	361	0.0277008	0.0276243	1.29	0.948714	308.896	0.103867	308.792	0.207733	309	0.000672275	0.0132424
	0.37	0.57342	357	5	352	10	362	0.0276243	0.0276243	1.28	0.947519	309.888	0.111506	309.777	0.223012	310	0.000719394	0.015276
	0.36	0.563484	358	6	352	12	364	0.032967	0.0326975	1.25	0.943766	310.88	0.119711	310.761	0.239422	311	0.000769846	0.0164063
	0.35	0.553316	359	6	353	12	365	0.0328767	0.0326975	1.24	0.942456	311.871	0.128522	311.743	0.257045	312	0.000823862	0.0176193
	0.34	0.542912	360	6	354	12	366	0.0327869	0.0326975	1.23	0.941116	312.862	0.137985	312.724	0.27597	313	0.000881693	0.018921
	0.32	0.52137	361	6	355	12	367	0.0326975	0.0326975	1.21	0.938341	313.852	0.148146	313.704	0.296292	314	0.000943605	0.0203176
	0.31	0.510221	364	7	357	14	371	0.0377358	0.0373333	1.2	0.936904	314.841	0.159056	314.682	0.318112	315	0.00100988	0.0218157
	0.3	0.498813	365	7	358	14	372	0.0376344	0.0373333	1.17	0.932392	315.829	0.170769	315.658	0.341539	316	0.00108082	0.0234221
	0.29	0.487139	368	7	361	14	375	0.0373333	0.0373333	1.13	0.925869	316.817	0.183344	316.633	0.366688	317	0.00115675	0.0251443
	0.28	0.475193	369	8	361	16	377	0.0424403	0.0424403	1.12	0.924142	317.803	0.196842	317.606	0.393684	318	0.001238	0.027962
	0.27	0.462968	371	9	362	18	380	0.0473684	0.0472441	1.12	0.924142	318.789	0.211329	318.577	0.422658	319	0.00132495	0.027962
	0.26	0.450459	372	9	363	18	381	0.0472441	0.0472441	1.03	0.906675	319.773	0.226875	319.546	0.45375	320	0.00141797	0.0310862
	0.25	0.437659	374	10	364	20	384	0.0520833	0.0516796	0.97	0.892848	320.756	0.243556	320.513	0.487111	321	0.00151748	0.0333542
	0.24	0.42456	375	10	365	20	385	0.0519481	0.0516796	0.96	0.890352	321.739	0.26145	321.477	0.5229	322	0.00162391	0.0357814
	0.22	0.39744	377	10	367	20	387	0.0516796	0.0516796	0.94	0.885185	322.719	0.280643	322.439	0.561285	323	0.00173772	0.038378
	0.21	0.383405	379	12	367	24	391	0.0613811	0.0606061	0.93	0.88251	323.699	0.301224	323.398	0.602448	324	0.00185941	0.0411545
	0.2	0.369043	380	12	368	24	392	0.0612245	0.0606061	0.92	0.879774	324.677	0.323289	324.353	0.646578	325	0.00198947	0.0441217
	0.19	0.354346	384	12	372	24	396	0.0606061	0.0606061	0.9	0.874107	325.653	0.346939	325.306	0.693877	326	0.00212846	0.0489551
	0.18	0.339307	385	14	371	28	399	0.0701754	0.0696517	0.9	0.874107	326.628	0.372281	326.255	0.744561	327	0.00227695	0.0489551
	0.17	0.323917	388	14	374	28	402	0.0696517	0.0696517	0.85	0.858746	327.601	0.399427	327.201	0.798855	328	0.00243553	0.0542835
	0.16	0.308169	392	17	375	34	409	0.0831296	0.0831296	0.84	0.855456	328.572	0.428498	328.143	0.856996	329	0.00260485	0.0581312
	0.15	0.292054	394	18	376	36	412	0.0873786	0.0873786	0.82	0.848644	329.54	0.459619	329.081	0.919237	330	0.00278557	0.0622301
	0.14	0.275564	397	19	378	38	416	0.0913462	0.0909091	0.79	0.837819	330.507	0.492921	330.014	0.985842	331	0.00297837	0.0688779
	0.13	0.25869	399	19	380	38	418	0.0909091	0.0909091	0.79	0.837819	331.471	0.528544	330.943	1.05709	332	0.003184	0.0688779
	0.12	0.241422	400	22	378	44	422	0.104265	0.104265	0.78	0.834041	332.433	0.566632	331.867	1.13326	333	0.0034032	0.0761645
	0.11	0.223753	404	27	377	54	431	0.12529	0.12529	0.77	0.830176	333.393	0.607339	332.785	1.21468	334	0.00363676	0.081399
	0.1	0.205672	407	30	377	60	437	0.1373	0.1373	0.75	0.822172	334.349	0.65082	333.698	1.30164	335	0.0038855	0.0869501
	0.09	0.187169	410	31	379	62	441	0.14059	0.14059	0.74	0.81803	335.303	0.697243	334.606	1.39449	336	0.00415025	0.0928305
	0.08	0.168236	412	36	376	72	448	0.160714	0.160714	0.66	0.781224	336.253	0.746777	335.506	1.49355	337	0.00443191	0.0990527
	0.07	0.148862	424	40	384	80	464	0.172414	0.172414	0.65	0.776128	337.2	0.799598	336.401	1.5992	338	0.00473135	0.105628
	0.06	0.129036	433	46	387	92	479	0.192067	0.192067	0.64	0.770913	338.144	0.85589	337.288	1.71178	339	0.0050495	0.112568
	0.05	0.108749	446	49	397	98	495	0.19798	0.19798	0.63	0.765577	339.084	0.91584	338.168	1.83168	340	0.00538729	0.127581
										0.63	0.765577	340.02	0.979638	339.041	1.95928	341	0.00574568	0.127581
										0.63	0.765577	340.953	1.04748	339.905	2.09496	342	0.00612563	0.127581
										0.56	0.724577	341.88	1.11957	340.761	2.23914	343	0.0065281	0.148551
										0.56	0.724577	342.804	1.1961	341.608	2.3922	344	0.00695407	0.148551
										0.55	0.718162	343.723	1.27728	342.445	2.55456	345	0.00740451	0.162339
										0.54	0.711597	344.637	1.3633	343.273	2.72661	346	0.00788037	0.177036
										0.54	0.711597	345.546	1.45438	344.091	2.90876	347	0.0083826	0.177036
										0.51	0.69097	346.449	1.5507	344.899	3.10141	348	0.0089121	0.192633
										0.5	0.683772	347.348	1.65247	345.695	3.30495	349	0.00946976	0.209108
										0.5	0.683772	348.24	1.75987	346.48	3.51975	350	0.0100564	0.209108
										0.49	0.676406	349.127	1.87309	347.254	3.74619	351	0.0106729	0.238408
										0.49	0.676406	350.008	1.9923	348.015	3.98461	352	0.0113199	0.238408
										0.49	0.676406	350.882	2.11767	348.765	4.23535	353	0.0119981	0.238408
										0.47	0.661156	351.751	2.24935	349.501	4.49871	354	0.0127082	0.26335
										0.46	0.653263	352.613	2.38749	350.225	4.77498	355	0.0134506	0.27626
										0.45	0.645187	353.468	2.53221	350.936	5.06441	356	0.0142259	0.289425
										0.44	0.636922	354.316	2.68362	351.633	5.36724	357	0.0150343	0.302816
										0.43	0.628465	355.158	2.84182	352.316	5.68364	358	0.0158761	0.316399
										0.42	0.619811	355.993	3.00689	352.986	6.01379	359	0.0167515	0.330139
										0.41	0.610955	356.821	3.17889	353.642	6.35779	360	0.0176605	0.344
										0.38	0.583131	357.642	3.35787	354.284	6.71574	361	0.0186031	0.357944
										0.37	0.57342	358.456	3.54383	354.912	7.08767	362	0.0195792	0.371931
										0.36	0.563484	359.263	3.73679	355.526	7.47359	363	0.0205884	0.392909
										0.36	0.563484	360.063	3.93673	356.127	7.87347	364	0.0216304	0.392909
										0.35	0.553316	360.856	4.14361	356.713	8.28723	365	0.0227047	0.413765
										0.34	0.542912	361.643	4.35738	357.285	8.71476	366	0.0238108	0.427538
										0.32	0.52137	362.422	4.57796	357.844	9.15591	367	0.024948	0.441162
										0.31	0.510221	363.195	4.80525	358.389	9.61051	368	0.0261155	0.474348
										0.31	0.510221	363.961	5.03916	358.922	10.0783	369	0.0273125	0.474348
										0.31	0.510221	364.72	5.27956	359.441	10.5591	370	0.0285381	0.474348
										0.31	0.510221	365.474	5.5263	359.947	11.0526	371	0.0297914	0.474348
										0.3	0.498813	366.221	5.77925	360.441	11.5585	372	0.0310712	0.505908
										0.29	0.487139	366.962	6.03824	360.924	12.0765	373	0.0323766	0.529724
										0.29	0.487139	367.697	6.30309	361.394	12.6062	374	0.0337064	0.529724
										0.29	0.487139	368.426	6.57364	361.853	13.1473	375	0.0350594	0.529724
										0.28	0.475193	369.15	6.84968	362.301	13.6994	376	0.0364345	0.55747
										0.28	0.475193	369.869	7.13104	362.738	14.2621	377	0.0378305	0.55747
										0.27	0.462968	370.582	7.41752	363.165	14.835	378	0.0392461	0.582808
										0.27	0.462968	371.291	7.70891	363.582	15.4178	379	0.0406803	0.582808
										0.27	0.462968	371.995	8.00503	363.99	16.0101	380	0.0421317	0.582808
										0.26	0.450459	372.694	8.30567	364.389	16.6113	381	0.0435993	0.601297
										0.25	0.437659	373.389	8.61064	364.779	17.2213	382	0.0450819	0.61821
										0.25	0.437659	374.08	8.91973	365.161	17.8395	383	0.0465782	0.61821
										0.25	0.437659	374.767	9.23277	365.534	18.4655	384	0.0480873	0.61821
										0.24	0.42456	375.45	9.54956	365.901	19.0991	385	0.0496081	0.633588
										0.22	0.39744	376.13	9.86991	366.26	19.7398	386	0.0511394	0.644153
										0.22	0.39744	376.806	10.1937	366.613	20.3873	387	0.0526804	0.644153
										0.21	0.383405	377.479	10.5206	366.959	21.0412	388	0.0542299	0.662941
										0.21	0.383405	378.149	10.8506	367.299	21.7012	389	0.0557872	0.662941
										0.21	0.383405	378.817	11.1835	367.633	22.367	390	0.0573512	0.662941
										0.21	0.383405	379.481	11.5191	367.962	23.0382	391	0.0589213	0.662941
										0.2	0.369043	380.143	11.8573	368.285	23.7146	392	0.0604965	0.676405
										0.19	0.354346	380.802	12.1979	368.604	24.3959	393	0.062076	0.688089
										0.19	0.354346	381.459	12.5409	368.918	25.0818	394	0.0636593	0.688089
										0.19	0.354346	382.114	12.886	369.228	25.772	395	0.0652455	0.688089
										0.19	0.354346	382.767	13.2331	369.534	26.4663	396	0.0668341	0.688089
										0.18	0.339307	383.418	13.5822	369.836	27.1645	397	0.0684244	0.701838
										0.18	0.339307	384.067	13.9332	370.134	27.8663	398	0.0700158	0.701838
										0.18	0.339307	384.714	14.2858	370.428	28.5716	399	0.0716079	0.701838
										0.17	0.323917	385.36	14.64	370.72	29.2801	400	0.0732002	0.711561
										0.17	0.323917	386.004	14.9958	371.008	29.9916	401	0.0747921	0.711561
										0.17	0.323917	386.647	15.353	371.294	30.7061	402	0.0763832	0.711561
										0.16	0.308169	387.288	15.7116	371.577	31.4232	403	0.0779732	0.724379
										0.16	0.308169	387.929	16.0714	371.857	32.1429	404	0.0795616	0.724379
										0.16	0.308169	388.568	16.4325	372.135	32.865	405	0.0811481	0.724379
										0.16	0.308169	389.205	16.7947	372.411	33.5894	406	0.0827324	0.724379
										0.16	0.308169	389.842	17.1579	372.684	34.3159	407	0.0843142	0.724379
										0.16	0.308169	390.478	17.5222	372.956	35.0444	408	0.0858932	0.724379
										0.16	0.308169	391.113	17.8874	373.225	35.7749	409	0.0874691	0.724379
										0.15	0.292054	391.746	18.2536	373.493	36.5071	410	0.0890418	0.733963
										0.15	0.292054	392.379	18.6205	373.759	37.2411	411	0.0906109	0.733963
										0.15	0.292054	393.012	18.9883	374.023	37.9767	412	0.0921763	0.733963
										0.14	0.275564	393.643	19.3569	374.286	38.7138	413	0.0937379	0.739245
										0.14	0.275564	394.274	19.7262	374.548	39.4523	414	0.0952954	0.739245
										0.14	0.275564	394.904	20.0961	374.808	40.1922	415	0.0968487	0.739245
										0.14	0.275564	395.533	20.4667	375.067	40.9334	416	0.0983977	0.739245
										0.13	0.25869	396.162	20.8379	375.324	41.6759	417	0.0999422	0.743054
										0.13	0.25869	396.79	21.2098	375.58	42.4195	418	0.101482	0.743054
										0.12	0.241422	397.418	21.5821	375.836	43.1643	419	0.103017	0.746331
										0.12	0.241422	398.045	21.955	376.09	43.9101	420	0.104548	0.746331
										0.12	0.241422	398.672	22.3285	376.343	44.6569	421	0.106073	0.746331
										0.12	0.241422	399.298	22.7024	376.595	45.4047	422	0.107594	0.746331
										0.11	0.223753	399.923	23.0767	376.847	46.1535	423	0.10911	0.752061
										0.11	0.223753	400.548	23.4515	377.097	46.9031	424	0.11062	0.752061
										0.11	0.223753	401.173	23.8268	377.346	47.6535	425	0.112126	0.752061
										0.11	0.223753	401.798	24.2024	377.595	48.4048	426	0.113626	0.752061
										0.11	0.223753	402.422	24.5784	377.843	49.1569	427	0.115121	0.752061
										0.11	0.223753	403.045	24.9548	378.09	49.9097	428	0.116611	0.752061
										0.11	0.223753	403.668	25.3316	378.337	50.6632	429	0.118096	0.752061
										0.11	0.223753	404.291	25.7087	378.583	51.4175	430	0.119575	0.752061
										0.11	0.223753	404.914	26.0862	378.828	52.1724	431	0.12105	0.752061
										0.1	0.205672	405.536	26.464	379.072	52.9279	432	0.122518	0.757091
										0.1	0.205672	406.158	26.842	379.316	53.6841	433	0.123982	0.757091
										0.1	0.205672	406.78	27.2204	379.559	54.4409	434	0.12544	0.757091
										0.1	0.205672	407.401	27.5991	379.802	55.1983	435	0.126893	0.757091
										0.1	0.205672	408.022	27.9781	380.044	55.9562	436	0.12834	0.757091
										0.1	0.205672	408.643	28.3574	380.285	56.7147	437	0.129782	0.757091
										0.09	0.187169	409.263	28.7369	380.526	57.4738	438	0.131219	0.759839
										0.09	0.187169	409.883	29.1167	380.767	58.2334	439	0.13265	0.759839
										0.09	0.187169	410.503	29.4967	381.007	58.9935	440	0.134076	0.759839
										0.09	0.187169	411.123	29.877	381.246	59.7541	441	0.135497	0.759839
										0.08	0.168236	411.742	30.2576	381.485	60.5151	442	0.136912	0.762492
										0.08	0.168236	412.362	30.6384	381.723	61.2767	443	0.138322	0.762492
										0.08	0.168236	412.981	31.0194	381.961	62.0387	444	0.139727	0.762492
										0.08	0.168236	413.599	31.4006	382.199	62.8012	445	0.141126	0.762492
										0.08	0.168236	414.218	31.7821	382.436	63.5642	446	0.142521	0.762492
										0.08	0.168236	414.836	32.1638	382.672	64.3276	447	0.14391	0.762492
										0.08	0.168236	415.454	32.5457	382.909	65.0914	448	0.145293	0.762492
										0.07	0.148862	416.072	32.9278	383.144	65.8556	449	0.146672	0.767236
										0.07	0.148862	416.69	33.3101	383.38	66.6203	450	0.148045	0.767236
										0.07	0.148862	417.307	33.6927	383.615	67.3854	451	0.149413	0.767236
										0.07	0.148862	417.925	34.0754	383.849	68.1508	452	0.150776	0.767236
										0.07	0.148862	418.542	34.4584	384.083	68.9167	453	0.152134	0.767236
										0.07	0.148862	419.159	34.8415	384.317	69.683	454	0.153487	0.767236
										0.07	0.148862	419.775	35.2248	384.55	70.4496	455	0.154834	0.767236
										0.07	0.148862	420.392	35.6083	384.783	71.2167	456	0.156177	0.767236
										0.07	0.148862	421.008	35.9921	385.016	71.9841	457	0.157514	0.767236
										0.07	0.148862	421.624	36.376	385.248	72.7519	458	0.158847	0.767236
										0.07	0.148862	422.24	36.76	385.48	73.5201	459	0.160174	0.767236
										0.07	0.148862	422.856	37.1443	385.711	74.2886	460	0.161497	0.767236
										0.07	0.148862	423.471	37.5288	385.942	75.0575	461	0.162815	0.767236
										0.07	0.148862	424.087	37.9134	386.173	75.8268	462	0.164127	0.767236
										0.07	0.148862	424.702	38.2982	386.404	76.5964	463	0.165435	0.767236
										0.07	0.148862	425.317	38.6832	386.634	77.3663	464	0.166738	0.767236
										0.06	0.129036	425.932	39.0683	386.863	78.1366	465	0.168036	0.772658
										0.06	0.129036	426.546	39.4536	387.093	78.9073	466	0.169329	0.772658
										0.06	0.129036	427.161	39.8391	387.322	79.6783	467	0.170617	0.772658
										0.06	0.129036	427.775	40.2248	387.55	80.4496	468	0.171901	0.772658
										0.06	0.129036	428.389	40.6106	387.779	81.2213	469	0.17318	0.772658
										0.06	0.129036	429.003	40.9966	388.007	81.9933	470	0.174454	0.772658
										0.06	0.129036	429.617	41.3828	388.234	82.7656	471	0.175723	0.772658
										0.06	0.129036	430.231	41.7691	388.462	83.5383	472	0.176988	0.772658
										0.06	0.129036	430.844	42.1556	388.689	84.3113	473	0.178248	0.772658
										0.06	0.129036	431.458	42.5423	388.915	85.0846	474	0.179503	0.772658
										0.06	0.129036	432.071	42.9291	389.142	85.8582	475	0.180754	0.772658
										0.06	0.129036	432.684	43.3161	389.368	86.6321	476	0.182	0.772658
										0.06	0.129036	433.297	43.7032	389.594	87.4064	477	0.183242	0.772658
										0.06	0.129036	433.91	44.0905	389.819	88.181	478	0.184479	0.772658
										0.06	0.129036	434.522	44.4779	390.044	88.9559	479	0.185712	0.772658
										0.05	0.108749	435.134	44.8655	390.269	89.731	480	0.18694	0.777455
										0.05	0.108749	435.747	45.2533	390.493	90.5065	481	0.188163	0.777455
										0.05	0.108749	436.359	45.6412	390.718	91.2824	482	0.189382	0.777455
										0.05	0.108749	436.971	46.0292	390.942	92.0585	483	0.190597	0.777455
										0.05	0.108749	437.583	46.4174	391.165	92.8349	484	0.191808	0.777455
										0.05	0.108749	438.194	46.8058	391.388	93.6116	485	0.193014	0.777455
										0.05	0.108749	438.806	47.1943	391.611	94.3886	486	0.194215	0.777455
										0.05	0.108749	439.417	47.583	391.834	95.1659	487	0.195413	0.777455
										0.05	0.108749	440.028	47.9718	392.056	95.9435	488	0.196606	0.777455
										0.05	0.108749	440.639	48.3607	392.279	96.7214	489	0.197794	0.777455
										0.05	0.108749	441.25	48.7498	392.5	97.4996	490	0.198979	0.777455
										0.05	0.108749	441.861	49.139	392.722	98.2781	491	0.200159	0.777455
										0.05	0.108749	442.472	49.5284	392.943	99.0568	492	0.201335	0.777455
										0.05	0.108749	443.082	49.9179	393.164	99.8359	493	0.202507	0.777455
										0.05	0.108749	443.692	50.3076	393.385	100.615	494	0.203675	0.777455
										0.05	0.108749	444.303	50.6974	393.605	101.395	495	0.204838	0.777455

## Sheet: Distinct Peptide Level Data
Distinct Peptide Level Data		Confidence Threshold	Forward	Reverse	Correct	Incorrect	Total	Global FDR	q-value		Fit Confidence Threshold	Fit Forward	Fit Reverse	Fit Correct	Fit Incorrect	Fit Total	Fit Global FDR	Fit Local FDR
		1	822	0	822	0	822	0	0		1	0.999934	6.57941e-05	0.999868	0.000131588	1	0.000131588	0.000235003
		0.9999	1080	0	1080	0	1080	0	0		1	1.99987	0.000131589	1.99974	0.000263177	2	0.000131589	0.000235003
		0.9998	1180	0	1180	0	1180	0	0		1	2.9998	0.000197384	2.99961	0.000394767	3	0.000131589	0.000235003
		0.9997	1229	0	1229	0	1229	0	0		1	3.99974	0.000263179	3.99947	0.000526358	4	0.00013159	0.000235003
		0.9996	1274	0	1274	0	1274	0	0		1	4.99967	0.000328975	4.99934	0.00065795	5	0.00013159	0.000235003
		0.9995	1306	0	1306	0	1306	0	0		1	5.99961	0.000394772	5.99921	0.000789544	6	0.000131591	0.000235003
		0.9994	1345	0	1345	0	1345	0	0		1	6.99954	0.000460572	6.99908	0.000921143	7	0.000131592	0.000235003
		0.9993	1378	0	1378	0	1378	0	0		1	7.99947	0.00052638	7.99895	0.00105276	8	0.000131595	0.000235003
		0.9992	1405	0	1405	0	1405	0	0		1	8.99941	0.000592209	8.99882	0.00118442	9	0.000131602	0.000235003
		0.9991	1437	0	1437	0	1437	0	0		1	9.99934	0.00065808	9.99868	0.00131616	10	0.000131616	0.000235003
		0.999	1464	0	1464	0	1464	0	0		1	10.9993	0.000724022	10.9986	0.00144804	11	0.00013164	0.000235003
		0.9989	1478	0	1478	0	1478	0	0		1	11.9992	0.00079007	11.9984	0.00158014	12	0.000131678	0.000235003
		0.9988	1499	0	1499	0	1499	0	0		1	12.9991	0.000856265	12.9983	0.00171253	13	0.000131733	0.000235003
		0.9987	1523	0	1523	0	1523	0	0		1	13.9991	0.000922649	13.9982	0.0018453	14	0.000131807	0.000235003
		0.9986	1597	0	1597	0	1597	0	0		1	14.999	0.000989264	14.998	0.00197853	15	0.000131902	0.000235003
		0.9985	1618	0	1618	0	1618	0	0		1	15.9989	0.00105615	15.9979	0.0021123	16	0.000132019	0.000235003
		0.9984	1637	0	1637	0	1637	0	0		1	16.9989	0.00112334	16.9978	0.00224668	17	0.000132158	0.000235003
		0.9983	1677	0	1677	0	1677	0	0		1	17.9988	0.00119087	17.9976	0.00238174	18	0.000132319	0.000235003
		0.9982	1689	0	1689	0	1689	0	0		1	18.9987	0.00125877	18.9975	0.00251755	19	0.000132502	0.000235003
		0.9981	1707	0	1707	0	1707	0	0		1	19.9987	0.00132707	19.9973	0.00265413	20	0.000132707	0.000235003
		0.998	1730	0	1730	0	1730	0	0		1	20.9986	0.00139577	20.9972	0.00279154	21	0.000132931	0.000235003
		0.9979	1744	0	1744	0	1744	0	0		1	21.9985	0.00146491	21.9971	0.00292981	22	0.000133173	0.000235003
		0.9978	1768	0	1768	0	1768	0	0		1	22.9985	0.00153448	22.9969	0.00306896	23	0.000133433	0.000235003
		0.9977	1820	0	1820	0	1820	0	0		1	23.9984	0.0016045	23.9968	0.00320901	24	0.000133709	0.000235003
		0.9976	1832	0	1832	0	1832	0	0		1	24.9983	0.00167498	24.9967	0.00334997	25	0.000133999	0.000235003
		0.9975	1843	0	1843	0	1843	0	0		1	25.9983	0.00174592	25.9965	0.00349184	26	0.000134302	0.000235003
		0.9974	1855	0	1855	0	1855	0	0		1	26.9982	0.00181732	26.9964	0.00363464	27	0.000134616	0.000235003
		0.9973	1866	0	1866	0	1866	0	0		1	27.9981	0.00188917	27.9962	0.00377835	28	0.000134941	0.000235003
		0.9972	1873	0	1873	0	1873	0	0		1	28.998	0.00196149	28.9961	0.00392297	29	0.000135275	0.000235003
		0.9971	1886	0	1886	0	1886	0	0		1	29.998	0.00203425	29.9959	0.0040685	30	0.000135617	0.000235003
		0.997	1894	0	1894	0	1894	0	0		1	30.9979	0.00210746	30.9958	0.00421492	31	0.000135965	0.000235003
		0.9969	1908	0	1908	0	1908	0	0		1	31.9978	0.00218111	31.9956	0.00436222	32	0.000136319	0.000235003
		0.9968	1920	0	1920	0	1920	0	0		1	32.9977	0.0022552	32.9955	0.00451039	33	0.000136679	0.000235003
		0.9967	1933	0	1933	0	1933	0	0		1	33.9977	0.00232971	33.9953	0.00465942	34	0.000137042	0.000235003
		0.9966	1941	0	1941	0	1941	0	0		1	34.9976	0.00240464	34.9952	0.00480928	35	0.000137408	0.000235003
		0.9965	1950	0	1950	0	1950	0	0		1	35.9975	0.00247998	35.995	0.00495996	36	0.000137777	0.000235003
		0.9964	1962	0	1962	0	1962	0	0		1	36.9974	0.00255573	36.9949	0.00511145	37	0.000138147	0.000235003
		0.9963	1969	0	1969	0	1969	0	0		1	37.9974	0.00263186	37.9947	0.00526373	38	0.000138519	0.000235003
		0.9962	1981	0	1981	0	1981	0	0		1	38.9973	0.00270839	38.9946	0.00541677	39	0.000138892	0.000235003
		0.9961	2045	0	2045	0	2045	0	0		1	39.9972	0.00278528	39.9944	0.00557057	40	0.000139264	0.000235003
		0.996	2112	0	2112	0	2112	0	0		1	40.9971	0.00286255	40.9943	0.0057251	41	0.000139637	0.000235003
		0.9959	2170	0	2170	0	2170	0	0		1	41.9971	0.00294017	41.9941	0.00588035	42	0.000140008	0.000235003
		0.9958	2204	0	2204	0	2204	0	0		1	42.997	0.00301815	42.994	0.0060363	43	0.000140379	0.000235003
		0.9957	2230	0	2230	0	2230	0	0		1	43.9969	0.00309647	43.9938	0.00619294	44	0.000140749	0.000235003
		0.9956	2243	1	2242	2	2244	0.000891266	0.000664011		1	44.9968	0.00317512	44.9936	0.00635024	45	0.000141116	0.000235003
		0.9955	2264	1	2263	2	2265	0.000883002	0.000664011		1	45.9967	0.0032541	45.9935	0.00650819	46	0.000141482	0.000235003
		0.9954	2274	1	2273	2	2275	0.000879121	0.000664011		1	46.9967	0.00333339	46.9933	0.00666678	47	0.000141846	0.000235003
		0.9953	2288	1	2287	2	2289	0.000873744	0.000664011		1	47.9966	0.003413	47.9932	0.00682599	48	0.000142208	0.000235003
		0.9952	2301	1	2300	2	2302	0.00086881	0.000664011		1	48.9965	0.0034929	48.993	0.00698581	49	0.000142568	0.000235003
		0.9951	2312	1	2311	2	2313	0.000864678	0.000664011		1	49.9964	0.00357311	49.9929	0.00714622	50	0.000142924	0.000235003
		0.995	2318	1	2317	2	2319	0.000862441	0.000664011		1	50.9963	0.0036536	50.9927	0.0073072	51	0.000143278	0.000235003
		0.9949	2329	1	2328	2	2330	0.000858369	0.000664011		1	51.9963	0.00373437	51.9925	0.00746874	52	0.00014363	0.000235003
		0.9948	2340	1	2339	2	2341	0.000854336	0.000664011		1	52.9962	0.00381542	52.9924	0.00763084	53	0.000143978	0.000235003
		0.9947	2350	1	2349	2	2351	0.000850702	0.000664011		1	53.9961	0.00389673	53.9922	0.00779347	54	0.000144323	0.000235003
		0.9946	2358	1	2357	2	2359	0.000847817	0.000664011		1	54.996	0.00397831	54.992	0.00795662	55	0.000144666	0.000235003
		0.9945	2365	1	2364	2	2366	0.000845309	0.000664011		1	55.9959	0.00406014	55.9919	0.00812029	56	0.000145005	0.000235003
		0.9944	2373	1	2372	2	2374	0.00084246	0.000664011		1	56.9959	0.00414223	56.9917	0.00828446	57	0.000145341	0.000235003
		0.9943	2385	1	2384	2	2386	0.000838223	0.000664011		1	57.9958	0.00422455	57.9916	0.00844911	58	0.000145674	0.000235003
		0.9942	2393	1	2392	2	2394	0.000835422	0.000664011		1	58.9957	0.00430712	58.9914	0.00861424	59	0.000146004	0.000235003
		0.9941	2398	1	2397	2	2399	0.000833681	0.000664011		1	59.9956	0.00438992	59.9912	0.00877984	60	0.000146331	0.000235003
		0.994	2405	1	2404	2	2406	0.000831255	0.000664011		1	60.9955	0.00447295	60.9911	0.00894589	61	0.000146654	0.000235003
		0.9939	2414	1	2413	2	2415	0.000828157	0.000664011		1	61.9954	0.0045562	61.9909	0.00911239	62	0.000146974	0.000235003
		0.9938	2420	1	2419	2	2421	0.000826105	0.000664011		1	62.9954	0.00463967	62.9907	0.00927933	63	0.000147291	0.000235003
		0.9937	2429	1	2428	2	2430	0.000823045	0.000664011		1	63.9953	0.00472335	63.9906	0.0094467	64	0.000147605	0.000235003
		0.9936	2437	1	2436	2	2438	0.000820345	0.000664011		1	64.9952	0.00480724	64.9904	0.00961448	65	0.000147915	0.000235003
		0.9935	2444	1	2443	2	2445	0.000817996	0.000664011		1	65.9951	0.00489134	65.9902	0.00978268	66	0.000148222	0.000235003
		0.9934	2451	1	2450	2	2452	0.000815661	0.000664011		1	66.995	0.00497564	66.99	0.00995127	67	0.000148526	0.000235003
		0.9933	2457	1	2456	2	2458	0.00081367	0.000664011		1	67.9949	0.00506013	67.9899	0.0101203	68	0.000148827	0.000235003
		0.9932	2467	1	2466	2	2468	0.000810373	0.000664011		1	68.9949	0.00514482	68.9897	0.0102896	69	0.000149125	0.000235003
		0.9931	2477	1	2476	2	2478	0.000807103	0.000664011		1	69.9948	0.00522969	69.9895	0.0104594	70	0.00014942	0.000235003
		0.993	2481	1	2480	2	2482	0.000805802	0.000664011		1	70.9947	0.00531476	70.9894	0.0106295	71	0.000149711	0.000235003
		0.9929	2488	1	2487	2	2489	0.000803536	0.000664011		1	71.9946	0.0054	71.9892	0.0108	72	0.00015	0.000235003
		0.9928	2495	1	2494	2	2496	0.000801282	0.000664011		1	72.9945	0.00548542	72.989	0.0109708	73	0.000150286	0.000235003
		0.9927	2502	1	2501	2	2503	0.000799041	0.000664011		1	73.9944	0.00557102	73.9889	0.011142	74	0.000150568	0.000235003
		0.9926	2515	1	2514	2	2516	0.000794913	0.000664011		1	74.9943	0.00565679	74.9887	0.0113136	75	0.000150848	0.000235003
		0.9925	2524	1	2523	2	2525	0.000792079	0.000664011		1	75.9943	0.00574273	75.9885	0.0114855	76	0.000151124	0.000235003
		0.9924	2528	1	2527	2	2529	0.000790826	0.000664011		1	76.9942	0.00582884	76.9883	0.0116577	77	0.000151398	0.000235003
		0.9923	2536	1	2535	2	2537	0.000788333	0.000664011		1	77.9941	0.0059151	77.9882	0.0118302	78	0.000151669	0.000235003
		0.9922	2542	1	2541	2	2543	0.000786473	0.000664011		1	78.994	0.00600153	78.988	0.0120031	79	0.000151938	0.000235003
		0.9921	2547	1	2546	2	2548	0.000784929	0.000664011		1	79.9939	0.00608812	79.9878	0.0121762	80	0.000152203	0.000235003
		0.992	2553	1	2552	2	2554	0.000783085	0.000664011		1	80.9938	0.00617486	80.9877	0.0123497	81	0.000152466	0.000235003
		0.9919	2562	1	2561	2	2563	0.000780336	0.000664011		1	81.9937	0.00626176	81.9875	0.0125235	82	0.000152726	0.000235003
		0.9918	2569	1	2568	2	2570	0.00077821	0.000664011		1	82.9937	0.0063488	82.9873	0.0126976	83	0.000152983	0.000235003
		0.9917	2581	1	2580	2	2582	0.000774593	0.000664011		1	83.9936	0.006436	83.9871	0.012872	84	0.000153238	0.000235003
		0.9916	2586	1	2585	2	2587	0.000773096	0.000664011		1	84.9935	0.00652334	84.987	0.0130467	85	0.00015349	0.000235003
		0.9915	2593	1	2592	2	2594	0.00077101	0.000664011		1	85.9934	0.00661082	85.9868	0.0132216	86	0.00015374	0.000235003
		0.9914	2597	1	2596	2	2598	0.000769823	0.000664011		1	86.9933	0.00669845	86.9866	0.0133969	87	0.000153987	0.000235003
		0.9913	2605	1	2604	2	2606	0.00076746	0.000664011		1	87.9932	0.00678621	87.9864	0.0135724	88	0.000154232	0.000235003
		0.9912	2611	1	2610	2	2612	0.000765697	0.000664011		1	88.9931	0.00687412	88.9863	0.0137482	89	0.000154475	0.000235003
		0.9911	2617	1	2616	2	2618	0.000763942	0.000664011		1	89.993	0.00696215	89.9861	0.0139243	90	0.000154715	0.000235003
		0.991	2626	1	2625	2	2627	0.000761325	0.000664011		1	90.9929	0.00705033	90.9859	0.0141007	91	0.000154952	0.000235003
		0.9909	2633	1	2632	2	2634	0.000759301	0.000664011		1	91.9929	0.00713863	91.9857	0.0142773	92	0.000155188	0.000235003
		0.9908	2638	1	2637	2	2639	0.000757863	0.000664011		1	92.9928	0.00722707	92.9855	0.0144541	93	0.000155421	0.000235003
		0.9907	2646	1	2645	2	2647	0.000755572	0.000664011		1	93.9927	0.00731563	93.9854	0.0146313	94	0.000155652	0.000235003
		0.9906	2651	1	2650	2	2652	0.000754148	0.000664011		1	94.9926	0.00740432	94.9852	0.0148086	95	0.00015588	0.000235003
		0.9905	2655	1	2654	2	2656	0.000753012	0.000664011		1	95.9925	0.00749314	95.985	0.0149863	96	0.000156107	0.000235003
		0.9904	2666	1	2665	2	2667	0.000749906	0.000664011		1	96.9924	0.00758208	96.9848	0.0151642	97	0.000156332	0.000235003
		0.9903	2667	1	2666	2	2668	0.000749625	0.000664011		1	97.9923	0.00767114	97.9847	0.0153423	98	0.000156554	0.000235003
		0.9902	2673	1	2672	2	2674	0.000747943	0.000664011		1	98.9922	0.00776033	98.9845	0.0155207	99	0.000156774	0.000235003
		0.9901	2678	1	2677	2	2679	0.000746547	0.000664011		1	99.9922	0.00784964	99.9843	0.0156993	100	0.000156993	0.000235003
		0.99	2687	1	2686	2	2688	0.000744048	0.000664011		1	100.992	0.00793906	100.984	0.0158781	101	0.000157209	0.000235003
		0.9899	2693	1	2692	2	2694	0.00074239	0.000664011		1	101.992	0.0080286	101.984	0.0160572	102	0.000157424	0.000235003
		0.9898	2696	1	2695	2	2697	0.000741565	0.000664011		1	102.992	0.00811826	102.984	0.0162365	103	0.000157636	0.000235003
		0.9897	2704	1	2703	2	2705	0.000739372	0.000664011		1	103.992	0.00820803	103.984	0.0164161	104	0.000157847	0.000235003
		0.9896	2710	1	2709	2	2711	0.000737735	0.000664011		1	104.992	0.00829792	104.983	0.0165958	105	0.000158056	0.000235003
		0.9895	2712	1	2711	2	2713	0.000737191	0.000664011		1	105.992	0.00838792	105.983	0.0167758	106	0.000158263	0.000235003
		0.9894	2714	1	2713	2	2715	0.000736648	0.000664011		1	106.992	0.00847803	106.983	0.0169561	107	0.000158468	0.000235003
		0.9893	2719	1	2718	2	2720	0.000735294	0.000664011		1	107.991	0.00856825	107.983	0.0171365	108	0.000158671	0.000235003
		0.9892	2721	1	2720	2	2722	0.000734754	0.000664011		1	108.991	0.00865858	108.983	0.0173172	109	0.000158873	0.000235003
		0.9891	2726	1	2725	2	2727	0.000733407	0.000664011		1	109.991	0.00874902	109.983	0.017498	110	0.000159073	0.000235003
		0.989	2731	1	2730	2	2732	0.000732064	0.000664011		1	110.991	0.00883956	110.982	0.0176791	111	0.000159271	0.000235003
		0.9889	2733	1	2732	2	2734	0.000731529	0.000664011		1	111.991	0.00893022	111.982	0.0178604	112	0.000159468	0.000235003
		0.9888	2740	1	2739	2	2741	0.000729661	0.000664011		1	112.991	0.00902097	112.982	0.0180419	113	0.000159663	0.000235003
		0.9887	2744	1	2743	2	2745	0.000728597	0.000664011		1	113.991	0.00911184	113.982	0.0182237	114	0.000159857	0.000235003
		0.9886	2752	1	2751	2	2753	0.00072648	0.000664011		1	114.991	0.00920281	114.982	0.0184056	115	0.000160049	0.000235003
		0.9885	2756	1	2755	2	2757	0.000725426	0.000664011		1	115.991	0.00929388	115.981	0.0185878	116	0.000160239	0.000235003
		0.9884	2757	1	2756	2	2758	0.000725163	0.000664011		1	116.991	0.00938505	116.981	0.0187701	117	0.000160428	0.000235003
		0.9883	2763	1	2762	2	2764	0.000723589	0.000664011		1	117.991	0.00947632	117.981	0.0189526	118	0.000160616	0.000235003
		0.9882	2766	1	2765	2	2767	0.000722804	0.000664011		1	118.99	0.0095677	118.981	0.0191354	119	0.000160802	0.000235003
		0.9881	2770	1	2769	2	2771	0.000721761	0.000664011		1	119.99	0.00965917	119.981	0.0193183	120	0.000160986	0.000235003
		0.988	2774	1	2773	2	2775	0.000720721	0.000664011		1	120.99	0.00975075	120.98	0.0195015	121	0.000161169	0.000235003
		0.9879	2776	1	2775	2	2777	0.000720202	0.000664011		1	121.99	0.00984242	121.98	0.0196848	122	0.000161351	0.000235003
		0.9878	2780	1	2779	2	2781	0.000719166	0.000664011		1	122.99	0.0099342	122.98	0.0198684	123	0.000161532	0.000235003
		0.9877	2783	1	2782	2	2784	0.000718391	0.000664011		1	123.99	0.0100261	123.98	0.0200521	124	0.000161711	0.000235003
		0.9876	2788	1	2787	2	2789	0.000717103	0.000664011		1	124.99	0.010118	124.98	0.0202361	125	0.000161888	0.000235003
		0.9875	2796	1	2795	2	2797	0.000715052	0.000664011		1	125.99	0.0102101	125.98	0.0204202	126	0.000162065	0.000235003
		0.9874	2801	1	2800	2	2802	0.000713776	0.000664011		1	126.99	0.0103023	126.979	0.0206045	127	0.00016224	0.000235003
		0.9872	2806	1	2805	2	2807	0.000712504	0.000664011		1	127.99	0.0103945	127.979	0.020789	128	0.000162414	0.000235003
		0.9871	2811	1	2810	2	2812	0.000711238	0.000664011		1	128.99	0.0104869	128.979	0.0209737	129	0.000162587	0.000235003
		0.987	2816	1	2815	2	2817	0.000709975	0.000664011		1	129.989	0.0105793	129.979	0.0211586	130	0.000162758	0.000235003
		0.9869	2819	1	2818	2	2820	0.00070922	0.000664011		1	130.989	0.0106718	130.979	0.0213437	131	0.000162929	0.000235003
		0.9868	2824	1	2823	2	2825	0.000707965	0.000664011		1	131.989	0.0107645	131.978	0.0215289	132	0.000163098	0.000235003
		0.9867	2828	1	2827	2	2829	0.000706964	0.000664011		1	132.989	0.0108572	132.978	0.0217144	133	0.000163266	0.000235003
		0.9866	2830	1	2829	2	2831	0.000706464	0.000664011		1	133.989	0.01095	133.978	0.0219	134	0.000163433	0.000235003
		0.9865	2831	1	2830	2	2832	0.000706215	0.000664011		1	134.989	0.0110429	134.978	0.0220858	135	0.000163598	0.000235003
		0.9864	2839	1	2838	2	2840	0.000704225	0.000664011		1	135.989	0.0111359	135.978	0.0222718	136	0.000163763	0.000235003
		0.9863	2842	1	2841	2	2843	0.000703482	0.000664011		1	136.989	0.011229	136.978	0.0224579	137	0.000163927	0.000235003
		0.9862	2846	1	2845	2	2847	0.000702494	0.000664011		1	137.989	0.0113221	137.977	0.0226443	138	0.000164089	0.000235003
		0.9861	2848	1	2847	2	2849	0.000702001	0.000664011		1	138.989	0.0114154	138.977	0.0228308	139	0.000164251	0.000235003
		0.986	2853	1	2852	2	2854	0.000700771	0.000664011		1	139.988	0.0115088	139.977	0.0230175	140	0.000164411	0.000235003
		0.9859	2855	1	2854	2	2856	0.00070028	0.000664011		1	140.988	0.0116022	140.977	0.0232044	141	0.00016457	0.000235003
		0.9858	2859	1	2858	2	2860	0.000699301	0.000664011		1	141.988	0.0116957	141.977	0.0233915	142	0.000164729	0.000235003
		0.9857	2862	1	2861	2	2863	0.000698568	0.000664011		1	142.988	0.0117894	142.976	0.0235787	143	0.000164886	0.000235003
		0.9856	2870	1	2869	2	2871	0.000696621	0.000664011		1	143.988	0.0118831	143.976	0.0237662	144	0.000165043	0.000235003
		0.9855	2873	1	2872	2	2874	0.000695894	0.000664011		1	144.988	0.0119769	144.976	0.0239538	145	0.000165198	0.000235003
		0.9853	2876	1	2875	2	2877	0.000695169	0.000664011		1	145.988	0.0120708	145.976	0.0241415	146	0.000165353	0.000235003
		0.9852	2881	1	2880	2	2882	0.000693963	0.000664011		1	146.988	0.0121647	146.976	0.0243295	147	0.000165507	0.000235003
		0.9851	2882	1	2881	2	2883	0.000693722	0.000664011		1	147.988	0.0122588	147.975	0.0245176	148	0.000165659	0.000235003
		0.985	2884	1	2883	2	2885	0.000693241	0.000664011		1	148.988	0.0123529	148.975	0.0247059	149	0.000165811	0.000235003
		0.9849	2887	1	2886	2	2888	0.000692521	0.000664011		1	149.988	0.0124472	149.975	0.0248943	150	0.000165962	0.000235003
		0.9848	2891	1	2890	2	2892	0.000691563	0.000664011		1	150.987	0.0125415	150.975	0.025083	151	0.000166112	0.000235003
		0.9847	2892	1	2891	2	2893	0.000691324	0.000664011		1	151.987	0.0126359	151.975	0.0252718	152	0.000166262	0.000235003
		0.9846	2896	1	2895	2	2897	0.000690369	0.000664011		1	152.987	0.0127304	152.975	0.0254607	153	0.00016641	0.000235003
		0.9845	2901	1	2900	2	2902	0.00068918	0.000664011		1	153.987	0.0128249	153.974	0.0256499	154	0.000166558	0.000235003
		0.9844	2903	1	2902	2	2904	0.000688705	0.000664011		1	154.987	0.0129196	154.974	0.0258392	155	0.000166705	0.000235003
		0.9843	2908	1	2907	2	2909	0.000687521	0.000664011		1	155.987	0.0130143	155.974	0.0260287	156	0.000166851	0.000235003
		0.9842	2912	1	2911	2	2913	0.000686577	0.000664011		1	156.987	0.0131092	156.974	0.0262184	157	0.000166996	0.000235003
		0.9841	2916	1	2915	2	2917	0.000685636	0.000664011		1	157.987	0.0132041	157.974	0.0264082	158	0.00016714	0.000235003
		0.984	2919	1	2918	2	2920	0.000684932	0.000664011		1	158.987	0.0132991	158.973	0.0265982	159	0.000167284	0.000235003
		0.9839	2922	1	2921	2	2923	0.000684229	0.000664011		1	159.987	0.0133942	159.973	0.0267883	160	0.000167427	0.000235003
		0.9837	2926	1	2925	2	2927	0.000683293	0.000664011		1	160.987	0.0134893	160.973	0.0269787	161	0.000167569	0.000235003
		0.9836	2928	1	2927	2	2929	0.000682827	0.000664011		1	161.986	0.0135846	161.973	0.0271691	162	0.000167711	0.000235003
		0.9835	2933	1	2932	2	2934	0.000681663	0.000664011		1	162.986	0.0136799	162.973	0.0273598	163	0.000167852	0.000235003
		0.9834	2934	1	2933	2	2935	0.000681431	0.000664011		1	163.986	0.0137753	163.972	0.0275506	164	0.000167992	0.000235003
		0.9833	2939	1	2938	2	2940	0.000680272	0.000664011		1	164.986	0.0138708	164.972	0.0277416	165	0.000168131	0.000235003
		0.9832	2940	1	2939	2	2941	0.000680041	0.000664011		1	165.986	0.0139664	165.972	0.0279328	166	0.00016827	0.000235003
		0.9831	2943	1	2942	2	2944	0.000679348	0.000664011		1	166.986	0.0140621	166.972	0.0281241	167	0.000168408	0.000235003
		0.983	2947	1	2946	2	2948	0.000678426	0.000664011		1	167.986	0.0141578	167.972	0.0283156	168	0.000168545	0.000235003
		0.9829	2950	1	2949	2	2951	0.000677736	0.000664011		1	168.986	0.0142536	168.971	0.0285073	169	0.000168682	0.000235003
		0.9828	2951	1	2950	2	2952	0.000677507	0.000664011		1	169.986	0.0143495	169.971	0.0286991	170	0.000168818	0.000235003
		0.9827	2953	1	2952	2	2954	0.000677048	0.000664011		1	170.986	0.0144455	170.971	0.0288911	171	0.000168954	0.000235003
		0.9826	2959	1	2958	2	2960	0.000675676	0.000664011		1	171.985	0.0145416	171.971	0.0290832	172	0.000169088	0.000235003
		0.9825	2962	1	2961	2	2963	0.000674992	0.000664011		1	172.985	0.0146378	172.971	0.0292755	173	0.000169223	0.000235003
		0.9824	2963	1	2962	2	2964	0.000674764	0.000664011		1	173.985	0.014734	173.971	0.029468	174	0.000169356	0.000235003
		0.9823	2964	1	2963	2	2965	0.000674536	0.000664011		1	174.985	0.0148303	174.97	0.0296606	175	0.000169489	0.000235003
		0.9822	2965	1	2964	2	2966	0.000674309	0.000664011		1	175.985	0.0149267	175.97	0.0298534	176	0.000169622	0.000235003
		0.9821	2970	1	2969	2	2971	0.000673174	0.000664011		1	176.985	0.0150232	176.97	0.0300464	177	0.000169754	0.000235003
		0.982	2973	1	2972	2	2974	0.000672495	0.000664011		1	177.985	0.0151198	177.97	0.0302395	178	0.000169885	0.000235003
		0.9819	2975	1	2974	2	2976	0.000672043	0.000664011		1	178.985	0.0152164	178.97	0.0304328	179	0.000170016	0.000235003
		0.9818	2976	1	2975	2	2977	0.000671817	0.000664011		1	179.985	0.0153131	179.969	0.0306262	180	0.000170146	0.000235003
		0.9817	2977	1	2976	2	2978	0.000671592	0.000664011		1	180.985	0.0154099	180.969	0.0308199	181	0.000170275	0.000235003
		0.9816	2979	1	2978	2	2980	0.000671141	0.000664011		1	181.984	0.0155068	181.969	0.0310136	182	0.000170405	0.000235003
		0.9815	2982	1	2981	2	2983	0.000670466	0.000664011		1	182.984	0.0156038	182.969	0.0312076	183	0.000170533	0.000235003
		0.9814	2984	1	2983	2	2985	0.000670017	0.000664011		1	183.984	0.0157008	183.969	0.0314017	184	0.000170661	0.000235003
		0.9813	2986	1	2985	2	2987	0.000669568	0.000664011		1	184.984	0.015798	184.968	0.0315959	185	0.000170789	0.000235003
		0.9812	2989	1	2988	2	2990	0.000668896	0.000664011		1	185.984	0.0158952	185.968	0.0317903	186	0.000170916	0.000235003
		0.9811	2992	1	2991	2	2993	0.000668226	0.000664011		1	186.984	0.0159925	186.968	0.0319849	187	0.000171042	0.000235003
		0.981	2995	1	2994	2	2996	0.000667557	0.000664011		1	187.984	0.0160898	187.968	0.0321797	188	0.000171168	0.000235003
		0.9809	2996	1	2995	2	2997	0.000667334	0.000664011		1	188.984	0.0161873	188.968	0.0323746	189	0.000171294	0.000235003
		0.9808	2997	1	2996	2	2998	0.000667111	0.000664011		1	189.984	0.0162848	189.967	0.0325696	190	0.000171419	0.000235003
		0.9807	2999	1	2998	2	3000	0.000666667	0.000664011		1	190.984	0.0163824	190.967	0.0327649	191	0.000171544	0.000235003
		0.9806	3000	1	2999	2	3001	0.000666445	0.000664011		1	191.984	0.0164801	191.967	0.0329603	192	0.000171668	0.000235003
		0.9805	3005	1	3004	2	3006	0.000665336	0.000664011		1	192.983	0.0165779	192.967	0.0331558	193	0.000171792	0.000235003
		0.9804	3008	1	3007	2	3009	0.000664673	0.000664011		1	193.983	0.0166758	193.967	0.0333515	194	0.000171915	0.000235003
		0.9803	3010	1	3009	2	3011	0.000664231	0.000664011		1	194.983	0.0167737	194.966	0.0335474	195	0.000172038	0.000235003
		0.9802	3011	1	3010	2	3012	0.000664011	0.000664011		1	195.983	0.0168717	195.966	0.0337434	196	0.00017216	0.000235003
		0.98	3013	2	3011	4	3015	0.0013267	0.00131579		1	196.983	0.0169698	196.966	0.0339396	197	0.000172282	0.000235003
		0.9799	3020	2	3018	4	3022	0.00132363	0.00131579		1	197.983	0.017068	197.966	0.034136	198	0.000172404	0.000235003
		0.9798	3022	2	3020	4	3024	0.00132275	0.00131579		1	198.983	0.0171662	198.966	0.0343325	199	0.000172525	0.000235003
		0.9797	3023	2	3021	4	3025	0.00132231	0.00131579		1	199.983	0.0172646	199.965	0.0345291	200	0.000172646	0.000235003
		0.9796	3025	2	3023	4	3027	0.00132144	0.00131579		1	200.983	0.017363	200.965	0.034726	201	0.000172766	0.000235003
		0.9795	3027	2	3025	4	3029	0.00132057	0.00131579		1	201.983	0.0174615	201.965	0.034923	202	0.000172886	0.000235003
		0.9794	3030	2	3028	4	3032	0.00131926	0.00131579		1	202.982	0.0175601	202.965	0.0351201	203	0.000173006	0.000235003
		0.9793	3032	2	3030	4	3034	0.00131839	0.00131579		1	203.982	0.0176587	203.965	0.0353174	204	0.000173125	0.000235003
		0.9791	3035	2	3033	4	3037	0.00131709	0.00131579		1	204.982	0.0177575	204.964	0.0355149	205	0.000173244	0.000235003
		0.979	3037	2	3035	4	3039	0.00131622	0.00131579		1	205.982	0.0178563	205.964	0.0357126	206	0.000173362	0.000235003
		0.9789	3038	2	3036	4	3040	0.00131579	0.00131579		1	206.982	0.0179552	206.964	0.0359104	207	0.00017348	0.000235003
		0.9788	3041	3	3038	6	3044	0.00197109	0.00191266		1	207.982	0.0180542	207.964	0.0361083	208	0.000173598	0.000235003
		0.9786	3042	3	3039	6	3045	0.00197044	0.00191266		1	208.982	0.0181532	208.964	0.0363064	209	0.000173715	0.000235003
		0.9785	3044	3	3041	6	3047	0.00196915	0.00191266		1	209.982	0.0182524	209.963	0.0365047	210	0.000173832	0.000235003
		0.9784	3046	3	3043	6	3049	0.00196786	0.00191266		1	210.982	0.0183516	210.963	0.0367031	211	0.000173949	0.000235003
		0.9783	3048	3	3045	6	3051	0.00196657	0.00191266		1	211.982	0.0184509	211.963	0.0369018	212	0.000174065	0.000235003
		0.9782	3050	3	3047	6	3053	0.00196528	0.00191266		1	212.981	0.0185503	212.963	0.0371005	213	0.000174181	0.000235003
		0.9781	3054	3	3051	6	3057	0.00196271	0.00191266		1	213.981	0.0186497	213.963	0.0372994	214	0.000174296	0.000235003
		0.9778	3057	3	3054	6	3060	0.00196078	0.00191266		1	214.981	0.0187493	214.963	0.0374985	215	0.000174412	0.000235003
		0.9777	3059	3	3056	6	3062	0.0019595	0.00191266		1	215.981	0.0188489	215.962	0.0376978	216	0.000174527	0.000235003
		0.9776	3062	3	3059	6	3065	0.00195759	0.00191266		1	216.981	0.0189486	216.962	0.0378972	217	0.000174641	0.000235003
		0.9775	3063	3	3060	6	3066	0.00195695	0.00191266		1	217.981	0.0190484	217.962	0.0380967	218	0.000174756	0.000235003
		0.9774	3065	3	3062	6	3068	0.00195567	0.00191266		1	218.981	0.0191482	218.962	0.0382965	219	0.00017487	0.000235003
		0.9773	3069	3	3066	6	3072	0.00195313	0.00191266		1	219.981	0.0192482	219.962	0.0384963	220	0.000174983	0.000235003
		0.9772	3070	3	3067	6	3073	0.00195249	0.00191266		1	220.981	0.0193482	220.961	0.0386964	221	0.000175097	0.000235003
		0.9771	3072	3	3069	6	3075	0.00195122	0.00191266		1	221.981	0.0194483	221.961	0.0388966	222	0.00017521	0.000235003
		0.977	3076	3	3073	6	3079	0.00194868	0.00191266		1	222.98	0.0195485	222.961	0.039097	223	0.000175323	0.000235003
		0.9769	3077	3	3074	6	3080	0.00194805	0.00191266		1	223.98	0.0196488	223.961	0.0392975	224	0.000175435	0.000235003
		0.9768	3078	3	3075	6	3081	0.00194742	0.00191266		1	224.98	0.0197491	224.961	0.0394982	225	0.000175548	0.000235003
		0.9767	3079	3	3076	6	3082	0.00194679	0.00191266		1	225.98	0.0198495	225.96	0.0396991	226	0.00017566	0.000235003
		0.9766	3080	3	3077	6	3083	0.00194616	0.00191266		1	226.98	0.01995	226.96	0.0399001	227	0.000175771	0.000235003
		0.9765	3081	3	3078	6	3084	0.00194553	0.00191266		1	227.98	0.0200506	227.96	0.0401013	228	0.000175883	0.000235003
		0.9764	3082	3	3079	6	3085	0.00194489	0.00191266		1	228.98	0.0201513	228.96	0.0403026	229	0.000175994	0.000235003
		0.9763	3085	3	3082	6	3088	0.00194301	0.00191266		1	229.98	0.0202521	229.959	0.0405041	230	0.000176105	0.000235003
		0.9762	3087	3	3084	6	3090	0.00194175	0.00191266		1	230.98	0.0203529	230.959	0.0407058	231	0.000176216	0.000235003
		0.976	3092	3	3089	6	3095	0.00193861	0.00191266		1	231.98	0.0204538	231.959	0.0409076	232	0.000176326	0.000235003
		0.9759	3096	3	3093	6	3099	0.00193611	0.00191266		1	232.979	0.0205548	232.959	0.0411096	233	0.000176436	0.000235003
		0.9758	3097	3	3094	6	3100	0.00193548	0.00191266		1	233.979	0.0206559	233.959	0.0413118	234	0.000176546	0.000235003
		0.9756	3099	3	3096	6	3102	0.00193424	0.00191266		1	234.979	0.020757	234.958	0.0415141	235	0.000176656	0.000235003
		0.9754	3102	3	3099	6	3105	0.00193237	0.00191266		1	235.979	0.0208583	235.958	0.0417166	236	0.000176765	0.000235003
		0.9753	3104	3	3101	6	3107	0.00193112	0.00191266		1	236.979	0.0209596	236.958	0.0419192	237	0.000176874	0.000235003
		0.9751	3106	3	3103	6	3109	0.00192988	0.00191266		1	237.979	0.021061	237.958	0.042122	238	0.000176983	0.000235003
		0.975	3109	3	3106	6	3112	0.00192802	0.00191266		1	238.979	0.0211625	238.958	0.042325	239	0.000177092	0.000235003
		0.9749	3112	3	3109	6	3115	0.00192616	0.00191266		1	239.979	0.0212641	239.957	0.0425281	240	0.000177201	0.000235003
		0.9747	3113	3	3110	6	3116	0.00192555	0.00191266		1	240.979	0.0213657	240.957	0.0427314	241	0.000177309	0.000235003
		0.9745	3114	3	3111	6	3117	0.00192493	0.00191266		1	241.979	0.0214674	241.957	0.0429349	242	0.000177417	0.000235003
		0.9744	3116	3	3113	6	3119	0.00192369	0.00191266		1	242.978	0.0215693	242.957	0.0431385	243	0.000177525	0.000235003
		0.9743	3118	3	3115	6	3121	0.00192246	0.00191266		1	243.978	0.0216711	243.957	0.0433423	244	0.000177632	0.000235003
		0.9742	3121	3	3118	6	3124	0.00192061	0.00191266		1	244.978	0.0217731	244.956	0.0435463	245	0.00017774	0.000235003
		0.9741	3125	3	3122	6	3128	0.00191816	0.00191266		1	245.978	0.0218752	245.956	0.0437504	246	0.000177847	0.000235003
		0.974	3127	3	3124	6	3130	0.00191693	0.00191266		1	246.978	0.0219773	246.956	0.0439547	247	0.000177954	0.000235003
		0.9738	3128	3	3125	6	3131	0.00191632	0.00191266		1	247.978	0.0220796	247.956	0.0441591	248	0.000178061	0.000235003
		0.9737	3130	3	3127	6	3133	0.0019151	0.00191266		1	248.978	0.0221819	248.956	0.0443637	249	0.000178168	0.000235003
		0.9736	3132	3	3129	6	3135	0.00191388	0.00191266		1	249.978	0.0222842	249.955	0.0445685	250	0.000178274	0.000235003
		0.9735	3133	3	3130	6	3136	0.00191327	0.00191266		1	250.978	0.0223867	250.955	0.0447734	251	0.00017838	0.000235003
		0.9734	3134	3	3131	6	3137	0.00191266	0.00191266		1	251.978	0.0224893	251.955	0.0449785	252	0.000178486	0.000235003
		0.9733	3135	4	3131	8	3139	0.00254858	0.00249299		1	252.977	0.0225919	252.955	0.0451838	253	0.000178592	0.000235003
		0.9732	3137	4	3133	8	3141	0.00254696	0.00249299		1	253.977	0.0226946	253.955	0.0453893	254	0.000178698	0.000235003
		0.9731	3138	4	3134	8	3142	0.00254615	0.00249299		1	254.977	0.0227974	254.954	0.0455949	255	0.000178803	0.000235003
		0.973	3140	4	3136	8	3144	0.00254453	0.00249299		1	255.977	0.0229003	255.954	0.0458006	256	0.000178909	0.000235003
		0.9729	3141	4	3137	8	3145	0.00254372	0.00249299		1	256.977	0.0230033	256.954	0.0460066	257	0.000179014	0.000235003
		0.9728	3143	4	3139	8	3147	0.0025421	0.00249299		1	257.977	0.0231063	257.954	0.0462127	258	0.000179119	0.000235003
		0.9727	3145	4	3141	8	3149	0.00254049	0.00249299		1	258.977	0.0232095	258.954	0.046419	259	0.000179224	0.000235003
		0.9726	3146	4	3142	8	3150	0.00253968	0.00249299		1	259.977	0.0233127	259.953	0.0466254	260	0.000179328	0.000235003
		0.9725	3147	4	3143	8	3151	0.00253888	0.00249299		1	260.977	0.023416	260.953	0.046832	261	0.000179433	0.000235003
		0.9721	3148	4	3144	8	3152	0.00253807	0.00249299		1	261.976	0.0235194	261.953	0.0470388	262	0.000179537	0.000235003
		0.972	3150	4	3146	8	3154	0.00253646	0.00249299		1	262.976	0.0236229	262.953	0.0472457	263	0.000179641	0.000235003
		0.9719	3152	4	3148	8	3156	0.00253485	0.00249299		1	263.976	0.0237264	263.953	0.0474528	264	0.000179746	0.000235003
		0.9718	3156	4	3152	8	3160	0.00253165	0.00249299		1	264.976	0.02383	264.952	0.0476601	265	0.000179849	0.000235003
		0.9717	3157	4	3153	8	3161	0.00253084	0.00249299		1	265.976	0.0239338	265.952	0.0478675	266	0.000179953	0.000235003
		0.9716	3158	4	3154	8	3162	0.00253004	0.00249299		1	266.976	0.0240376	266.952	0.0480752	267	0.000180057	0.000235003
		0.9715	3159	4	3155	8	3163	0.00252924	0.00249299		1	267.976	0.0241415	267.952	0.0482829	268	0.00018016	0.000235003
		0.9713	3160	4	3156	8	3164	0.00252845	0.00249299		1	268.976	0.0242454	268.952	0.0484909	269	0.000180264	0.000235003
		0.9712	3163	4	3159	8	3167	0.00252605	0.00249299		1	269.976	0.0243495	269.951	0.048699	270	0.000180367	0.000235003
		0.9711	3164	4	3160	8	3168	0.00252525	0.00249299		1	270.976	0.0244536	270.951	0.0489073	271	0.00018047	0.000235003
		0.9709	3166	4	3162	8	3170	0.00252366	0.00249299		1	271.975	0.0245579	271.951	0.0491158	272	0.000180573	0.000235003
		0.9708	3170	4	3166	8	3174	0.00252048	0.00249299		1	272.975	0.0246622	272.951	0.0493244	273	0.000180675	0.000235003
		0.9707	3171	4	3167	8	3175	0.00251969	0.00249299		1	273.975	0.0247666	273.95	0.0495332	274	0.000180778	0.000235003
		0.9705	3174	4	3170	8	3178	0.00251731	0.00249299		1	274.975	0.0248711	274.95	0.0497421	275	0.000180881	0.000235003
		0.9704	3176	4	3172	8	3180	0.00251572	0.00249299		1	275.975	0.0249756	275.95	0.0499513	276	0.000180983	0.000235003
		0.9703	3179	4	3175	8	3183	0.00251335	0.00249299		1	276.975	0.0250803	276.95	0.0501606	277	0.000181085	0.000235003
		0.9702	3182	4	3178	8	3186	0.00251099	0.00249299		1	277.975	0.025185	277.95	0.0503701	278	0.000181187	0.000235003
		0.9699	3183	4	3179	8	3187	0.0025102	0.00249299		1	278.975	0.0252899	278.949	0.0505797	279	0.000181289	0.000235003
		0.9698	3185	4	3181	8	3189	0.00250862	0.00249299		1	279.975	0.0253948	279.949	0.0507895	280	0.000181391	0.000235003
		0.9697	3186	4	3182	8	3190	0.00250784	0.00249299		1	280.975	0.0254998	280.949	0.0509995	281	0.000181493	0.000235003
		0.9696	3188	4	3184	8	3192	0.00250627	0.00249299		1	281.974	0.0256049	281.949	0.0512097	282	0.000181595	0.000235003
		0.9695	3192	4	3188	8	3196	0.00250313	0.00249299		1	282.974	0.02571	282.949	0.05142	283	0.000181696	0.000235003
		0.9694	3193	4	3189	8	3197	0.00250235	0.00249299		1	283.974	0.0258153	283.948	0.0516306	284	0.000181798	0.000235003
		0.9693	3194	4	3190	8	3198	0.00250156	0.00249299		1	284.974	0.0259206	284.948	0.0518412	285	0.000181899	0.000235003
		0.9692	3196	4	3192	8	3200	0.0025	0.00249299		1	285.974	0.026026	285.948	0.0520521	286	0.000182	0.000235003
		0.9691	3202	4	3198	8	3206	0.00249532	0.00249299		1	286.974	0.0261316	286.948	0.0522631	287	0.000182101	0.000235003
		0.9688	3205	4	3201	8	3209	0.00249299	0.00249299		1	287.974	0.0262372	287.948	0.0524743	288	0.000182203	0.000235003
		0.9687	3207	5	3202	10	3212	0.00311333	0.00307031		1	288.974	0.0263428	288.947	0.0526857	289	0.000182303	0.000235003
		0.9685	3208	5	3203	10	3213	0.00311236	0.00307031		1	289.974	0.0264486	289.947	0.0528972	290	0.000182404	0.000235003
		0.9684	3209	5	3204	10	3214	0.00311139	0.00307031		1	290.973	0.0265545	290.947	0.053109	291	0.000182505	0.000235003
		0.9683	3210	5	3205	10	3215	0.00311042	0.00307031		1	291.973	0.0266604	291.947	0.0533209	292	0.000182606	0.000235003
		0.9682	3213	5	3208	10	3218	0.00310752	0.00307031		1	292.973	0.0267665	292.946	0.0535329	293	0.000182706	0.000235003
		0.9681	3214	5	3209	10	3219	0.00310655	0.00307031		1	293.973	0.0268726	293.946	0.0537452	294	0.000182807	0.000235003
		0.9679	3216	5	3211	10	3221	0.00310463	0.00307031		1	294.973	0.0269788	294.946	0.0539576	295	0.000182907	0.000235003
		0.9678	3217	5	3212	10	3222	0.00310366	0.00307031		1	295.973	0.0270851	295.946	0.0541702	296	0.000183007	0.000235003
		0.9677	3220	5	3215	10	3225	0.00310078	0.00307031		1	296.973	0.0271915	296.946	0.054383	297	0.000183108	0.000235003
		0.9676	3223	5	3218	10	3228	0.00309789	0.00307031		1	297.973	0.027298	297.945	0.0545959	298	0.000183208	0.000235003
		0.9672	3224	5	3219	10	3229	0.00309693	0.00307031		1	298.973	0.0274045	298.945	0.0548091	299	0.000183308	0.000235003
		0.9671	3225	5	3220	10	3230	0.00309598	0.00307031		1	299.972	0.0275112	299.945	0.0550224	300	0.000183408	0.000235003
		0.967	3226	5	3221	10	3231	0.00309502	0.00307031		1	300.972	0.0276179	300.945	0.0552358	301	0.000183508	0.000235003
		0.9669	3228	5	3223	10	3233	0.0030931	0.00307031		1	301.972	0.0277247	301.945	0.0554495	302	0.000183608	0.000235003
		0.9668	3229	5	3224	10	3234	0.00309215	0.00307031		1	302.972	0.0278317	302.944	0.0556633	303	0.000183707	0.000235003
		0.9666	3230	5	3225	10	3235	0.00309119	0.00307031		1	303.972	0.0279387	303.944	0.0558773	304	0.000183807	0.000235003
		0.9665	3232	5	3227	10	3237	0.00308928	0.00307031		1	304.972	0.0280458	304.944	0.0560915	305	0.000183907	0.000235003
		0.9663	3233	5	3228	10	3238	0.00308833	0.00307031		1	305.972	0.0281529	305.944	0.0563059	306	0.000184006	0.000235003
		0.9662	3234	5	3229	10	3239	0.00308737	0.00307031		1	306.972	0.0282602	306.943	0.0565204	307	0.000184106	0.000235003
		0.966	3236	5	3231	10	3241	0.00308547	0.00307031		1	307.972	0.0283676	307.943	0.0567352	308	0.000184205	0.000235003
		0.9659	3238	5	3233	10	3243	0.00308356	0.00307031		1	308.972	0.028475	308.943	0.0569501	309	0.000184304	0.000235003
		0.9658	3239	5	3234	10	3244	0.00308261	0.00307031		1	309.971	0.0285826	309.943	0.0571651	310	0.000184404	0.000235003
		0.9657	3241	5	3236	10	3246	0.00308071	0.00307031		1	310.971	0.0286902	310.943	0.0573804	311	0.000184503	0.000235003
		0.9656	3242	5	3237	10	3247	0.00307977	0.00307031		1	311.971	0.0287979	311.942	0.0575959	312	0.000184602	0.000235003
		0.9655	3243	5	3238	10	3248	0.00307882	0.00307031		1	312.971	0.0289057	312.942	0.0578115	313	0.000184701	0.000235003
		0.9653	3246	5	3241	10	3251	0.00307598	0.00307031		1	313.971	0.0290136	313.942	0.0580273	314	0.0001848	0.000235003
		0.9652	3247	5	3242	10	3252	0.00307503	0.00307031		1	314.971	0.0291216	314.942	0.0582433	315	0.000184899	0.000235003
		0.965	3248	5	3243	10	3253	0.00307409	0.00307031		1	315.971	0.0292297	315.942	0.0584594	316	0.000184998	0.000235003
		0.9649	3250	5	3245	10	3255	0.0030722	0.00307031		1	316.971	0.0293379	316.941	0.0586758	317	0.000185097	0.000235003
		0.9648	3252	5	3247	10	3257	0.00307031	0.00307031		1	317.971	0.0294461	317.941	0.0588923	318	0.000185196	0.000235003
		0.9647	3254	6	3248	12	3260	0.00368098	0.00366748		1	318.97	0.0295545	318.941	0.059109	319	0.000185295	0.000235003
		0.9644	3255	6	3249	12	3261	0.00367985	0.00366748		1	319.97	0.0296629	319.941	0.0593259	320	0.000185393	0.000235003
		0.9643	3256	6	3250	12	3262	0.00367872	0.00366748		1	320.97	0.0297715	320.94	0.059543	321	0.000185492	0.000235003
		0.9641	3258	6	3252	12	3264	0.00367647	0.00366748		1	321.97	0.0298801	321.94	0.0597602	322	0.000185591	0.000235003
		0.9639	3260	6	3254	12	3266	0.00367422	0.00366748		1	322.97	0.0299888	322.94	0.0599777	323	0.000185689	0.000235003
		0.9637	3261	6	3255	12	3267	0.00367309	0.00366748		1	323.97	0.0300976	323.94	0.0601953	324	0.000185788	0.000235003
		0.9635	3263	6	3257	12	3269	0.00367085	0.00366748		1	324.97	0.0302065	324.94	0.0604131	325	0.000185886	0.000235003
		0.9634	3266	6	3260	12	3272	0.00366748	0.00366748		1	325.97	0.0303155	325.939	0.0606311	326	0.000185985	0.000235003
		0.9633	3266	7	3259	14	3273	0.00427742	0.00423472		1	326.97	0.0304246	326.939	0.0608493	327	0.000186083	0.000235003
		0.9631	3276	7	3269	14	3283	0.00426439	0.00423472		1	327.969	0.0305338	327.939	0.0610676	328	0.000186182	0.000235003
		0.963	3277	7	3270	14	3284	0.00426309	0.00423472		1	328.969	0.0306431	328.939	0.0612862	329	0.00018628	0.000235003
		0.9629	3280	7	3273	14	3287	0.0042592	0.00423472		1	329.969	0.0307524	329.938	0.0615049	330	0.000186378	0.000235003
		0.9628	3281	7	3274	14	3288	0.00425791	0.00423472		1	330.969	0.0308619	330.938	0.0617238	331	0.000186477	0.000235003
		0.9626	3285	7	3278	14	3292	0.00425273	0.00423472		1	331.969	0.0309715	331.938	0.0619429	332	0.000186575	0.000235003
		0.9624	3286	7	3279	14	3293	0.00425144	0.00423472		1	332.969	0.0310811	332.938	0.0621622	333	0.000186673	0.000235003
		0.9622	3287	7	3280	14	3294	0.00425015	0.00423472		1	333.969	0.0311908	333.938	0.0623817	334	0.000186771	0.000235003
		0.9619	3289	7	3282	14	3296	0.00424757	0.00423472		1	334.969	0.0313007	334.937	0.0626013	335	0.00018687	0.000235003
		0.9618	3290	7	3283	14	3297	0.00424628	0.00423472		1	335.969	0.0314106	335.937	0.0628212	336	0.000186968	0.000235003
		0.9617	3292	7	3285	14	3299	0.00424371	0.00423472		1	336.968	0.0315206	336.937	0.0630412	337	0.000187066	0.000235003
		0.9616	3294	7	3287	14	3301	0.00424114	0.00423472		1	337.968	0.0316307	337.937	0.0632614	338	0.000187164	0.000235003
		0.9615	3296	7	3289	14	3303	0.00423857	0.00423472		1	338.968	0.0317409	338.937	0.0634819	339	0.000187262	0.000235003
		0.9614	3298	7	3291	14	3305	0.00423601	0.00423472		1	339.968	0.0318512	339.936	0.0637025	340	0.00018736	0.000235003
		0.9613	3299	7	3292	14	3306	0.00423472	0.00423472		1	340.968	0.0319616	340.936	0.0639232	341	0.000187458	0.000235003
		0.9611	3299	8	3291	16	3307	0.00483822	0.00482364		1	341.968	0.0320721	341.936	0.0641442	342	0.000187556	0.000235003
		0.9609	3301	8	3293	16	3309	0.0048353	0.00482364		1	342.968	0.0321827	342.936	0.0643654	343	0.000187654	0.000235003
		0.9608	3303	8	3295	16	3311	0.00483238	0.00482364		1	343.968	0.0322934	343.935	0.0645868	344	0.000187752	0.000235003
		0.9607	3305	8	3297	16	3313	0.00482946	0.00482364		1	344.968	0.0324041	344.935	0.0648083	345	0.00018785	0.000235003
		0.9605	3306	8	3298	16	3314	0.004828	0.00482364		1	345.967	0.032515	345.935	0.06503	346	0.000187948	0.000235003
		0.9604	3307	8	3299	16	3315	0.00482655	0.00482364		1	346.967	0.032626	346.935	0.065252	347	0.000188046	0.000235003
		0.9603	3309	8	3301	16	3317	0.00482364	0.00482364		1	347.967	0.032737	347.935	0.0654741	348	0.000188144	0.000235003
		0.9602	3309	9	3300	18	3318	0.00542495	0.00540703		1	348.967	0.0328482	348.934	0.0656964	349	0.000188242	0.000235003
		0.9601	3310	9	3301	18	3319	0.00542332	0.00540703		1	349.967	0.0329595	349.934	0.0659189	350	0.00018834	0.000235003
		0.9598	3312	9	3303	18	3321	0.00542005	0.00540703		1	350.967	0.0330708	350.934	0.0661416	351	0.000188438	0.000235003
		0.9597	3313	9	3304	18	3322	0.00541842	0.00540703		1	351.967	0.0331822	351.934	0.0663645	352	0.000188535	0.000235003
		0.9596	3316	9	3307	18	3325	0.00541353	0.00540703		1	352.967	0.0332938	352.933	0.0665876	353	0.000188633	0.000235003
		0.9593	3317	9	3308	18	3326	0.00541191	0.00540703		1	353.967	0.0334054	353.933	0.0668108	354	0.000188731	0.000235003
		0.9588	3319	9	3310	18	3328	0.00540865	0.00540703		1	354.966	0.0335172	354.933	0.0670343	355	0.000188829	0.000235003
		0.9587	3320	9	3311	18	3329	0.00540703	0.00540703		1	355.966	0.033629	355.933	0.067258	356	0.000188927	0.000235003
		0.9586	3322	10	3312	20	3332	0.0060024	0.00595593		1	356.966	0.0337409	356.933	0.0674818	357	0.000189025	0.000235003
		0.9584	3323	10	3313	20	3333	0.0060006	0.00595593		1	357.966	0.0338529	357.932	0.0677059	358	0.000189123	0.000235003
		0.9581	3327	10	3317	20	3337	0.00599341	0.00595593		1	358.966	0.0339651	358.932	0.0679301	359	0.00018922	0.000235003
		0.9579	3328	10	3318	20	3338	0.00599161	0.00595593		1	359.966	0.0340773	359.932	0.0681546	360	0.000189318	0.000235003
		0.9577	3329	10	3319	20	3339	0.00598982	0.00595593		1	360.966	0.0341896	360.932	0.0683792	361	0.000189416	0.000235003
		0.9576	3340	10	3330	20	3350	0.00597015	0.00595593		1	361.966	0.034302	361.931	0.068604	362	0.000189514	0.000235003
		0.9574	3341	10	3331	20	3351	0.00596837	0.00595593		1	362.966	0.0344145	362.931	0.0688291	363	0.000189612	0.000235003
		0.9573	3345	10	3335	20	3355	0.00596125	0.00595593		1	363.965	0.0345272	363.931	0.0690543	364	0.00018971	0.000235003
		0.9572	3346	10	3336	20	3356	0.00595948	0.00595593		1	364.965	0.0346399	364.931	0.0692797	365	0.000189807	0.000235003
		0.957	3347	10	3337	20	3357	0.0059577	0.00595593		1	365.965	0.0347527	365.93	0.0695053	366	0.000189905	0.000235003
		0.9569	3348	10	3338	20	3358	0.00595593	0.00595593		1	366.965	0.0348656	366.93	0.0697312	367	0.000190003	0.000235003
		0.9568	3348	11	3337	22	3359	0.00654957	0.00645351		1	367.965	0.0349786	367.93	0.0699572	368	0.000190101	0.000235003
		0.9567	3349	11	3338	22	3360	0.00654762	0.00645351		1	368.965	0.0350917	368.93	0.0701834	369	0.000190199	0.000235003
		0.9565	3350	11	3339	22	3361	0.00654567	0.00645351		1	369.965	0.0352049	369.93	0.0704098	370	0.000190297	0.000235003
		0.9562	3351	11	3340	22	3362	0.00654372	0.00645351		1	370.965	0.0353182	370.929	0.0706364	371	0.000190395	0.000235003
		0.956	3353	11	3342	22	3364	0.00653983	0.00645351		1	371.965	0.0354316	371.929	0.0708632	372	0.000190493	0.000235003
		0.9558	3357	11	3346	22	3368	0.00653207	0.00645351		1	372.964	0.0355451	372.929	0.0710903	373	0.000190591	0.000235003
		0.9557	3361	11	3350	22	3372	0.00652432	0.00645351		1	373.964	0.0356587	373.929	0.0713175	374	0.000190688	0.000235003
		0.9555	3362	11	3351	22	3373	0.00652238	0.00645351		1	374.964	0.0357724	374.928	0.0715449	375	0.000190786	0.000235003
		0.955	3369	11	3358	22	3380	0.00650888	0.00645351		1	375.964	0.0358863	375.928	0.0717725	376	0.000190884	0.000235003
		0.9547	3373	11	3362	22	3384	0.00650118	0.00645351		1	376.964	0.0360002	376.928	0.0720003	377	0.000190982	0.000235003
		0.9544	3374	11	3363	22	3385	0.00649926	0.00645351		1	377.964	0.0361142	377.928	0.0722283	378	0.00019108	0.000235003
		0.954	3375	11	3364	22	3386	0.00649734	0.00645351		1	378.964	0.0362283	378.928	0.0724566	379	0.000191178	0.000235003
		0.9539	3376	11	3365	22	3387	0.00649542	0.00645351		1	379.964	0.0363425	379.927	0.072685	380	0.000191276	0.000235003
		0.9537	3377	11	3366	22	3388	0.00649351	0.00645351		1	380.964	0.0364568	380.927	0.0729136	381	0.000191374	0.000235003
		0.9536	3379	11	3368	22	3390	0.00648968	0.00645351		1	381.963	0.0365712	381.927	0.0731424	382	0.000191472	0.000235003
		0.9534	3381	11	3370	22	3392	0.00648585	0.00645351		1	382.963	0.0366857	382.927	0.0733715	383	0.00019157	0.000235003
		0.9532	3382	11	3371	22	3393	0.00648394	0.00645351		1	383.963	0.0368004	383.926	0.0736007	384	0.000191669	0.000235003
		0.953	3385	11	3374	22	3396	0.00647821	0.00645351		1	384.963	0.0369151	384.926	0.0738302	385	0.000191767	0.000235003
		0.9527	3386	11	3375	22	3397	0.0064763	0.00645351		1	385.963	0.0370299	385.926	0.0740598	386	0.000191865	0.000235003
		0.9526	3388	11	3377	22	3399	0.00647249	0.00645351		1	386.963	0.0371448	386.926	0.0742897	387	0.000191963	0.000235003
		0.9525	3390	11	3379	22	3401	0.00646869	0.00645351		1	387.963	0.0372599	387.925	0.0745197	388	0.000192061	0.000235003
		0.9522	3391	11	3380	22	3402	0.00646678	0.00645351		1	388.963	0.037375	388.925	0.07475	389	0.000192159	0.000235003
		0.9521	3393	11	3382	22	3404	0.00646298	0.00645351		1	389.963	0.0374902	389.925	0.0749804	390	0.000192258	0.000235003
		0.952	3396	11	3385	22	3407	0.00645729	0.00645351		1	390.962	0.0376056	390.925	0.0752111	391	0.000192356	0.000235003
		0.9519	3398	11	3387	22	3409	0.00645351	0.00645351		1	391.962	0.037721	391.925	0.075442	392	0.000192454	0.000235003
		0.9517	3401	12	3389	24	3413	0.00703194	0.00689655		1	392.962	0.0378365	392.924	0.0756731	393	0.000192552	0.000235003
		0.9515	3402	12	3390	24	3414	0.00702988	0.00689655		1	393.962	0.0379522	393.924	0.0759044	394	0.000192651	0.000235003
		0.9513	3403	12	3391	24	3415	0.00702782	0.00689655		1	394.962	0.038068	394.924	0.0761359	395	0.000192749	0.000235003
		0.951	3404	12	3392	24	3416	0.00702576	0.00689655		1	395.962	0.0381838	395.924	0.0763676	396	0.000192848	0.000235003
		0.9509	3407	12	3395	24	3419	0.0070196	0.00689655		1	396.962	0.0382998	396.923	0.0765996	397	0.000192946	0.000235003
		0.9506	3408	12	3396	24	3420	0.00701754	0.00689655		1	397.962	0.0384158	397.923	0.0768317	398	0.000193044	0.000235003
		0.9504	3409	12	3397	24	3421	0.00701549	0.00689655		1	398.961	0.038532	398.923	0.077064	399	0.000193143	0.000235003
		0.9501	3410	12	3398	24	3422	0.00701344	0.00689655		1	399.961	0.0386483	399.923	0.0772966	400	0.000193241	0.000235003
		0.95	3414	12	3402	24	3426	0.00700525	0.00689655		1	400.961	0.0387647	400.922	0.0775294	401	0.00019334	0.000235003
		0.9499	3418	12	3406	24	3430	0.00699708	0.00689655		1	401.961	0.0388812	401.922	0.0777623	402	0.000193439	0.000235003
		0.9495	3422	12	3410	24	3434	0.00698893	0.00689655		1	402.961	0.0389978	402.922	0.0779955	403	0.000193537	0.000235003
		0.9493	3423	12	3411	24	3435	0.0069869	0.00689655		1	403.961	0.0391145	403.922	0.0782289	404	0.000193636	0.000235003
		0.9492	3426	12	3414	24	3438	0.0069808	0.00689655		1	404.961	0.0392313	404.922	0.0784625	405	0.000193735	0.000235003
		0.9491	3427	12	3415	24	3439	0.00697877	0.00689655		1	405.961	0.0393482	405.921	0.0786964	406	0.000193833	0.000235003
		0.949	3428	12	3416	24	3440	0.00697674	0.00689655		1	406.961	0.0394652	406.921	0.0789304	407	0.000193932	0.000235003
		0.9489	3430	12	3418	24	3442	0.00697269	0.00689655		1	407.96	0.0395823	407.921	0.0791646	408	0.000194031	0.000235003
		0.9484	3431	12	3419	24	3443	0.00697067	0.00689655		1	408.96	0.0396996	408.921	0.0793991	409	0.00019413	0.000235003
		0.9482	3436	12	3424	24	3448	0.00696056	0.00689655		1	409.96	0.0398169	409.92	0.0796338	410	0.000194229	0.000235003
		0.9481	3438	12	3426	24	3450	0.00695652	0.00689655		1	410.96	0.0399343	410.92	0.0798687	411	0.000194328	0.000235003
		0.9479	3439	12	3427	24	3451	0.00695451	0.00689655		1	411.96	0.0400519	411.92	0.0801038	412	0.000194427	0.000235003
		0.9478	3440	12	3428	24	3452	0.00695249	0.00689655		1	412.96	0.0401696	412.92	0.0803391	413	0.000194526	0.000235003
		0.9477	3442	12	3430	24	3454	0.00694847	0.00689655		1	413.96	0.0402873	413.919	0.0805747	414	0.000194625	0.000235003
		0.9474	3443	12	3431	24	3455	0.00694645	0.00689655		1	414.96	0.0404052	414.919	0.0808104	415	0.000194724	0.000235003
		0.9473	3444	12	3432	24	3456	0.00694444	0.00689655		1	415.959	0.0405232	415.919	0.0810464	416	0.000194823	0.000235003
		0.9472	3445	12	3433	24	3457	0.00694244	0.00689655		1	416.959	0.0406413	416.919	0.0812826	417	0.000194922	0.000235003
		0.9471	3447	12	3435	24	3459	0.00693842	0.00689655		1	417.959	0.0407595	417.918	0.081519	418	0.000195022	0.000235003
		0.9469	3448	12	3436	24	3460	0.00693642	0.00689655		1	418.959	0.0408778	418.918	0.0817556	419	0.000195121	0.000235003
		0.9468	3449	12	3437	24	3461	0.00693441	0.00689655		1	419.959	0.0409962	419.918	0.0819925	420	0.00019522	0.000235003
		0.9466	3450	12	3438	24	3462	0.00693241	0.00689655		1	420.959	0.0411148	420.918	0.0822295	421	0.00019532	0.000235003
		0.9464	3451	12	3439	24	3463	0.00693041	0.00689655		1	421.959	0.0412334	421.918	0.0824668	422	0.000195419	0.000235003
		0.9462	3452	12	3440	24	3464	0.00692841	0.00689655		1	422.959	0.0413522	422.917	0.0827043	423	0.000195519	0.000235003
		0.946	3453	12	3441	24	3465	0.00692641	0.00689655		1	423.959	0.041471	423.917	0.0829421	424	0.000195618	0.000235003
		0.9458	3454	12	3442	24	3466	0.00692441	0.00689655		1	424.958	0.04159	424.917	0.08318	425	0.000195718	0.000235003
		0.9457	3456	12	3444	24	3468	0.00692042	0.00689655		1	425.958	0.0417091	425.917	0.0834182	426	0.000195817	0.000235003
		0.9455	3457	12	3445	24	3469	0.00691842	0.00689655		1	426.958	0.0418283	426.916	0.0836565	427	0.000195917	0.000235003
		0.9452	3458	12	3446	24	3470	0.00691643	0.00689655		1	427.958	0.0419476	427.916	0.0838952	428	0.000196017	0.000235003
		0.9451	3461	12	3449	24	3473	0.00691045	0.00689655		1	428.958	0.042067	428.916	0.084134	429	0.000196117	0.000235003
		0.9447	3462	12	3450	24	3474	0.00690846	0.00689655		1	429.958	0.0421865	429.916	0.084373	430	0.000196216	0.000235003
		0.9446	3463	12	3451	24	3475	0.00690647	0.00689655		1	430.958	0.0423062	430.915	0.0846123	431	0.000196316	0.000235003
		0.9445	3465	12	3453	24	3477	0.0069025	0.00689655		1	431.958	0.0424259	431.915	0.0848518	432	0.000196416	0.000235003
		0.9444	3466	12	3454	24	3478	0.00690052	0.00689655		1	432.957	0.0425458	432.915	0.0850915	433	0.000196516	0.000235003
		0.9439	3467	12	3455	24	3479	0.00689853	0.00689655		1	433.957	0.0426657	433.915	0.0853315	434	0.000196616	0.000235003
		0.9438	3468	12	3456	24	3480	0.00689655	0.00689655		1	434.957	0.0427858	434.914	0.0855717	435	0.000196716	0.000235003
		0.9435	3469	13	3456	26	3482	0.00746697	0.00739056		1	435.957	0.042906	435.914	0.0858121	436	0.000196817	0.000235003
		0.9434	3470	13	3457	26	3483	0.00746483	0.00739056		1	436.957	0.0430263	436.914	0.0860527	437	0.000196917	0.000235003
		0.9432	3471	13	3458	26	3484	0.00746269	0.00739056		1	437.957	0.0431468	437.914	0.0862935	438	0.000197017	0.000235003
		0.943	3472	13	3459	26	3485	0.00746055	0.00739056		1	438.957	0.0432673	438.913	0.0865346	439	0.000197118	0.000235003
		0.9429	3473	13	3460	26	3486	0.00745841	0.00739056		1	439.957	0.043388	439.913	0.0867759	440	0.000197218	0.000235003
		0.9428	3474	13	3461	26	3487	0.00745627	0.00739056		1	440.956	0.0435087	440.913	0.0870174	441	0.000197318	0.000235003
		0.9425	3479	13	3466	26	3492	0.00744559	0.00739056		1	441.956	0.0436296	441.913	0.0872592	442	0.000197419	0.000235003
		0.9424	3480	13	3467	26	3493	0.00744346	0.00739056		1	442.956	0.0437506	442.912	0.0875012	443	0.00019752	0.000235003
		0.942	3481	13	3468	26	3494	0.00744133	0.00739056		1	443.956	0.0438717	443.912	0.0877434	444	0.00019762	0.000235003
		0.9419	3483	13	3470	26	3496	0.00743707	0.00739056		1	444.956	0.0439929	444.912	0.0879858	445	0.000197721	0.000235003
		0.9415	3484	13	3471	26	3497	0.00743494	0.00739056		1	445.956	0.0441143	445.912	0.0882285	446	0.000197822	0.000235003
		0.9413	3486	13	3473	26	3499	0.00743069	0.00739056		1	446.956	0.0442357	446.912	0.0884714	447	0.000197923	0.000235003
		0.9412	3487	13	3474	26	3500	0.00742857	0.00739056		1	447.956	0.0443573	447.911	0.0887146	448	0.000198024	0.000235003
		0.9411	3488	13	3475	26	3501	0.00742645	0.00739056		1	448.956	0.044479	448.911	0.0889579	449	0.000198125	0.000235003
		0.9407	3490	13	3477	26	3503	0.00742221	0.00739056		1	449.955	0.0446008	449.911	0.0892015	450	0.000198226	0.000235003
		0.9406	3491	13	3478	26	3504	0.00742009	0.00739056		1	450.955	0.0447227	450.911	0.0894454	451	0.000198327	0.000235003
		0.9405	3493	13	3480	26	3506	0.00741586	0.00739056		1	451.955	0.0448447	451.91	0.0896894	452	0.000198428	0.000235003
		0.9403	3497	13	3484	26	3510	0.00740741	0.00739056		1	452.955	0.0449669	452.91	0.0899337	453	0.000198529	0.000235003
		0.9396	3499	13	3486	26	3512	0.00740319	0.00739056		1	453.955	0.0450891	453.91	0.0901782	454	0.00019863	0.000235003
		0.9395	3502	13	3489	26	3515	0.00739687	0.00739056		1	454.955	0.0452115	454.91	0.090423	455	0.000198732	0.000235003
		0.9393	3503	13	3490	26	3516	0.00739477	0.00739056		1	455.955	0.045334	455.909	0.090668	456	0.000198833	0.000235003
		0.9391	3504	13	3491	26	3517	0.00739266	0.00739056		1	456.955	0.0454566	456.909	0.0909132	457	0.000198935	0.000235003
		0.939	3505	13	3492	26	3518	0.00739056	0.00739056		1	457.954	0.0455793	457.909	0.0911587	458	0.000199036	0.000235003
		0.9386	3506	14	3492	28	3520	0.00795455	0.00793876		1	458.954	0.0457022	458.909	0.0914044	459	0.000199138	0.000235003
		0.9385	3507	14	3493	28	3521	0.00795229	0.00793876		1	459.954	0.0458252	459.908	0.0916503	460	0.00019924	0.000235003
		0.9381	3508	14	3494	28	3522	0.00795003	0.00793876		1	460.954	0.0459482	460.908	0.0918965	461	0.000199342	0.000235003
		0.9379	3509	14	3495	28	3523	0.00794777	0.00793876		1	461.954	0.0460715	461.908	0.0921429	462	0.000199444	0.000235003
		0.9378	3510	14	3496	28	3524	0.00794552	0.00793876		1	462.954	0.0461948	462.908	0.0923895	463	0.000199545	0.000235003
		0.9375	3511	14	3497	28	3525	0.00794326	0.00793876		1	463.954	0.0463182	463.907	0.0926364	464	0.000199647	0.000235003
		0.9374	3512	14	3498	28	3526	0.00794101	0.00793876		1	464.954	0.0464418	464.907	0.0928836	465	0.00019975	0.000235003
		0.9373	3513	14	3499	28	3527	0.00793876	0.00793876		1	465.953	0.0465655	465.907	0.0931309	466	0.000199852	0.000235003
		0.9368	3515	15	3500	30	3530	0.00849858	0.00847458		1	466.953	0.0466893	466.907	0.0933785	467	0.000199954	0.000235003
		0.9367	3516	15	3501	30	3531	0.00849618	0.00847458		1	467.953	0.0468132	467.906	0.0936264	468	0.000200056	0.000235003
		0.9366	3517	15	3502	30	3532	0.00849377	0.00847458		1	468.953	0.0469372	468.906	0.0938744	469	0.000200159	0.000235003
		0.936	3519	15	3504	30	3534	0.00848896	0.00847458		1	469.953	0.0470614	469.906	0.0941228	470	0.000200261	0.000235003
		0.9359	3520	15	3505	30	3535	0.00848656	0.00847458		1	470.953	0.0471857	470.906	0.0943713	471	0.000200364	0.000235003
		0.9357	3521	15	3506	30	3536	0.00848416	0.00847458		1	471.953	0.0473101	471.905	0.0946201	472	0.000200466	0.000235003
		0.9351	3525	15	3510	30	3540	0.00847458	0.00847458		1	472.953	0.0474346	472.905	0.0948692	473	0.000200569	0.000235003
		0.935	3525	16	3509	32	3541	0.009037	0.00897616		1	473.952	0.0475592	473.905	0.0951185	474	0.000200672	0.000235003
		0.9343	3527	16	3511	32	3543	0.00903189	0.00897616		1	474.952	0.047684	474.905	0.095368	475	0.000200775	0.000235003
		0.9342	3528	16	3512	32	3544	0.00902935	0.00897616		1	475.952	0.0478089	475.904	0.0956178	476	0.000200878	0.000235003
		0.9341	3529	16	3513	32	3545	0.0090268	0.00897616		1	476.952	0.0479339	476.904	0.0958678	477	0.000200981	0.000235003
		0.934	3530	16	3514	32	3546	0.00902425	0.00897616		1	477.952	0.048059	477.904	0.0961181	478	0.000201084	0.000235003
		0.9338	3531	16	3515	32	3547	0.00902171	0.00897616		1	478.952	0.0481843	478.904	0.0963686	479	0.000201187	0.000235003
		0.9335	3532	16	3516	32	3548	0.00901917	0.00897616		1	479.952	0.0483097	479.903	0.0966193	480	0.00020129	0.000235003
		0.9334	3533	16	3517	32	3549	0.00901662	0.00897616		1	480.952	0.0484352	480.903	0.0968703	481	0.000201394	0.000235003
		0.9328	3535	16	3519	32	3551	0.00901155	0.00897616		1	481.951	0.0485608	481.903	0.0971216	482	0.000201497	0.000235003
		0.9324	3536	16	3520	32	3552	0.00900901	0.00897616		1	482.951	0.0486865	482.903	0.0973731	483	0.000201601	0.000235003
		0.9323	3538	16	3522	32	3554	0.00900394	0.00897616		1	483.951	0.0488124	483.902	0.0976248	484	0.000201704	0.000235003
		0.9321	3539	16	3523	32	3555	0.00900141	0.00897616		1	484.951	0.0489384	484.902	0.0978768	485	0.000201808	0.000235003
		0.9319	3541	16	3525	32	3557	0.00899635	0.00897616		1	485.951	0.0490645	485.902	0.098129	486	0.000201912	0.000235003
		0.9313	3542	16	3526	32	3558	0.00899382	0.00897616		1	486.951	0.0491908	486.902	0.0983815	487	0.000202015	0.000235003
		0.9308	3543	16	3527	32	3559	0.00899129	0.00897616		1	487.951	0.0493171	487.901	0.0986342	488	0.000202119	0.000235003
		0.9307	3544	16	3528	32	3560	0.00898876	0.00897616		1	488.951	0.0494436	488.901	0.0988872	489	0.000202223	0.000235003
		0.9306	3545	16	3529	32	3561	0.00898624	0.00897616		1	489.95	0.0495702	489.901	0.0991405	490	0.000202327	0.000235003
		0.9305	3546	16	3530	32	3562	0.00898372	0.00897616		1	490.95	0.049697	490.901	0.0993939	491	0.000202432	0.000235003
		0.9304	3547	16	3531	32	3563	0.0089812	0.00897616		1	491.95	0.0498238	491.9	0.0996477	492	0.000202536	0.000235003
		0.9303	3549	16	3533	32	3565	0.00897616	0.00897616		1	492.95	0.0499508	492.9	0.0999017	493	0.00020264	0.000235003
		0.9297	3549	17	3532	34	3566	0.00953449	0.00951315		1	493.95	0.050078	493.9	0.100156	494	0.000202745	0.000235003
		0.9296	3550	17	3533	34	3567	0.00953182	0.00951315		1	494.95	0.0502052	494.9	0.10041	495	0.000202849	0.000235003
		0.9292	3551	17	3534	34	3568	0.00952915	0.00951315		1	495.95	0.0503326	495.899	0.100665	496	0.000202954	0.000235003
		0.9289	3552	17	3535	34	3569	0.00952648	0.00951315		1	496.95	0.0504601	496.899	0.10092	497	0.000203059	0.000235003
		0.9286	3553	17	3536	34	3570	0.00952381	0.00951315		1	497.949	0.0505877	497.899	0.101175	498	0.000203163	0.000235003
		0.9284	3554	17	3537	34	3571	0.00952114	0.00951315		1	498.949	0.0507155	498.899	0.101431	499	0.000203268	0.000235003
		0.9283	3555	17	3538	34	3572	0.00951848	0.00951315		1	499.949	0.0508433	499.898	0.101687	500	0.000203373	0.000235003
		0.928	3556	17	3539	34	3573	0.00951581	0.00951315		1	500.949	0.0509713	500.898	0.101943	501	0.000203478	0.000235003
		0.9278	3557	17	3540	34	3574	0.00951315	0.00951315		1	501.949	0.0510995	501.898	0.102199	502	0.000203584	0.000235003
		0.9276	3557	18	3539	36	3575	0.0100699	0.0100503		1	502.949	0.0512277	502.898	0.102455	503	0.000203689	0.000235003
		0.9273	3559	18	3541	36	3577	0.0100643	0.0100503		1	503.949	0.0513561	503.897	0.102712	504	0.000203794	0.000235003
		0.9271	3560	18	3542	36	3578	0.0100615	0.0100503		1	504.949	0.0514847	504.897	0.102969	505	0.0002039	0.000235003
		0.9269	3562	18	3544	36	3580	0.0100559	0.0100503		1	505.948	0.0516133	505.897	0.103227	506	0.000204005	0.000235003
		0.9263	3563	18	3545	36	3581	0.0100531	0.0100503		1	506.948	0.0517421	506.897	0.103484	507	0.000204111	0.000235003
		0.9262	3564	18	3546	36	3582	0.0100503	0.0100503		1	507.948	0.051871	507.896	0.103742	508	0.000204217	0.000235003
		0.9258	3564	19	3545	38	3583	0.0106056	0.0105526		1	508.948	0.0520001	508.896	0.104	509	0.000204322	0.000235003
		0.9256	3565	19	3546	38	3584	0.0106027	0.0105526		1	509.948	0.0521292	509.896	0.104258	510	0.000204428	0.000235003
		0.9254	3567	19	3548	38	3586	0.0105968	0.0105526		1	510.948	0.0522585	510.895	0.104517	511	0.000204534	0.000235003
		0.9253	3568	19	3549	38	3587	0.0105938	0.0105526		1	511.948	0.052388	511.895	0.104776	512	0.00020464	0.000235003
		0.9251	3569	19	3550	38	3588	0.0105909	0.0105526		1	512.947	0.0525175	512.895	0.105035	513	0.000204747	0.000235003
		0.9248	3571	19	3552	38	3590	0.010585	0.0105526		1	513.947	0.0526472	513.895	0.105294	514	0.000204853	0.000235003
		0.9243	3573	19	3554	38	3592	0.0105791	0.0105526		1	514.947	0.052777	514.894	0.105554	515	0.000204959	0.000235003
		0.924	3574	19	3555	38	3593	0.0105761	0.0105526		1	515.947	0.052907	515.894	0.105814	516	0.000205066	0.000235003
		0.9233	3575	19	3556	38	3594	0.0105732	0.0105526		1	516.947	0.0530371	516.894	0.106074	517	0.000205173	0.000235003
		0.9232	3576	19	3557	38	3595	0.0105702	0.0105526		1	517.947	0.0531673	517.894	0.106335	518	0.000205279	0.000235003
		0.9228	3577	19	3558	38	3596	0.0105673	0.0105526		1	518.947	0.0532977	518.893	0.106595	519	0.000205386	0.000235003
		0.9223	3582	19	3563	38	3601	0.0105526	0.0105526		1	519.947	0.0534282	519.893	0.106856	520	0.000205493	0.000235003
		0.9222	3582	20	3562	40	3602	0.0111049	0.0109589		1	520.946	0.0535588	520.893	0.107118	521	0.0002056	0.000235003
		0.9221	3584	20	3564	40	3604	0.0110988	0.0109589		1	521.946	0.0536895	521.893	0.107379	522	0.000205707	0.000235003
		0.9218	3585	20	3565	40	3605	0.0110957	0.0109589		1	522.946	0.0538204	522.892	0.107641	523	0.000205814	0.000235003
		0.9217	3586	20	3566	40	3606	0.0110926	0.0109589		1	523.946	0.0539515	523.892	0.107903	524	0.000205922	0.000235003
		0.9214	3588	20	3568	40	3608	0.0110865	0.0109589		1	524.946	0.0540826	524.892	0.108165	525	0.000206029	0.000235003
		0.9212	3589	20	3569	40	3609	0.0110834	0.0109589		1	525.946	0.0542139	525.892	0.108428	526	0.000206136	0.000235003
		0.9211	3591	20	3571	40	3611	0.0110773	0.0109589		1	526.946	0.0543453	526.891	0.108691	527	0.000206244	0.000235003
		0.9208	3592	20	3572	40	3612	0.0110742	0.0109589		1	527.946	0.0544769	527.891	0.108954	528	0.000206352	0.000235003
		0.9205	3596	20	3576	40	3616	0.0110619	0.0109589		1	528.945	0.0546086	528.891	0.109217	529	0.00020646	0.000235003
		0.9203	3597	20	3577	40	3617	0.0110589	0.0109589		1	529.945	0.0547404	529.891	0.109481	530	0.000206568	0.000235003
		0.9201	3598	20	3578	40	3618	0.0110558	0.0109589		1	530.945	0.0548724	530.89	0.109745	531	0.000206676	0.000235003
		0.9199	3599	20	3579	40	3619	0.0110528	0.0109589		1	531.945	0.0550045	531.89	0.110009	532	0.000206784	0.000235003
		0.9196	3600	20	3580	40	3620	0.0110497	0.0109589		1	532.945	0.0551367	532.89	0.110273	533	0.000206892	0.000235003
		0.9195	3602	20	3582	40	3622	0.0110436	0.0109589		1	533.945	0.0552691	533.889	0.110538	534	0.000207	0.000235003
		0.9189	3603	20	3583	40	3623	0.0110406	0.0109589		1	534.945	0.0554016	534.889	0.110803	535	0.000207109	0.000235003
		0.9187	3605	20	3585	40	3625	0.0110345	0.0109589		1	535.944	0.0555342	535.889	0.111068	536	0.000207217	0.000235003
		0.9182	3606	20	3586	40	3626	0.0110314	0.0109589		1	536.944	0.055667	536.889	0.111334	537	0.000207326	0.000235003
		0.9177	3607	20	3587	40	3627	0.0110284	0.0109589		1	537.944	0.0558	537.888	0.1116	538	0.000207435	0.000235003
		0.9176	3608	20	3588	40	3628	0.0110254	0.0109589		1	538.944	0.055933	538.888	0.111866	539	0.000207544	0.000235003
		0.9173	3609	20	3589	40	3629	0.0110223	0.0109589		1	539.944	0.0560662	539.888	0.112132	540	0.000207653	0.000235003
		0.9172	3611	20	3591	40	3631	0.0110162	0.0109589		1	540.944	0.0561996	540.888	0.112399	541	0.000207762	0.000235003
		0.9169	3612	20	3592	40	3632	0.0110132	0.0109589		1	541.944	0.056333	541.887	0.112666	542	0.000207871	0.000235003
		0.9166	3617	20	3597	40	3637	0.0109981	0.0109589		1	542.944	0.0564666	542.887	0.112933	543	0.00020798	0.000235003
		0.916	3618	20	3598	40	3638	0.0109951	0.0109589		1	543.943	0.0566004	543.887	0.113201	544	0.00020809	0.000235003
		0.9159	3619	20	3599	40	3639	0.010992	0.0109589		1	544.943	0.0567343	544.887	0.113469	545	0.000208199	0.000235003
		0.9157	3620	20	3600	40	3640	0.010989	0.0109589		1	545.943	0.0568683	545.886	0.113737	546	0.000208309	0.000235003
		0.9155	3621	20	3601	40	3641	0.010986	0.0109589		1	546.943	0.0570025	546.886	0.114005	547	0.000208419	0.000235003
		0.9154	3623	20	3603	40	3643	0.01098	0.0109589		1	547.943	0.0571368	547.886	0.114274	548	0.000208529	0.000235003
		0.9153	3624	20	3604	40	3644	0.0109769	0.0109589		1	548.943	0.0572713	548.885	0.114543	549	0.000208639	0.000235003
		0.9152	3625	20	3605	40	3645	0.0109739	0.0109589		1	549.943	0.0574059	549.885	0.114812	550	0.000208749	0.000235003
		0.915	3626	20	3606	40	3646	0.0109709	0.0109589		1	550.942	0.0575406	550.885	0.115081	551	0.000208859	0.000235003
		0.9148	3627	20	3607	40	3647	0.0109679	0.0109589		1	551.942	0.0576755	551.885	0.115351	552	0.000208969	0.000235003
		0.9144	3629	20	3609	40	3649	0.0109619	0.0109589		1	552.942	0.0578105	552.884	0.115621	553	0.00020908	0.000235003
		0.9143	3630	20	3610	40	3650	0.0109589	0.0109589		1	553.942	0.0579457	553.884	0.115891	554	0.00020919	0.000235003
		0.9136	3630	21	3609	42	3651	0.0115037	0.0113667		1	554.942	0.058081	554.884	0.116162	555	0.000209301	0.000235003
		0.9135	3631	21	3610	42	3652	0.0115005	0.0113667		1	555.942	0.0582164	555.884	0.116433	556	0.000209412	0.000235003
		0.9131	3632	21	3611	42	3653	0.0114974	0.0113667		1	556.942	0.058352	556.883	0.116704	557	0.000209523	0.000235003
		0.913	3633	21	3612	42	3654	0.0114943	0.0113667		1	557.942	0.0584878	557.883	0.116976	558	0.000209634	0.000235003
		0.9129	3637	21	3616	42	3658	0.0114817	0.0113667		1	558.941	0.0586236	558.883	0.117247	559	0.000209745	0.000235003
		0.9123	3638	21	3617	42	3659	0.0114785	0.0113667		1	559.941	0.0587597	559.882	0.117519	560	0.000209856	0.000235003
		0.9119	3641	21	3620	42	3662	0.0114691	0.0113667		1	560.941	0.0588958	560.882	0.117792	561	0.000209967	0.000235003
		0.9116	3643	21	3622	42	3664	0.0114629	0.0113667		1	561.941	0.0590321	561.882	0.118064	562	0.000210079	0.000235003
		0.9114	3644	21	3623	42	3665	0.0114598	0.0113667		1	562.941	0.0591686	562.882	0.118337	563	0.00021019	0.000235003
		0.9111	3645	21	3624	42	3666	0.0114566	0.0113667		1	563.941	0.0593052	563.881	0.11861	564	0.000210302	0.000235003
		0.9106	3646	21	3625	42	3667	0.0114535	0.0113667		1	564.941	0.0594419	564.881	0.118884	565	0.000210414	0.000235003
		0.9103	3649	21	3628	42	3670	0.0114441	0.0113667		1	565.94	0.0595788	565.881	0.119158	566	0.000210526	0.000235003
		0.9098	3651	21	3630	42	3672	0.0114379	0.0113667		1	566.94	0.0597159	566.881	0.119432	567	0.000210638	0.000235003
		0.9096	3652	21	3631	42	3673	0.0114348	0.0113667		1	567.94	0.059853	567.88	0.119706	568	0.00021075	0.000235003
		0.9095	3654	21	3633	42	3675	0.0114286	0.0113667		1	568.94	0.0599904	568.88	0.119981	569	0.000210862	0.000235003
		0.9093	3655	21	3634	42	3676	0.0114255	0.0113667		1	569.94	0.0601278	569.88	0.120256	570	0.000210975	0.000235003
		0.9092	3656	21	3635	42	3677	0.0114224	0.0113667		1	570.94	0.0602655	570.879	0.120531	571	0.000211087	0.000235003
		0.9083	3657	21	3636	42	3678	0.0114192	0.0113667		1	571.94	0.0604032	571.879	0.120806	572	0.0002112	0.000235003
		0.9082	3658	21	3637	42	3679	0.0114161	0.0113667		1	572.939	0.0605412	572.879	0.121082	573	0.000211313	0.000235003
		0.9081	3662	21	3641	42	3683	0.0114037	0.0113667		1	573.939	0.0606792	573.879	0.121358	574	0.000211426	0.000235003
		0.9076	3663	21	3642	42	3684	0.0114007	0.0113667		1	574.939	0.0608174	574.878	0.121635	575	0.000211539	0.000235003
		0.9073	3664	21	3643	42	3685	0.0113976	0.0113667		1	575.939	0.0609558	575.878	0.121912	576	0.000211652	0.000235003
		0.9072	3665	21	3644	42	3686	0.0113945	0.0113667		1	576.939	0.0610943	576.878	0.122189	577	0.000211765	0.000235003
		0.9071	3666	21	3645	42	3687	0.0113914	0.0113667		1	577.939	0.061233	577.878	0.122466	578	0.000211879	0.000235003
		0.9066	3668	21	3647	42	3689	0.0113852	0.0113667		1	578.939	0.0613718	578.877	0.122744	579	0.000211992	0.000235003
		0.9056	3669	21	3648	42	3690	0.0113821	0.0113667		1	579.938	0.0615107	579.877	0.123021	580	0.000212106	0.000235003
		0.9055	3670	21	3649	42	3691	0.011379	0.0113667		1	580.938	0.0616498	580.877	0.1233	581	0.00021222	0.000235003
		0.9051	3673	21	3652	42	3694	0.0113698	0.0113667		1	581.938	0.0617891	581.876	0.123578	582	0.000212334	0.000235003
		0.9049	3674	21	3653	42	3695	0.0113667	0.0113667		1	582.938	0.0619285	582.876	0.123857	583	0.000212448	0.000235003
		0.9045	3674	22	3652	44	3696	0.0119048	0.0118439		1	583.938	0.0620681	583.876	0.124136	584	0.000212562	0.000235003
		0.9044	3682	22	3660	44	3704	0.011879	0.0118439		1	584.938	0.0622078	584.876	0.124416	585	0.000212676	0.000235003
		0.904	3684	22	3662	44	3706	0.0118726	0.0118439		1	585.938	0.0623476	585.875	0.124695	586	0.000212791	0.000235003
		0.9033	3685	22	3663	44	3707	0.0118694	0.0118439		1	586.938	0.0624877	586.875	0.124975	587	0.000212905	0.000235003
		0.9032	3686	22	3664	44	3708	0.0118662	0.0118439		1	587.937	0.0626278	587.875	0.125256	588	0.00021302	0.000235003
		0.9029	3688	22	3666	44	3710	0.0118598	0.0118439		1	588.937	0.0627681	588.874	0.125536	589	0.000213135	0.000235003
		0.9018	3690	22	3668	44	3712	0.0118534	0.0118439		1	589.937	0.0629086	589.874	0.125817	590	0.00021325	0.000235003
		0.9016	3691	22	3669	44	3713	0.0118503	0.0118439		1	590.937	0.0630492	590.874	0.126098	591	0.000213365	0.000235003
		0.9014	3692	22	3670	44	3714	0.0118471	0.0118439		1	591.937	0.06319	591.874	0.12638	592	0.00021348	0.000235003
		0.9008	3693	22	3671	44	3715	0.0118439	0.0118439		1	592.937	0.0633309	592.873	0.126662	593	0.000213595	0.000235003
		0.9006	3693	23	3670	46	3716	0.0123789	0.0122699		1	593.937	0.063472	593.873	0.126944	594	0.000213711	0.000235003
		0.9001	3694	23	3671	46	3717	0.0123756	0.0122699		1	594.936	0.0636133	594.873	0.127227	595	0.000213826	0.000235003
		0.8994	3696	23	3673	46	3719	0.0123689	0.0122699		1	595.936	0.0637547	595.872	0.127509	596	0.000213942	0.000235003
		0.8992	3697	23	3674	46	3720	0.0123656	0.0122699		1	596.936	0.0638962	596.872	0.127792	597	0.000214058	0.000235003
		0.899	3698	23	3675	46	3721	0.0123623	0.0122699		1	597.936	0.0640379	597.872	0.128076	598	0.000214174	0.000235003
		0.8986	3699	23	3676	46	3722	0.0123589	0.0122699		1	598.936	0.0641798	598.872	0.12836	599	0.00021429	0.000235003
		0.8984	3700	23	3677	46	3723	0.0123556	0.0122699		1	599.936	0.0643218	599.871	0.128644	600	0.000214406	0.000235003
		0.8982	3701	23	3678	46	3724	0.0123523	0.0122699		1	600.936	0.064464	600.871	0.128928	601	0.000214522	0.000235003
		0.8975	3702	23	3679	46	3725	0.012349	0.0122699		1	601.935	0.0646063	601.871	0.129213	602	0.000214639	0.000235003
		0.897	3703	23	3680	46	3726	0.0123457	0.0122699		1	602.935	0.0647488	602.871	0.129498	603	0.000214755	0.000235003
		0.8966	3704	23	3681	46	3727	0.0123424	0.0122699		1	603.935	0.0648914	603.87	0.129783	604	0.000214872	0.000235003
		0.8965	3705	23	3682	46	3728	0.0123391	0.0122699		1	604.935	0.0650342	604.87	0.130068	605	0.000214989	0.000235003
		0.8963	3706	23	3683	46	3729	0.0123357	0.0122699		1	605.935	0.0651772	605.87	0.130354	606	0.000215106	0.000235003
		0.8962	3707	23	3684	46	3730	0.0123324	0.0122699		1	606.935	0.0653203	606.869	0.130641	607	0.000215223	0.000235003
		0.8961	3708	23	3685	46	3731	0.0123291	0.0122699		1	607.935	0.0654636	607.869	0.130927	608	0.000215341	0.000235003
		0.8958	3709	23	3686	46	3732	0.0123258	0.0122699		1	608.934	0.065607	608.869	0.131214	609	0.000215458	0.000235003
		0.8947	3710	23	3687	46	3733	0.0123225	0.0122699		1	609.934	0.0657506	609.868	0.131501	610	0.000215576	0.000235003
		0.8941	3711	23	3688	46	3734	0.0123192	0.0122699		1	610.934	0.0658943	610.868	0.131789	611	0.000215693	0.000235003
		0.8937	3712	23	3689	46	3735	0.0123159	0.0122699		1	611.934	0.0660382	611.868	0.132076	612	0.000215811	0.000235003
		0.8933	3713	23	3690	46	3736	0.0123126	0.0122699		1	612.934	0.0661823	612.868	0.132365	613	0.000215929	0.000235003
		0.8931	3715	23	3692	46	3738	0.012306	0.0122699		1	613.934	0.0663265	613.867	0.132653	614	0.000216047	0.000235003
		0.8929	3716	23	3693	46	3739	0.0123028	0.0122699		1	614.934	0.0664709	614.867	0.132942	615	0.000216166	0.000235003
		0.8925	3718	23	3695	46	3741	0.0122962	0.0122699		1	615.933	0.0666155	615.867	0.133231	616	0.000216284	0.000235003
		0.8918	3719	23	3696	46	3742	0.0122929	0.0122699		1	616.933	0.0667602	616.866	0.13352	617	0.000216403	0.000235003
		0.8917	3720	23	3697	46	3743	0.0122896	0.0122699		1	617.933	0.0669051	617.866	0.13381	618	0.000216521	0.000235003
		0.8916	3721	23	3698	46	3744	0.0122863	0.0122699		1	618.933	0.0670501	618.866	0.1341	619	0.00021664	0.000235003
		0.8913	3722	23	3699	46	3745	0.012283	0.0122699		1	619.933	0.0671953	619.866	0.134391	620	0.000216759	0.000235003
		0.8909	3723	23	3700	46	3746	0.0122798	0.0122699		1	620.933	0.0673407	620.865	0.134681	621	0.000216878	0.000235003
		0.8906	3724	23	3701	46	3747	0.0122765	0.0122699		1	621.933	0.0674862	621.865	0.134972	622	0.000216997	0.000235003
		0.8896	3725	23	3702	46	3748	0.0122732	0.0122699		1	622.932	0.0676319	622.865	0.135264	623	0.000217117	0.000235003
		0.8895	3726	23	3703	46	3749	0.0122699	0.0122699		1	623.932	0.0677777	623.864	0.135555	624	0.000217236	0.000235003
		0.8893	3726	24	3702	48	3750	0.0128	0.012749		1	624.932	0.0679237	624.864	0.135847	625	0.000217356	0.000235003
		0.8889	3727	24	3703	48	3751	0.0127966	0.012749		1	625.932	0.0680699	625.864	0.13614	626	0.000217476	0.000235003
		0.8888	3728	24	3704	48	3752	0.0127932	0.012749		1	626.932	0.0682162	626.864	0.136432	627	0.000217596	0.000235003
		0.8883	3729	24	3705	48	3753	0.0127898	0.012749		1	627.932	0.0683628	627.863	0.136726	628	0.000217716	0.000235003
		0.8881	3730	24	3706	48	3754	0.0127864	0.012749		1	628.931	0.0685094	628.863	0.137019	629	0.000217836	0.000235003
		0.8878	3732	24	3708	48	3756	0.0127796	0.012749		1	629.931	0.0686563	629.863	0.137313	630	0.000217956	0.000235003
		0.8876	3733	24	3709	48	3757	0.0127762	0.012749		1	630.931	0.0688033	630.862	0.137607	631	0.000218077	0.000235003
		0.8873	3734	24	3710	48	3758	0.0127728	0.012749		1	631.931	0.0689504	631.862	0.137901	632	0.000218198	0.000235003
		0.8871	3735	24	3711	48	3759	0.0127694	0.012749		1	632.931	0.0690978	632.862	0.138196	633	0.000218318	0.000235003
		0.887	3736	24	3712	48	3760	0.012766	0.012749		1	633.931	0.0692453	633.862	0.138491	634	0.000218439	0.000235003
		0.8869	3738	24	3714	48	3762	0.0127592	0.012749		1	634.931	0.0693929	634.861	0.138786	635	0.00021856	0.000235003
		0.8857	3739	24	3715	48	3763	0.0127558	0.012749		1	635.93	0.0695408	635.861	0.139082	636	0.000218682	0.000235003
		0.8844	3741	24	3717	48	3765	0.012749	0.012749		1	636.93	0.0696888	636.861	0.139378	637	0.000218803	0.000235003
		0.8841	3741	25	3716	50	3766	0.0132767	0.0132415		1	637.93	0.069837	637.86	0.139674	638	0.000218925	0.000235003
		0.8838	3743	25	3718	50	3768	0.0132696	0.0132415		1	638.93	0.0699853	638.86	0.139971	639	0.000219046	0.000235003
		0.8837	3744	25	3719	50	3769	0.0132661	0.0132415		1	639.93	0.0701338	639.86	0.140268	640	0.000219168	0.000235003
		0.8832	3745	25	3720	50	3770	0.0132626	0.0132415		1	640.93	0.0702825	640.859	0.140565	641	0.00021929	0.000235003
		0.883	3747	25	3722	50	3772	0.0132556	0.0132415		1	641.93	0.0704313	641.859	0.140863	642	0.000219412	0.000235003
		0.8828	3748	25	3723	50	3773	0.0132521	0.0132415		1	642.929	0.0705804	642.859	0.141161	643	0.000219535	0.000235003
		0.8819	3749	25	3724	50	3774	0.0132485	0.0132415		1	643.929	0.0707295	643.859	0.141459	644	0.000219657	0.000235003
		0.8818	3750	25	3725	50	3775	0.013245	0.0132415		1	644.929	0.0708789	644.858	0.141758	645	0.00021978	0.000235003
		0.8809	3751	25	3726	50	3776	0.0132415	0.0132415		1	645.929	0.0710284	645.858	0.142057	646	0.000219902	0.000235003
		0.8808	3752	26	3726	52	3778	0.0137639	0.0136842		1	646.929	0.0711781	646.858	0.142356	647	0.000220025	0.000235003
		0.8805	3753	26	3727	52	3779	0.0137603	0.0136842		1	647.929	0.071328	647.857	0.142656	648	0.000220148	0.000235003
		0.8803	3754	26	3728	52	3780	0.0137566	0.0136842		1	648.929	0.0714781	648.857	0.142956	649	0.000220271	0.000235003
		0.8798	3755	26	3729	52	3781	0.013753	0.0136842		1	649.928	0.0716283	649.857	0.143257	650	0.000220395	0.000235003
		0.8792	3756	26	3730	52	3782	0.0137493	0.0136842		1	650.928	0.0717787	650.856	0.143557	651	0.000220518	0.000235003
		0.8789	3757	26	3731	52	3783	0.0137457	0.0136842		1	651.928	0.0719292	651.856	0.143858	652	0.000220642	0.000235003
		0.8781	3758	26	3732	52	3784	0.0137421	0.0136842		1	652.928	0.07208	652.856	0.14416	653	0.000220766	0.000235003
		0.878	3759	26	3733	52	3785	0.0137384	0.0136842		1	653.928	0.0722309	653.856	0.144462	654	0.000220889	0.000235003
		0.8776	3760	26	3734	52	3786	0.0137348	0.0136842		1	654.928	0.072382	654.855	0.144764	655	0.000221014	0.000235003
		0.8775	3761	26	3735	52	3787	0.0137312	0.0136842		1	655.927	0.0725332	655.855	0.145066	656	0.000221138	0.000235003
		0.8771	3762	26	3736	52	3788	0.0137276	0.0136842		1	656.927	0.0726846	656.855	0.145369	657	0.000221262	0.000235003
		0.8767	3763	26	3737	52	3789	0.0137239	0.0136842		1	657.927	0.0728362	657.854	0.145672	658	0.000221387	0.000235003
		0.8764	3764	26	3738	52	3790	0.0137203	0.0136842		1	658.927	0.072988	658.854	0.145976	659	0.000221511	0.000235003
		0.8758	3765	26	3739	52	3791	0.0137167	0.0136842		1	659.927	0.07314	659.854	0.14628	660	0.000221636	0.000235003
		0.8755	3766	26	3740	52	3792	0.0137131	0.0136842		1	660.927	0.0732921	660.853	0.146584	661	0.000221761	0.000235003
		0.8754	3767	26	3741	52	3793	0.0137095	0.0136842		1	661.927	0.0734444	661.853	0.146889	662	0.000221887	0.000235003
		0.8747	3769	26	3743	52	3795	0.0137022	0.0136842		1	662.926	0.0735969	662.853	0.147194	663	0.000222012	0.000235003
		0.8741	3770	26	3744	52	3796	0.0136986	0.0136842		1	663.926	0.0737496	663.853	0.147499	664	0.000222137	0.000235003
		0.8731	3771	26	3745	52	3797	0.013695	0.0136842		1	664.926	0.0739024	664.852	0.147805	665	0.000222263	0.000235003
		0.8729	3772	26	3746	52	3798	0.0136914	0.0136842		1	665.926	0.0740555	665.852	0.148111	666	0.000222389	0.000235003
		0.8724	3773	26	3747	52	3799	0.0136878	0.0136842		1	666.926	0.0742087	666.852	0.148417	667	0.000222515	0.000235003
		0.8719	3774	26	3748	52	3800	0.0136842	0.0136842		1	667.926	0.074362	667.851	0.148724	668	0.000222641	0.000235003
		0.8716	3774	27	3747	54	3801	0.0142068	0.0139391		1	668.925	0.0745156	668.851	0.149031	669	0.000222767	0.000235003
		0.8714	3775	27	3748	54	3802	0.0142031	0.0139391		1	669.925	0.0746693	669.851	0.149339	670	0.000222894	0.000235003
		0.8712	3776	27	3749	54	3803	0.0141993	0.0139391		1	670.925	0.0748232	670.85	0.149646	671	0.00022302	0.000235003
		0.871	3777	27	3750	54	3804	0.0141956	0.0139391		1	671.925	0.0749773	671.85	0.149955	672	0.000223147	0.000235003
		0.8709	3778	27	3751	54	3805	0.0141919	0.0139391		1	672.925	0.0751316	672.85	0.150263	673	0.000223274	0.000235003
		0.8702	3779	27	3752	54	3806	0.0141881	0.0139391		1	673.925	0.0752861	673.849	0.150572	674	0.000223401	0.000235003
		0.8698	3788	27	3761	54	3815	0.0141547	0.0139391		1	674.925	0.0754407	674.849	0.150881	675	0.000223528	0.000235003
		0.8697	3789	27	3762	54	3816	0.0141509	0.0139391		1	675.924	0.0755955	675.849	0.151191	676	0.000223655	0.000235003
		0.869	3790	27	3763	54	3817	0.0141472	0.0139391		1	676.924	0.0757505	676.848	0.151501	677	0.000223783	0.000235003
		0.8689	3791	27	3764	54	3818	0.0141435	0.0139391		1	677.924	0.0759057	677.848	0.151811	678	0.000223911	0.000235003
		0.8686	3792	27	3765	54	3819	0.0141398	0.0139391		1	678.924	0.0760611	678.848	0.152122	679	0.000224039	0.000235003
		0.8677	3793	27	3766	54	3820	0.0141361	0.0139391		1	679.924	0.0762166	679.848	0.152433	680	0.000224167	0.000235003
		0.8676	3794	27	3767	54	3821	0.0141324	0.0139391		1	680.924	0.0763724	680.847	0.152745	681	0.000224295	0.000235003
		0.8675	3795	27	3768	54	3822	0.0141287	0.0139391		1	681.923	0.0765283	681.847	0.153057	682	0.000224423	0.000235003
		0.8674	3797	27	3770	54	3824	0.0141213	0.0139391		1	682.923	0.0766844	682.847	0.153369	683	0.000224552	0.000235003
		0.8666	3798	27	3771	54	3825	0.0141176	0.0139391		1	683.923	0.0768407	683.846	0.153681	684	0.00022468	0.000235003
		0.8662	3799	27	3772	54	3826	0.014114	0.0139391		1	684.923	0.0769971	684.846	0.153994	685	0.000224809	0.000235003
		0.866	3800	27	3773	54	3827	0.0141103	0.0139391		1	685.923	0.0771538	685.846	0.154308	686	0.000224938	0.000235003
		0.8659	3801	27	3774	54	3828	0.0141066	0.0139391		1	686.923	0.0773106	686.845	0.154621	687	0.000225067	0.000235003
		0.8658	3802	27	3775	54	3829	0.0141029	0.0139391		1	687.923	0.0774677	687.845	0.154935	688	0.000225197	0.000235003
		0.8656	3803	27	3776	54	3830	0.0140992	0.0139391		1	688.922	0.0776249	688.845	0.15525	689	0.000225326	0.000235003
		0.8644	3804	27	3777	54	3831	0.0140955	0.0139391		1	689.922	0.0777823	689.844	0.155565	690	0.000225456	0.000235003
		0.8642	3805	27	3778	54	3832	0.0140919	0.0139391		1	690.922	0.0779399	690.844	0.15588	691	0.000225586	0.000235003
		0.8634	3806	27	3779	54	3833	0.0140882	0.0139391		1	691.922	0.0780976	691.844	0.156195	692	0.000225716	0.000235003
		0.863	3807	27	3780	54	3834	0.0140845	0.0139391		1	692.922	0.0782556	692.843	0.156511	693	0.000225846	0.000235003
		0.8629	3810	27	3783	54	3837	0.0140735	0.0139391		1	693.922	0.0784138	693.843	0.156828	694	0.000225976	0.000235003
		0.8622	3811	27	3784	54	3838	0.0140698	0.0139391		1	694.921	0.0785721	694.843	0.157144	695	0.000226107	0.000235003
		0.8608	3813	27	3786	54	3840	0.0140625	0.0139391		1	695.921	0.0787306	695.843	0.157461	696	0.000226237	0.000235003
		0.8607	3814	27	3787	54	3841	0.0140588	0.0139391		1	696.921	0.0788893	696.842	0.157779	697	0.000226368	0.000235003
		0.86	3815	27	3788	54	3842	0.0140552	0.0139391		1	697.921	0.0790483	697.842	0.158097	698	0.000226499	0.000235003
		0.8598	3816	27	3789	54	3843	0.0140515	0.0139391		1	698.921	0.0792074	698.842	0.158415	699	0.00022663	0.000235003
		0.8592	3817	27	3790	54	3844	0.0140479	0.0139391		1	699.921	0.0793666	699.841	0.158733	700	0.000226762	0.000235003
		0.8591	3818	27	3791	54	3845	0.0140442	0.0139391		1	700.92	0.0795261	700.841	0.159052	701	0.000226893	0.000235003
		0.8588	3819	27	3792	54	3846	0.0140406	0.0139391		1	701.92	0.0796858	701.841	0.159372	702	0.000227025	0.000235003
		0.8586	3821	27	3794	54	3848	0.0140333	0.0139391		1	702.92	0.0798457	702.84	0.159691	703	0.000227157	0.000235003
		0.8585	3822	27	3795	54	3849	0.0140296	0.0139391		1	703.92	0.0800057	703.84	0.160011	704	0.000227289	0.000235003
		0.8571	3823	27	3796	54	3850	0.014026	0.0139391		1	704.92	0.080166	704.84	0.160332	705	0.000227421	0.000235003
		0.8566	3824	27	3797	54	3851	0.0140223	0.0139391		1	705.92	0.0803264	705.839	0.160653	706	0.000227554	0.000235003
		0.8565	3825	27	3798	54	3852	0.0140187	0.0139391		1	706.92	0.080487	706.839	0.160974	707	0.000227686	0.000235003
		0.8563	3826	27	3799	54	3853	0.0140151	0.0139391		1	707.919	0.0806479	707.839	0.161296	708	0.000227819	0.000235003
		0.8556	3827	27	3800	54	3854	0.0140114	0.0139391		1	708.919	0.0808089	708.838	0.161618	709	0.000227952	0.000235003
		0.8554	3828	27	3801	54	3855	0.0140078	0.0139391		1	709.919	0.0809701	709.838	0.16194	710	0.000228085	0.000235003
		0.8553	3829	27	3802	54	3856	0.0140041	0.0139391		1	710.919	0.0811315	710.838	0.162263	711	0.000228218	0.000235003
		0.855	3832	27	3805	54	3859	0.0139933	0.0139391		1	711.919	0.0812931	711.837	0.162586	712	0.000228351	0.000235003
		0.8547	3833	27	3806	54	3860	0.0139896	0.0139391		1	712.919	0.0814549	712.837	0.16291	713	0.000228485	0.000235003
		0.8544	3834	27	3807	54	3861	0.013986	0.0139391		1	713.918	0.0816169	713.837	0.163234	714	0.000228619	0.000235003
		0.8541	3835	27	3808	54	3862	0.0139824	0.0139391		1	714.918	0.0817791	714.836	0.163558	715	0.000228753	0.000235003
		0.854	3836	27	3809	54	3863	0.0139788	0.0139391		1	715.918	0.0819415	715.836	0.163883	716	0.000228887	0.000235003
		0.8539	3837	27	3810	54	3864	0.0139752	0.0139391		1	716.918	0.0821041	716.836	0.164208	717	0.000229021	0.000235003
		0.8538	3838	27	3811	54	3865	0.0139715	0.0139391		1	717.918	0.0822669	717.835	0.164534	718	0.000229156	0.000235003
		0.8534	3839	27	3812	54	3866	0.0139679	0.0139391		1	718.918	0.0824298	718.835	0.16486	719	0.00022929	0.000235003
		0.8531	3840	27	3813	54	3867	0.0139643	0.0139391		1	719.917	0.082593	719.835	0.165186	720	0.000229425	0.000235003
		0.8514	3841	27	3814	54	3868	0.0139607	0.0139391		1	720.917	0.0827564	720.834	0.165513	721	0.00022956	0.000235003
		0.851	3842	27	3815	54	3869	0.0139571	0.0139391		1	721.917	0.08292	721.834	0.16584	722	0.000229695	0.000235003
		0.8507	3843	27	3816	54	3870	0.0139535	0.0139391		1	722.917	0.0830838	722.834	0.166168	723	0.000229831	0.000235003
		0.8501	3844	27	3817	54	3871	0.0139499	0.0139391		1	723.917	0.0832477	723.834	0.166495	724	0.000229966	0.000235003
		0.8491	3845	27	3818	54	3872	0.0139463	0.0139391		1	724.917	0.0834119	724.833	0.166824	725	0.000230102	0.000235003
		0.8489	3846	27	3819	54	3873	0.0139427	0.0139391		1	725.916	0.0835763	725.833	0.167153	726	0.000230238	0.000235003
		0.8479	3847	27	3820	54	3874	0.0139391	0.0139391		1	726.916	0.0837409	726.833	0.167482	727	0.000230374	0.000235003
		0.8477	3847	28	3819	56	3875	0.0144516	0.0143996		1	727.916	0.0839057	727.832	0.167811	728	0.00023051	0.000235003
		0.8476	3848	28	3820	56	3876	0.0144479	0.0143996		1	728.916	0.0840707	728.832	0.168141	729	0.000230647	0.000235003
		0.8474	3849	28	3821	56	3877	0.0144442	0.0143996		1	729.916	0.0842358	729.832	0.168472	730	0.000230783	0.000235003
		0.8467	3854	28	3826	56	3882	0.0144256	0.0143996		1	730.916	0.0844012	730.831	0.168802	731	0.00023092	0.000235003
		0.846	3855	28	3827	56	3883	0.0144218	0.0143996		1	731.915	0.0845668	731.831	0.169134	732	0.000231057	0.000235003
		0.8454	3857	28	3829	56	3885	0.0144144	0.0143996		1	732.915	0.0847326	732.831	0.169465	733	0.000231194	0.000235003
		0.8451	3859	28	3831	56	3887	0.014407	0.0143996		1	733.915	0.0848986	733.83	0.169797	734	0.000231331	0.000235003
		0.8447	3861	28	3833	56	3889	0.0143996	0.0143996		1	734.915	0.0850648	734.83	0.17013	735	0.000231469	0.000235003
		0.8443	3861	29	3832	58	3890	0.01491	0.0148871		1	735.915	0.0852312	735.83	0.170462	736	0.000231607	0.000235003
		0.844	3862	29	3833	58	3891	0.0149062	0.0148871		1	736.915	0.0853979	736.829	0.170796	737	0.000231745	0.000235003
		0.8438	3867	29	3838	58	3896	0.0148871	0.0148871		1	737.914	0.0855647	737.829	0.171129	738	0.000231883	0.000235003
		0.8434	3867	30	3837	60	3897	0.0153965	0.01531		1	738.914	0.0857317	738.829	0.171463	739	0.000232021	0.000235003
		0.8433	3869	30	3839	60	3899	0.0153886	0.01531		1	739.914	0.085899	739.828	0.171798	740	0.000232159	0.000235003
		0.8418	3870	30	3840	60	3900	0.0153846	0.01531		1	740.914	0.0860664	740.828	0.172133	741	0.000232298	0.000235003
		0.8417	3871	30	3841	60	3901	0.0153807	0.01531		1	741.914	0.086234	741.828	0.172468	742	0.000232437	0.000235003
		0.8415	3872	30	3842	60	3902	0.0153767	0.01531		1	742.914	0.0864019	742.827	0.172804	743	0.000232576	0.000235003
		0.84	3874	30	3844	60	3904	0.0153689	0.01531		1	743.913	0.08657	743.827	0.17314	744	0.000232715	0.000235003
		0.8398	3875	30	3845	60	3905	0.0153649	0.01531		1	744.913	0.0867382	744.827	0.173476	745	0.000232854	0.000235003
		0.8393	3877	30	3847	60	3907	0.0153571	0.01531		1	745.913	0.0869067	745.826	0.173813	746	0.000232994	0.000235003
		0.8391	3878	30	3848	60	3908	0.0153531	0.01531		1	746.913	0.0870754	746.826	0.174151	747	0.000233134	0.000235003
		0.8386	3879	30	3849	60	3909	0.0153492	0.01531		1	747.913	0.0872443	747.826	0.174489	748	0.000233274	0.000235003
		0.8382	3880	30	3850	60	3910	0.0153453	0.01531		1	748.913	0.0874134	748.825	0.174827	749	0.000233414	0.000235003
		0.8375	3881	30	3851	60	3911	0.0153413	0.01531		1	749.912	0.0875828	749.825	0.175166	750	0.000233554	0.000235003
		0.8365	3882	30	3852	60	3912	0.0153374	0.01531		1	750.912	0.0877523	750.824	0.175505	751	0.000233695	0.000235003
		0.836	3883	30	3853	60	3913	0.0153335	0.01531		1	751.912	0.087922	751.824	0.175844	752	0.000233835	0.000235003
		0.8352	3884	30	3854	60	3914	0.0153296	0.01531		1	752.912	0.088092	752.824	0.176184	753	0.000233976	0.000235003
		0.8349	3885	30	3855	60	3915	0.0153257	0.01531		1	753.912	0.0882622	753.823	0.176524	754	0.000234117	0.000235003
		0.8343	3886	30	3856	60	3916	0.0153218	0.01531		1	754.912	0.0884326	754.823	0.176865	755	0.000234258	0.000235003
		0.8334	3888	30	3858	60	3918	0.0153139	0.01531		1	755.911	0.0886032	755.823	0.177206	756	0.0002344	0.000235003
		0.8329	3889	30	3859	60	3919	0.01531	0.01531		1	756.911	0.088774	756.822	0.177548	757	0.000234542	0.000235003
		0.8324	3889	31	3858	62	3920	0.0158163	0.0158083		1	757.911	0.088945	757.822	0.17789	758	0.000234683	0.000235003
		0.832	3890	31	3859	62	3921	0.0158123	0.0158083		1	758.911	0.0891162	758.822	0.178232	759	0.000234825	0.000235003
		0.8319	3891	31	3860	62	3922	0.0158083	0.0158083		1	759.911	0.0892877	759.821	0.178575	760	0.000234968	0.000235003
		0.8315	3893	32	3861	64	3925	0.0163057	0.0162974		1	760.911	0.0894594	760.821	0.178919	761	0.00023511	0.000235003
		0.8305	3894	32	3862	64	3926	0.0163016	0.0162974		1	761.91	0.0896313	761.821	0.179263	762	0.000235253	0.000235003
		0.8293	3895	32	3863	64	3927	0.0162974	0.0162974		1	762.91	0.0898034	762.82	0.179607	763	0.000235395	0.000235003
		0.8291	3895	33	3862	66	3928	0.0168024	0.0166709		1	763.91	0.0899757	763.82	0.179951	764	0.000235538	0.000235003
		0.8281	3896	33	3863	66	3929	0.0167982	0.0166709		1	764.91	0.0901482	764.82	0.180296	765	0.000235682	0.000235003
		0.828	3899	33	3866	66	3932	0.0167854	0.0166709		1	765.91	0.090321	765.819	0.180642	766	0.000235825	0.000235003
		0.8261	3900	33	3867	66	3933	0.0167811	0.0166709		1	766.91	0.0904939	766.819	0.180988	767	0.000235969	0.000235003
		0.826	3901	33	3868	66	3934	0.0167768	0.0166709		1	767.909	0.0906671	767.819	0.181334	768	0.000236112	0.000235003
		0.8256	3902	33	3869	66	3935	0.0167726	0.0166709		1	768.909	0.0908406	768.818	0.181681	769	0.000236256	0.000235003
		0.8254	3906	33	3873	66	3939	0.0167555	0.0166709		1	769.909	0.0910142	769.818	0.182028	770	0.0002364	0.000235003
		0.8246	3907	33	3874	66	3940	0.0167513	0.0166709		1	770.909	0.091188	770.818	0.182376	771	0.000236545	0.000235003
		0.8244	3908	33	3875	66	3941	0.016747	0.0166709		1	771.909	0.0913621	771.817	0.182724	772	0.000236689	0.000235003
		0.8239	3910	33	3877	66	3943	0.0167385	0.0166709		1	772.908	0.0915364	772.817	0.183073	773	0.000236834	0.000235003
		0.8238	3913	33	3880	66	3946	0.0167258	0.0166709		1	773.908	0.0917109	773.817	0.183422	774	0.000236979	0.000235003
		0.8228	3915	33	3882	66	3948	0.0167173	0.0166709		1	774.908	0.0918857	774.816	0.183771	775	0.000237124	0.000235003
		0.8223	3916	33	3883	66	3949	0.0167131	0.0166709		1	775.908	0.0920606	775.816	0.184121	776	0.00023727	0.000235003
		0.8216	3917	33	3884	66	3950	0.0167089	0.0166709		1	776.908	0.0922358	776.816	0.184472	777	0.000237415	0.000235003
		0.8211	3918	33	3885	66	3951	0.0167046	0.0166709		1	777.908	0.0924112	777.815	0.184822	778	0.000237561	0.000235003
		0.8199	3920	33	3887	66	3953	0.0166962	0.0166709		1	778.907	0.0925868	778.815	0.185174	779	0.000237707	0.000235003
		0.8195	3921	33	3888	66	3954	0.016692	0.0166709		1	779.907	0.0927627	779.814	0.185525	780	0.000237853	0.000235003
		0.8193	3922	33	3889	66	3955	0.0166877	0.0166709		1	780.907	0.0929388	780.814	0.185878	781	0.000237999	0.000235003
		0.8184	3923	33	3890	66	3956	0.0166835	0.0166709		1	781.907	0.0931151	781.814	0.18623	782	0.000238146	0.000235003
		0.818	3924	33	3891	66	3957	0.0166793	0.0166709		1	782.907	0.0932916	782.813	0.186583	783	0.000238293	0.000235003
		0.8175	3925	33	3892	66	3958	0.0166751	0.0166709		1	783.907	0.0934683	783.813	0.186937	784	0.00023844	0.000235003
		0.8171	3926	33	3893	66	3959	0.0166709	0.0166709		1	784.906	0.0936453	784.813	0.187291	785	0.000238587	0.000235003
		0.817	3926	34	3892	68	3960	0.0171717	0.0171544		1	785.906	0.0938225	785.812	0.187645	786	0.000238734	0.000235003
		0.8157	3928	34	3894	68	3962	0.017163	0.0171544		1	786.906	0.0939999	786.812	0.188	787	0.000238882	0.000235003
		0.8154	3929	34	3895	68	3963	0.0171587	0.0171544		1	787.906	0.0941776	787.812	0.188355	788	0.000239029	0.000235003
		0.8142	3930	34	3896	68	3964	0.0171544	0.0171544		1	788.906	0.0943555	788.811	0.188711	789	0.000239177	0.000235003
		0.8139	3931	35	3896	70	3966	0.01765	0.01765		1	789.905	0.0945336	789.811	0.189067	790	0.000239326	0.000235003
		0.8129	3931	36	3895	72	3967	0.0181497	0.0180995		1	790.905	0.094712	790.811	0.189424	791	0.000239474	0.000235003
		0.8124	3932	36	3896	72	3968	0.0181452	0.0180995		1	791.905	0.0948905	791.81	0.189781	792	0.000239623	0.000235003
		0.8121	3933	36	3897	72	3969	0.0181406	0.0180995		1	792.905	0.0950693	792.81	0.190139	793	0.000239771	0.000235003
		0.8118	3934	36	3898	72	3970	0.018136	0.0180995		1	793.905	0.0952484	793.81	0.190497	794	0.00023992	0.000235003
		0.8106	3935	36	3899	72	3971	0.0181315	0.0180995		1	794.905	0.0954276	794.809	0.190855	795	0.00024007	0.000235003
		0.8102	3936	36	3900	72	3972	0.0181269	0.0180995		1	795.904	0.0956071	795.809	0.191214	796	0.000240219	0.000235003
		0.8101	3937	36	3901	72	3973	0.0181223	0.0180995		1	796.904	0.0957869	796.808	0.191574	797	0.000240369	0.000235003
		0.8093	3938	36	3902	72	3974	0.0181178	0.0180995		1	797.904	0.0959668	797.808	0.191934	798	0.000240518	0.000235003
		0.8083	3940	36	3904	72	3976	0.0181087	0.0180995		1	798.904	0.096147	798.808	0.192294	799	0.000240668	0.000235003
		0.8076	3941	36	3905	72	3977	0.0181041	0.0180995		1	799.904	0.0963275	799.807	0.192655	800	0.000240819	0.000235003
		0.8073	3942	36	3906	72	3978	0.0180995	0.0180995		1	800.903	0.0965081	800.807	0.193016	801	0.000240969	0.000235003
		0.8067	3942	37	3905	74	3979	0.0185976	0.0185976		1	801.903	0.096689	801.807	0.193378	802	0.00024112	0.000235003
		0.8065	3942	38	3904	76	3980	0.0190955	0.019		1	802.903	0.0968702	802.806	0.19374	803	0.000241271	0.000235003
		0.8063	3943	38	3905	76	3981	0.0190907	0.019		1	803.903	0.0970515	803.806	0.194103	804	0.000241422	0.000235003
		0.8062	3944	38	3906	76	3982	0.0190859	0.019		1	804.903	0.0972331	804.806	0.194466	805	0.000241573	0.000235003
		0.8056	3945	38	3907	76	3983	0.0190811	0.019		1	805.903	0.097415	805.805	0.19483	806	0.000241724	0.000235003
		0.8045	3946	38	3908	76	3984	0.0190763	0.019		1	806.902	0.097597	806.805	0.195194	807	0.000241876	0.000235003
		0.8044	3948	38	3910	76	3986	0.0190667	0.019		1	807.902	0.0977793	807.804	0.195559	808	0.000242028	0.000235003
		0.8043	3949	38	3911	76	3987	0.019062	0.019		1	808.902	0.0979619	808.804	0.195924	809	0.00024218	0.000235003
		0.8028	3950	38	3912	76	3988	0.0190572	0.019		1	809.902	0.0981447	809.804	0.196289	810	0.000242333	0.000235003
		0.8027	3952	38	3914	76	3990	0.0190476	0.019		1	810.902	0.0983277	810.803	0.196655	811	0.000242485	0.000235003
		0.8022	3953	38	3915	76	3991	0.0190428	0.019		1	811.901	0.098511	811.803	0.197022	812	0.000242638	0.000235003
		0.8017	3954	38	3916	76	3992	0.0190381	0.019		1	812.901	0.0986945	812.803	0.197389	813	0.000242791	0.000235003
		0.8008	3956	38	3918	76	3994	0.0190285	0.019		1	813.901	0.0988782	813.802	0.197756	814	0.000242944	0.000235003
		0.7993	3958	38	3920	76	3996	0.019019	0.019		1	814.901	0.0990622	814.802	0.198124	815	0.000243097	0.000235003
		0.7989	3959	38	3921	76	3997	0.0190143	0.019		1	815.901	0.0992464	815.802	0.198493	816	0.000243251	0.000235003
		0.7984	3960	38	3922	76	3998	0.0190095	0.019		1	816.901	0.0994309	816.801	0.198862	817	0.000243405	0.000235003
		0.7981	3961	38	3923	76	3999	0.0190048	0.019		1	817.9	0.0996156	817.801	0.199231	818	0.000243559	0.000235003
		0.7979	3962	38	3924	76	4000	0.019	0.019		1	818.9	0.0998006	818.8	0.199601	819	0.000243713	0.000235003
		0.7978	3962	39	3923	78	4001	0.0194951	0.0194611		1	819.9	0.0999858	819.8	0.199972	820	0.000243868	0.000235003
		0.7961	3963	39	3924	78	4002	0.0194903	0.0194611		1	820.9	0.100171	820.8	0.200342	821	0.000244022	0.000235003
		0.7958	3966	39	3927	78	4005	0.0194757	0.0194611		1	821.9	0.100357	821.799	0.200714	822	0.000244177	0.000235003
		0.7957	3967	39	3928	78	4006	0.0194708	0.0194611		0.9999	822.899	0.100543	822.799	0.201086	823	0.000244332	0.000443693
		0.7954	3969	39	3930	78	4008	0.0194611	0.0194611		0.9999	823.899	0.100729	823.799	0.201458	824	0.000244488	0.000443693
		0.795	3969	40	3929	80	4009	0.0199551	0.019856		0.9999	824.899	0.100915	824.798	0.201831	825	0.000244643	0.000443693
		0.7949	3970	40	3930	80	4010	0.0199501	0.019856		0.9999	825.899	0.101102	825.798	0.202204	826	0.000244799	0.000443693
		0.7941	3971	40	3931	80	4011	0.0199452	0.019856		0.9999	826.899	0.101289	826.797	0.202578	827	0.000244955	0.000443693
		0.794	3972	40	3932	80	4012	0.0199402	0.019856		0.9999	827.899	0.101476	827.797	0.202952	828	0.000245111	0.000443693
		0.7932	3975	40	3935	80	4015	0.0199253	0.019856		0.9999	828.898	0.101664	828.797	0.203327	829	0.000245268	0.000443693
		0.7928	3977	40	3937	80	4017	0.0199154	0.019856		0.9999	829.898	0.101851	829.796	0.203702	830	0.000245425	0.000443693
		0.7927	3978	40	3938	80	4018	0.0199104	0.019856		0.9999	830.898	0.102039	830.796	0.204078	831	0.000245581	0.000443693
		0.7923	3979	40	3939	80	4019	0.0199054	0.019856		0.9999	831.898	0.102227	831.796	0.204454	832	0.000245739	0.000443693
		0.7921	3980	40	3940	80	4020	0.0199005	0.019856		0.9999	832.898	0.102416	832.795	0.204831	833	0.000245896	0.000443693
		0.7911	3981	40	3941	80	4021	0.0198955	0.019856		0.9999	833.897	0.102604	833.795	0.205209	834	0.000246053	0.000443693
		0.7898	3982	40	3942	80	4022	0.0198906	0.019856		0.9999	834.897	0.102793	834.794	0.205586	835	0.000246211	0.000443693
		0.7891	3985	40	3945	80	4025	0.0198758	0.019856		0.9999	835.897	0.102982	835.794	0.205965	836	0.000246369	0.000443693
		0.7886	3986	40	3946	80	4026	0.0198708	0.019856		0.9999	836.897	0.103172	836.794	0.206343	837	0.000246527	0.000443693
		0.7879	3987	40	3947	80	4027	0.0198659	0.019856		0.9999	837.897	0.103361	837.793	0.206723	838	0.000246686	0.000443693
		0.7871	3988	40	3948	80	4028	0.019861	0.019856		0.9999	838.896	0.103551	838.793	0.207103	839	0.000246845	0.000443693
		0.7866	3989	40	3949	80	4029	0.019856	0.019856		0.9999	839.896	0.103741	839.793	0.207483	840	0.000247003	0.000443693
		0.7855	3989	41	3948	82	4030	0.0203474	0.0202669		0.9999	840.896	0.103932	840.792	0.207864	841	0.000247163	0.000443693
		0.7853	3990	41	3949	82	4031	0.0203423	0.0202669		0.9999	841.896	0.104123	841.792	0.208245	842	0.000247322	0.000443693
		0.7849	3991	41	3950	82	4032	0.0203373	0.0202669		0.9999	842.896	0.104313	842.791	0.208627	843	0.000247482	0.000443693
		0.7839	3992	41	3951	82	4033	0.0203323	0.0202669		0.9999	843.895	0.104505	843.791	0.209009	844	0.000247641	0.000443693
		0.7831	3993	41	3952	82	4034	0.0203272	0.0202669		0.9999	844.895	0.104696	844.791	0.209392	845	0.000247801	0.000443693
		0.7828	3994	41	3953	82	4035	0.0203222	0.0202669		0.9999	845.895	0.104888	845.79	0.209776	846	0.000247962	0.000443693
		0.7812	3995	41	3954	82	4036	0.0203171	0.0202669		0.9999	846.895	0.10508	846.79	0.210159	847	0.000248122	0.000443693
		0.7792	3996	41	3955	82	4037	0.0203121	0.0202669		0.9999	847.895	0.105272	847.789	0.210544	848	0.000248283	0.000443693
		0.7791	3997	41	3956	82	4038	0.0203071	0.0202669		0.9999	848.895	0.105464	848.789	0.210929	849	0.000248444	0.000443693
		0.779	3998	41	3957	82	4039	0.0203021	0.0202669		0.9999	849.894	0.105657	849.789	0.211314	850	0.000248605	0.000443693
		0.7781	3999	41	3958	82	4040	0.020297	0.0202669		0.9999	850.894	0.10585	850.788	0.2117	851	0.000248766	0.000443693
		0.7777	4000	41	3959	82	4041	0.020292	0.0202669		0.9999	851.894	0.106043	851.788	0.212087	852	0.000248928	0.000443693
		0.777	4001	41	3960	82	4042	0.020287	0.0202669		0.9999	852.894	0.106237	852.788	0.212474	853	0.00024909	0.000443693
		0.7769	4002	41	3961	82	4043	0.020282	0.0202669		0.9999	853.894	0.106431	853.787	0.212861	854	0.000249252	0.000443693
		0.7749	4003	41	3962	82	4044	0.020277	0.0202669		0.9999	854.893	0.106625	854.787	0.213249	855	0.000249414	0.000443693
		0.7747	4004	41	3963	82	4045	0.0202719	0.0202669		0.9999	855.893	0.106819	855.786	0.213638	856	0.000249577	0.000443693
		0.7731	4005	41	3964	82	4046	0.0202669	0.0202669		0.9999	856.893	0.107013	856.786	0.214027	857	0.00024974	0.000443693
		0.7724	4006	43	3963	86	4049	0.0212398	0.0212293		0.9999	857.893	0.107208	857.786	0.214416	858	0.000249903	0.000443693
		0.7723	4007	43	3964	86	4050	0.0212346	0.0212293		0.9999	858.893	0.107403	858.785	0.214806	859	0.000250066	0.000443693
		0.7715	4008	43	3965	86	4051	0.0212293	0.0212293		0.9999	859.892	0.107599	859.785	0.215197	860	0.000250229	0.000443693
		0.7709	4008	44	3964	88	4052	0.0217177	0.0214529		0.9999	860.892	0.107794	860.784	0.215588	861	0.000250393	0.000443693
		0.7707	4009	44	3965	88	4053	0.0217123	0.0214529		0.9999	861.892	0.10799	861.784	0.21598	862	0.000250557	0.000443693
		0.7702	4010	44	3966	88	4054	0.021707	0.0214529		0.9999	862.892	0.108186	862.784	0.216372	863	0.000250721	0.000443693
		0.7696	4011	44	3967	88	4055	0.0217016	0.0214529		0.9999	863.892	0.108383	863.783	0.216765	864	0.000250885	0.000443693
		0.7684	4016	44	3972	88	4060	0.0216749	0.0214529		0.9999	864.891	0.108579	864.783	0.217158	865	0.00025105	0.000443693
		0.768	4017	44	3973	88	4061	0.0216695	0.0214529		0.9999	865.891	0.108776	865.782	0.217552	866	0.000251215	0.000443693
		0.7673	4018	44	3974	88	4062	0.0216642	0.0214529		0.9999	866.891	0.108973	866.782	0.217947	867	0.00025138	0.000443693
		0.767	4019	44	3975	88	4063	0.0216589	0.0214529		0.9999	867.891	0.109171	867.782	0.218342	868	0.000251546	0.000443693
		0.7665	4020	44	3976	88	4064	0.0216535	0.0214529		0.9999	868.891	0.109368	868.781	0.218737	869	0.000251711	0.000443693
		0.7657	4021	44	3977	88	4065	0.0216482	0.0214529		0.9999	869.89	0.109566	869.781	0.219133	870	0.000251877	0.000443693
		0.7653	4024	44	3980	88	4068	0.0216323	0.0214529		0.9999	870.89	0.109765	870.78	0.219529	871	0.000252043	0.000443693
		0.7648	4025	44	3981	88	4069	0.0216269	0.0214529		0.9999	871.89	0.109963	871.78	0.219927	872	0.000252209	0.000443693
		0.7643	4026	44	3982	88	4070	0.0216216	0.0214529		0.9999	872.89	0.110162	872.78	0.220324	873	0.000252376	0.000443693
		0.7638	4027	44	3983	88	4071	0.0216163	0.0214529		0.9999	873.89	0.110361	873.779	0.220722	874	0.000252543	0.000443693
		0.7636	4028	44	3984	88	4072	0.021611	0.0214529		0.9999	874.889	0.11056	874.779	0.221121	875	0.00025271	0.000443693
		0.7623	4029	44	3985	88	4073	0.0216057	0.0214529		0.9999	875.889	0.11076	875.778	0.22152	876	0.000252877	0.000443693
		0.7618	4030	44	3986	88	4074	0.0216004	0.0214529		0.9999	876.889	0.11096	876.778	0.22192	877	0.000253044	0.000443693
		0.7612	4034	44	3990	88	4078	0.0215792	0.0214529		0.9999	877.889	0.11116	877.778	0.22232	878	0.000253212	0.000443693
		0.7598	4035	44	3991	88	4079	0.0215739	0.0214529		0.9999	878.889	0.111361	878.777	0.222721	879	0.00025338	0.000443693
		0.759	4036	44	3992	88	4080	0.0215686	0.0214529		0.9999	879.888	0.111561	879.777	0.223123	880	0.000253548	0.000443693
		0.7589	4038	44	3994	88	4082	0.0215581	0.0214529		0.9999	880.888	0.111762	880.776	0.223525	881	0.000253717	0.000443693
		0.7584	4039	44	3995	88	4083	0.0215528	0.0214529		0.9999	881.888	0.111964	881.776	0.223927	882	0.000253886	0.000443693
		0.7581	4040	44	3996	88	4084	0.0215475	0.0214529		0.9999	882.888	0.112165	882.776	0.22433	883	0.000254055	0.000443693
		0.758	4041	44	3997	88	4085	0.0215422	0.0214529		0.9999	883.888	0.112367	883.775	0.224734	884	0.000254224	0.000443693
		0.7566	4042	44	3998	88	4086	0.021537	0.0214529		0.9999	884.887	0.112569	884.775	0.225138	885	0.000254393	0.000443693
		0.7563	4043	44	3999	88	4087	0.0215317	0.0214529		0.9999	885.887	0.112771	885.774	0.225543	886	0.000254563	0.000443693
		0.7543	4044	44	4000	88	4088	0.0215264	0.0214529		0.9999	886.887	0.112974	886.774	0.225948	887	0.000254733	0.000443693
		0.7537	4045	44	4001	88	4089	0.0215212	0.0214529		0.9999	887.887	0.113177	887.774	0.226354	888	0.000254903	0.000443693
		0.7528	4046	44	4002	88	4090	0.0215159	0.0214529		0.9999	888.887	0.11338	888.773	0.22676	889	0.000255073	0.000443693
		0.7525	4047	44	4003	88	4091	0.0215106	0.0214529		0.9999	889.886	0.113584	889.773	0.227167	890	0.000255244	0.000443693
		0.7522	4049	44	4005	88	4093	0.0215001	0.0214529		0.9999	890.886	0.113787	890.772	0.227575	891	0.000255415	0.000443693
		0.7519	4050	44	4006	88	4094	0.0214949	0.0214529		0.9999	891.886	0.113991	891.772	0.227983	892	0.000255586	0.000443693
		0.7515	4051	44	4007	88	4095	0.0214896	0.0214529		0.9999	892.886	0.114196	892.772	0.228392	893	0.000255758	0.000443693
		0.7513	4053	44	4009	88	4097	0.0214791	0.0214529		0.9999	893.886	0.1144	893.771	0.228801	894	0.000255929	0.000443693
		0.7507	4054	44	4010	88	4098	0.0214739	0.0214529		0.9999	894.885	0.114605	894.771	0.229211	895	0.000256101	0.000443693
		0.75	4055	44	4011	88	4099	0.0214687	0.0214529		0.9999	895.885	0.11481	895.77	0.229621	896	0.000256273	0.000443693
		0.7498	4056	44	4012	88	4100	0.0214634	0.0214529		0.9999	896.885	0.115016	896.77	0.230032	897	0.000256446	0.000443693
		0.7496	4057	44	4013	88	4101	0.0214582	0.0214529		0.9999	897.885	0.115222	897.77	0.230443	898	0.000256618	0.000443693
		0.7493	4058	44	4014	88	4102	0.0214529	0.0214529		0.9999	898.885	0.115428	898.769	0.230855	899	0.000256791	0.000443693
		0.749	4058	45	4013	90	4103	0.0219352	0.0217549		0.9999	899.884	0.115634	899.769	0.231268	900	0.000256965	0.000443693
		0.7489	4060	45	4015	90	4105	0.0219245	0.0217549		0.9999	900.884	0.115841	900.768	0.231681	901	0.000257138	0.000443693
		0.748	4061	45	4016	90	4106	0.0219191	0.0217549		0.9999	901.884	0.116048	901.768	0.232095	902	0.000257312	0.000443693
		0.7461	4062	45	4017	90	4107	0.0219138	0.0217549		0.9999	902.884	0.116255	902.767	0.232509	903	0.000257486	0.000443693
		0.7452	4066	45	4021	90	4111	0.0218925	0.0217549		0.9999	903.884	0.116462	903.767	0.232924	904	0.00025766	0.000443693
		0.7449	4068	45	4023	90	4113	0.0218818	0.0217549		0.9999	904.883	0.11667	904.767	0.23334	905	0.000257834	0.000443693
		0.7448	4069	45	4024	90	4114	0.0218765	0.0217549		0.9999	905.883	0.116878	905.766	0.233756	906	0.000258009	0.000443693
		0.744	4070	45	4025	90	4115	0.0218712	0.0217549		0.9999	906.883	0.117086	906.766	0.234173	907	0.000258184	0.000443693
		0.7431	4075	45	4030	90	4120	0.0218447	0.0217549		0.9999	907.883	0.117295	907.765	0.23459	908	0.000258359	0.000443693
		0.7415	4076	45	4031	90	4121	0.0218394	0.0217549		0.9999	908.882	0.117504	908.765	0.235008	909	0.000258534	0.000443693
		0.7414	4077	45	4032	90	4122	0.0218341	0.0217549		0.9999	909.882	0.117713	909.765	0.235426	910	0.00025871	0.000443693
		0.7404	4078	45	4033	90	4123	0.0218288	0.0217549		0.9999	910.882	0.117923	910.764	0.235845	911	0.000258886	0.000443693
		0.7401	4079	45	4034	90	4124	0.0218235	0.0217549		0.9999	911.882	0.118132	911.764	0.236265	912	0.000259062	0.000443693
		0.7396	4080	45	4035	90	4125	0.0218182	0.0217549		0.9999	912.882	0.118342	912.763	0.236685	913	0.000259239	0.000443693
		0.7395	4081	45	4036	90	4126	0.0218129	0.0217549		0.9999	913.881	0.118553	913.763	0.237106	914	0.000259415	0.000443693
		0.7363	4082	45	4037	90	4127	0.0218076	0.0217549		0.9999	914.881	0.118763	914.762	0.237527	915	0.000259592	0.000443693
		0.7359	4083	45	4038	90	4128	0.0218023	0.0217549		0.9999	915.881	0.118974	915.762	0.237949	916	0.00025977	0.000443693
		0.7356	4084	45	4039	90	4129	0.021797	0.0217549		0.9999	916.881	0.119186	916.762	0.238371	917	0.000259947	0.000443693
		0.7346	4086	45	4041	90	4131	0.0217865	0.0217549		0.9999	917.881	0.119397	917.761	0.238795	918	0.000260125	0.000443693
		0.7339	4087	45	4042	90	4132	0.0217812	0.0217549		0.9999	918.88	0.119609	918.761	0.239218	919	0.000260303	0.000443693
		0.7329	4088	45	4043	90	4133	0.0217759	0.0217549		0.9999	919.88	0.119821	919.76	0.239643	920	0.000260481	0.000443693
		0.7314	4089	45	4044	90	4134	0.0217707	0.0217549		0.9999	920.88	0.120034	920.76	0.240068	921	0.00026066	0.000443693
		0.7297	4090	45	4045	90	4135	0.0217654	0.0217549		0.9999	921.88	0.120247	921.76	0.240493	922	0.000260838	0.000443693
		0.7294	4091	45	4046	90	4136	0.0217602	0.0217549		0.9999	922.88	0.12046	922.759	0.240919	923	0.000261017	0.000443693
		0.7291	4092	45	4047	90	4137	0.0217549	0.0217549		0.9999	923.879	0.120673	923.759	0.241346	924	0.000261197	0.000443693
		0.7282	4092	46	4046	92	4138	0.022233	0.0221048		0.9999	924.879	0.120887	924.758	0.241773	925	0.000261376	0.000443693
		0.7272	4093	46	4047	92	4139	0.0222276	0.0221048		0.9999	925.879	0.121101	925.758	0.242201	926	0.000261556	0.000443693
		0.7268	4094	46	4048	92	4140	0.0222222	0.0221048		0.9999	926.879	0.121315	926.757	0.24263	927	0.000261736	0.000443693
		0.7266	4095	46	4049	92	4141	0.0222169	0.0221048		0.9999	927.878	0.121529	927.757	0.243059	928	0.000261917	0.000443693
		0.7263	4096	46	4050	92	4142	0.0222115	0.0221048		0.9999	928.878	0.121744	928.757	0.243488	929	0.000262097	0.000443693
		0.7256	4097	46	4051	92	4143	0.0222061	0.0221048		0.9999	929.878	0.121959	929.756	0.243919	930	0.000262278	0.000443693
		0.7234	4098	46	4052	92	4144	0.0222008	0.0221048		0.9999	930.878	0.122175	930.756	0.24435	931	0.000262459	0.000443693
		0.7233	4099	46	4053	92	4145	0.0221954	0.0221048		0.9999	931.878	0.122391	931.755	0.244781	932	0.000262641	0.000443693
		0.7229	4100	46	4054	92	4146	0.0221901	0.0221048		0.9999	932.877	0.122607	932.755	0.245213	933	0.000262822	0.000443693
		0.7225	4101	46	4055	92	4147	0.0221847	0.0221048		0.9999	933.877	0.122823	933.754	0.245646	934	0.000263004	0.000443693
		0.7222	4102	46	4056	92	4148	0.0221794	0.0221048		0.9999	934.877	0.12304	934.754	0.24608	935	0.000263187	0.000443693
		0.7215	4103	46	4057	92	4149	0.022174	0.0221048		0.9999	935.877	0.123257	935.753	0.246514	936	0.000263369	0.000443693
		0.7207	4104	46	4058	92	4150	0.0221687	0.0221048		0.9999	936.877	0.123474	936.753	0.246948	937	0.000263552	0.000443693
		0.7196	4106	46	4060	92	4152	0.022158	0.0221048		0.9999	937.876	0.123692	937.753	0.247383	938	0.000263735	0.000443693
		0.7192	4107	46	4061	92	4153	0.0221527	0.0221048		0.9999	938.876	0.12391	938.752	0.247819	939	0.000263918	0.000443693
		0.719	4108	46	4062	92	4154	0.0221473	0.0221048		0.9999	939.876	0.124128	939.752	0.248256	940	0.000264102	0.000443693
		0.7176	4109	46	4063	92	4155	0.022142	0.0221048		0.9999	940.876	0.124346	940.751	0.248693	941	0.000264286	0.000443693
		0.7171	4110	46	4064	92	4156	0.0221367	0.0221048		0.9999	941.875	0.124565	941.751	0.249131	942	0.00026447	0.000443693
		0.7167	4111	46	4065	92	4157	0.0221313	0.0221048		0.9999	942.875	0.124784	942.75	0.249569	943	0.000264654	0.000443693
		0.7157	4112	46	4066	92	4158	0.022126	0.0221048		0.9999	943.875	0.125004	943.75	0.250008	944	0.000264839	0.000443693
		0.7138	4115	46	4069	92	4161	0.0221101	0.0221048		0.9999	944.875	0.125224	944.75	0.250447	945	0.000265024	0.000443693
		0.7131	4116	46	4070	92	4162	0.0221048	0.0221048		0.9999	945.875	0.125444	945.749	0.250888	946	0.000265209	0.000443693
		0.7129	4116	47	4069	94	4163	0.0225799	0.022515		0.9999	946.874	0.125664	946.749	0.251329	947	0.000265394	0.000443693
		0.7128	4117	47	4070	94	4164	0.0225744	0.022515		0.9999	947.874	0.125885	947.748	0.25177	948	0.00026558	0.000443693
		0.7119	4118	47	4071	94	4165	0.022569	0.022515		0.9999	948.874	0.126106	948.748	0.252212	949	0.000265766	0.000443693
		0.7109	4119	47	4072	94	4166	0.0225636	0.022515		0.9999	949.874	0.126327	949.747	0.252655	950	0.000265952	0.000443693
		0.7107	4120	47	4073	94	4167	0.0225582	0.022515		0.9999	950.873	0.126549	950.747	0.253098	951	0.000266139	0.000443693
		0.7095	4121	47	4074	94	4168	0.0225528	0.022515		0.9999	951.873	0.126771	951.746	0.253542	952	0.000266326	0.000443693
		0.7091	4122	47	4075	94	4169	0.0225474	0.022515		0.9999	952.873	0.126993	952.746	0.253987	953	0.000266513	0.000443693
		0.7085	4123	47	4076	94	4170	0.022542	0.022515		0.9999	953.873	0.127216	953.746	0.254432	954	0.0002667	0.000443693
		0.7082	4125	47	4078	94	4172	0.0225312	0.022515		0.9999	954.873	0.127439	954.745	0.254878	955	0.000266888	0.000443693
		0.708	4128	47	4081	94	4175	0.022515	0.022515		0.9999	955.872	0.127662	955.745	0.255325	956	0.000267076	0.000443693
		0.7061	4128	48	4080	96	4176	0.0229885	0.022983		0.9999	956.872	0.127886	956.744	0.255772	957	0.000267264	0.000443693
		0.7057	4129	48	4081	96	4177	0.022983	0.022983		0.9999	957.872	0.12811	957.744	0.25622	958	0.000267453	0.000443693
		0.705	4129	49	4080	98	4178	0.0234562	0.0234562		0.9999	958.872	0.128334	958.743	0.256668	959	0.000267642	0.000443693
		0.7043	4129	50	4079	100	4179	0.0239292	0.0238949		0.9999	959.871	0.128559	959.743	0.257117	960	0.000267831	0.000443693
		0.7038	4132	50	4082	100	4182	0.023912	0.0238949		0.9999	960.871	0.128784	960.742	0.257567	961	0.00026802	0.000443693
		0.7035	4133	50	4083	100	4183	0.0239063	0.0238949		0.9999	961.871	0.129009	961.742	0.258018	962	0.00026821	0.000443693
		0.7032	4134	50	4084	100	4184	0.0239006	0.0238949		0.9999	962.871	0.129234	962.742	0.258469	963	0.000268399	0.000443693
		0.7031	4135	50	4085	100	4185	0.0238949	0.0238949		0.9999	963.871	0.12946	963.741	0.25892	964	0.00026859	0.000443693
		0.7021	4136	51	4085	102	4187	0.0243611	0.0242684		0.9999	964.87	0.129686	964.741	0.259373	965	0.00026878	0.000443693
		0.7006	4137	51	4086	102	4188	0.0243553	0.0242684		0.9999	965.87	0.129913	965.74	0.259826	966	0.000268971	0.000443693
		0.7002	4138	51	4087	102	4189	0.0243495	0.0242684		0.9999	966.87	0.13014	966.74	0.26028	967	0.000269162	0.000443693
		0.6993	4139	51	4088	102	4190	0.0243437	0.0242684		0.9999	967.87	0.130367	967.739	0.260734	968	0.000269353	0.000443693
		0.6992	4140	51	4089	102	4191	0.0243379	0.0242684		0.9999	968.869	0.130594	968.739	0.261189	969	0.000269545	0.000443693
		0.6988	4141	51	4090	102	4192	0.0243321	0.0242684		0.9999	969.869	0.130822	969.738	0.261645	970	0.000269737	0.000443693
		0.698	4143	51	4092	102	4194	0.0243205	0.0242684		0.9999	970.869	0.13105	970.738	0.262101	971	0.000269929	0.000443693
		0.6976	4144	51	4093	102	4195	0.0243147	0.0242684		0.9999	971.869	0.131279	971.737	0.262558	972	0.000270121	0.000443693
		0.697	4145	51	4094	102	4196	0.0243089	0.0242684		0.9999	972.868	0.131508	972.737	0.263015	973	0.000270314	0.000443693
		0.6955	4147	51	4096	102	4198	0.0242973	0.0242684		0.9999	973.868	0.131737	973.737	0.263474	974	0.000270507	0.000443693
		0.6948	4148	51	4097	102	4199	0.0242915	0.0242684		0.9999	974.868	0.131966	974.736	0.263933	975	0.0002707	0.000443693
		0.6942	4150	51	4099	102	4201	0.0242799	0.0242684		0.9999	975.868	0.132196	975.736	0.264392	976	0.000270894	0.000443693
		0.694	4151	51	4100	102	4202	0.0242742	0.0242684		0.9999	976.868	0.132426	976.735	0.264853	977	0.000271088	0.000443693
		0.6934	4152	51	4101	102	4203	0.0242684	0.0242684		0.9999	977.867	0.132657	977.735	0.265314	978	0.000271282	0.000443693
		0.6933	4152	52	4100	104	4204	0.0247383	0.0246037		0.9999	978.867	0.132888	978.734	0.265775	979	0.000271476	0.000443693
		0.6929	4153	52	4101	104	4205	0.0247325	0.0246037		0.9999	979.867	0.133119	979.734	0.266238	980	0.000271671	0.000443693
		0.6927	4155	52	4103	104	4207	0.0247207	0.0246037		0.9999	980.867	0.13335	980.733	0.266701	981	0.000271866	0.000443693
		0.6925	4156	52	4104	104	4208	0.0247148	0.0246037		0.9999	981.866	0.133582	981.733	0.267164	982	0.000272062	0.000443693
		0.6919	4157	52	4105	104	4209	0.024709	0.0246037		0.9999	982.866	0.133814	982.732	0.267629	983	0.000272257	0.000443693
		0.6905	4158	52	4106	104	4210	0.0247031	0.0246037		0.9999	983.866	0.134047	983.732	0.268094	984	0.000272453	0.000443693
		0.6897	4160	52	4108	104	4212	0.0246914	0.0246037		0.9999	984.866	0.13428	984.731	0.26856	985	0.000272649	0.000443693
		0.6892	4161	52	4109	104	4213	0.0246855	0.0246037		0.9999	985.865	0.134513	985.731	0.269026	986	0.000272846	0.000443693
		0.6891	4162	52	4110	104	4214	0.0246796	0.0246037		0.9999	986.865	0.134746	986.731	0.269493	987	0.000273043	0.000443693
		0.689	4163	52	4111	104	4215	0.0246738	0.0246037		0.9999	987.865	0.13498	987.73	0.269961	988	0.00027324	0.000443693
		0.6877	4164	52	4112	104	4216	0.0246679	0.0246037		0.9999	988.865	0.135215	988.73	0.270429	989	0.000273437	0.000443693
		0.6873	4165	52	4113	104	4217	0.0246621	0.0246037		0.9999	989.865	0.135449	989.729	0.270898	990	0.000273635	0.000443693
		0.6872	4166	52	4114	104	4218	0.0246562	0.0246037		0.9999	990.864	0.135684	990.729	0.271368	991	0.000273833	0.000443693
		0.6863	4168	52	4116	104	4220	0.0246445	0.0246037		0.9999	991.864	0.135919	991.728	0.271839	992	0.000274031	0.000443693
		0.686	4169	52	4117	104	4221	0.0246387	0.0246037		0.9999	992.864	0.136155	992.728	0.27231	993	0.000274229	0.000443693
		0.6856	4170	52	4118	104	4222	0.0246329	0.0246037		0.9999	993.864	0.136391	993.727	0.272782	994	0.000274428	0.000443693
		0.6852	4171	52	4119	104	4223	0.024627	0.0246037		0.9999	994.863	0.136627	994.727	0.273254	995	0.000274627	0.000443693
		0.6844	4172	52	4120	104	4224	0.0246212	0.0246037		0.9999	995.863	0.136864	995.726	0.273728	996	0.000274827	0.000443693
		0.6835	4173	52	4121	104	4225	0.0246154	0.0246037		0.9999	996.863	0.137101	996.726	0.274202	997	0.000275027	0.000443693
		0.6824	4174	52	4122	104	4226	0.0246096	0.0246037		0.9999	997.863	0.137338	997.725	0.274676	998	0.000275227	0.000443693
		0.682	4175	52	4123	104	4227	0.0246037	0.0246037		0.9999	998.862	0.137576	998.725	0.275152	999	0.000275427	0.000443693
		0.6818	4175	53	4122	106	4228	0.025071	0.0250354		0.9999	999.862	0.137814	999.724	0.275628	1000	0.000275628	0.000443693
		0.6798	4176	53	4123	106	4229	0.025065	0.0250354		0.9999	1000.86	0.138052	1000.72	0.276104	1001	0.000275829	0.000443693
		0.6796	4177	53	4124	106	4230	0.0250591	0.0250354		0.9999	1001.86	0.138291	1001.72	0.276582	1002	0.00027603	0.000443693
		0.6792	4178	53	4125	106	4231	0.0250532	0.0250354		0.9999	1002.86	0.13853	1002.72	0.27706	1003	0.000276231	0.000443693
		0.6788	4179	53	4126	106	4232	0.0250473	0.0250354		0.9999	1003.86	0.138769	1003.72	0.277539	1004	0.000276433	0.000443693
		0.6787	4180	53	4127	106	4233	0.0250413	0.0250354		0.9999	1004.86	0.139009	1004.72	0.278018	1005	0.000276635	0.000443693
		0.6784	4181	53	4128	106	4234	0.0250354	0.0250354		0.9999	1005.86	0.139249	1005.72	0.278499	1006	0.000276838	0.000443693
		0.678	4181	54	4127	108	4235	0.0255018	0.0253998		0.9999	1006.86	0.13949	1006.72	0.27898	1007	0.000277041	0.000443693
		0.6767	4182	54	4128	108	4236	0.0254958	0.0253998		0.9999	1007.86	0.139731	1007.72	0.279462	1008	0.000277244	0.000443693
		0.6755	4183	54	4129	108	4237	0.0254897	0.0253998		0.9999	1008.86	0.139972	1008.72	0.279944	1009	0.000277447	0.000443693
		0.6752	4185	54	4131	108	4239	0.0254777	0.0253998		0.9999	1009.86	0.140214	1009.72	0.280427	1010	0.000277651	0.000443693
		0.6748	4186	54	4132	108	4240	0.0254717	0.0253998		0.9999	1010.86	0.140455	1010.72	0.280911	1011	0.000277855	0.000443693
		0.6745	4187	54	4133	108	4241	0.0254657	0.0253998		0.9999	1011.86	0.140698	1011.72	0.281396	1012	0.000278059	0.000443693
		0.6735	4189	54	4135	108	4243	0.0254537	0.0253998		0.9999	1012.86	0.14094	1012.72	0.281881	1013	0.000278263	0.000443693
		0.6728	4191	54	4137	108	4245	0.0254417	0.0253998		0.9999	1013.86	0.141183	1013.72	0.282367	1014	0.000278468	0.000443693
		0.6724	4192	54	4138	108	4246	0.0254357	0.0253998		0.9999	1014.86	0.141427	1014.72	0.282854	1015	0.000278673	0.000443693
		0.672	4193	54	4139	108	4247	0.0254297	0.0253998		0.9999	1015.86	0.141671	1015.72	0.283341	1016	0.000278879	0.000443693
		0.6714	4194	54	4140	108	4248	0.0254237	0.0253998		0.9999	1016.86	0.141915	1016.72	0.283829	1017	0.000279085	0.000443693
		0.6702	4197	54	4143	108	4251	0.0254058	0.0253998		0.9999	1017.86	0.142159	1017.72	0.284318	1018	0.000279291	0.000443693
		0.6698	4198	54	4144	108	4252	0.0253998	0.0253998		0.9999	1018.86	0.142404	1018.72	0.284808	1019	0.000279497	0.000443693
		0.6696	4199	55	4144	110	4254	0.025858	0.025858		0.9999	1019.86	0.142649	1019.71	0.285298	1020	0.000279704	0.000443693
		0.6695	4199	56	4143	112	4255	0.026322	0.0262849		0.9999	1020.86	0.142895	1020.71	0.285789	1021	0.000279911	0.000443693
		0.6682	4203	56	4147	112	4259	0.0262973	0.0262849		0.9999	1021.86	0.143141	1021.71	0.286281	1022	0.000280119	0.000443693
		0.6681	4204	56	4148	112	4260	0.0262911	0.0262849		0.9999	1022.86	0.143387	1022.71	0.286774	1023	0.000280326	0.000443693
		0.6674	4205	56	4149	112	4261	0.0262849	0.0262849		0.9999	1023.86	0.143633	1023.71	0.287267	1024	0.000280534	0.000443693
		0.6668	4205	57	4148	114	4262	0.026748	0.0266044		0.9999	1024.86	0.143881	1024.71	0.287761	1025	0.000280742	0.000443693
		0.6667	4206	57	4149	114	4263	0.0267417	0.0266044		0.9999	1025.86	0.144128	1025.71	0.288256	1026	0.000280951	0.000443693
		0.666	4207	57	4150	114	4264	0.0267355	0.0266044		0.9999	1026.86	0.144376	1026.71	0.288751	1027	0.00028116	0.000443693
		0.6659	4208	57	4151	114	4265	0.0267292	0.0266044		0.9999	1027.86	0.144624	1027.71	0.289248	1028	0.000281369	0.000443693
		0.6654	4209	57	4152	114	4266	0.0267229	0.0266044		0.9999	1028.86	0.144872	1028.71	0.289745	1029	0.000281579	0.000443693
		0.6652	4210	57	4153	114	4267	0.0267167	0.0266044		0.9999	1029.85	0.145121	1029.71	0.290242	1030	0.000281789	0.000443693
		0.6651	4211	57	4154	114	4268	0.0267104	0.0266044		0.9999	1030.85	0.14537	1030.71	0.290741	1031	0.000281999	0.000443693
		0.6649	4212	57	4155	114	4269	0.0267041	0.0266044		0.9999	1031.85	0.14562	1031.71	0.29124	1032	0.000282209	0.000443693
		0.6646	4213	57	4156	114	4270	0.0266979	0.0266044		0.9999	1032.85	0.14587	1032.71	0.29174	1033	0.00028242	0.000443693
		0.6644	4214	57	4157	114	4271	0.0266916	0.0266044		0.9999	1033.85	0.14612	1033.71	0.292241	1034	0.000282631	0.000443693
		0.6641	4215	57	4158	114	4272	0.0266854	0.0266044		0.9999	1034.85	0.146371	1034.71	0.292742	1035	0.000282843	0.000443693
		0.6635	4216	57	4159	114	4273	0.0266791	0.0266044		0.9999	1035.85	0.146622	1035.71	0.293245	1036	0.000283055	0.000443693
		0.6619	4217	57	4160	114	4274	0.0266729	0.0266044		0.9999	1036.85	0.146874	1036.71	0.293748	1037	0.000283267	0.000443693
		0.6615	4218	57	4161	114	4275	0.0266667	0.0266044		0.9999	1037.85	0.147126	1037.71	0.294251	1038	0.000283479	0.000443693
		0.6613	4219	57	4162	114	4276	0.0266604	0.0266044		0.9999	1038.85	0.147378	1038.71	0.294756	1039	0.000283692	0.000443693
		0.6611	4220	57	4163	114	4277	0.0266542	0.0266044		0.9999	1039.85	0.147631	1039.7	0.295261	1040	0.000283905	0.000443693
		0.6607	4221	57	4164	114	4278	0.026648	0.0266044		0.9999	1040.85	0.147884	1040.7	0.295767	1041	0.000284118	0.000443693
		0.6605	4223	57	4166	114	4280	0.0266355	0.0266044		0.9999	1041.85	0.148137	1041.7	0.296274	1042	0.000284332	0.000443693
		0.66	4225	57	4168	114	4282	0.0266231	0.0266044		0.9999	1042.85	0.148391	1042.7	0.296781	1043	0.000284546	0.000443693
		0.6593	4226	57	4169	114	4283	0.0266169	0.0266044		0.9999	1043.85	0.148645	1043.7	0.29729	1044	0.00028476	0.000443693
		0.6591	4227	57	4170	114	4284	0.0266106	0.0266044		0.9999	1044.85	0.148899	1044.7	0.297799	1045	0.000284975	0.000443693
		0.6585	4228	57	4171	114	4285	0.0266044	0.0266044		0.9999	1045.85	0.149154	1045.7	0.298309	1046	0.00028519	0.000443693
		0.6576	4228	58	4170	116	4286	0.0270649	0.0270207		0.9999	1046.85	0.14941	1046.7	0.298819	1047	0.000285405	0.000443693
		0.6565	4229	58	4171	116	4287	0.0270585	0.0270207		0.9999	1047.85	0.149665	1047.7	0.299331	1048	0.000285621	0.000443693
		0.6558	4230	58	4172	116	4288	0.0270522	0.0270207		0.9999	1048.85	0.149921	1048.7	0.299843	1049	0.000285837	0.000443693
		0.6554	4231	58	4173	116	4289	0.0270459	0.0270207		0.9999	1049.85	0.150178	1049.7	0.300356	1050	0.000286053	0.000443693
		0.6551	4232	58	4174	116	4290	0.0270396	0.0270207		0.9999	1050.85	0.150435	1050.7	0.30087	1051	0.00028627	0.000443693
		0.6546	4233	58	4175	116	4291	0.0270333	0.0270207		0.9999	1051.85	0.150692	1051.7	0.301384	1052	0.000286487	0.000443693
		0.6543	4234	58	4176	116	4292	0.027027	0.0270207		0.9999	1052.85	0.15095	1052.7	0.301899	1053	0.000286704	0.000443693
		0.6541	4235	58	4177	116	4293	0.0270207	0.0270207		0.9999	1053.85	0.151208	1053.7	0.302415	1054	0.000286922	0.000443693
		0.6539	4235	59	4176	118	4294	0.0274802	0.0274802		0.9999	1054.85	0.151466	1054.7	0.302932	1055	0.00028714	0.000443693
		0.6533	4235	60	4175	120	4295	0.0279395	0.0279135		0.9999	1055.85	0.151725	1055.7	0.30345	1056	0.000287358	0.000443693
		0.653	4236	60	4176	120	4296	0.027933	0.0279135		0.9999	1056.85	0.151984	1056.7	0.303968	1057	0.000287577	0.000443693
		0.6528	4237	60	4177	120	4297	0.0279265	0.0279135		0.9999	1057.85	0.152244	1057.7	0.304488	1058	0.000287795	0.000443693
		0.6516	4238	60	4178	120	4298	0.02792	0.0279135		0.9999	1058.85	0.152504	1058.69	0.305008	1059	0.000288015	0.000443693
		0.6507	4239	60	4179	120	4299	0.0279135	0.0279135		0.9999	1059.85	0.152764	1059.69	0.305528	1060	0.000288234	0.000443693
		0.6503	4239	61	4178	122	4300	0.0283721	0.0283523		0.9999	1060.85	0.153025	1060.69	0.30605	1061	0.000288454	0.000443693
		0.6501	4240	61	4179	122	4301	0.0283655	0.0283523		0.9999	1061.85	0.153286	1061.69	0.306572	1062	0.000288674	0.000443693
		0.6486	4241	61	4180	122	4302	0.0283589	0.0283523		0.9999	1062.85	0.153548	1062.69	0.307095	1063	0.000288895	0.000443693
		0.6483	4242	61	4181	122	4303	0.0283523	0.0283523		0.9999	1063.85	0.15381	1063.69	0.307619	1064	0.000289116	0.000443693
		0.6475	4242	62	4180	124	4304	0.0288104	0.0284469		0.9999	1064.85	0.154072	1064.69	0.308144	1065	0.000289337	0.000443693
		0.6474	4243	62	4181	124	4305	0.0288037	0.0284469		0.9999	1065.85	0.154335	1065.69	0.30867	1066	0.000289559	0.000443693
		0.6465	4244	62	4182	124	4306	0.028797	0.0284469		0.9999	1066.85	0.154598	1066.69	0.309196	1067	0.000289781	0.000443693
		0.6462	4245	62	4183	124	4307	0.0287903	0.0284469		0.9999	1067.85	0.154862	1067.69	0.309723	1068	0.000290003	0.000443693
		0.6456	4246	62	4184	124	4308	0.0287837	0.0284469		0.9999	1068.84	0.155126	1068.69	0.310251	1069	0.000290226	0.000443693
		0.6453	4247	62	4185	124	4309	0.028777	0.0284469		0.9999	1069.84	0.15539	1069.69	0.31078	1070	0.000290449	0.000443693
		0.6448	4249	62	4187	124	4311	0.0287636	0.0284469		0.9999	1070.84	0.155655	1070.69	0.31131	1071	0.000290672	0.000443693
		0.6447	4250	62	4188	124	4312	0.028757	0.0284469		0.9999	1071.84	0.15592	1071.69	0.31184	1072	0.000290896	0.000443693
		0.644	4251	62	4189	124	4313	0.0287503	0.0284469		0.9999	1072.84	0.156186	1072.69	0.312371	1073	0.00029112	0.000443693
		0.6439	4252	62	4190	124	4314	0.0287436	0.0284469		0.9999	1073.84	0.156452	1073.69	0.312903	1074	0.000291344	0.000443693
		0.6433	4253	62	4191	124	4315	0.028737	0.0284469		0.9999	1074.84	0.156718	1074.69	0.313436	1075	0.000291569	0.000443693
		0.6427	4254	62	4192	124	4316	0.0287303	0.0284469		0.9999	1075.84	0.156985	1075.69	0.31397	1076	0.000291794	0.000443693
		0.6421	4255	62	4193	124	4317	0.0287237	0.0284469		0.9999	1076.84	0.157252	1076.69	0.314504	1077	0.000292019	0.000443693
		0.6413	4262	62	4200	124	4324	0.0286772	0.0284469		0.9999	1077.84	0.15752	1077.68	0.31504	1078	0.000292245	0.000443693
		0.6411	4263	62	4201	124	4325	0.0286705	0.0284469		0.9999	1078.84	0.157788	1078.68	0.315576	1079	0.000292471	0.000443693
		0.6403	4264	62	4202	124	4326	0.0286639	0.0284469		0.9999	1079.84	0.158056	1079.68	0.316113	1080	0.000292697	0.000443693
		0.6397	4265	62	4203	124	4327	0.0286573	0.0284469		0.9998	1080.84	0.158325	1080.68	0.316651	1081	0.000292924	0.000580802
		0.6396	4266	62	4204	124	4328	0.0286506	0.0284469		0.9998	1081.84	0.158595	1081.68	0.317189	1082	0.000293151	0.000580802
		0.6393	4267	62	4205	124	4329	0.028644	0.0284469		0.9998	1082.84	0.158864	1082.68	0.317729	1083	0.000293378	0.000580802
		0.638	4268	62	4206	124	4330	0.0286374	0.0284469		0.9998	1083.84	0.159134	1083.68	0.318269	1084	0.000293606	0.000580802
		0.6379	4269	62	4207	124	4331	0.0286308	0.0284469		0.9998	1084.84	0.159405	1084.68	0.31881	1085	0.000293834	0.000580802
		0.6366	4270	62	4208	124	4332	0.0286242	0.0284469		0.9998	1085.84	0.159676	1085.68	0.319352	1086	0.000294062	0.000580802
		0.6354	4271	62	4209	124	4333	0.0286176	0.0284469		0.9998	1086.84	0.159947	1086.68	0.319895	1087	0.000294291	0.000580802
		0.6342	4272	62	4210	124	4334	0.028611	0.0284469		0.9998	1087.84	0.160219	1087.68	0.320438	1088	0.00029452	0.000580802
		0.6339	4273	62	4211	124	4335	0.0286044	0.0284469		0.9998	1088.84	0.160491	1088.68	0.320983	1089	0.00029475	0.000580802
		0.6337	4274	62	4212	124	4336	0.0285978	0.0284469		0.9998	1089.84	0.160764	1089.68	0.321528	1090	0.00029498	0.000580802
		0.6327	4276	62	4214	124	4338	0.0285846	0.0284469		0.9998	1090.84	0.161037	1090.68	0.322074	1091	0.00029521	0.000580802
		0.6312	4278	62	4216	124	4340	0.0285714	0.0284469		0.9998	1091.84	0.16131	1091.68	0.322621	1092	0.00029544	0.000580802
		0.6305	4279	62	4217	124	4341	0.0285648	0.0284469		0.9998	1092.84	0.161584	1092.68	0.323169	1093	0.000295671	0.000580802
		0.63	4280	62	4218	124	4342	0.0285583	0.0284469		0.9998	1093.84	0.161859	1093.68	0.323717	1094	0.000295903	0.000580802
		0.629	4281	62	4219	124	4343	0.0285517	0.0284469		0.9998	1094.84	0.162133	1094.68	0.324267	1095	0.000296134	0.000580802
		0.6279	4282	62	4220	124	4344	0.0285451	0.0284469		0.9998	1095.84	0.162409	1095.68	0.324817	1096	0.000296366	0.000580802
		0.6278	4283	62	4221	124	4345	0.0285386	0.0284469		0.9998	1096.84	0.162684	1096.67	0.325369	1097	0.000296598	0.000580802
		0.6274	4285	62	4223	124	4347	0.0285254	0.0284469		0.9998	1097.84	0.16296	1097.67	0.325921	1098	0.000296831	0.000580802
		0.6261	4286	62	4224	124	4348	0.0285189	0.0284469		0.9998	1098.84	0.163237	1098.67	0.326474	1099	0.000297064	0.000580802
		0.6258	4287	62	4225	124	4349	0.0285123	0.0284469		0.9998	1099.84	0.163514	1099.67	0.327027	1100	0.000297298	0.000580802
		0.6255	4288	62	4226	124	4350	0.0285057	0.0284469		0.9998	1100.84	0.163791	1100.67	0.327582	1101	0.000297531	0.000580802
		0.6251	4289	62	4227	124	4351	0.0284992	0.0284469		0.9998	1101.84	0.164069	1101.67	0.328137	1102	0.000297765	0.000580802
		0.6245	4290	62	4228	124	4352	0.0284926	0.0284469		0.9998	1102.84	0.164347	1102.67	0.328694	1103	0.000298	0.000580802
		0.6238	4291	62	4229	124	4353	0.0284861	0.0284469		0.9998	1103.84	0.164626	1103.67	0.329251	1104	0.000298235	0.000580802
		0.6236	4292	62	4230	124	4354	0.0284796	0.0284469		0.9998	1104.84	0.164905	1104.67	0.329809	1105	0.00029847	0.000580802
		0.6228	4293	62	4231	124	4355	0.028473	0.0284469		0.9998	1105.83	0.165184	1105.67	0.330368	1106	0.000298705	0.000580802
		0.6221	4294	62	4232	124	4356	0.0284665	0.0284469		0.9998	1106.83	0.165464	1106.67	0.330928	1107	0.000298941	0.000580802
		0.6219	4295	62	4233	124	4357	0.0284599	0.0284469		0.9998	1107.83	0.165744	1107.67	0.331489	1108	0.000299177	0.000580802
		0.6212	4296	62	4234	124	4358	0.0284534	0.0284469		0.9998	1108.83	0.166025	1108.67	0.33205	1109	0.000299414	0.000580802
		0.621	4297	62	4235	124	4359	0.0284469	0.0284469		0.9998	1109.83	0.166306	1109.67	0.332613	1110	0.000299651	0.000580802
		0.6206	4298	63	4235	126	4361	0.0288925	0.028866		0.9998	1110.83	0.166588	1110.67	0.333176	1111	0.000299888	0.000580802
		0.6188	4299	63	4236	126	4362	0.0288858	0.028866		0.9998	1111.83	0.16687	1111.67	0.33374	1112	0.000300126	0.000580802
		0.6186	4301	63	4238	126	4364	0.0288726	0.028866		0.9998	1112.83	0.167153	1112.67	0.334305	1113	0.000300364	0.000580802
		0.6179	4302	63	4239	126	4365	0.028866	0.028866		0.9998	1113.83	0.167436	1113.67	0.334871	1114	0.000300603	0.000580802
		0.6167	4302	64	4238	128	4366	0.0293175	0.0292438		0.9998	1114.83	0.167719	1114.66	0.335438	1115	0.000300841	0.000580802
		0.616	4303	64	4239	128	4367	0.0293107	0.0292438		0.9998	1115.83	0.168003	1115.66	0.336006	1116	0.000301081	0.000580802
		0.6147	4304	64	4240	128	4368	0.029304	0.0292438		0.9998	1116.83	0.168287	1116.66	0.336575	1117	0.00030132	0.000580802
		0.6144	4305	64	4241	128	4369	0.0292973	0.0292438		0.9998	1117.83	0.168572	1117.66	0.337144	1118	0.00030156	0.000580802
		0.6138	4306	64	4242	128	4370	0.0292906	0.0292438		0.9998	1118.83	0.168857	1118.66	0.337714	1119	0.0003018	0.000580802
		0.6134	4307	64	4243	128	4371	0.0292839	0.0292438		0.9998	1119.83	0.169143	1119.66	0.338286	1120	0.000302041	0.000580802
		0.6132	4309	64	4245	128	4373	0.0292705	0.0292438		0.9998	1120.83	0.169429	1120.66	0.338858	1121	0.000302282	0.000580802
		0.6129	4310	64	4246	128	4374	0.0292638	0.0292438		0.9998	1121.83	0.169716	1121.66	0.339431	1122	0.000302523	0.000580802
		0.6124	4311	64	4247	128	4375	0.0292571	0.0292438		0.9998	1122.83	0.170003	1122.66	0.340005	1123	0.000302765	0.000580802
		0.6117	4312	64	4248	128	4376	0.0292505	0.0292438		0.9998	1123.83	0.17029	1123.66	0.34058	1124	0.000303007	0.000580802
		0.6116	4313	64	4249	128	4377	0.0292438	0.0292438		0.9998	1124.83	0.170578	1124.66	0.341156	1125	0.00030325	0.000580802
		0.6114	4313	65	4248	130	4378	0.0296939	0.029606		0.9998	1125.83	0.170866	1125.66	0.341733	1126	0.000303492	0.000580802
		0.6113	4314	65	4249	130	4379	0.0296871	0.029606		0.9998	1126.83	0.171155	1126.66	0.34231	1127	0.000303736	0.000580802
		0.6106	4315	65	4250	130	4380	0.0296804	0.029606		0.9998	1127.83	0.171444	1127.66	0.342889	1128	0.000303979	0.000580802
		0.6102	4316	65	4251	130	4381	0.0296736	0.029606		0.9998	1128.83	0.171734	1128.66	0.343468	1129	0.000304223	0.000580802
		0.6087	4317	65	4252	130	4382	0.0296668	0.029606		0.9998	1129.83	0.172024	1129.66	0.344048	1130	0.000304468	0.000580802
		0.6086	4318	65	4253	130	4383	0.0296601	0.029606		0.9998	1130.83	0.172315	1130.66	0.34463	1131	0.000304712	0.000580802
		0.6083	4324	65	4259	130	4389	0.0296195	0.029606		0.9998	1131.83	0.172606	1131.65	0.345212	1132	0.000304957	0.000580802
		0.608	4326	65	4261	130	4391	0.029606	0.029606		0.9998	1132.83	0.172897	1132.65	0.345795	1133	0.000305203	0.000580802
		0.6066	4326	66	4260	132	4392	0.0300546	0.030041		0.9998	1133.83	0.173189	1133.65	0.346379	1134	0.000305449	0.000580802
		0.6061	4327	66	4261	132	4393	0.0300478	0.030041		0.9998	1134.83	0.173482	1134.65	0.346964	1135	0.000305695	0.000580802
		0.6058	4328	66	4262	132	4394	0.030041	0.030041		0.9998	1135.83	0.173775	1135.65	0.34755	1136	0.000305942	0.000580802
		0.6053	4328	67	4261	134	4395	0.0304892	0.0304892		0.9998	1136.83	0.174068	1136.65	0.348137	1137	0.000306189	0.000580802
		0.6049	4328	68	4260	136	4396	0.0309372	0.030881		0.9998	1137.83	0.174362	1137.65	0.348724	1138	0.000306436	0.000580802
		0.6048	4329	68	4261	136	4397	0.0309302	0.030881		0.9998	1138.83	0.174656	1138.65	0.349313	1139	0.000306684	0.000580802
		0.6044	4330	68	4262	136	4398	0.0309231	0.030881		0.9998	1139.83	0.174951	1139.65	0.349902	1140	0.000306932	0.000580802
		0.6036	4331	68	4263	136	4399	0.0309161	0.030881		0.9998	1140.82	0.175246	1140.65	0.350493	1141	0.000307181	0.000580802
		0.6035	4332	68	4264	136	4400	0.0309091	0.030881		0.9998	1141.82	0.175542	1141.65	0.351084	1142	0.000307429	0.000580802
		0.6033	4333	68	4265	136	4401	0.0309021	0.030881		0.9998	1142.82	0.175838	1142.65	0.351677	1143	0.000307679	0.000580802
		0.6032	4334	68	4266	136	4402	0.030895	0.030881		0.9998	1143.82	0.176135	1143.65	0.35227	1144	0.000307928	0.000580802
		0.6025	4335	68	4267	136	4403	0.030888	0.030881		0.9998	1144.82	0.176432	1144.65	0.352864	1145	0.000308178	0.000580802
		0.6009	4336	68	4268	136	4404	0.030881	0.030881		0.9998	1145.82	0.17673	1145.65	0.35346	1146	0.000308429	0.000580802
		0.6008	4336	69	4267	138	4405	0.031328	0.0312854		0.9998	1146.82	0.177028	1146.65	0.354056	1147	0.00030868	0.000580802
		0.5988	4337	69	4268	138	4406	0.0313209	0.0312854		0.9998	1147.82	0.177326	1147.65	0.354653	1148	0.000308931	0.000580802
		0.5986	4338	69	4269	138	4407	0.0313138	0.0312854		0.9998	1148.82	0.177625	1148.64	0.355251	1149	0.000309183	0.000580802
		0.5983	4339	69	4270	138	4408	0.0313067	0.0312854		0.9998	1149.82	0.177925	1149.64	0.35585	1150	0.000309435	0.000580802
		0.5981	4340	69	4271	138	4409	0.0312996	0.0312854		0.9998	1150.82	0.178225	1150.64	0.35645	1151	0.000309687	0.000580802
		0.5976	4341	69	4272	138	4410	0.0312925	0.0312854		0.9998	1151.82	0.178525	1151.64	0.357051	1152	0.00030994	0.000580802
		0.5973	4342	69	4273	138	4411	0.0312854	0.0312854		0.9998	1152.82	0.178826	1152.64	0.357652	1153	0.000310193	0.000580802
		0.5966	4342	70	4272	140	4412	0.0317316	0.0317173		0.9998	1153.82	0.179128	1153.64	0.358255	1154	0.000310446	0.000580802
		0.5963	4343	70	4273	140	4413	0.0317245	0.0317173		0.9998	1154.82	0.179429	1154.64	0.358859	1155	0.0003107	0.000580802
		0.5959	4344	70	4274	140	4414	0.0317173	0.0317173		0.9998	1155.82	0.179732	1155.64	0.359464	1156	0.000310955	0.000580802
		0.5958	4344	71	4273	142	4415	0.0321631	0.0320036		0.9998	1156.82	0.180035	1156.64	0.360069	1157	0.000311209	0.000580802
		0.5957	4346	71	4275	142	4417	0.0321485	0.0320036		0.9998	1157.82	0.180338	1157.64	0.360676	1158	0.000311465	0.000580802
		0.5955	4347	71	4276	142	4418	0.0321412	0.0320036		0.9998	1158.82	0.180642	1158.64	0.361284	1159	0.00031172	0.000580802
		0.5931	4348	71	4277	142	4419	0.032134	0.0320036		0.9998	1159.82	0.180946	1159.64	0.361892	1160	0.000311976	0.000580802
		0.5929	4351	71	4280	142	4422	0.0321122	0.0320036		0.9998	1160.82	0.181251	1160.64	0.362502	1161	0.000312232	0.000580802
		0.5919	4352	71	4281	142	4423	0.0321049	0.0320036		0.9998	1161.82	0.181556	1161.64	0.363112	1162	0.000312489	0.000580802
		0.5915	4353	71	4282	142	4424	0.0320976	0.0320036		0.9998	1162.82	0.181862	1162.64	0.363724	1163	0.000312746	0.000580802
		0.591	4354	71	4283	142	4425	0.0320904	0.0320036		0.9998	1163.82	0.182168	1163.64	0.364336	1164	0.000313004	0.000580802
		0.5909	4355	71	4284	142	4426	0.0320831	0.0320036		0.9998	1164.82	0.182475	1164.64	0.36495	1165	0.000313262	0.000580802
		0.5904	4357	71	4286	142	4428	0.0320687	0.0320036		0.9998	1165.82	0.182782	1165.63	0.365564	1166	0.00031352	0.000580802
		0.5901	4358	71	4287	142	4429	0.0320614	0.0320036		0.9998	1166.82	0.18309	1166.63	0.36618	1167	0.000313778	0.000580802
		0.5898	4359	71	4288	142	4430	0.0320542	0.0320036		0.9998	1167.82	0.183398	1167.63	0.366796	1168	0.000314038	0.000580802
		0.5874	4360	71	4289	142	4431	0.0320469	0.0320036		0.9998	1168.82	0.183707	1168.63	0.367413	1169	0.000314297	0.000580802
		0.5871	4361	71	4290	142	4432	0.0320397	0.0320036		0.9998	1169.82	0.184016	1169.63	0.368032	1170	0.000314557	0.000580802
		0.5862	4362	71	4291	142	4433	0.0320325	0.0320036		0.9998	1170.82	0.184326	1170.63	0.368651	1171	0.000314817	0.000580802
		0.586	4363	71	4292	142	4434	0.0320253	0.0320036		0.9998	1171.82	0.184636	1171.63	0.369271	1172	0.000315078	0.000580802
		0.5855	4364	71	4293	142	4435	0.032018	0.0320036		0.9998	1172.82	0.184946	1172.63	0.369893	1173	0.000315339	0.000580802
		0.5853	4365	71	4294	142	4436	0.0320108	0.0320036		0.9998	1173.81	0.185258	1173.63	0.370515	1174	0.000315601	0.000580802
		0.585	4366	71	4295	142	4437	0.0320036	0.0320036		0.9998	1174.81	0.185569	1174.63	0.371138	1175	0.000315863	0.000580802
		0.5847	4366	72	4294	144	4438	0.032447	0.0324178		0.9998	1175.81	0.185881	1175.63	0.371763	1176	0.000316125	0.000580802
		0.5846	4367	72	4295	144	4439	0.0324397	0.0324178		0.9998	1176.81	0.186194	1176.63	0.372388	1177	0.000316388	0.000580802
		0.5843	4368	72	4296	144	4440	0.0324324	0.0324178		0.9998	1177.81	0.186507	1177.63	0.373015	1178	0.000316651	0.000580802
		0.5832	4369	72	4297	144	4441	0.0324251	0.0324178		0.9998	1178.81	0.186821	1178.63	0.373642	1179	0.000316914	0.000580802
		0.5831	4370	72	4298	144	4442	0.0324178	0.0324178		0.9998	1179.81	0.187135	1179.63	0.37427	1180	0.000317178	0.000580802
		0.5821	4370	73	4297	146	4443	0.0328607	0.0328016		0.9997	1180.81	0.18745	1180.63	0.3749	1181	0.000317443	0.000654295
		0.582	4371	73	4298	146	4444	0.0328533	0.0328016		0.9997	1181.81	0.187765	1181.62	0.37553	1182	0.000317707	0.000654295
		0.5815	4373	73	4300	146	4446	0.0328385	0.0328016		0.9997	1182.81	0.188081	1182.62	0.376162	1183	0.000317973	0.000654295
		0.5813	4374	73	4301	146	4447	0.0328311	0.0328016		0.9997	1183.81	0.188397	1183.62	0.376794	1184	0.000318238	0.000654295
		0.5806	4377	73	4304	146	4450	0.032809	0.0328016		0.9997	1184.81	0.188714	1184.62	0.377427	1185	0.000318504	0.000654295
		0.5798	4378	73	4305	146	4451	0.0328016	0.0328016		0.9997	1185.81	0.189031	1185.62	0.378062	1186	0.000318771	0.000654295
		0.5797	4378	74	4304	148	4452	0.0332435	0.0332435		0.9997	1186.81	0.189349	1186.62	0.378697	1187	0.000319037	0.000654295
		0.5796	4378	75	4303	150	4453	0.0336852	0.0336852		0.9997	1187.81	0.189667	1187.62	0.379334	1188	0.000319305	0.000654295
		0.5792	4378	76	4302	152	4454	0.0341266	0.034096		0.9997	1188.81	0.189986	1188.62	0.379972	1189	0.000319572	0.000654295
		0.5787	4379	76	4303	152	4455	0.034119	0.034096		0.9997	1189.81	0.190305	1189.62	0.38061	1190	0.00031984	0.000654295
		0.5782	4381	76	4305	152	4457	0.0341037	0.034096		0.9997	1190.81	0.190625	1190.62	0.38125	1191	0.000320109	0.000654295
		0.577	4382	76	4306	152	4458	0.034096	0.034096		0.9997	1191.81	0.190945	1191.62	0.38189	1192	0.000320378	0.000654295
		0.5764	4383	77	4306	154	4460	0.0345291	0.0345137		0.9997	1192.81	0.191266	1192.62	0.382532	1193	0.000320647	0.000654295
		0.5759	4384	77	4307	154	4461	0.0345214	0.0345137		0.9997	1193.81	0.191587	1193.62	0.383175	1194	0.000320917	0.000654295
		0.5758	4385	77	4308	154	4462	0.0345137	0.0345137		0.9997	1194.81	0.191909	1194.62	0.383819	1195	0.000321187	0.000654295
		0.5746	4385	78	4307	156	4463	0.0349541	0.0349384		0.9997	1195.81	0.192232	1195.62	0.384463	1196	0.000321458	0.000654295
		0.5745	4386	78	4308	156	4464	0.0349462	0.0349384		0.9997	1196.81	0.192555	1196.61	0.385109	1197	0.000321729	0.000654295
		0.5744	4387	78	4309	156	4465	0.0349384	0.0349384		0.9997	1197.81	0.192878	1197.61	0.385756	1198	0.000322	0.000654295
		0.5733	4387	79	4308	158	4466	0.0353784	0.0353152		0.9997	1198.81	0.193202	1198.61	0.386404	1199	0.000322272	0.000654295
		0.5731	4389	79	4310	158	4468	0.0353626	0.0353152		0.9997	1199.81	0.193527	1199.61	0.387053	1200	0.000322544	0.000654295
		0.573	4390	79	4311	158	4469	0.0353547	0.0353152		0.9997	1200.81	0.193852	1200.61	0.387703	1201	0.000322817	0.000654295
		0.5719	4391	79	4312	158	4470	0.0353468	0.0353152		0.9997	1201.81	0.194177	1201.61	0.388354	1202	0.00032309	0.000654295
		0.5718	4392	79	4313	158	4471	0.0353389	0.0353152		0.9997	1202.81	0.194503	1202.61	0.389006	1203	0.000323364	0.000654295
		0.5716	4393	79	4314	158	4472	0.0353309	0.0353152		0.9997	1203.81	0.19483	1203.61	0.38966	1204	0.000323638	0.000654295
		0.5714	4394	79	4315	158	4473	0.035323	0.0353152		0.9997	1204.8	0.195157	1204.61	0.390314	1205	0.000323912	0.000654295
		0.5703	4395	79	4316	158	4474	0.0353152	0.0353152		0.9997	1205.8	0.195485	1205.61	0.390969	1206	0.000324187	0.000654295
		0.5697	4395	80	4315	160	4475	0.0357542	0.0357302		0.9997	1206.8	0.195813	1206.61	0.391626	1207	0.000324462	0.000654295
		0.5693	4396	80	4316	160	4476	0.0357462	0.0357302		0.9997	1207.8	0.196142	1207.61	0.392283	1208	0.000324738	0.000654295
		0.5692	4397	80	4317	160	4477	0.0357382	0.0357302		0.9997	1208.8	0.196471	1208.61	0.392942	1209	0.000325014	0.000654295
		0.5674	4398	80	4318	160	4478	0.0357302	0.0357302		0.9997	1209.8	0.196801	1209.61	0.393601	1210	0.00032529	0.000654295
		0.5669	4398	81	4317	162	4479	0.0361688	0.0361285		0.9997	1210.8	0.197131	1210.61	0.394262	1211	0.000325567	0.000654295
		0.5668	4399	81	4318	162	4480	0.0361607	0.0361285		0.9997	1211.8	0.197462	1211.61	0.394924	1212	0.000325845	0.000654295
		0.5667	4400	81	4319	162	4481	0.0361526	0.0361285		0.9997	1212.8	0.197793	1212.6	0.395587	1213	0.000326123	0.000654295
		0.5662	4402	81	4321	162	4483	0.0361365	0.0361285		0.9997	1213.8	0.198125	1213.6	0.396251	1214	0.000326401	0.000654295
		0.5651	4403	81	4322	162	4484	0.0361285	0.0361285		0.9997	1214.8	0.198458	1214.6	0.396916	1215	0.00032668	0.000654295
		0.565	4403	82	4321	164	4485	0.0365663	0.0365256		0.9997	1215.8	0.198791	1215.6	0.397582	1216	0.000326959	0.000654295
		0.5641	4405	82	4323	164	4487	0.03655	0.0365256		0.9997	1216.8	0.199125	1216.6	0.398249	1217	0.000327238	0.000654295
		0.5638	4407	82	4325	164	4489	0.0365337	0.0365256		0.9997	1217.8	0.199459	1217.6	0.398917	1218	0.000327518	0.000654295
		0.5627	4408	82	4326	164	4490	0.0365256	0.0365256		0.9997	1218.8	0.199793	1218.6	0.399587	1219	0.000327799	0.000654295
		0.562	4410	83	4327	166	4493	0.0369464	0.0369299		0.9997	1219.8	0.200129	1219.6	0.400257	1220	0.00032808	0.000654295
		0.5615	4411	83	4328	166	4494	0.0369381	0.0369299		0.9997	1220.8	0.200464	1220.6	0.400929	1221	0.000328361	0.000654295
		0.5611	4412	83	4329	166	4495	0.0369299	0.0369299		0.9997	1221.8	0.200801	1221.6	0.401602	1222	0.000328643	0.000654295
		0.5608	4412	84	4328	168	4496	0.0373665	0.0372836		0.9997	1222.8	0.201138	1222.6	0.402275	1223	0.000328925	0.000654295
		0.5603	4413	84	4329	168	4497	0.0373582	0.0372836		0.9997	1223.8	0.201475	1223.6	0.40295	1224	0.000329208	0.000654295
		0.5596	4414	84	4330	168	4498	0.0373499	0.0372836		0.9997	1224.8	0.201813	1224.6	0.403626	1225	0.000329491	0.000654295
		0.5593	4415	84	4331	168	4499	0.0373416	0.0372836		0.9997	1225.8	0.202152	1225.6	0.404303	1226	0.000329774	0.000654295
		0.5589	4416	84	4332	168	4500	0.0373333	0.0372836		0.9997	1226.8	0.202491	1226.6	0.404982	1227	0.000330058	0.000654295
		0.558	4417	84	4333	168	4501	0.037325	0.0372836		0.9997	1227.8	0.20283	1227.59	0.405661	1228	0.000330343	0.000654295
		0.5575	4418	84	4334	168	4502	0.0373167	0.0372836		0.9997	1228.8	0.203171	1228.59	0.406341	1229	0.000330628	0.000654295
		0.5572	4419	84	4335	168	4503	0.0373085	0.0372836		0.9996	1229.8	0.203511	1229.59	0.407023	1230	0.000330913	0.000706721
		0.5565	4420	84	4336	168	4504	0.0373002	0.0372836		0.9996	1230.8	0.203853	1230.59	0.407706	1231	0.000331199	0.000706721
		0.5557	4421	84	4337	168	4505	0.0372919	0.0372836		0.9996	1231.8	0.204195	1231.59	0.408389	1232	0.000331485	0.000706721
		0.5548	4422	84	4338	168	4506	0.0372836	0.0372836		0.9996	1232.8	0.204537	1232.59	0.409074	1233	0.000331772	0.000706721
		0.5544	4422	85	4337	170	4507	0.0377191	0.0376857		0.9996	1233.8	0.20488	1233.59	0.40976	1234	0.000332059	0.000706721
		0.5542	4423	85	4338	170	4508	0.0377107	0.0376857		0.9996	1234.79	0.205224	1234.59	0.410448	1235	0.000332346	0.000706721
		0.554	4424	85	4339	170	4509	0.0377024	0.0376857		0.9996	1235.79	0.205568	1235.59	0.411136	1236	0.000332634	0.000706721
		0.5539	4425	85	4340	170	4510	0.037694	0.0376857		0.9996	1236.79	0.205913	1236.59	0.411825	1237	0.000332923	0.000706721
		0.5535	4426	85	4341	170	4511	0.0376857	0.0376857		0.9996	1237.79	0.206258	1237.59	0.412516	1238	0.000333212	0.000706721
		0.5529	4426	86	4340	172	4512	0.0381206	0.0380868		0.9996	1238.79	0.206604	1238.59	0.413208	1239	0.000333501	0.000706721
		0.5525	4427	86	4341	172	4513	0.0381121	0.0380868		0.9996	1239.79	0.20695	1239.59	0.4139	1240	0.000333791	0.000706721
		0.5523	4428	86	4342	172	4514	0.0381037	0.0380868		0.9996	1240.79	0.207297	1240.59	0.414594	1241	0.000334081	0.000706721
		0.5512	4429	86	4343	172	4515	0.0380952	0.0380868		0.9996	1241.79	0.207645	1241.58	0.41529	1242	0.000334372	0.000706721
		0.5495	4430	86	4344	172	4516	0.0380868	0.0380868		0.9996	1242.79	0.207993	1242.58	0.415986	1243	0.000334663	0.000706721
		0.5489	4431	87	4344	174	4518	0.0385126	0.0384276		0.9996	1243.79	0.208342	1243.58	0.416683	1244	0.000334954	0.000706721
		0.5486	4432	87	4345	174	4519	0.0385041	0.0384276		0.9996	1244.79	0.208691	1244.58	0.417382	1245	0.000335247	0.000706721
		0.5485	4433	87	4346	174	4520	0.0384956	0.0384276		0.9996	1245.79	0.209041	1245.58	0.418082	1246	0.000335539	0.000706721
		0.5478	4436	87	4349	174	4523	0.03847	0.0384276		0.9996	1246.79	0.209391	1246.58	0.418783	1247	0.000335832	0.000706721
		0.5467	4437	87	4350	174	4524	0.0384615	0.0384276		0.9996	1247.79	0.209742	1247.58	0.419485	1248	0.000336126	0.000706721
		0.5459	4438	87	4351	174	4525	0.038453	0.0384276		0.9996	1248.79	0.210094	1248.58	0.420188	1249	0.000336419	0.000706721
		0.5452	4439	87	4352	174	4526	0.0384445	0.0384276		0.9996	1249.79	0.210446	1249.58	0.420892	1250	0.000336714	0.000706721
		0.5444	4440	87	4353	174	4527	0.0384361	0.0384276		0.9996	1250.79	0.210799	1250.58	0.421598	1251	0.000337009	0.000706721
		0.5436	4441	87	4354	174	4528	0.0384276	0.0384276		0.9996	1251.79	0.211152	1251.58	0.422305	1252	0.000337304	0.000706721
		0.5434	4441	88	4353	176	4529	0.0388607	0.0387922		0.9996	1252.79	0.211506	1252.58	0.423012	1253	0.0003376	0.000706721
		0.5433	4442	88	4354	176	4530	0.0388521	0.0387922		0.9996	1253.79	0.211861	1253.58	0.423721	1254	0.000337896	0.000706721
		0.5431	4444	88	4356	176	4532	0.038835	0.0387922		0.9996	1254.79	0.212216	1254.58	0.424432	1255	0.000338193	0.000706721
		0.5426	4447	88	4359	176	4535	0.0388093	0.0387922		0.9996	1255.79	0.212572	1255.57	0.425143	1256	0.00033849	0.000706721
		0.5422	4448	88	4360	176	4536	0.0388007	0.0387922		0.9996	1256.79	0.212928	1256.57	0.425856	1257	0.000338787	0.000706721
		0.5407	4449	88	4361	176	4537	0.0387922	0.0387922		0.9996	1257.79	0.213285	1257.57	0.42657	1258	0.000339085	0.000706721
		0.5404	4449	89	4360	178	4538	0.0392243	0.0392243		0.9996	1258.79	0.213642	1258.57	0.427284	1259	0.000339384	0.000706721
		0.54	4449	90	4359	180	4539	0.0396563	0.0395257		0.9996	1259.79	0.214	1259.57	0.428001	1260	0.000339683	0.000706721
		0.5384	4450	90	4360	180	4540	0.0396476	0.0395257		0.9996	1260.79	0.214359	1260.57	0.428718	1261	0.000339983	0.000706721
		0.5382	4452	90	4362	180	4542	0.0396301	0.0395257		0.9996	1261.79	0.214718	1261.57	0.429437	1262	0.000340282	0.000706721
		0.538	4453	90	4363	180	4543	0.0396214	0.0395257		0.9996	1262.78	0.215078	1262.57	0.430156	1263	0.000340583	0.000706721
		0.5377	4454	90	4364	180	4544	0.0396127	0.0395257		0.9996	1263.78	0.215439	1263.57	0.430877	1264	0.000340884	0.000706721
		0.5374	4455	90	4365	180	4545	0.039604	0.0395257		0.9996	1264.78	0.2158	1264.57	0.431599	1265	0.000341185	0.000706721
		0.5363	4456	90	4366	180	4546	0.0395952	0.0395257		0.9996	1265.78	0.216161	1265.57	0.432323	1266	0.000341487	0.000706721
		0.536	4458	90	4368	180	4548	0.0395778	0.0395257		0.9996	1266.78	0.216524	1266.57	0.433047	1267	0.000341789	0.000706721
		0.5355	4459	90	4369	180	4549	0.0395691	0.0395257		0.9996	1267.78	0.216886	1267.57	0.433773	1268	0.000342092	0.000706721
		0.5349	4460	90	4370	180	4550	0.0395604	0.0395257		0.9996	1268.78	0.21725	1268.57	0.4345	1269	0.000342395	0.000706721
		0.5346	4461	90	4371	180	4551	0.0395517	0.0395257		0.9996	1269.78	0.217614	1269.56	0.435228	1270	0.000342699	0.000706721
		0.5344	4462	90	4372	180	4552	0.0395431	0.0395257		0.9996	1270.78	0.217979	1270.56	0.435957	1271	0.000343003	0.000706721
		0.5338	4463	90	4373	180	4553	0.0395344	0.0395257		0.9996	1271.78	0.218344	1271.56	0.436688	1272	0.000343308	0.000706721
		0.5335	4464	90	4374	180	4554	0.0395257	0.0395257		0.9996	1272.78	0.21871	1272.56	0.43742	1273	0.000343613	0.000706721
		0.5333	4464	91	4373	182	4555	0.0399561	0.0399123		0.9996	1273.78	0.219076	1273.56	0.438153	1274	0.000343919	0.000706721
		0.5329	4465	91	4374	182	4556	0.0399473	0.0399123		0.9995	1274.78	0.219444	1274.56	0.438887	1275	0.000344225	0.000753559
		0.5321	4469	91	4378	182	4560	0.0399123	0.0399123		0.9995	1275.78	0.219811	1275.56	0.439623	1276	0.000344532	0.000753559
		0.5318	4470	92	4378	184	4562	0.0403332	0.0402979		0.9995	1276.78	0.22018	1276.56	0.440359	1277	0.000344839	0.000753559
		0.5311	4471	92	4379	184	4563	0.0403243	0.0402979		0.9995	1277.78	0.220549	1277.56	0.441097	1278	0.000345147	0.000753559
		0.531	4472	92	4380	184	4564	0.0403155	0.0402979		0.9995	1278.78	0.220918	1278.56	0.441836	1279	0.000345455	0.000753559
		0.5303	4473	92	4381	184	4565	0.0403067	0.0402979		0.9995	1279.78	0.221288	1279.56	0.442577	1280	0.000345763	0.000753559
		0.53	4474	92	4382	184	4566	0.0402979	0.0402979		0.9995	1280.78	0.221659	1280.56	0.443319	1281	0.000346072	0.000753559
		0.5292	4474	93	4381	186	4567	0.040727	0.0407091		0.9995	1281.78	0.222031	1281.56	0.444061	1282	0.000346382	0.000753559
		0.529	4475	93	4382	186	4568	0.040718	0.0407091		0.9995	1282.78	0.222403	1282.56	0.444806	1283	0.000346692	0.000753559
		0.5289	4476	93	4383	186	4569	0.0407091	0.0407091		0.9995	1283.78	0.222775	1283.55	0.445551	1284	0.000347002	0.000753559
		0.5278	4477	94	4383	188	4571	0.0411289	0.0411109		0.9995	1284.78	0.223149	1284.55	0.446298	1285	0.000347313	0.000753559
		0.5276	4478	94	4384	188	4572	0.0411199	0.0411109		0.9995	1285.78	0.223523	1285.55	0.447046	1286	0.000347625	0.000753559
		0.5275	4479	94	4385	188	4573	0.0411109	0.0411109		0.9995	1286.78	0.223897	1286.55	0.447795	1287	0.000347937	0.000753559
		0.5268	4480	95	4385	190	4575	0.0415301	0.0414666		0.9995	1287.78	0.224273	1287.55	0.448545	1288	0.000348249	0.000753559
		0.5259	4481	95	4386	190	4576	0.041521	0.0414666		0.9995	1288.78	0.224648	1288.55	0.449297	1289	0.000348562	0.000753559
		0.525	4482	95	4387	190	4577	0.0415119	0.0414666		0.9995	1289.77	0.225025	1289.55	0.45005	1290	0.000348876	0.000753559
		0.5246	4483	95	4388	190	4578	0.0415028	0.0414666		0.9995	1290.77	0.225402	1290.55	0.450804	1291	0.00034919	0.000753559
		0.5236	4485	95	4390	190	4580	0.0414847	0.0414666		0.9995	1291.77	0.22578	1291.55	0.451559	1292	0.000349504	0.000753559
		0.5235	4486	95	4391	190	4581	0.0414757	0.0414666		0.9995	1292.77	0.226158	1292.55	0.452316	1293	0.000349819	0.000753559
		0.5233	4487	95	4392	190	4582	0.0414666	0.0414666		0.9995	1293.77	0.226537	1293.55	0.453074	1294	0.000350134	0.000753559
		0.5224	4487	96	4391	192	4583	0.041894	0.0417573		0.9995	1294.77	0.226917	1294.55	0.453833	1295	0.00035045	0.000753559
		0.5213	4488	96	4392	192	4584	0.0418848	0.0417573		0.9995	1295.77	0.227297	1295.55	0.454594	1296	0.000350767	0.000753559
		0.5208	4489	96	4393	192	4585	0.0418757	0.0417573		0.9995	1296.77	0.227678	1296.54	0.455356	1297	0.000351084	0.000753559
		0.5202	4491	96	4395	192	4587	0.0418574	0.0417573		0.9995	1297.77	0.228059	1297.54	0.456119	1298	0.000351401	0.000753559
		0.5201	4492	96	4396	192	4588	0.0418483	0.0417573		0.9995	1298.77	0.228442	1298.54	0.456883	1299	0.000351719	0.000753559
		0.5196	4493	96	4397	192	4589	0.0418392	0.0417573		0.9995	1299.77	0.228824	1299.54	0.457649	1300	0.000352038	0.000753559
		0.5192	4494	96	4398	192	4590	0.0418301	0.0417573		0.9995	1300.77	0.229208	1300.54	0.458416	1301	0.000352357	0.000753559
		0.5191	4495	96	4399	192	4591	0.041821	0.0417573		0.9995	1301.77	0.229592	1301.54	0.459184	1302	0.000352676	0.000753559
		0.5187	4496	96	4400	192	4592	0.0418118	0.0417573		0.9995	1302.77	0.229977	1302.54	0.459954	1303	0.000352996	0.000753559
		0.5181	4497	96	4401	192	4593	0.0418027	0.0417573		0.9995	1303.77	0.230362	1303.54	0.460725	1304	0.000353316	0.000753559
		0.5178	4498	96	4402	192	4594	0.0417936	0.0417573		0.9995	1304.77	0.230748	1304.54	0.461497	1305	0.000353637	0.000753559
		0.5161	4499	96	4403	192	4595	0.0417845	0.0417573		0.9995	1305.77	0.231135	1305.54	0.46227	1306	0.000353959	0.000753559
		0.516	4500	96	4404	192	4596	0.0417755	0.0417573		0.9994	1306.77	0.231523	1306.54	0.463045	1307	0.000354281	0.000800118
		0.5159	4501	96	4405	192	4597	0.0417664	0.0417573		0.9994	1307.77	0.231911	1307.54	0.463821	1308	0.000354603	0.000800118
		0.5158	4502	96	4406	192	4598	0.0417573	0.0417573		0.9994	1308.77	0.232299	1308.54	0.464599	1309	0.000354926	0.000800118
		0.5156	4502	97	4405	194	4599	0.0421831	0.0419732		0.9994	1309.77	0.232689	1309.53	0.465377	1310	0.00035525	0.000800118
		0.5154	4503	97	4406	194	4600	0.0421739	0.0419732		0.9994	1310.77	0.233079	1310.53	0.466157	1311	0.000355574	0.000800118
		0.5153	4504	97	4407	194	4601	0.0421647	0.0419732		0.9994	1311.77	0.233469	1311.53	0.466939	1312	0.000355898	0.000800118
		0.5149	4505	97	4408	194	4602	0.0421556	0.0419732		0.9994	1312.77	0.233861	1312.53	0.467721	1313	0.000356223	0.000800118
		0.5138	4508	97	4411	194	4605	0.0421281	0.0419732		0.9994	1313.77	0.234253	1313.53	0.468505	1314	0.000356549	0.000800118
		0.5129	4509	97	4412	194	4606	0.042119	0.0419732		0.9994	1314.77	0.234645	1314.53	0.469291	1315	0.000356875	0.000800118
		0.5127	4510	97	4413	194	4607	0.0421098	0.0419732		0.9994	1315.76	0.235039	1315.53	0.470077	1316	0.000357202	0.000800118
		0.512	4511	97	4414	194	4608	0.0421007	0.0419732		0.9994	1316.76	0.235433	1316.53	0.470865	1317	0.000357529	0.000800118
		0.5108	4513	97	4416	194	4610	0.0420824	0.0419732		0.9994	1317.76	0.235827	1317.53	0.471655	1318	0.000357856	0.000800118
		0.5101	4514	97	4417	194	4611	0.0420733	0.0419732		0.9994	1318.76	0.236223	1318.53	0.472445	1319	0.000358184	0.000800118
		0.5095	4515	97	4418	194	4612	0.0420642	0.0419732		0.9994	1319.76	0.236619	1319.53	0.473237	1320	0.000358513	0.000800118
		0.5089	4516	97	4419	194	4613	0.0420551	0.0419732		0.9994	1320.76	0.237015	1320.53	0.474031	1321	0.000358842	0.000800118
		0.5084	4517	97	4420	194	4614	0.0420459	0.0419732		0.9994	1321.76	0.237413	1321.53	0.474825	1322	0.000359172	0.000800118
		0.5083	4518	97	4421	194	4615	0.0420368	0.0419732		0.9994	1322.76	0.237811	1322.52	0.475621	1323	0.000359502	0.000800118
		0.508	4519	97	4422	194	4616	0.0420277	0.0419732		0.9994	1323.76	0.238209	1323.52	0.476419	1324	0.000359833	0.000800118
		0.5069	4521	97	4424	194	4618	0.0420095	0.0419732		0.9994	1324.76	0.238609	1324.52	0.477218	1325	0.000360164	0.000800118
		0.5067	4522	97	4425	194	4619	0.0420004	0.0419732		0.9994	1325.76	0.239009	1325.52	0.478018	1326	0.000360496	0.000800118
		0.5064	4523	97	4426	194	4620	0.0419913	0.0419732		0.9994	1326.76	0.23941	1326.52	0.478819	1327	0.000360828	0.000800118
		0.5055	4524	97	4427	194	4621	0.0419823	0.0419732		0.9994	1327.76	0.239811	1327.52	0.479622	1328	0.000361161	0.000800118
		0.5049	4525	97	4428	194	4622	0.0419732	0.0419732		0.9994	1328.76	0.240213	1328.52	0.480426	1329	0.000361495	0.000800118
		0.5048	4525	98	4427	196	4623	0.0423967	0.0423692		0.9994	1329.76	0.240616	1329.52	0.481232	1330	0.000361828	0.000800118
		0.5045	4526	98	4428	196	4624	0.0423875	0.0423692		0.9994	1330.76	0.241019	1330.52	0.482039	1331	0.000362163	0.000800118
		0.5033	4527	98	4429	196	4625	0.0423784	0.0423692		0.9994	1331.76	0.241424	1331.52	0.482847	1332	0.000362498	0.000800118
		0.503	4528	98	4430	196	4626	0.0423692	0.0423692		0.9994	1332.76	0.241828	1332.52	0.483657	1333	0.000362833	0.000800118
		0.5023	4528	99	4429	198	4627	0.0427923	0.0427184		0.9994	1333.76	0.242234	1333.52	0.484468	1334	0.000363169	0.000800118
		0.5011	4529	99	4430	198	4628	0.0427831	0.0427184		0.9994	1334.76	0.24264	1334.51	0.48528	1335	0.000363506	0.000800118
		0.5003	4533	99	4434	198	4632	0.0427461	0.0427184		0.9994	1335.76	0.243047	1335.51	0.486094	1336	0.000363843	0.000800118
		0.4998	4535	99	4436	198	4634	0.0427277	0.0427184		0.9994	1336.76	0.243455	1336.51	0.486909	1337	0.000364181	0.000800118
		0.4994	4536	99	4437	198	4635	0.0427184	0.0427184		0.9994	1337.76	0.243863	1337.51	0.487726	1338	0.000364519	0.000800118
		0.499	4536	100	4436	200	4636	0.0431406	0.0430571		0.9994	1338.76	0.244272	1338.51	0.488544	1339	0.000364857	0.000800118
		0.4989	4537	100	4437	200	4637	0.0431313	0.0430571		0.9994	1339.76	0.244682	1339.51	0.489363	1340	0.000365197	0.000800118
		0.4986	4538	100	4438	200	4638	0.043122	0.0430571		0.9994	1340.75	0.245092	1340.51	0.490184	1341	0.000365536	0.000800118
		0.4979	4539	100	4439	200	4639	0.0431127	0.0430571		0.9994	1341.75	0.245503	1341.51	0.491007	1342	0.000365877	0.000800118
		0.4978	4540	100	4440	200	4640	0.0431034	0.0430571		0.9994	1342.75	0.245915	1342.51	0.49183	1343	0.000366218	0.000800118
		0.4973	4541	100	4441	200	4641	0.0430942	0.0430571		0.9994	1343.75	0.246328	1343.51	0.492655	1344	0.000366559	0.000800118
		0.497	4543	100	4443	200	4643	0.0430756	0.0430571		0.9994	1344.75	0.246741	1344.51	0.493482	1345	0.000366901	0.000800118
		0.4969	4544	100	4444	200	4644	0.0430663	0.0430571		0.9993	1345.75	0.247155	1345.51	0.49431	1346	0.000367243	0.00085089
		0.4958	4545	100	4445	200	4645	0.0430571	0.0430571		0.9993	1346.75	0.247569	1346.5	0.495139	1347	0.000367586	0.00085089
		0.495	4545	101	4444	202	4646	0.0434783	0.0434502		0.9993	1347.75	0.247985	1347.5	0.49597	1348	0.00036793	0.00085089
		0.4948	4547	101	4446	202	4648	0.0434596	0.0434502		0.9993	1348.75	0.248401	1348.5	0.496802	1349	0.000368274	0.00085089
		0.4947	4548	101	4447	202	4649	0.0434502	0.0434502		0.9993	1349.75	0.248818	1349.5	0.497635	1350	0.000368619	0.00085089
		0.4946	4548	102	4446	204	4650	0.043871	0.043805		0.9993	1350.75	0.249235	1350.5	0.49847	1351	0.000368964	0.00085089
		0.4939	4549	102	4447	204	4651	0.0438615	0.043805		0.9993	1351.75	0.249653	1351.5	0.499307	1352	0.00036931	0.00085089
		0.4929	4550	102	4448	204	4652	0.0438521	0.043805		0.9993	1352.75	0.250072	1352.5	0.500144	1353	0.000369656	0.00085089
		0.4927	4551	102	4449	204	4653	0.0438427	0.043805		0.9993	1353.75	0.250492	1353.5	0.500984	1354	0.000370003	0.00085089
		0.4923	4552	102	4450	204	4654	0.0438333	0.043805		0.9993	1354.75	0.250912	1354.5	0.501824	1355	0.00037035	0.00085089
		0.4915	4553	102	4451	204	4655	0.0438238	0.043805		0.9993	1355.75	0.251333	1355.5	0.502667	1356	0.000370698	0.00085089
		0.4913	4554	102	4452	204	4656	0.0438144	0.043805		0.9993	1356.75	0.251755	1356.5	0.50351	1357	0.000371047	0.00085089
		0.4912	4555	102	4453	204	4657	0.043805	0.043805		0.9993	1357.75	0.252178	1357.5	0.504355	1358	0.000371396	0.00085089
[truncated: 6,189 more rows]

## Sheet: Spectral Level Data
Spectral Level Data		Confidence Threshold	Forward	Reverse	Correct	Incorrect	Total	Global FDR	q-value		Fit Confidence Threshold	Fit Forward	Fit Reverse	Fit Correct	Fit Incorrect	Fit Total	Fit Global FDR	Fit Local FDR
[truncated: 13,893 more rows]

[truncated: 14 more sheets: Search Summary, Advanced Metadata, Speed and Distribution Analysis, Single Results Table, Protein FDR Summary, Distinct Peptide FDR Summary, Spectrum FDR Summary, PDST Controls, Protein Summary, Protein Summary (2), Peptide Summary, Distinct Peptide Summary, Feature Summary, Single Column Summary]
