# Supplementary material for: A Comparison of Blood Plasma Small Extracellular Vesicle Enrichment Strategies for Proteomic Analysis
Source: Proteomes. 2022 Jun 1;10(2):19. doi: 10.3390/proteomes10020019 (PMC9229025; doi:10.3390/proteomes10020019)
Supplement: Supplementary file 1 [file proteomes-10-00019-s001.zip › Supplementary file S8 Protein pilot output UC+SEC+UF_FDR.xlsx]

## Sheet: Metadata
_RESULTS_version	5
RESULTS_SEARCH_STAT_search_begin_time_clock	04/27/2021 19:05:05
RESULTS_SEARCH_STAT_search_end_time_clock	04/27/2021 21:04:44
RESULTS_SEARCH_STAT_search_time_duration	#VALUE!
RESULTS_SEARCH_STAT_stage_signal_processing_begin_time_clock	04/27/2021 19:05:06
RESULTS_SEARCH_STAT_stage_signal_processing_end_time_clock	04/27/2021 20:47:51
RESULTS_SEARCH_STAT_stage_signal_processing_time_duration	#VALUE!
RESULTS_SEARCH_STAT_stage_waiting_begin_time_clock	04/27/2021 20:47:51
RESULTS_SEARCH_STAT_stage_waiting_end_time_clock	04/27/2021 20:47:55
RESULTS_SEARCH_STAT_stage_waiting_time_duration	1910-06-02
RESULTS_SEARCH_STAT_stage_searching_begin_time_clock	04/27/2021 20:47:55
RESULTS_SEARCH_STAT_stage_searching_end_time_clock	04/27/2021 21:03:57
RESULTS_SEARCH_STAT_stage_searching_time_duration	4533-05-22
RESULTS_SEARCH_STAT_stage_fdr_begin_time_clock	04/27/2021 21:03:57
RESULTS_SEARCH_STAT_stage_fdr_end_time_clock	04/27/2021 21:04:44
RESULTS_SEARCH_STAT_stage_fdr_time_duration	2028-12-09
RESULTS_SEARCH_STAT_task_fraglet_exe_begin_time_clock	04/27/2021 20:47:52
RESULTS_SEARCH_STAT_task_fraglet_exe_end_time_clock	04/27/2021 20:50:06
RESULTS_SEARCH_STAT_task_fraglet_exe_time_duration	133722
RESULTS_SEARCH_STAT_task_fraglet_exe_time_cpu	4046-01-15
RESULTS_SEARCH_STAT_task_taglet_exe_begin_time_clock	04/27/2021 20:52:16
RESULTS_SEARCH_STAT_task_taglet_exe_end_time_clock	04/27/2021 20:59:12
RESULTS_SEARCH_STAT_task_taglet_exe_time_duration	416018
RESULTS_SEARCH_STAT_task_taglet_exe_time_cpu	7982-02-01
RESULTS_SEARCH_STAT_task_progroup_begin_time_clock	04/27/2021 20:59:12
RESULTS_SEARCH_STAT_task_progroup_end_time_clock	04/27/2021 21:03:57
RESULTS_SEARCH_STAT_task_progroup_time_duration	284448
RESULTS_SEARCH_STAT_task_progroup_time_cpu	2691-05-26
RESULTS_SEARCH_STAT_task_focusing_begin_time_clock	04/27/2021 20:50:06
RESULTS_SEARCH_STAT_task_focusing_end_time_clock	04/27/2021 20:52:16
RESULTS_SEARCH_STAT_task_focusing_time_duration	130321
RESULTS_SEARCH_STAT_task_focusing_time_cpu	173597
RESULTS_SEARCH_STAT_computer_memory	32767
RESULTS_SEARCH_STAT_computer_name	HPCPROTEIN02
RESULTS_SEARCH_STAT_num_proteins	75258
RESULTS_SEARCH_STAT_num_residues	45033574
RESULTS_SEARCH_STAT_number_cores	16
RESULTS_SEARCH_STAT_number_licensed_tasks	16
RESULTS_SEARCH_STAT_number_processors	16
RESULTS_SEARCH_STAT_os	Windows 7 Enterprise Service Pack 1 (6.1.7601)
RESULTS_SEARCH_1_time_cpu	47751
RESULTS_SEARCH_1_time_duration	48032
RESULTS_SEARCH_1_version	5.0.2.5174
RESULTS_SEARCH_1_xml:id	SEARCH:1:637551471054223936_0
RESULTS_SEARCH_1_PARAMETERS_chemical_data_edited	FALSE
RESULTS_SEARCH_1_PARAMETERS_do_multiprecursor_search	TRUE
RESULTS_SEARCH_1_PARAMETERS_do_reverse_search	TRUE
RESULTS_SEARCH_1_PARAMETERS_max_quant_labels	35
RESULTS_SEARCH_1_PARAMETERS_maxresults	15
RESULTS_SEARCH_1_PARAMETERS_separate_searches	FALSE
RESULTS_SEARCH_1_PARAMETERS_MSTOLERANCE_type	dalton
RESULTS_SEARCH_1_PARAMETERS_MSTOLERANCE_value	0.05
RESULTS_SEARCH_1_PARAMETERS_MSMSTOLERANCE_type	dalton
RESULTS_SEARCH_1_PARAMETERS_MSMSTOLERANCE_value	0.1
RESULTS_SEARCH_1_PARAMETERS_MS_STANDARD_DEVIATION_type	dalton
RESULTS_SEARCH_1_PARAMETERS_MS_STANDARD_DEVIATION_value	0.0011
RESULTS_SEARCH_1_PARAMETERS_MSMS_STANDARD_DEVIATION_type	dalton
RESULTS_SEARCH_1_PARAMETERS_MSMS_STANDARD_DEVIATION_value	0.01
RESULTS_SEARCH_1_PARAMETERS_FASTA_filename	C:\AB SCIEX\ProteinPilot Data\SearchDatabases\Natalie_Turner_Cattle_cRAP_combined_2020.fasta
RESULTS_SEARCH_1_PARAMETERS_AUTO_CALIBRATION_ms	TRUE
RESULTS_SEARCH_1_PARAMETERS_AUTO_CALIBRATION_msexport	FALSE
RESULTS_SEARCH_1_PARAMETERS_AUTO_CALIBRATION_msms	TRUE
RESULTS_SEARCH_1_PARAMETERS_AUTO_CALIBRATION_msmstolsdratio	2.75
RESULTS_SEARCH_1_PARAMETERS_AUTO_CALIBRATION_mstolsdratio	7
RESULTS_SEARCH_1_PARAMETERS_AUTO_CALIBRATION_squareroot	TRUE
RESULTS_SEARCH_1_PARAMETERS_AUTO_CALIBRATION_type	dalton
RESULTS_SEARCH_1_PARAMETERS_AUTO_CALIBRATION_MCP_d_s_s_f	0.0666667
RESULTS_SEARCH_1_PARAMETERS_AUTO_CALIBRATION_MCP_d_s_w_f	3
RESULTS_SEARCH_1_PARAMETERS_AUTO_CALIBRATION_MCP_m_f_r_mbc	200
RESULTS_SEARCH_1_PARAMETERS_AUTO_CALIBRATION_MCP_m_m_c	10
RESULTS_SEARCH_1_PARAMETERS_AUTO_CALIBRATION_MCP_m_m_f_s	0.25
RESULTS_SEARCH_1_PARAMETERS_AUTO_CALIBRATION_MCP_m_m_p_f	0.33
RESULTS_SEARCH_1_PARAMETERS_AUTO_CALIBRATION_MCP_m_m_p_rms_f	1
RESULTS_SEARCH_1_PARAMETERS_AUTO_CALIBRATION_MCP_m_p_t_f	1
RESULTS_SEARCH_1_PARAMETERS_AUTO_CALIBRATION_MCP_m_r_h_n_b	15
RESULTS_SEARCH_1_PARAMETERS_AUTO_CALIBRATION_MCP_m_z_n_s	99
RESULTS_SEARCH_1_PARAMETERS_AUTO_CALIBRATION_MCP_m_z_s_mn_f_r	0.0666667
RESULTS_SEARCH_1_PARAMETERS_AUTO_CALIBRATION_MCP_m_z_s_mx_f_r	0.1
RESULTS_SEARCH_1_PARAMETERS_MS_AUTO_CALIBRATION_OUT_avres	2.84146e-08
RESULTS_SEARCH_1_PARAMETERS_MS_AUTO_CALIBRATION_OUT_c0	-0.000620823
RESULTS_SEARCH_1_PARAMETERS_MS_AUTO_CALIBRATION_OUT_c1minus1	2.2126e-05
RESULTS_SEARCH_1_PARAMETERS_MS_AUTO_CALIBRATION_OUT_c2	0
RESULTS_SEARCH_1_PARAMETERS_MS_AUTO_CALIBRATION_OUT_file	1
RESULTS_SEARCH_1_PARAMETERS_MS_AUTO_CALIBRATION_OUT_partnumber	1
RESULTS_SEARCH_1_PARAMETERS_MS_AUTO_CALIBRATION_OUT_polyorder	1
RESULTS_SEARCH_1_PARAMETERS_MS_AUTO_CALIBRATION_OUT_sample	1
RESULTS_SEARCH_1_PARAMETERS_MS_AUTO_CALIBRATION_OUT_squareroot	TRUE
RESULTS_SEARCH_1_PARAMETERS_MSMS_AUTO_CALIBRATION_OUT_avres	-1.49091e-07
RESULTS_SEARCH_1_PARAMETERS_MSMS_AUTO_CALIBRATION_OUT_c0	-0.000455297
RESULTS_SEARCH_1_PARAMETERS_MSMS_AUTO_CALIBRATION_OUT_c1minus1	1.59586e-05
RESULTS_SEARCH_1_PARAMETERS_MSMS_AUTO_CALIBRATION_OUT_c2	0
RESULTS_SEARCH_1_PARAMETERS_MSMS_AUTO_CALIBRATION_OUT_file	1
RESULTS_SEARCH_1_PARAMETERS_MSMS_AUTO_CALIBRATION_OUT_partnumber	1
RESULTS_SEARCH_1_PARAMETERS_MSMS_AUTO_CALIBRATION_OUT_polyorder	1
RESULTS_SEARCH_1_PARAMETERS_MSMS_AUTO_CALIBRATION_OUT_sample	1
RESULTS_SEARCH_1_PARAMETERS_MSMS_AUTO_CALIBRATION_OUT_squareroot	TRUE
RESULTS_SEARCH_1_PARAMETERS_MAX_PRECURSORS_FRAGLET	5
RESULTS_SEARCH_1_PARAMETERS_MAX_PRECURSORS_TAGLET	1
RESULTS_SEARCH_1_PARAMETERS_PRECURSORS_DR_FRAGLET	10
RESULTS_SEARCH_1_PARAMETERS_PRECURSORS_DR_TAGLET	3
RESULTS_SEARCH_1_PARAMETERS_DEFAULT_CHARGE_STATE_1_charge	2
RESULTS_SEARCH_1_PARAMETERS_DEFAULT_CHARGE_STATE_1_probability	1
RESULTS_SEARCH_1_PARAMETERS_DEFAULT_CHARGE_STATE_2_charge	3
RESULTS_SEARCH_1_PARAMETERS_DEFAULT_CHARGE_STATE_2_probability	1
RESULTS_SEARCH_1_PARAMETERS_DEFAULT_CHARGE_STATE_3_charge	4
RESULTS_SEARCH_1_PARAMETERS_DEFAULT_CHARGE_STATE_3_probability	1
RESULTS_SEARCH_1_PARAMETERS_VERSION	5.0.2.0, 5346
RESULTS_SEARCH_1_PARAMETERS_PARAGON_VERSION	5.0.2.0, 5174
RESULTS_SEARCH_1_PARAMETERS_APPLICATION	ProteinPilot(tm) Software
RESULTS_SEARCH_1_PARAMETERS_PROGROUP_alternativedispositionmaximumfoldprobabilitydrop	100
RESULTS_SEARCH_1_PARAMETERS_PROGROUP_alternativedispositionmaximumfoldscoredrop	2
RESULTS_SEARCH_1_PARAMETERS_PROGROUP_autodiscordantpeptidethreshold	0.3
RESULTS_SEARCH_1_PARAMETERS_PROGROUP_bayesconfidencecalclulation	TRUE
RESULTS_SEARCH_1_PARAMETERS_PROGROUP_calibrateconfidence	TRUE
RESULTS_SEARCH_1_PARAMETERS_PROGROUP_compresspeptides	FALSE
RESULTS_SEARCH_1_PARAMETERS_PROGROUP_confidencepercentthresholdforexcludingothersfromquant	15
RESULTS_SEARCH_1_PARAMETERS_PROGROUP_confidencepercentthresholdforincludingselfinquant	15
RESULTS_SEARCH_1_PARAMETERS_PROGROUP_donotstoremspeaklists	FALSE
RESULTS_SEARCH_1_PARAMETERS_PROGROUP_fasta	C:\AB SCIEX\ProteinPilot Data\SearchDatabases\Natalie_Turner_Cattle_cRAP_combined_2020.fasta
RESULTS_SEARCH_1_PARAMETERS_PROGROUP_featuregroupminpepconf	0.66
RESULTS_SEARCH_1_PARAMETERS_PROGROUP_featuregroupminups	0.47
RESULTS_SEARCH_1_PARAMETERS_PROGROUP_focusingintersection	4
RESULTS_SEARCH_1_PARAMETERS_PROGROUP_focusingminimummatchconfidence	0.1
RESULTS_SEARCH_1_PARAMETERS_PROGROUP_focusingminunusedprotscore	0.1
RESULTS_SEARCH_1_PARAMETERS_PROGROUP_focusingsubsetcutoff	6
RESULTS_SEARCH_1_PARAMETERS_PROGROUP_intersection	1.3
RESULTS_SEARCH_1_PARAMETERS_PROGROUP_minimummatchconfidencecutoff	0.001
RESULTS_SEARCH_1_PARAMETERS_PROGROUP_minunusedprotscore	0.0458
RESULTS_SEARCH_1_PARAMETERS_PROGROUP_subsetcutoff	2
RESULTS_SEARCH_1_PARAMETERS_PROGROUP_uniprotservicehttpssupported	TRUE
RESULTS_SEARCH_1_PARAMETERS_PROGROUP_unusedprotscorethresholdforexcludingothersfromquant	1900-01-01 07:12:00
RESULTS_SEARCH_1_PARAMETERS_PEAKLIST_count	3910
RESULTS_SEARCH_1_PARAMETERS_PEAKLIST_filenumber	1
RESULTS_SEARCH_1_PARAMETERS_PEAKLIST_original_count	3910
RESULTS_SEARCH_1_PARAMETERS_PEAKLIST_originalfilename	I:\lcmsabsciex5600\BACKUP(lims)\NPT035-039 DDA\20210423D_DDA_NPT38.wiff
RESULTS_SEARCH_1_PARAMETERS_PEAKLIST_partnumber	1
RESULTS_SEARCH_1_PARAMETERS_QUANT_TYPE_background_correction	FALSE
RESULTS_SEARCH_1_PARAMETERS_QUANT_TYPE_bias_correction	TRUE
RESULTS_SEARCH_1_PARAMETERS_QUANT_TYPE_keep_extreme_peptides_over_fraction	0
RESULTS_SEARCH_1_PARAMETERS_QUANT_TYPE_low_confidence_check	TRUE
RESULTS_SEARCH_1_PARAMETERS_QUANT_TYPE_low_intensity_check	TRUE
RESULTS_SEARCH_1_PARAMETERS_QUANT_TYPE_median_statistic	TRUE
RESULTS_SEARCH_1_PARAMETERS_QUANT_TYPE_mod_check	TRUE
RESULTS_SEARCH_1_PARAMETERS_QUANT_TYPE_quant_threshold	-1
RESULTS_SEARCH_1_PARAMETERS_QUANT_TYPE_quant_threshold_sn	9
RESULTS_SEARCH_1_PARAMETERS_QUANT_TYPE_separate_searches	FALSE
RESULTS_SEARCH_1_PARAMETERS_QUANT_TYPE_shared_msms_check	TRUE
RESULTS_SEARCH_1_PARAMETERS_PARAGON_METHOD_SETTINGS_UI_SAMPLE_TYPE	Identification
RESULTS_SEARCH_1_PARAMETERS_PARAGON_METHOD_SETTINGS_UI_CYS_ALKYLATION	Iodoacetamide
RESULTS_SEARCH_1_PARAMETERS_PARAGON_METHOD_SETTINGS_UI_DIGESTION	Trypsin
RESULTS_SEARCH_1_PARAMETERS_PARAGON_METHOD_SETTINGS_UI_SPECIAL_FACTOR	Urea denaturation
RESULTS_SEARCH_1_PARAMETERS_PARAGON_METHOD_SETTINGS_UI_INSTRUMENT	TripleTOF 6600
RESULTS_SEARCH_1_PARAMETERS_PARAGON_METHOD_SETTINGS_UI_SEARCH_EFFORT	Thorough
RESULTS_SEARCH_1_PARAMETERS_PARAGON_METHOD_SETTINGS_UI_ID_FOCUS	Amino acid substitutions
RESULTS_SEARCH_1_PARAMETERS_PARAGON_METHOD_SETTINGS_UI_USER_NAME	QUTAD\carfp2
RESULTS_SEARCH_1_PARAMETERS_PARAGON_METHOD_SETTINGS_UI_MACHINE_NAME	HPCPROTEIN02
RESULTS_SEARCH_1_PARAMETERS_PARAGON_METHOD_SETTINGS_UI_SEARCH_ID	6.37551e+17
RESULTS_SEARCH_1_PARAMETERS_PARAGON_METHOD_SETTINGS_UI_START_TIME	2021-04-27 19:05:05
RESULTS_SEARCH_1_PARAMETERS_PARAGON_METHOD_SETTINGS_UI_MIN_UNUSED_PROTSCORE	0.0458
RESULTS_SEARCH_1_PARAMETERS_PARAGON_METHOD_SETTINGS_UI_PSPEP	TRUE
RESULTS_SEARCH_2_time_cpu	133006
RESULTS_SEARCH_2_time_duration	149993
RESULTS_SEARCH_2_version	5.0.2.5174
RESULTS_SEARCH_2_xml:id	SEARCH:2:637551471054223936_0
RESULTS_SEARCH_2_PARAMETERS_chemical_data_edited	FALSE
RESULTS_SEARCH_2_PARAMETERS_do_multiprecursor_search	TRUE
RESULTS_SEARCH_2_PARAMETERS_do_reverse_search	TRUE
RESULTS_SEARCH_2_PARAMETERS_max_quant_labels	35
RESULTS_SEARCH_2_PARAMETERS_maxresults	15
RESULTS_SEARCH_2_PARAMETERS_separate_searches	FALSE
RESULTS_SEARCH_2_PARAMETERS_MSTOLERANCE_type	dalton
RESULTS_SEARCH_2_PARAMETERS_MSTOLERANCE_value	0.05
RESULTS_SEARCH_2_PARAMETERS_MSMSTOLERANCE_type	dalton
RESULTS_SEARCH_2_PARAMETERS_MSMSTOLERANCE_value	0.1
RESULTS_SEARCH_2_PARAMETERS_MS_STANDARD_DEVIATION_type	dalton
RESULTS_SEARCH_2_PARAMETERS_MS_STANDARD_DEVIATION_value	0.0011
RESULTS_SEARCH_2_PARAMETERS_MSMS_STANDARD_DEVIATION_type	dalton
RESULTS_SEARCH_2_PARAMETERS_MSMS_STANDARD_DEVIATION_value	0.01
RESULTS_SEARCH_2_PARAMETERS_FASTA_filename	C:\AB SCIEX\ProteinPilot Data\SearchDatabases\Natalie_Turner_Cattle_cRAP_combined_2020.fasta
RESULTS_SEARCH_2_PARAMETERS_AUTO_CALIBRATION_ms	TRUE
RESULTS_SEARCH_2_PARAMETERS_AUTO_CALIBRATION_msexport	FALSE
RESULTS_SEARCH_2_PARAMETERS_AUTO_CALIBRATION_msms	TRUE
RESULTS_SEARCH_2_PARAMETERS_AUTO_CALIBRATION_msmstolsdratio	2.75
RESULTS_SEARCH_2_PARAMETERS_AUTO_CALIBRATION_mstolsdratio	7
RESULTS_SEARCH_2_PARAMETERS_AUTO_CALIBRATION_squareroot	TRUE
RESULTS_SEARCH_2_PARAMETERS_AUTO_CALIBRATION_type	dalton
RESULTS_SEARCH_2_PARAMETERS_AUTO_CALIBRATION_MCP_d_s_s_f	0.0666667
RESULTS_SEARCH_2_PARAMETERS_AUTO_CALIBRATION_MCP_d_s_w_f	3
RESULTS_SEARCH_2_PARAMETERS_AUTO_CALIBRATION_MCP_m_f_r_mbc	200
RESULTS_SEARCH_2_PARAMETERS_AUTO_CALIBRATION_MCP_m_m_c	10
RESULTS_SEARCH_2_PARAMETERS_AUTO_CALIBRATION_MCP_m_m_f_s	0.25
RESULTS_SEARCH_2_PARAMETERS_AUTO_CALIBRATION_MCP_m_m_p_f	0.33
RESULTS_SEARCH_2_PARAMETERS_AUTO_CALIBRATION_MCP_m_m_p_rms_f	1
RESULTS_SEARCH_2_PARAMETERS_AUTO_CALIBRATION_MCP_m_p_t_f	1
RESULTS_SEARCH_2_PARAMETERS_AUTO_CALIBRATION_MCP_m_r_h_n_b	15
RESULTS_SEARCH_2_PARAMETERS_AUTO_CALIBRATION_MCP_m_z_n_s	99
RESULTS_SEARCH_2_PARAMETERS_AUTO_CALIBRATION_MCP_m_z_s_mn_f_r	0.0666667
RESULTS_SEARCH_2_PARAMETERS_AUTO_CALIBRATION_MCP_m_z_s_mx_f_r	0.1
RESULTS_SEARCH_2_PARAMETERS_MS_AUTO_CALIBRATION_OUT_avres	2.84146e-08
RESULTS_SEARCH_2_PARAMETERS_MS_AUTO_CALIBRATION_OUT_c0	-0.000620823
RESULTS_SEARCH_2_PARAMETERS_MS_AUTO_CALIBRATION_OUT_c1minus1	2.2126e-05
RESULTS_SEARCH_2_PARAMETERS_MS_AUTO_CALIBRATION_OUT_c2	0
RESULTS_SEARCH_2_PARAMETERS_MS_AUTO_CALIBRATION_OUT_file	1
RESULTS_SEARCH_2_PARAMETERS_MS_AUTO_CALIBRATION_OUT_partnumber	1
RESULTS_SEARCH_2_PARAMETERS_MS_AUTO_CALIBRATION_OUT_polyorder	1
RESULTS_SEARCH_2_PARAMETERS_MS_AUTO_CALIBRATION_OUT_sample	1
RESULTS_SEARCH_2_PARAMETERS_MS_AUTO_CALIBRATION_OUT_squareroot	TRUE
RESULTS_SEARCH_2_PARAMETERS_MSMS_AUTO_CALIBRATION_OUT_avres	-1.49091e-07
RESULTS_SEARCH_2_PARAMETERS_MSMS_AUTO_CALIBRATION_OUT_c0	-0.000455297
RESULTS_SEARCH_2_PARAMETERS_MSMS_AUTO_CALIBRATION_OUT_c1minus1	1.59586e-05
RESULTS_SEARCH_2_PARAMETERS_MSMS_AUTO_CALIBRATION_OUT_c2	0
RESULTS_SEARCH_2_PARAMETERS_MSMS_AUTO_CALIBRATION_OUT_file	1
RESULTS_SEARCH_2_PARAMETERS_MSMS_AUTO_CALIBRATION_OUT_partnumber	1
RESULTS_SEARCH_2_PARAMETERS_MSMS_AUTO_CALIBRATION_OUT_polyorder	1
RESULTS_SEARCH_2_PARAMETERS_MSMS_AUTO_CALIBRATION_OUT_sample	1
RESULTS_SEARCH_2_PARAMETERS_MSMS_AUTO_CALIBRATION_OUT_squareroot	TRUE
RESULTS_SEARCH_2_PARAMETERS_MAX_PRECURSORS_FRAGLET	5
RESULTS_SEARCH_2_PARAMETERS_MAX_PRECURSORS_TAGLET	1
RESULTS_SEARCH_2_PARAMETERS_PRECURSORS_DR_FRAGLET	10
RESULTS_SEARCH_2_PARAMETERS_PRECURSORS_DR_TAGLET	3
RESULTS_SEARCH_2_PARAMETERS_DEFAULT_CHARGE_STATE_1_charge	2
RESULTS_SEARCH_2_PARAMETERS_DEFAULT_CHARGE_STATE_1_probability	1
RESULTS_SEARCH_2_PARAMETERS_DEFAULT_CHARGE_STATE_2_charge	3
RESULTS_SEARCH_2_PARAMETERS_DEFAULT_CHARGE_STATE_2_probability	1
RESULTS_SEARCH_2_PARAMETERS_DEFAULT_CHARGE_STATE_3_charge	4
RESULTS_SEARCH_2_PARAMETERS_DEFAULT_CHARGE_STATE_3_probability	1
RESULTS_SEARCH_2_PARAMETERS_VERSION	5.0.2.0, 5346
RESULTS_SEARCH_2_PARAMETERS_PARAGON_VERSION	5.0.2.0, 5174
RESULTS_SEARCH_2_PARAMETERS_APPLICATION	ProteinPilot(tm) Software
RESULTS_SEARCH_2_PARAMETERS_PROGROUP_alternativedispositionmaximumfoldprobabilitydrop	100
RESULTS_SEARCH_2_PARAMETERS_PROGROUP_alternativedispositionmaximumfoldscoredrop	2
RESULTS_SEARCH_2_PARAMETERS_PROGROUP_autodiscordantpeptidethreshold	0.3
RESULTS_SEARCH_2_PARAMETERS_PROGROUP_bayesconfidencecalclulation	TRUE
RESULTS_SEARCH_2_PARAMETERS_PROGROUP_calibrateconfidence	TRUE
RESULTS_SEARCH_2_PARAMETERS_PROGROUP_compresspeptides	FALSE
RESULTS_SEARCH_2_PARAMETERS_PROGROUP_confidencepercentthresholdforexcludingothersfromquant	15
RESULTS_SEARCH_2_PARAMETERS_PROGROUP_confidencepercentthresholdforincludingselfinquant	15
RESULTS_SEARCH_2_PARAMETERS_PROGROUP_donotstoremspeaklists	FALSE
RESULTS_SEARCH_2_PARAMETERS_PROGROUP_fasta	C:\AB SCIEX\ProteinPilot Data\SearchDatabases\Natalie_Turner_Cattle_cRAP_combined_2020.fasta
RESULTS_SEARCH_2_PARAMETERS_PROGROUP_featuregroupminpepconf	0.66
RESULTS_SEARCH_2_PARAMETERS_PROGROUP_featuregroupminups	0.47
RESULTS_SEARCH_2_PARAMETERS_PROGROUP_focusingintersection	4
RESULTS_SEARCH_2_PARAMETERS_PROGROUP_focusingminimummatchconfidence	0.1
RESULTS_SEARCH_2_PARAMETERS_PROGROUP_focusingminunusedprotscore	0.1
RESULTS_SEARCH_2_PARAMETERS_PROGROUP_focusingsubsetcutoff	6
RESULTS_SEARCH_2_PARAMETERS_PROGROUP_intersection	1.3
RESULTS_SEARCH_2_PARAMETERS_PROGROUP_minimummatchconfidencecutoff	0.001
RESULTS_SEARCH_2_PARAMETERS_PROGROUP_minunusedprotscore	0.0458
RESULTS_SEARCH_2_PARAMETERS_PROGROUP_subsetcutoff	2
RESULTS_SEARCH_2_PARAMETERS_PROGROUP_uniprotservicehttpssupported	TRUE
RESULTS_SEARCH_2_PARAMETERS_PROGROUP_unusedprotscorethresholdforexcludingothersfromquant	1.3
RESULTS_SEARCH_2_PARAMETERS_PEAKLIST_count	3910
RESULTS_SEARCH_2_PARAMETERS_PEAKLIST_filenumber	1
RESULTS_SEARCH_2_PARAMETERS_PEAKLIST_original_count	3910
RESULTS_SEARCH_2_PARAMETERS_PEAKLIST_originalfilename	I:\lcmsabsciex5600\BACKUP(lims)\NPT035-039 DDA\20210423D_DDA_NPT38.wiff
RESULTS_SEARCH_2_PARAMETERS_PEAKLIST_partnumber	1
RESULTS_SEARCH_2_PARAMETERS_QUANT_TYPE_background_correction	FALSE
RESULTS_SEARCH_2_PARAMETERS_QUANT_TYPE_bias_correction	TRUE
RESULTS_SEARCH_2_PARAMETERS_QUANT_TYPE_keep_extreme_peptides_over_fraction	0
RESULTS_SEARCH_2_PARAMETERS_QUANT_TYPE_low_confidence_check	TRUE
RESULTS_SEARCH_2_PARAMETERS_QUANT_TYPE_low_intensity_check	TRUE
RESULTS_SEARCH_2_PARAMETERS_QUANT_TYPE_median_statistic	TRUE
RESULTS_SEARCH_2_PARAMETERS_QUANT_TYPE_mod_check	TRUE
RESULTS_SEARCH_2_PARAMETERS_QUANT_TYPE_quant_threshold	-1
RESULTS_SEARCH_2_PARAMETERS_QUANT_TYPE_quant_threshold_sn	9
RESULTS_SEARCH_2_PARAMETERS_QUANT_TYPE_separate_searches	FALSE
RESULTS_SEARCH_2_PARAMETERS_QUANT_TYPE_shared_msms_check	TRUE
RESULTS_SEARCH_2_PARAMETERS_PARAGON_METHOD_SETTINGS_UI_SAMPLE_TYPE	Identification
RESULTS_SEARCH_2_PARAMETERS_PARAGON_METHOD_SETTINGS_UI_CYS_ALKYLATION	Iodoacetamide
RESULTS_SEARCH_2_PARAMETERS_PARAGON_METHOD_SETTINGS_UI_DIGESTION	Trypsin
RESULTS_SEARCH_2_PARAMETERS_PARAGON_METHOD_SETTINGS_UI_SPECIAL_FACTOR	Urea denaturation
RESULTS_SEARCH_2_PARAMETERS_PARAGON_METHOD_SETTINGS_UI_INSTRUMENT	TripleTOF 6600
RESULTS_SEARCH_2_PARAMETERS_PARAGON_METHOD_SETTINGS_UI_SEARCH_EFFORT	Thorough
RESULTS_SEARCH_2_PARAMETERS_PARAGON_METHOD_SETTINGS_UI_ID_FOCUS	Amino acid substitutions
RESULTS_SEARCH_2_PARAMETERS_PARAGON_METHOD_SETTINGS_UI_USER_NAME	QUTAD\carfp2
RESULTS_SEARCH_2_PARAMETERS_PARAGON_METHOD_SETTINGS_UI_MACHINE_NAME	HPCPROTEIN02
RESULTS_SEARCH_2_PARAMETERS_PARAGON_METHOD_SETTINGS_UI_SEARCH_ID	6.37551e+17
RESULTS_SEARCH_2_PARAMETERS_PARAGON_METHOD_SETTINGS_UI_START_TIME	2021-04-27 19:05:05
RESULTS_SEARCH_2_PARAMETERS_PARAGON_METHOD_SETTINGS_UI_MIN_UNUSED_PROTSCORE	0.0458
RESULTS_SEARCH_2_PARAMETERS_PARAGON_METHOD_SETTINGS_UI_PSPEP	TRUE
RESULTS_SEARCH_3_time_cpu	51698
RESULTS_SEARCH_3_time_duration	52041
RESULTS_SEARCH_3_version	5.0.2.5174
RESULTS_SEARCH_3_xml:id	SEARCH:1:637551471054223936_1
RESULTS_SEARCH_3_PARAMETERS_chemical_data_edited	FALSE
RESULTS_SEARCH_3_PARAMETERS_do_multiprecursor_search	TRUE
RESULTS_SEARCH_3_PARAMETERS_do_reverse_search	TRUE
RESULTS_SEARCH_3_PARAMETERS_max_quant_labels	35
RESULTS_SEARCH_3_PARAMETERS_maxresults	15
RESULTS_SEARCH_3_PARAMETERS_separate_searches	FALSE
RESULTS_SEARCH_3_PARAMETERS_MSTOLERANCE_type	dalton
RESULTS_SEARCH_3_PARAMETERS_MSTOLERANCE_value	0.05
RESULTS_SEARCH_3_PARAMETERS_MSMSTOLERANCE_type	dalton
RESULTS_SEARCH_3_PARAMETERS_MSMSTOLERANCE_value	0.1
RESULTS_SEARCH_3_PARAMETERS_MS_STANDARD_DEVIATION_type	dalton
RESULTS_SEARCH_3_PARAMETERS_MS_STANDARD_DEVIATION_value	0.0011
RESULTS_SEARCH_3_PARAMETERS_MSMS_STANDARD_DEVIATION_type	dalton
RESULTS_SEARCH_3_PARAMETERS_MSMS_STANDARD_DEVIATION_value	0.01
RESULTS_SEARCH_3_PARAMETERS_FASTA_filename	C:\AB SCIEX\ProteinPilot Data\SearchDatabases\Natalie_Turner_Cattle_cRAP_combined_2020.fasta
RESULTS_SEARCH_3_PARAMETERS_AUTO_CALIBRATION_ms	TRUE
RESULTS_SEARCH_3_PARAMETERS_AUTO_CALIBRATION_msexport	FALSE
RESULTS_SEARCH_3_PARAMETERS_AUTO_CALIBRATION_msms	TRUE
RESULTS_SEARCH_3_PARAMETERS_AUTO_CALIBRATION_msmstolsdratio	2.75
RESULTS_SEARCH_3_PARAMETERS_AUTO_CALIBRATION_mstolsdratio	7
RESULTS_SEARCH_3_PARAMETERS_AUTO_CALIBRATION_squareroot	TRUE
RESULTS_SEARCH_3_PARAMETERS_AUTO_CALIBRATION_type	dalton
RESULTS_SEARCH_3_PARAMETERS_AUTO_CALIBRATION_MCP_d_s_s_f	0.0666667
RESULTS_SEARCH_3_PARAMETERS_AUTO_CALIBRATION_MCP_d_s_w_f	3
RESULTS_SEARCH_3_PARAMETERS_AUTO_CALIBRATION_MCP_m_f_r_mbc	200
RESULTS_SEARCH_3_PARAMETERS_AUTO_CALIBRATION_MCP_m_m_c	10
RESULTS_SEARCH_3_PARAMETERS_AUTO_CALIBRATION_MCP_m_m_f_s	0.25
RESULTS_SEARCH_3_PARAMETERS_AUTO_CALIBRATION_MCP_m_m_p_f	0.33
RESULTS_SEARCH_3_PARAMETERS_AUTO_CALIBRATION_MCP_m_m_p_rms_f	1
RESULTS_SEARCH_3_PARAMETERS_AUTO_CALIBRATION_MCP_m_p_t_f	1
RESULTS_SEARCH_3_PARAMETERS_AUTO_CALIBRATION_MCP_m_r_h_n_b	15
RESULTS_SEARCH_3_PARAMETERS_AUTO_CALIBRATION_MCP_m_z_n_s	99
RESULTS_SEARCH_3_PARAMETERS_AUTO_CALIBRATION_MCP_m_z_s_mn_f_r	0.0666667
RESULTS_SEARCH_3_PARAMETERS_AUTO_CALIBRATION_MCP_m_z_s_mx_f_r	0.1
RESULTS_SEARCH_3_PARAMETERS_MS_AUTO_CALIBRATION_OUT_avres	1.77747e-09
RESULTS_SEARCH_3_PARAMETERS_MS_AUTO_CALIBRATION_OUT_c0	-0.0005997
RESULTS_SEARCH_3_PARAMETERS_MS_AUTO_CALIBRATION_OUT_c1minus1	2.09697e-05
RESULTS_SEARCH_3_PARAMETERS_MS_AUTO_CALIBRATION_OUT_c2	0
RESULTS_SEARCH_3_PARAMETERS_MS_AUTO_CALIBRATION_OUT_file	1
RESULTS_SEARCH_3_PARAMETERS_MS_AUTO_CALIBRATION_OUT_partnumber	2
RESULTS_SEARCH_3_PARAMETERS_MS_AUTO_CALIBRATION_OUT_polyorder	1
RESULTS_SEARCH_3_PARAMETERS_MS_AUTO_CALIBRATION_OUT_sample	1
RESULTS_SEARCH_3_PARAMETERS_MS_AUTO_CALIBRATION_OUT_squareroot	TRUE
RESULTS_SEARCH_3_PARAMETERS_MSMS_AUTO_CALIBRATION_OUT_avres	-1.7005e-07
RESULTS_SEARCH_3_PARAMETERS_MSMS_AUTO_CALIBRATION_OUT_c0	-0.000429734
RESULTS_SEARCH_3_PARAMETERS_MSMS_AUTO_CALIBRATION_OUT_c1minus1	1.49197e-05
RESULTS_SEARCH_3_PARAMETERS_MSMS_AUTO_CALIBRATION_OUT_c2	0
RESULTS_SEARCH_3_PARAMETERS_MSMS_AUTO_CALIBRATION_OUT_file	1
RESULTS_SEARCH_3_PARAMETERS_MSMS_AUTO_CALIBRATION_OUT_partnumber	1900-01-02
RESULTS_SEARCH_3_PARAMETERS_MSMS_AUTO_CALIBRATION_OUT_polyorder	1
RESULTS_SEARCH_3_PARAMETERS_MSMS_AUTO_CALIBRATION_OUT_sample	1
RESULTS_SEARCH_3_PARAMETERS_MSMS_AUTO_CALIBRATION_OUT_squareroot	TRUE
RESULTS_SEARCH_3_PARAMETERS_MAX_PRECURSORS_FRAGLET	5
RESULTS_SEARCH_3_PARAMETERS_MAX_PRECURSORS_TAGLET	1
RESULTS_SEARCH_3_PARAMETERS_PRECURSORS_DR_FRAGLET	10
RESULTS_SEARCH_3_PARAMETERS_PRECURSORS_DR_TAGLET	3
RESULTS_SEARCH_3_PARAMETERS_DEFAULT_CHARGE_STATE_1_charge	2
RESULTS_SEARCH_3_PARAMETERS_DEFAULT_CHARGE_STATE_1_probability	1
RESULTS_SEARCH_3_PARAMETERS_DEFAULT_CHARGE_STATE_2_charge	3
RESULTS_SEARCH_3_PARAMETERS_DEFAULT_CHARGE_STATE_2_probability	1
RESULTS_SEARCH_3_PARAMETERS_DEFAULT_CHARGE_STATE_3_charge	4
RESULTS_SEARCH_3_PARAMETERS_DEFAULT_CHARGE_STATE_3_probability	1
RESULTS_SEARCH_3_PARAMETERS_VERSION	5.0.2.0, 5346
RESULTS_SEARCH_3_PARAMETERS_PARAGON_VERSION	5.0.2.0, 5174
RESULTS_SEARCH_3_PARAMETERS_APPLICATION	ProteinPilot(tm) Software
RESULTS_SEARCH_3_PARAMETERS_PROGROUP_alternativedispositionmaximumfoldprobabilitydrop	100
RESULTS_SEARCH_3_PARAMETERS_PROGROUP_alternativedispositionmaximumfoldscoredrop	2
RESULTS_SEARCH_3_PARAMETERS_PROGROUP_autodiscordantpeptidethreshold	0.3
RESULTS_SEARCH_3_PARAMETERS_PROGROUP_bayesconfidencecalclulation	TRUE
RESULTS_SEARCH_3_PARAMETERS_PROGROUP_calibrateconfidence	TRUE
RESULTS_SEARCH_3_PARAMETERS_PROGROUP_compresspeptides	FALSE
RESULTS_SEARCH_3_PARAMETERS_PROGROUP_confidencepercentthresholdforexcludingothersfromquant	15
RESULTS_SEARCH_3_PARAMETERS_PROGROUP_confidencepercentthresholdforincludingselfinquant	15
RESULTS_SEARCH_3_PARAMETERS_PROGROUP_donotstoremspeaklists	FALSE
RESULTS_SEARCH_3_PARAMETERS_PROGROUP_fasta	C:\AB SCIEX\ProteinPilot Data\SearchDatabases\Natalie_Turner_Cattle_cRAP_combined_2020.fasta
RESULTS_SEARCH_3_PARAMETERS_PROGROUP_featuregroupminpepconf	0.66
RESULTS_SEARCH_3_PARAMETERS_PROGROUP_featuregroupminups	0.47
RESULTS_SEARCH_3_PARAMETERS_PROGROUP_focusingintersection	4
RESULTS_SEARCH_3_PARAMETERS_PROGROUP_focusingminimummatchconfidence	0.1
RESULTS_SEARCH_3_PARAMETERS_PROGROUP_focusingminunusedprotscore	0.1
RESULTS_SEARCH_3_PARAMETERS_PROGROUP_focusingsubsetcutoff	6
RESULTS_SEARCH_3_PARAMETERS_PROGROUP_intersection	1900-01-01 07:12:00
RESULTS_SEARCH_3_PARAMETERS_PROGROUP_minimummatchconfidencecutoff	0.001
RESULTS_SEARCH_3_PARAMETERS_PROGROUP_minunusedprotscore	0.0458
RESULTS_SEARCH_3_PARAMETERS_PROGROUP_subsetcutoff	2
RESULTS_SEARCH_3_PARAMETERS_PROGROUP_uniprotservicehttpssupported	TRUE
RESULTS_SEARCH_3_PARAMETERS_PROGROUP_unusedprotscorethresholdforexcludingothersfromquant	1.3
RESULTS_SEARCH_3_PARAMETERS_PEAKLIST_count	3903
RESULTS_SEARCH_3_PARAMETERS_PEAKLIST_filenumber	1
RESULTS_SEARCH_3_PARAMETERS_PEAKLIST_original_count	3903
RESULTS_SEARCH_3_PARAMETERS_PEAKLIST_originalfilename	I:\lcmsabsciex5600\BACKUP(lims)\NPT035-039 DDA\20210423D_DDA_NPT38.wiff
RESULTS_SEARCH_3_PARAMETERS_PEAKLIST_partnumber	2
RESULTS_SEARCH_3_PARAMETERS_QUANT_TYPE_background_correction	FALSE
RESULTS_SEARCH_3_PARAMETERS_QUANT_TYPE_bias_correction	TRUE
RESULTS_SEARCH_3_PARAMETERS_QUANT_TYPE_keep_extreme_peptides_over_fraction	0
RESULTS_SEARCH_3_PARAMETERS_QUANT_TYPE_low_confidence_check	TRUE
RESULTS_SEARCH_3_PARAMETERS_QUANT_TYPE_low_intensity_check	TRUE
RESULTS_SEARCH_3_PARAMETERS_QUANT_TYPE_median_statistic	TRUE
RESULTS_SEARCH_3_PARAMETERS_QUANT_TYPE_mod_check	TRUE
RESULTS_SEARCH_3_PARAMETERS_QUANT_TYPE_quant_threshold	-1
RESULTS_SEARCH_3_PARAMETERS_QUANT_TYPE_quant_threshold_sn	9
RESULTS_SEARCH_3_PARAMETERS_QUANT_TYPE_separate_searches	FALSE
RESULTS_SEARCH_3_PARAMETERS_QUANT_TYPE_shared_msms_check	TRUE
RESULTS_SEARCH_3_PARAMETERS_PARAGON_METHOD_SETTINGS_UI_SAMPLE_TYPE	Identification
RESULTS_SEARCH_3_PARAMETERS_PARAGON_METHOD_SETTINGS_UI_CYS_ALKYLATION	Iodoacetamide
RESULTS_SEARCH_3_PARAMETERS_PARAGON_METHOD_SETTINGS_UI_DIGESTION	Trypsin
RESULTS_SEARCH_3_PARAMETERS_PARAGON_METHOD_SETTINGS_UI_SPECIAL_FACTOR	Urea denaturation
RESULTS_SEARCH_3_PARAMETERS_PARAGON_METHOD_SETTINGS_UI_INSTRUMENT	TripleTOF 6600
RESULTS_SEARCH_3_PARAMETERS_PARAGON_METHOD_SETTINGS_UI_SEARCH_EFFORT	Thorough
RESULTS_SEARCH_3_PARAMETERS_PARAGON_METHOD_SETTINGS_UI_ID_FOCUS	Amino acid substitutions
RESULTS_SEARCH_3_PARAMETERS_PARAGON_METHOD_SETTINGS_UI_USER_NAME	QUTAD\carfp2
RESULTS_SEARCH_3_PARAMETERS_PARAGON_METHOD_SETTINGS_UI_MACHINE_NAME	HPCPROTEIN02
RESULTS_SEARCH_3_PARAMETERS_PARAGON_METHOD_SETTINGS_UI_SEARCH_ID	6.37551e+17
RESULTS_SEARCH_3_PARAMETERS_PARAGON_METHOD_SETTINGS_UI_START_TIME	2021-04-27 19:05:05
RESULTS_SEARCH_3_PARAMETERS_PARAGON_METHOD_SETTINGS_UI_MIN_UNUSED_PROTSCORE	0.0458
RESULTS_SEARCH_3_PARAMETERS_PARAGON_METHOD_SETTINGS_UI_PSPEP	TRUE
RESULTS_SEARCH_4_time_cpu	137889
RESULTS_SEARCH_4_time_duration	139993
RESULTS_SEARCH_4_version	5.0.2.5174
RESULTS_SEARCH_4_xml:id	SEARCH:2:637551471054223936_1
RESULTS_SEARCH_4_PARAMETERS_chemical_data_edited	FALSE
RESULTS_SEARCH_4_PARAMETERS_do_multiprecursor_search	TRUE
RESULTS_SEARCH_4_PARAMETERS_do_reverse_search	TRUE
RESULTS_SEARCH_4_PARAMETERS_max_quant_labels	35
RESULTS_SEARCH_4_PARAMETERS_maxresults	15
RESULTS_SEARCH_4_PARAMETERS_separate_searches	FALSE
RESULTS_SEARCH_4_PARAMETERS_MSTOLERANCE_type	dalton
RESULTS_SEARCH_4_PARAMETERS_MSTOLERANCE_value	0.05
RESULTS_SEARCH_4_PARAMETERS_MSMSTOLERANCE_type	dalton
RESULTS_SEARCH_4_PARAMETERS_MSMSTOLERANCE_value	0.1
RESULTS_SEARCH_4_PARAMETERS_MS_STANDARD_DEVIATION_type	dalton
RESULTS_SEARCH_4_PARAMETERS_MS_STANDARD_DEVIATION_value	0.0011
RESULTS_SEARCH_4_PARAMETERS_MSMS_STANDARD_DEVIATION_type	dalton
RESULTS_SEARCH_4_PARAMETERS_MSMS_STANDARD_DEVIATION_value	0.01
RESULTS_SEARCH_4_PARAMETERS_FASTA_filename	C:\AB SCIEX\ProteinPilot Data\SearchDatabases\Natalie_Turner_Cattle_cRAP_combined_2020.fasta
RESULTS_SEARCH_4_PARAMETERS_AUTO_CALIBRATION_ms	TRUE
RESULTS_SEARCH_4_PARAMETERS_AUTO_CALIBRATION_msexport	FALSE
RESULTS_SEARCH_4_PARAMETERS_AUTO_CALIBRATION_msms	TRUE
RESULTS_SEARCH_4_PARAMETERS_AUTO_CALIBRATION_msmstolsdratio	2.75
RESULTS_SEARCH_4_PARAMETERS_AUTO_CALIBRATION_mstolsdratio	7
RESULTS_SEARCH_4_PARAMETERS_AUTO_CALIBRATION_squareroot	TRUE
RESULTS_SEARCH_4_PARAMETERS_AUTO_CALIBRATION_type	dalton
RESULTS_SEARCH_4_PARAMETERS_AUTO_CALIBRATION_MCP_d_s_s_f	0.0666667
RESULTS_SEARCH_4_PARAMETERS_AUTO_CALIBRATION_MCP_d_s_w_f	3
RESULTS_SEARCH_4_PARAMETERS_AUTO_CALIBRATION_MCP_m_f_r_mbc	200
RESULTS_SEARCH_4_PARAMETERS_AUTO_CALIBRATION_MCP_m_m_c	10
RESULTS_SEARCH_4_PARAMETERS_AUTO_CALIBRATION_MCP_m_m_f_s	0.25
RESULTS_SEARCH_4_PARAMETERS_AUTO_CALIBRATION_MCP_m_m_p_f	0.33
RESULTS_SEARCH_4_PARAMETERS_AUTO_CALIBRATION_MCP_m_m_p_rms_f	1
RESULTS_SEARCH_4_PARAMETERS_AUTO_CALIBRATION_MCP_m_p_t_f	1
RESULTS_SEARCH_4_PARAMETERS_AUTO_CALIBRATION_MCP_m_r_h_n_b	15
RESULTS_SEARCH_4_PARAMETERS_AUTO_CALIBRATION_MCP_m_z_n_s	99
RESULTS_SEARCH_4_PARAMETERS_AUTO_CALIBRATION_MCP_m_z_s_mn_f_r	0.0666667
RESULTS_SEARCH_4_PARAMETERS_AUTO_CALIBRATION_MCP_m_z_s_mx_f_r	0.1
RESULTS_SEARCH_4_PARAMETERS_MS_AUTO_CALIBRATION_OUT_avres	1.77747e-09
RESULTS_SEARCH_4_PARAMETERS_MS_AUTO_CALIBRATION_OUT_c0	-0.0005997
RESULTS_SEARCH_4_PARAMETERS_MS_AUTO_CALIBRATION_OUT_c1minus1	2.09697e-05
RESULTS_SEARCH_4_PARAMETERS_MS_AUTO_CALIBRATION_OUT_c2	0
RESULTS_SEARCH_4_PARAMETERS_MS_AUTO_CALIBRATION_OUT_file	1
RESULTS_SEARCH_4_PARAMETERS_MS_AUTO_CALIBRATION_OUT_partnumber	2
RESULTS_SEARCH_4_PARAMETERS_MS_AUTO_CALIBRATION_OUT_polyorder	1
RESULTS_SEARCH_4_PARAMETERS_MS_AUTO_CALIBRATION_OUT_sample	1
RESULTS_SEARCH_4_PARAMETERS_MS_AUTO_CALIBRATION_OUT_squareroot	TRUE
RESULTS_SEARCH_4_PARAMETERS_MSMS_AUTO_CALIBRATION_OUT_avres	-1.7005e-07
RESULTS_SEARCH_4_PARAMETERS_MSMS_AUTO_CALIBRATION_OUT_c0	-0.000429734
RESULTS_SEARCH_4_PARAMETERS_MSMS_AUTO_CALIBRATION_OUT_c1minus1	1.49197e-05
RESULTS_SEARCH_4_PARAMETERS_MSMS_AUTO_CALIBRATION_OUT_c2	0
RESULTS_SEARCH_4_PARAMETERS_MSMS_AUTO_CALIBRATION_OUT_file	1
RESULTS_SEARCH_4_PARAMETERS_MSMS_AUTO_CALIBRATION_OUT_partnumber	2
RESULTS_SEARCH_4_PARAMETERS_MSMS_AUTO_CALIBRATION_OUT_polyorder	1
RESULTS_SEARCH_4_PARAMETERS_MSMS_AUTO_CALIBRATION_OUT_sample	1
RESULTS_SEARCH_4_PARAMETERS_MSMS_AUTO_CALIBRATION_OUT_squareroot	TRUE
RESULTS_SEARCH_4_PARAMETERS_MAX_PRECURSORS_FRAGLET	5
RESULTS_SEARCH_4_PARAMETERS_MAX_PRECURSORS_TAGLET	1
RESULTS_SEARCH_4_PARAMETERS_PRECURSORS_DR_FRAGLET	10
RESULTS_SEARCH_4_PARAMETERS_PRECURSORS_DR_TAGLET	3
RESULTS_SEARCH_4_PARAMETERS_DEFAULT_CHARGE_STATE_1_charge	2
RESULTS_SEARCH_4_PARAMETERS_DEFAULT_CHARGE_STATE_1_probability	1
RESULTS_SEARCH_4_PARAMETERS_DEFAULT_CHARGE_STATE_2_charge	3
RESULTS_SEARCH_4_PARAMETERS_DEFAULT_CHARGE_STATE_2_probability	1
RESULTS_SEARCH_4_PARAMETERS_DEFAULT_CHARGE_STATE_3_charge	4
RESULTS_SEARCH_4_PARAMETERS_DEFAULT_CHARGE_STATE_3_probability	1
RESULTS_SEARCH_4_PARAMETERS_VERSION	5.0.2.0, 5346
RESULTS_SEARCH_4_PARAMETERS_PARAGON_VERSION	5.0.2.0, 5174
RESULTS_SEARCH_4_PARAMETERS_APPLICATION	ProteinPilot(tm) Software
RESULTS_SEARCH_4_PARAMETERS_PROGROUP_alternativedispositionmaximumfoldprobabilitydrop	100
RESULTS_SEARCH_4_PARAMETERS_PROGROUP_alternativedispositionmaximumfoldscoredrop	2
RESULTS_SEARCH_4_PARAMETERS_PROGROUP_autodiscordantpeptidethreshold	0.3
RESULTS_SEARCH_4_PARAMETERS_PROGROUP_bayesconfidencecalclulation	TRUE
RESULTS_SEARCH_4_PARAMETERS_PROGROUP_calibrateconfidence	TRUE
RESULTS_SEARCH_4_PARAMETERS_PROGROUP_compresspeptides	FALSE
RESULTS_SEARCH_4_PARAMETERS_PROGROUP_confidencepercentthresholdforexcludingothersfromquant	15
RESULTS_SEARCH_4_PARAMETERS_PROGROUP_confidencepercentthresholdforincludingselfinquant	15
RESULTS_SEARCH_4_PARAMETERS_PROGROUP_donotstoremspeaklists	FALSE
RESULTS_SEARCH_4_PARAMETERS_PROGROUP_fasta	C:\AB SCIEX\ProteinPilot Data\SearchDatabases\Natalie_Turner_Cattle_cRAP_combined_2020.fasta
RESULTS_SEARCH_4_PARAMETERS_PROGROUP_featuregroupminpepconf	0.66
RESULTS_SEARCH_4_PARAMETERS_PROGROUP_featuregroupminups	0.47
RESULTS_SEARCH_4_PARAMETERS_PROGROUP_focusingintersection	4
RESULTS_SEARCH_4_PARAMETERS_PROGROUP_focusingminimummatchconfidence	0.1
RESULTS_SEARCH_4_PARAMETERS_PROGROUP_focusingminunusedprotscore	0.1
RESULTS_SEARCH_4_PARAMETERS_PROGROUP_focusingsubsetcutoff	6
RESULTS_SEARCH_4_PARAMETERS_PROGROUP_intersection	1.3
RESULTS_SEARCH_4_PARAMETERS_PROGROUP_minimummatchconfidencecutoff	0.001
RESULTS_SEARCH_4_PARAMETERS_PROGROUP_minunusedprotscore	0.0458
RESULTS_SEARCH_4_PARAMETERS_PROGROUP_subsetcutoff	2
RESULTS_SEARCH_4_PARAMETERS_PROGROUP_uniprotservicehttpssupported	TRUE
RESULTS_SEARCH_4_PARAMETERS_PROGROUP_unusedprotscorethresholdforexcludingothersfromquant	1.3
RESULTS_SEARCH_4_PARAMETERS_PEAKLIST_count	3903
RESULTS_SEARCH_4_PARAMETERS_PEAKLIST_filenumber	1
RESULTS_SEARCH_4_PARAMETERS_PEAKLIST_original_count	3903
RESULTS_SEARCH_4_PARAMETERS_PEAKLIST_originalfilename	I:\lcmsabsciex5600\BACKUP(lims)\NPT035-039 DDA\20210423D_DDA_NPT38.wiff
RESULTS_SEARCH_4_PARAMETERS_PEAKLIST_partnumber	2
RESULTS_SEARCH_4_PARAMETERS_QUANT_TYPE_background_correction	FALSE
RESULTS_SEARCH_4_PARAMETERS_QUANT_TYPE_bias_correction	TRUE
RESULTS_SEARCH_4_PARAMETERS_QUANT_TYPE_keep_extreme_peptides_over_fraction	0
RESULTS_SEARCH_4_PARAMETERS_QUANT_TYPE_low_confidence_check	TRUE
RESULTS_SEARCH_4_PARAMETERS_QUANT_TYPE_low_intensity_check	TRUE
RESULTS_SEARCH_4_PARAMETERS_QUANT_TYPE_median_statistic	TRUE
RESULTS_SEARCH_4_PARAMETERS_QUANT_TYPE_mod_check	TRUE
RESULTS_SEARCH_4_PARAMETERS_QUANT_TYPE_quant_threshold	-1
RESULTS_SEARCH_4_PARAMETERS_QUANT_TYPE_quant_threshold_sn	9
RESULTS_SEARCH_4_PARAMETERS_QUANT_TYPE_separate_searches	FALSE
RESULTS_SEARCH_4_PARAMETERS_QUANT_TYPE_shared_msms_check	TRUE
RESULTS_SEARCH_4_PARAMETERS_PARAGON_METHOD_SETTINGS_UI_SAMPLE_TYPE	Identification
RESULTS_SEARCH_4_PARAMETERS_PARAGON_METHOD_SETTINGS_UI_CYS_ALKYLATION	Iodoacetamide
RESULTS_SEARCH_4_PARAMETERS_PARAGON_METHOD_SETTINGS_UI_DIGESTION	Trypsin
RESULTS_SEARCH_4_PARAMETERS_PARAGON_METHOD_SETTINGS_UI_SPECIAL_FACTOR	Urea denaturation
RESULTS_SEARCH_4_PARAMETERS_PARAGON_METHOD_SETTINGS_UI_INSTRUMENT	TripleTOF 6600
RESULTS_SEARCH_4_PARAMETERS_PARAGON_METHOD_SETTINGS_UI_SEARCH_EFFORT	Thorough
RESULTS_SEARCH_4_PARAMETERS_PARAGON_METHOD_SETTINGS_UI_ID_FOCUS	Amino acid substitutions
RESULTS_SEARCH_4_PARAMETERS_PARAGON_METHOD_SETTINGS_UI_USER_NAME	QUTAD\carfp2
RESULTS_SEARCH_4_PARAMETERS_PARAGON_METHOD_SETTINGS_UI_MACHINE_NAME	HPCPROTEIN02
RESULTS_SEARCH_4_PARAMETERS_PARAGON_METHOD_SETTINGS_UI_SEARCH_ID	6.37551e+17
RESULTS_SEARCH_4_PARAMETERS_PARAGON_METHOD_SETTINGS_UI_START_TIME	2021-04-27 19:05:05
RESULTS_SEARCH_4_PARAMETERS_PARAGON_METHOD_SETTINGS_UI_MIN_UNUSED_PROTSCORE	0.0458
RESULTS_SEARCH_4_PARAMETERS_PARAGON_METHOD_SETTINGS_UI_PSPEP	TRUE
RESULTS_SEARCH_5_time_cpu	55395
RESULTS_SEARCH_5_time_duration	55769
RESULTS_SEARCH_5_version	5.0.2.5174
RESULTS_SEARCH_5_xml:id	SEARCH:1:637551471054223936_2
RESULTS_SEARCH_5_PARAMETERS_chemical_data_edited	FALSE
RESULTS_SEARCH_5_PARAMETERS_do_multiprecursor_search	TRUE
RESULTS_SEARCH_5_PARAMETERS_do_reverse_search	TRUE
RESULTS_SEARCH_5_PARAMETERS_max_quant_labels	35
RESULTS_SEARCH_5_PARAMETERS_maxresults	15
RESULTS_SEARCH_5_PARAMETERS_separate_searches	FALSE
RESULTS_SEARCH_5_PARAMETERS_MSTOLERANCE_type	dalton
RESULTS_SEARCH_5_PARAMETERS_MSTOLERANCE_value	0.05
RESULTS_SEARCH_5_PARAMETERS_MSMSTOLERANCE_type	dalton
RESULTS_SEARCH_5_PARAMETERS_MSMSTOLERANCE_value	0.1
RESULTS_SEARCH_5_PARAMETERS_MS_STANDARD_DEVIATION_type	dalton
RESULTS_SEARCH_5_PARAMETERS_MS_STANDARD_DEVIATION_value	0.0011
RESULTS_SEARCH_5_PARAMETERS_MSMS_STANDARD_DEVIATION_type	dalton
RESULTS_SEARCH_5_PARAMETERS_MSMS_STANDARD_DEVIATION_value	0.01
RESULTS_SEARCH_5_PARAMETERS_FASTA_filename	C:\AB SCIEX\ProteinPilot Data\SearchDatabases\Natalie_Turner_Cattle_cRAP_combined_2020.fasta
RESULTS_SEARCH_5_PARAMETERS_AUTO_CALIBRATION_ms	TRUE
RESULTS_SEARCH_5_PARAMETERS_AUTO_CALIBRATION_msexport	FALSE
RESULTS_SEARCH_5_PARAMETERS_AUTO_CALIBRATION_msms	TRUE
RESULTS_SEARCH_5_PARAMETERS_AUTO_CALIBRATION_msmstolsdratio	2.75
RESULTS_SEARCH_5_PARAMETERS_AUTO_CALIBRATION_mstolsdratio	7
RESULTS_SEARCH_5_PARAMETERS_AUTO_CALIBRATION_squareroot	TRUE
RESULTS_SEARCH_5_PARAMETERS_AUTO_CALIBRATION_type	dalton
RESULTS_SEARCH_5_PARAMETERS_AUTO_CALIBRATION_MCP_d_s_s_f	0.0666667
RESULTS_SEARCH_5_PARAMETERS_AUTO_CALIBRATION_MCP_d_s_w_f	3
RESULTS_SEARCH_5_PARAMETERS_AUTO_CALIBRATION_MCP_m_f_r_mbc	200
RESULTS_SEARCH_5_PARAMETERS_AUTO_CALIBRATION_MCP_m_m_c	10
RESULTS_SEARCH_5_PARAMETERS_AUTO_CALIBRATION_MCP_m_m_f_s	0.25
RESULTS_SEARCH_5_PARAMETERS_AUTO_CALIBRATION_MCP_m_m_p_f	0.33
RESULTS_SEARCH_5_PARAMETERS_AUTO_CALIBRATION_MCP_m_m_p_rms_f	1
RESULTS_SEARCH_5_PARAMETERS_AUTO_CALIBRATION_MCP_m_p_t_f	1
RESULTS_SEARCH_5_PARAMETERS_AUTO_CALIBRATION_MCP_m_r_h_n_b	15
RESULTS_SEARCH_5_PARAMETERS_AUTO_CALIBRATION_MCP_m_z_n_s	99
RESULTS_SEARCH_5_PARAMETERS_AUTO_CALIBRATION_MCP_m_z_s_mn_f_r	0.0666667
RESULTS_SEARCH_5_PARAMETERS_AUTO_CALIBRATION_MCP_m_z_s_mx_f_r	0.1
RESULTS_SEARCH_5_PARAMETERS_MS_AUTO_CALIBRATION_OUT_avres	-6.1361e-11
RESULTS_SEARCH_5_PARAMETERS_MS_AUTO_CALIBRATION_OUT_c0	-0.000613019
RESULTS_SEARCH_5_PARAMETERS_MS_AUTO_CALIBRATION_OUT_c1minus1	2.12721e-05
RESULTS_SEARCH_5_PARAMETERS_MS_AUTO_CALIBRATION_OUT_c2	0
RESULTS_SEARCH_5_PARAMETERS_MS_AUTO_CALIBRATION_OUT_file	1
RESULTS_SEARCH_5_PARAMETERS_MS_AUTO_CALIBRATION_OUT_partnumber	3
RESULTS_SEARCH_5_PARAMETERS_MS_AUTO_CALIBRATION_OUT_polyorder	1
RESULTS_SEARCH_5_PARAMETERS_MS_AUTO_CALIBRATION_OUT_sample	1
RESULTS_SEARCH_5_PARAMETERS_MS_AUTO_CALIBRATION_OUT_squareroot	TRUE
RESULTS_SEARCH_5_PARAMETERS_MSMS_AUTO_CALIBRATION_OUT_avres	-1.19116e-07
RESULTS_SEARCH_5_PARAMETERS_MSMS_AUTO_CALIBRATION_OUT_c0	-0.000446728
RESULTS_SEARCH_5_PARAMETERS_MSMS_AUTO_CALIBRATION_OUT_c1minus1	1.54561e-05
RESULTS_SEARCH_5_PARAMETERS_MSMS_AUTO_CALIBRATION_OUT_c2	0
RESULTS_SEARCH_5_PARAMETERS_MSMS_AUTO_CALIBRATION_OUT_file	1
RESULTS_SEARCH_5_PARAMETERS_MSMS_AUTO_CALIBRATION_OUT_partnumber	3
RESULTS_SEARCH_5_PARAMETERS_MSMS_AUTO_CALIBRATION_OUT_polyorder	1
RESULTS_SEARCH_5_PARAMETERS_MSMS_AUTO_CALIBRATION_OUT_sample	1
RESULTS_SEARCH_5_PARAMETERS_MSMS_AUTO_CALIBRATION_OUT_squareroot	TRUE
RESULTS_SEARCH_5_PARAMETERS_MAX_PRECURSORS_FRAGLET	5
RESULTS_SEARCH_5_PARAMETERS_MAX_PRECURSORS_TAGLET	1
RESULTS_SEARCH_5_PARAMETERS_PRECURSORS_DR_FRAGLET	10
RESULTS_SEARCH_5_PARAMETERS_PRECURSORS_DR_TAGLET	3
RESULTS_SEARCH_5_PARAMETERS_DEFAULT_CHARGE_STATE_1_charge	2
RESULTS_SEARCH_5_PARAMETERS_DEFAULT_CHARGE_STATE_1_probability	1
RESULTS_SEARCH_5_PARAMETERS_DEFAULT_CHARGE_STATE_2_charge	3
RESULTS_SEARCH_5_PARAMETERS_DEFAULT_CHARGE_STATE_2_probability	1
RESULTS_SEARCH_5_PARAMETERS_DEFAULT_CHARGE_STATE_3_charge	4
RESULTS_SEARCH_5_PARAMETERS_DEFAULT_CHARGE_STATE_3_probability	1
RESULTS_SEARCH_5_PARAMETERS_VERSION	5.0.2.0, 5346
RESULTS_SEARCH_5_PARAMETERS_PARAGON_VERSION	5.0.2.0, 5174
RESULTS_SEARCH_5_PARAMETERS_APPLICATION	ProteinPilot(tm) Software
RESULTS_SEARCH_5_PARAMETERS_PROGROUP_alternativedispositionmaximumfoldprobabilitydrop	100
RESULTS_SEARCH_5_PARAMETERS_PROGROUP_alternativedispositionmaximumfoldscoredrop	2
RESULTS_SEARCH_5_PARAMETERS_PROGROUP_autodiscordantpeptidethreshold	0.3
RESULTS_SEARCH_5_PARAMETERS_PROGROUP_bayesconfidencecalclulation	TRUE
RESULTS_SEARCH_5_PARAMETERS_PROGROUP_calibrateconfidence	TRUE
RESULTS_SEARCH_5_PARAMETERS_PROGROUP_compresspeptides	FALSE
RESULTS_SEARCH_5_PARAMETERS_PROGROUP_confidencepercentthresholdforexcludingothersfromquant	15
RESULTS_SEARCH_5_PARAMETERS_PROGROUP_confidencepercentthresholdforincludingselfinquant	15
RESULTS_SEARCH_5_PARAMETERS_PROGROUP_donotstoremspeaklists	FALSE
RESULTS_SEARCH_5_PARAMETERS_PROGROUP_fasta	C:\AB SCIEX\ProteinPilot Data\SearchDatabases\Natalie_Turner_Cattle_cRAP_combined_2020.fasta
RESULTS_SEARCH_5_PARAMETERS_PROGROUP_featuregroupminpepconf	0.66
RESULTS_SEARCH_5_PARAMETERS_PROGROUP_featuregroupminups	0.47
RESULTS_SEARCH_5_PARAMETERS_PROGROUP_focusingintersection	4
RESULTS_SEARCH_5_PARAMETERS_PROGROUP_focusingminimummatchconfidence	0.1
RESULTS_SEARCH_5_PARAMETERS_PROGROUP_focusingminunusedprotscore	0.1
RESULTS_SEARCH_5_PARAMETERS_PROGROUP_focusingsubsetcutoff	6
RESULTS_SEARCH_5_PARAMETERS_PROGROUP_intersection	1.3
RESULTS_SEARCH_5_PARAMETERS_PROGROUP_minimummatchconfidencecutoff	0.001
RESULTS_SEARCH_5_PARAMETERS_PROGROUP_minunusedprotscore	0.0458
RESULTS_SEARCH_5_PARAMETERS_PROGROUP_subsetcutoff	2
RESULTS_SEARCH_5_PARAMETERS_PROGROUP_uniprotservicehttpssupported	TRUE
RESULTS_SEARCH_5_PARAMETERS_PROGROUP_unusedprotscorethresholdforexcludingothersfromquant	1.3
RESULTS_SEARCH_5_PARAMETERS_PEAKLIST_count	3902
RESULTS_SEARCH_5_PARAMETERS_PEAKLIST_filenumber	1
RESULTS_SEARCH_5_PARAMETERS_PEAKLIST_original_count	3902
RESULTS_SEARCH_5_PARAMETERS_PEAKLIST_originalfilename	I:\lcmsabsciex5600\BACKUP(lims)\NPT035-039 DDA\20210423D_DDA_NPT38.wiff
RESULTS_SEARCH_5_PARAMETERS_PEAKLIST_partnumber	3
RESULTS_SEARCH_5_PARAMETERS_QUANT_TYPE_background_correction	FALSE
RESULTS_SEARCH_5_PARAMETERS_QUANT_TYPE_bias_correction	TRUE
RESULTS_SEARCH_5_PARAMETERS_QUANT_TYPE_keep_extreme_peptides_over_fraction	0
RESULTS_SEARCH_5_PARAMETERS_QUANT_TYPE_low_confidence_check	TRUE
RESULTS_SEARCH_5_PARAMETERS_QUANT_TYPE_low_intensity_check	TRUE
RESULTS_SEARCH_5_PARAMETERS_QUANT_TYPE_median_statistic	TRUE
RESULTS_SEARCH_5_PARAMETERS_QUANT_TYPE_mod_check	TRUE
RESULTS_SEARCH_5_PARAMETERS_QUANT_TYPE_quant_threshold	-1
RESULTS_SEARCH_5_PARAMETERS_QUANT_TYPE_quant_threshold_sn	9
RESULTS_SEARCH_5_PARAMETERS_QUANT_TYPE_separate_searches	FALSE
RESULTS_SEARCH_5_PARAMETERS_QUANT_TYPE_shared_msms_check	TRUE
RESULTS_SEARCH_5_PARAMETERS_PARAGON_METHOD_SETTINGS_UI_SAMPLE_TYPE	Identification
RESULTS_SEARCH_5_PARAMETERS_PARAGON_METHOD_SETTINGS_UI_CYS_ALKYLATION	Iodoacetamide
RESULTS_SEARCH_5_PARAMETERS_PARAGON_METHOD_SETTINGS_UI_DIGESTION	Trypsin
RESULTS_SEARCH_5_PARAMETERS_PARAGON_METHOD_SETTINGS_UI_SPECIAL_FACTOR	Urea denaturation
RESULTS_SEARCH_5_PARAMETERS_PARAGON_METHOD_SETTINGS_UI_INSTRUMENT	TripleTOF 6600
RESULTS_SEARCH_5_PARAMETERS_PARAGON_METHOD_SETTINGS_UI_SEARCH_EFFORT	Thorough
RESULTS_SEARCH_5_PARAMETERS_PARAGON_METHOD_SETTINGS_UI_ID_FOCUS	Amino acid substitutions
RESULTS_SEARCH_5_PARAMETERS_PARAGON_METHOD_SETTINGS_UI_USER_NAME	QUTAD\carfp2
RESULTS_SEARCH_5_PARAMETERS_PARAGON_METHOD_SETTINGS_UI_MACHINE_NAME	HPCPROTEIN02
RESULTS_SEARCH_5_PARAMETERS_PARAGON_METHOD_SETTINGS_UI_SEARCH_ID	6.37551e+17
RESULTS_SEARCH_5_PARAMETERS_PARAGON_METHOD_SETTINGS_UI_START_TIME	2021-04-27 19:05:05
RESULTS_SEARCH_5_PARAMETERS_PARAGON_METHOD_SETTINGS_UI_MIN_UNUSED_PROTSCORE	0.0458
RESULTS_SEARCH_5_PARAMETERS_PARAGON_METHOD_SETTINGS_UI_PSPEP	TRUE
RESULTS_SEARCH_6_time_cpu	143910
RESULTS_SEARCH_6_time_duration	168900
RESULTS_SEARCH_6_version	5.0.2.5174
RESULTS_SEARCH_6_xml:id	SEARCH:2:637551471054223936_2
RESULTS_SEARCH_6_PARAMETERS_chemical_data_edited	FALSE
RESULTS_SEARCH_6_PARAMETERS_do_multiprecursor_search	TRUE
RESULTS_SEARCH_6_PARAMETERS_do_reverse_search	TRUE
RESULTS_SEARCH_6_PARAMETERS_max_quant_labels	35
RESULTS_SEARCH_6_PARAMETERS_maxresults	15
RESULTS_SEARCH_6_PARAMETERS_separate_searches	FALSE
RESULTS_SEARCH_6_PARAMETERS_MSTOLERANCE_type	dalton
RESULTS_SEARCH_6_PARAMETERS_MSTOLERANCE_value	0.05
RESULTS_SEARCH_6_PARAMETERS_MSMSTOLERANCE_type	dalton
RESULTS_SEARCH_6_PARAMETERS_MSMSTOLERANCE_value	0.1
RESULTS_SEARCH_6_PARAMETERS_MS_STANDARD_DEVIATION_type	dalton
RESULTS_SEARCH_6_PARAMETERS_MS_STANDARD_DEVIATION_value	0.0011
RESULTS_SEARCH_6_PARAMETERS_MSMS_STANDARD_DEVIATION_type	dalton
RESULTS_SEARCH_6_PARAMETERS_MSMS_STANDARD_DEVIATION_value	0.01
RESULTS_SEARCH_6_PARAMETERS_FASTA_filename	C:\AB SCIEX\ProteinPilot Data\SearchDatabases\Natalie_Turner_Cattle_cRAP_combined_2020.fasta
RESULTS_SEARCH_6_PARAMETERS_AUTO_CALIBRATION_ms	TRUE
RESULTS_SEARCH_6_PARAMETERS_AUTO_CALIBRATION_msexport	FALSE
RESULTS_SEARCH_6_PARAMETERS_AUTO_CALIBRATION_msms	TRUE
RESULTS_SEARCH_6_PARAMETERS_AUTO_CALIBRATION_msmstolsdratio	2.75
RESULTS_SEARCH_6_PARAMETERS_AUTO_CALIBRATION_mstolsdratio	7
RESULTS_SEARCH_6_PARAMETERS_AUTO_CALIBRATION_squareroot	TRUE
RESULTS_SEARCH_6_PARAMETERS_AUTO_CALIBRATION_type	dalton
RESULTS_SEARCH_6_PARAMETERS_AUTO_CALIBRATION_MCP_d_s_s_f	0.0666667
RESULTS_SEARCH_6_PARAMETERS_AUTO_CALIBRATION_MCP_d_s_w_f	3
RESULTS_SEARCH_6_PARAMETERS_AUTO_CALIBRATION_MCP_m_f_r_mbc	200
RESULTS_SEARCH_6_PARAMETERS_AUTO_CALIBRATION_MCP_m_m_c	10
RESULTS_SEARCH_6_PARAMETERS_AUTO_CALIBRATION_MCP_m_m_f_s	0.25
RESULTS_SEARCH_6_PARAMETERS_AUTO_CALIBRATION_MCP_m_m_p_f	0.33
RESULTS_SEARCH_6_PARAMETERS_AUTO_CALIBRATION_MCP_m_m_p_rms_f	1
RESULTS_SEARCH_6_PARAMETERS_AUTO_CALIBRATION_MCP_m_p_t_f	1
RESULTS_SEARCH_6_PARAMETERS_AUTO_CALIBRATION_MCP_m_r_h_n_b	15
RESULTS_SEARCH_6_PARAMETERS_AUTO_CALIBRATION_MCP_m_z_n_s	99
RESULTS_SEARCH_6_PARAMETERS_AUTO_CALIBRATION_MCP_m_z_s_mn_f_r	0.0666667
RESULTS_SEARCH_6_PARAMETERS_AUTO_CALIBRATION_MCP_m_z_s_mx_f_r	0.1
RESULTS_SEARCH_6_PARAMETERS_MS_AUTO_CALIBRATION_OUT_avres	-6.1361e-11
RESULTS_SEARCH_6_PARAMETERS_MS_AUTO_CALIBRATION_OUT_c0	-0.000613019
RESULTS_SEARCH_6_PARAMETERS_MS_AUTO_CALIBRATION_OUT_c1minus1	2.12721e-05
RESULTS_SEARCH_6_PARAMETERS_MS_AUTO_CALIBRATION_OUT_c2	0
RESULTS_SEARCH_6_PARAMETERS_MS_AUTO_CALIBRATION_OUT_file	1
RESULTS_SEARCH_6_PARAMETERS_MS_AUTO_CALIBRATION_OUT_partnumber	3
RESULTS_SEARCH_6_PARAMETERS_MS_AUTO_CALIBRATION_OUT_polyorder	1
RESULTS_SEARCH_6_PARAMETERS_MS_AUTO_CALIBRATION_OUT_sample	1
RESULTS_SEARCH_6_PARAMETERS_MS_AUTO_CALIBRATION_OUT_squareroot	TRUE
RESULTS_SEARCH_6_PARAMETERS_MSMS_AUTO_CALIBRATION_OUT_avres	-1.19116e-07
RESULTS_SEARCH_6_PARAMETERS_MSMS_AUTO_CALIBRATION_OUT_c0	-0.000446728
RESULTS_SEARCH_6_PARAMETERS_MSMS_AUTO_CALIBRATION_OUT_c1minus1	1.54561e-05
RESULTS_SEARCH_6_PARAMETERS_MSMS_AUTO_CALIBRATION_OUT_c2	0
RESULTS_SEARCH_6_PARAMETERS_MSMS_AUTO_CALIBRATION_OUT_file	1
RESULTS_SEARCH_6_PARAMETERS_MSMS_AUTO_CALIBRATION_OUT_partnumber	3
RESULTS_SEARCH_6_PARAMETERS_MSMS_AUTO_CALIBRATION_OUT_polyorder	1900-01-01
RESULTS_SEARCH_6_PARAMETERS_MSMS_AUTO_CALIBRATION_OUT_sample	1
RESULTS_SEARCH_6_PARAMETERS_MSMS_AUTO_CALIBRATION_OUT_squareroot	TRUE
RESULTS_SEARCH_6_PARAMETERS_MAX_PRECURSORS_FRAGLET	5
RESULTS_SEARCH_6_PARAMETERS_MAX_PRECURSORS_TAGLET	1
RESULTS_SEARCH_6_PARAMETERS_PRECURSORS_DR_FRAGLET	10
RESULTS_SEARCH_6_PARAMETERS_PRECURSORS_DR_TAGLET	3
RESULTS_SEARCH_6_PARAMETERS_DEFAULT_CHARGE_STATE_1_charge	2
RESULTS_SEARCH_6_PARAMETERS_DEFAULT_CHARGE_STATE_1_probability	1
RESULTS_SEARCH_6_PARAMETERS_DEFAULT_CHARGE_STATE_2_charge	3
RESULTS_SEARCH_6_PARAMETERS_DEFAULT_CHARGE_STATE_2_probability	1
RESULTS_SEARCH_6_PARAMETERS_DEFAULT_CHARGE_STATE_3_charge	4
RESULTS_SEARCH_6_PARAMETERS_DEFAULT_CHARGE_STATE_3_probability	1
RESULTS_SEARCH_6_PARAMETERS_VERSION	5.0.2.0, 5346
RESULTS_SEARCH_6_PARAMETERS_PARAGON_VERSION	5.0.2.0, 5174
RESULTS_SEARCH_6_PARAMETERS_APPLICATION	ProteinPilot(tm) Software
RESULTS_SEARCH_6_PARAMETERS_PROGROUP_alternativedispositionmaximumfoldprobabilitydrop	100
RESULTS_SEARCH_6_PARAMETERS_PROGROUP_alternativedispositionmaximumfoldscoredrop	2
RESULTS_SEARCH_6_PARAMETERS_PROGROUP_autodiscordantpeptidethreshold	0.3
RESULTS_SEARCH_6_PARAMETERS_PROGROUP_bayesconfidencecalclulation	TRUE
RESULTS_SEARCH_6_PARAMETERS_PROGROUP_calibrateconfidence	TRUE
RESULTS_SEARCH_6_PARAMETERS_PROGROUP_compresspeptides	FALSE
RESULTS_SEARCH_6_PARAMETERS_PROGROUP_confidencepercentthresholdforexcludingothersfromquant	15
RESULTS_SEARCH_6_PARAMETERS_PROGROUP_confidencepercentthresholdforincludingselfinquant	15
RESULTS_SEARCH_6_PARAMETERS_PROGROUP_donotstoremspeaklists	FALSE
RESULTS_SEARCH_6_PARAMETERS_PROGROUP_fasta	C:\AB SCIEX\ProteinPilot Data\SearchDatabases\Natalie_Turner_Cattle_cRAP_combined_2020.fasta
RESULTS_SEARCH_6_PARAMETERS_PROGROUP_featuregroupminpepconf	0.66
RESULTS_SEARCH_6_PARAMETERS_PROGROUP_featuregroupminups	0.47
RESULTS_SEARCH_6_PARAMETERS_PROGROUP_focusingintersection	4
RESULTS_SEARCH_6_PARAMETERS_PROGROUP_focusingminimummatchconfidence	0.1
RESULTS_SEARCH_6_PARAMETERS_PROGROUP_focusingminunusedprotscore	0.1
RESULTS_SEARCH_6_PARAMETERS_PROGROUP_focusingsubsetcutoff	6
RESULTS_SEARCH_6_PARAMETERS_PROGROUP_intersection	1.3
RESULTS_SEARCH_6_PARAMETERS_PROGROUP_minimummatchconfidencecutoff	0.001
RESULTS_SEARCH_6_PARAMETERS_PROGROUP_minunusedprotscore	0.0458
RESULTS_SEARCH_6_PARAMETERS_PROGROUP_subsetcutoff	2
RESULTS_SEARCH_6_PARAMETERS_PROGROUP_uniprotservicehttpssupported	TRUE
RESULTS_SEARCH_6_PARAMETERS_PROGROUP_unusedprotscorethresholdforexcludingothersfromquant	1.3
RESULTS_SEARCH_6_PARAMETERS_PEAKLIST_count	3902
RESULTS_SEARCH_6_PARAMETERS_PEAKLIST_filenumber	1
RESULTS_SEARCH_6_PARAMETERS_PEAKLIST_original_count	3902
RESULTS_SEARCH_6_PARAMETERS_PEAKLIST_originalfilename	I:\lcmsabsciex5600\BACKUP(lims)\NPT035-039 DDA\20210423D_DDA_NPT38.wiff
RESULTS_SEARCH_6_PARAMETERS_PEAKLIST_partnumber	3
RESULTS_SEARCH_6_PARAMETERS_QUANT_TYPE_background_correction	FALSE
RESULTS_SEARCH_6_PARAMETERS_QUANT_TYPE_bias_correction	TRUE
RESULTS_SEARCH_6_PARAMETERS_QUANT_TYPE_keep_extreme_peptides_over_fraction	0
RESULTS_SEARCH_6_PARAMETERS_QUANT_TYPE_low_confidence_check	TRUE
RESULTS_SEARCH_6_PARAMETERS_QUANT_TYPE_low_intensity_check	TRUE
RESULTS_SEARCH_6_PARAMETERS_QUANT_TYPE_median_statistic	TRUE
RESULTS_SEARCH_6_PARAMETERS_QUANT_TYPE_mod_check	TRUE
RESULTS_SEARCH_6_PARAMETERS_QUANT_TYPE_quant_threshold	-1
RESULTS_SEARCH_6_PARAMETERS_QUANT_TYPE_quant_threshold_sn	9
RESULTS_SEARCH_6_PARAMETERS_QUANT_TYPE_separate_searches	FALSE
RESULTS_SEARCH_6_PARAMETERS_QUANT_TYPE_shared_msms_check	TRUE
RESULTS_SEARCH_6_PARAMETERS_PARAGON_METHOD_SETTINGS_UI_SAMPLE_TYPE	Identification
RESULTS_SEARCH_6_PARAMETERS_PARAGON_METHOD_SETTINGS_UI_CYS_ALKYLATION	Iodoacetamide
RESULTS_SEARCH_6_PARAMETERS_PARAGON_METHOD_SETTINGS_UI_DIGESTION	Trypsin
RESULTS_SEARCH_6_PARAMETERS_PARAGON_METHOD_SETTINGS_UI_SPECIAL_FACTOR	Urea denaturation
RESULTS_SEARCH_6_PARAMETERS_PARAGON_METHOD_SETTINGS_UI_INSTRUMENT	TripleTOF 6600
RESULTS_SEARCH_6_PARAMETERS_PARAGON_METHOD_SETTINGS_UI_SEARCH_EFFORT	Thorough
RESULTS_SEARCH_6_PARAMETERS_PARAGON_METHOD_SETTINGS_UI_ID_FOCUS	Amino acid substitutions
RESULTS_SEARCH_6_PARAMETERS_PARAGON_METHOD_SETTINGS_UI_USER_NAME	QUTAD\carfp2
RESULTS_SEARCH_6_PARAMETERS_PARAGON_METHOD_SETTINGS_UI_MACHINE_NAME	HPCPROTEIN02
RESULTS_SEARCH_6_PARAMETERS_PARAGON_METHOD_SETTINGS_UI_SEARCH_ID	6.37551e+17
RESULTS_SEARCH_6_PARAMETERS_PARAGON_METHOD_SETTINGS_UI_START_TIME	2021-04-27 19:05:05
RESULTS_SEARCH_6_PARAMETERS_PARAGON_METHOD_SETTINGS_UI_MIN_UNUSED_PROTSCORE	01:05:57.120000
RESULTS_SEARCH_6_PARAMETERS_PARAGON_METHOD_SETTINGS_UI_PSPEP	TRUE
RESULTS_SEARCH_7_time_cpu	57205
RESULTS_SEARCH_7_time_duration	57563
RESULTS_SEARCH_7_version	5.0.2.5174
RESULTS_SEARCH_7_xml:id	SEARCH:1:637551471054223936_3
RESULTS_SEARCH_7_PARAMETERS_chemical_data_edited	FALSE
RESULTS_SEARCH_7_PARAMETERS_do_multiprecursor_search	TRUE
RESULTS_SEARCH_7_PARAMETERS_do_reverse_search	TRUE
RESULTS_SEARCH_7_PARAMETERS_max_quant_labels	35
RESULTS_SEARCH_7_PARAMETERS_maxresults	15
RESULTS_SEARCH_7_PARAMETERS_separate_searches	FALSE
RESULTS_SEARCH_7_PARAMETERS_MSTOLERANCE_type	dalton
RESULTS_SEARCH_7_PARAMETERS_MSTOLERANCE_value	0.05
RESULTS_SEARCH_7_PARAMETERS_MSMSTOLERANCE_type	dalton
RESULTS_SEARCH_7_PARAMETERS_MSMSTOLERANCE_value	0.1
RESULTS_SEARCH_7_PARAMETERS_MS_STANDARD_DEVIATION_type	dalton
RESULTS_SEARCH_7_PARAMETERS_MS_STANDARD_DEVIATION_value	0.0011
RESULTS_SEARCH_7_PARAMETERS_MSMS_STANDARD_DEVIATION_type	dalton
RESULTS_SEARCH_7_PARAMETERS_MSMS_STANDARD_DEVIATION_value	0.01
RESULTS_SEARCH_7_PARAMETERS_FASTA_filename	C:\AB SCIEX\ProteinPilot Data\SearchDatabases\Natalie_Turner_Cattle_cRAP_combined_2020.fasta
RESULTS_SEARCH_7_PARAMETERS_AUTO_CALIBRATION_ms	TRUE
RESULTS_SEARCH_7_PARAMETERS_AUTO_CALIBRATION_msexport	FALSE
RESULTS_SEARCH_7_PARAMETERS_AUTO_CALIBRATION_msms	TRUE
RESULTS_SEARCH_7_PARAMETERS_AUTO_CALIBRATION_msmstolsdratio	2.75
RESULTS_SEARCH_7_PARAMETERS_AUTO_CALIBRATION_mstolsdratio	7
RESULTS_SEARCH_7_PARAMETERS_AUTO_CALIBRATION_squareroot	TRUE
RESULTS_SEARCH_7_PARAMETERS_AUTO_CALIBRATION_type	dalton
RESULTS_SEARCH_7_PARAMETERS_AUTO_CALIBRATION_MCP_d_s_s_f	0.0666667
RESULTS_SEARCH_7_PARAMETERS_AUTO_CALIBRATION_MCP_d_s_w_f	3
RESULTS_SEARCH_7_PARAMETERS_AUTO_CALIBRATION_MCP_m_f_r_mbc	200
RESULTS_SEARCH_7_PARAMETERS_AUTO_CALIBRATION_MCP_m_m_c	10
RESULTS_SEARCH_7_PARAMETERS_AUTO_CALIBRATION_MCP_m_m_f_s	0.25
RESULTS_SEARCH_7_PARAMETERS_AUTO_CALIBRATION_MCP_m_m_p_f	0.33
RESULTS_SEARCH_7_PARAMETERS_AUTO_CALIBRATION_MCP_m_m_p_rms_f	1
RESULTS_SEARCH_7_PARAMETERS_AUTO_CALIBRATION_MCP_m_p_t_f	1
RESULTS_SEARCH_7_PARAMETERS_AUTO_CALIBRATION_MCP_m_r_h_n_b	15
RESULTS_SEARCH_7_PARAMETERS_AUTO_CALIBRATION_MCP_m_z_n_s	99
RESULTS_SEARCH_7_PARAMETERS_AUTO_CALIBRATION_MCP_m_z_s_mn_f_r	0.0666667
RESULTS_SEARCH_7_PARAMETERS_AUTO_CALIBRATION_MCP_m_z_s_mx_f_r	0.1
RESULTS_SEARCH_7_PARAMETERS_MS_AUTO_CALIBRATION_OUT_avres	-1.33137e-10
RESULTS_SEARCH_7_PARAMETERS_MS_AUTO_CALIBRATION_OUT_c0	-0.000655986
RESULTS_SEARCH_7_PARAMETERS_MS_AUTO_CALIBRATION_OUT_c1minus1	2.28465e-05
RESULTS_SEARCH_7_PARAMETERS_MS_AUTO_CALIBRATION_OUT_c2	0
RESULTS_SEARCH_7_PARAMETERS_MS_AUTO_CALIBRATION_OUT_file	1
RESULTS_SEARCH_7_PARAMETERS_MS_AUTO_CALIBRATION_OUT_partnumber	4
RESULTS_SEARCH_7_PARAMETERS_MS_AUTO_CALIBRATION_OUT_polyorder	1
RESULTS_SEARCH_7_PARAMETERS_MS_AUTO_CALIBRATION_OUT_sample	1
RESULTS_SEARCH_7_PARAMETERS_MS_AUTO_CALIBRATION_OUT_squareroot	TRUE
RESULTS_SEARCH_7_PARAMETERS_MSMS_AUTO_CALIBRATION_OUT_avres	-1.76841e-07
RESULTS_SEARCH_7_PARAMETERS_MSMS_AUTO_CALIBRATION_OUT_c0	-0.000468703
RESULTS_SEARCH_7_PARAMETERS_MSMS_AUTO_CALIBRATION_OUT_c1minus1	1.63602e-05
RESULTS_SEARCH_7_PARAMETERS_MSMS_AUTO_CALIBRATION_OUT_c2	0
RESULTS_SEARCH_7_PARAMETERS_MSMS_AUTO_CALIBRATION_OUT_file	1
RESULTS_SEARCH_7_PARAMETERS_MSMS_AUTO_CALIBRATION_OUT_partnumber	4
RESULTS_SEARCH_7_PARAMETERS_MSMS_AUTO_CALIBRATION_OUT_polyorder	1
RESULTS_SEARCH_7_PARAMETERS_MSMS_AUTO_CALIBRATION_OUT_sample	1
RESULTS_SEARCH_7_PARAMETERS_MSMS_AUTO_CALIBRATION_OUT_squareroot	TRUE
RESULTS_SEARCH_7_PARAMETERS_MAX_PRECURSORS_FRAGLET	5
RESULTS_SEARCH_7_PARAMETERS_MAX_PRECURSORS_TAGLET	1
RESULTS_SEARCH_7_PARAMETERS_PRECURSORS_DR_FRAGLET	10
RESULTS_SEARCH_7_PARAMETERS_PRECURSORS_DR_TAGLET	3
RESULTS_SEARCH_7_PARAMETERS_DEFAULT_CHARGE_STATE_1_charge	2
RESULTS_SEARCH_7_PARAMETERS_DEFAULT_CHARGE_STATE_1_probability	1
RESULTS_SEARCH_7_PARAMETERS_DEFAULT_CHARGE_STATE_2_charge	3
RESULTS_SEARCH_7_PARAMETERS_DEFAULT_CHARGE_STATE_2_probability	1
RESULTS_SEARCH_7_PARAMETERS_DEFAULT_CHARGE_STATE_3_charge	4
RESULTS_SEARCH_7_PARAMETERS_DEFAULT_CHARGE_STATE_3_probability	1
RESULTS_SEARCH_7_PARAMETERS_VERSION	5.0.2.0, 5346
RESULTS_SEARCH_7_PARAMETERS_PARAGON_VERSION	5.0.2.0, 5174
RESULTS_SEARCH_7_PARAMETERS_APPLICATION	ProteinPilot(tm) Software
RESULTS_SEARCH_7_PARAMETERS_PROGROUP_alternativedispositionmaximumfoldprobabilitydrop	100
RESULTS_SEARCH_7_PARAMETERS_PROGROUP_alternativedispositionmaximumfoldscoredrop	2
RESULTS_SEARCH_7_PARAMETERS_PROGROUP_autodiscordantpeptidethreshold	0.3
RESULTS_SEARCH_7_PARAMETERS_PROGROUP_bayesconfidencecalclulation	TRUE
RESULTS_SEARCH_7_PARAMETERS_PROGROUP_calibrateconfidence	TRUE
RESULTS_SEARCH_7_PARAMETERS_PROGROUP_compresspeptides	FALSE
RESULTS_SEARCH_7_PARAMETERS_PROGROUP_confidencepercentthresholdforexcludingothersfromquant	15
RESULTS_SEARCH_7_PARAMETERS_PROGROUP_confidencepercentthresholdforincludingselfinquant	15
RESULTS_SEARCH_7_PARAMETERS_PROGROUP_donotstoremspeaklists	FALSE
RESULTS_SEARCH_7_PARAMETERS_PROGROUP_fasta	C:\AB SCIEX\ProteinPilot Data\SearchDatabases\Natalie_Turner_Cattle_cRAP_combined_2020.fasta
RESULTS_SEARCH_7_PARAMETERS_PROGROUP_featuregroupminpepconf	0.66
RESULTS_SEARCH_7_PARAMETERS_PROGROUP_featuregroupminups	0.47
RESULTS_SEARCH_7_PARAMETERS_PROGROUP_focusingintersection	4
RESULTS_SEARCH_7_PARAMETERS_PROGROUP_focusingminimummatchconfidence	0.1
RESULTS_SEARCH_7_PARAMETERS_PROGROUP_focusingminunusedprotscore	0.1
RESULTS_SEARCH_7_PARAMETERS_PROGROUP_focusingsubsetcutoff	6
RESULTS_SEARCH_7_PARAMETERS_PROGROUP_intersection	1.3
RESULTS_SEARCH_7_PARAMETERS_PROGROUP_minimummatchconfidencecutoff	0.001
RESULTS_SEARCH_7_PARAMETERS_PROGROUP_minunusedprotscore	0.0458
RESULTS_SEARCH_7_PARAMETERS_PROGROUP_subsetcutoff	2
RESULTS_SEARCH_7_PARAMETERS_PROGROUP_uniprotservicehttpssupported	TRUE
RESULTS_SEARCH_7_PARAMETERS_PROGROUP_unusedprotscorethresholdforexcludingothersfromquant	1.3
RESULTS_SEARCH_7_PARAMETERS_PEAKLIST_count	3907
RESULTS_SEARCH_7_PARAMETERS_PEAKLIST_filenumber	1
RESULTS_SEARCH_7_PARAMETERS_PEAKLIST_original_count	1910-09-11
RESULTS_SEARCH_7_PARAMETERS_PEAKLIST_originalfilename	I:\lcmsabsciex5600\BACKUP(lims)\NPT035-039 DDA\20210423D_DDA_NPT38.wiff
RESULTS_SEARCH_7_PARAMETERS_PEAKLIST_partnumber	4
RESULTS_SEARCH_7_PARAMETERS_QUANT_TYPE_background_correction	FALSE
RESULTS_SEARCH_7_PARAMETERS_QUANT_TYPE_bias_correction	TRUE
RESULTS_SEARCH_7_PARAMETERS_QUANT_TYPE_keep_extreme_peptides_over_fraction	0
RESULTS_SEARCH_7_PARAMETERS_QUANT_TYPE_low_confidence_check	TRUE
RESULTS_SEARCH_7_PARAMETERS_QUANT_TYPE_low_intensity_check	TRUE
RESULTS_SEARCH_7_PARAMETERS_QUANT_TYPE_median_statistic	TRUE
RESULTS_SEARCH_7_PARAMETERS_QUANT_TYPE_mod_check	TRUE
RESULTS_SEARCH_7_PARAMETERS_QUANT_TYPE_quant_threshold	-1
RESULTS_SEARCH_7_PARAMETERS_QUANT_TYPE_quant_threshold_sn	9
RESULTS_SEARCH_7_PARAMETERS_QUANT_TYPE_separate_searches	FALSE
RESULTS_SEARCH_7_PARAMETERS_QUANT_TYPE_shared_msms_check	TRUE
RESULTS_SEARCH_7_PARAMETERS_PARAGON_METHOD_SETTINGS_UI_SAMPLE_TYPE	Identification
RESULTS_SEARCH_7_PARAMETERS_PARAGON_METHOD_SETTINGS_UI_CYS_ALKYLATION	Iodoacetamide
RESULTS_SEARCH_7_PARAMETERS_PARAGON_METHOD_SETTINGS_UI_DIGESTION	Trypsin
RESULTS_SEARCH_7_PARAMETERS_PARAGON_METHOD_SETTINGS_UI_SPECIAL_FACTOR	Urea denaturation
RESULTS_SEARCH_7_PARAMETERS_PARAGON_METHOD_SETTINGS_UI_INSTRUMENT	TripleTOF 6600
RESULTS_SEARCH_7_PARAMETERS_PARAGON_METHOD_SETTINGS_UI_SEARCH_EFFORT	Thorough
RESULTS_SEARCH_7_PARAMETERS_PARAGON_METHOD_SETTINGS_UI_ID_FOCUS	Amino acid substitutions
RESULTS_SEARCH_7_PARAMETERS_PARAGON_METHOD_SETTINGS_UI_USER_NAME	QUTAD\carfp2
RESULTS_SEARCH_7_PARAMETERS_PARAGON_METHOD_SETTINGS_UI_MACHINE_NAME	HPCPROTEIN02
RESULTS_SEARCH_7_PARAMETERS_PARAGON_METHOD_SETTINGS_UI_SEARCH_ID	6.37551e+17
RESULTS_SEARCH_7_PARAMETERS_PARAGON_METHOD_SETTINGS_UI_START_TIME	2021-04-27 19:05:05
RESULTS_SEARCH_7_PARAMETERS_PARAGON_METHOD_SETTINGS_UI_MIN_UNUSED_PROTSCORE	0.0458
RESULTS_SEARCH_7_PARAMETERS_PARAGON_METHOD_SETTINGS_UI_PSPEP	TRUE
RESULTS_SEARCH_8_time_cpu	145174
RESULTS_SEARCH_8_time_duration	171084
RESULTS_SEARCH_8_version	5.0.2.5174
RESULTS_SEARCH_8_xml:id	SEARCH:2:637551471054223936_3
RESULTS_SEARCH_8_PARAMETERS_chemical_data_edited	FALSE
RESULTS_SEARCH_8_PARAMETERS_do_multiprecursor_search	TRUE
RESULTS_SEARCH_8_PARAMETERS_do_reverse_search	TRUE
RESULTS_SEARCH_8_PARAMETERS_max_quant_labels	35
RESULTS_SEARCH_8_PARAMETERS_maxresults	15
RESULTS_SEARCH_8_PARAMETERS_separate_searches	FALSE
RESULTS_SEARCH_8_PARAMETERS_MSTOLERANCE_type	dalton
RESULTS_SEARCH_8_PARAMETERS_MSTOLERANCE_value	0.05
RESULTS_SEARCH_8_PARAMETERS_MSMSTOLERANCE_type	dalton
RESULTS_SEARCH_8_PARAMETERS_MSMSTOLERANCE_value	0.1
RESULTS_SEARCH_8_PARAMETERS_MS_STANDARD_DEVIATION_type	dalton
RESULTS_SEARCH_8_PARAMETERS_MS_STANDARD_DEVIATION_value	0.0011
RESULTS_SEARCH_8_PARAMETERS_MSMS_STANDARD_DEVIATION_type	dalton
RESULTS_SEARCH_8_PARAMETERS_MSMS_STANDARD_DEVIATION_value	0.01
RESULTS_SEARCH_8_PARAMETERS_FASTA_filename	C:\AB SCIEX\ProteinPilot Data\SearchDatabases\Natalie_Turner_Cattle_cRAP_combined_2020.fasta
RESULTS_SEARCH_8_PARAMETERS_AUTO_CALIBRATION_ms	TRUE
RESULTS_SEARCH_8_PARAMETERS_AUTO_CALIBRATION_msexport	FALSE
RESULTS_SEARCH_8_PARAMETERS_AUTO_CALIBRATION_msms	TRUE
RESULTS_SEARCH_8_PARAMETERS_AUTO_CALIBRATION_msmstolsdratio	2.75
RESULTS_SEARCH_8_PARAMETERS_AUTO_CALIBRATION_mstolsdratio	7
RESULTS_SEARCH_8_PARAMETERS_AUTO_CALIBRATION_squareroot	TRUE
RESULTS_SEARCH_8_PARAMETERS_AUTO_CALIBRATION_type	dalton
RESULTS_SEARCH_8_PARAMETERS_AUTO_CALIBRATION_MCP_d_s_s_f	0.0666667
RESULTS_SEARCH_8_PARAMETERS_AUTO_CALIBRATION_MCP_d_s_w_f	3
RESULTS_SEARCH_8_PARAMETERS_AUTO_CALIBRATION_MCP_m_f_r_mbc	200
RESULTS_SEARCH_8_PARAMETERS_AUTO_CALIBRATION_MCP_m_m_c	10
RESULTS_SEARCH_8_PARAMETERS_AUTO_CALIBRATION_MCP_m_m_f_s	0.25
RESULTS_SEARCH_8_PARAMETERS_AUTO_CALIBRATION_MCP_m_m_p_f	0.33
RESULTS_SEARCH_8_PARAMETERS_AUTO_CALIBRATION_MCP_m_m_p_rms_f	1
RESULTS_SEARCH_8_PARAMETERS_AUTO_CALIBRATION_MCP_m_p_t_f	1
RESULTS_SEARCH_8_PARAMETERS_AUTO_CALIBRATION_MCP_m_r_h_n_b	15
RESULTS_SEARCH_8_PARAMETERS_AUTO_CALIBRATION_MCP_m_z_n_s	99
RESULTS_SEARCH_8_PARAMETERS_AUTO_CALIBRATION_MCP_m_z_s_mn_f_r	0.0666667
RESULTS_SEARCH_8_PARAMETERS_AUTO_CALIBRATION_MCP_m_z_s_mx_f_r	0.1
RESULTS_SEARCH_8_PARAMETERS_MS_AUTO_CALIBRATION_OUT_avres	-1.33137e-10
RESULTS_SEARCH_8_PARAMETERS_MS_AUTO_CALIBRATION_OUT_c0	-0.000655986
RESULTS_SEARCH_8_PARAMETERS_MS_AUTO_CALIBRATION_OUT_c1minus1	2.28465e-05
RESULTS_SEARCH_8_PARAMETERS_MS_AUTO_CALIBRATION_OUT_c2	0
RESULTS_SEARCH_8_PARAMETERS_MS_AUTO_CALIBRATION_OUT_file	1
RESULTS_SEARCH_8_PARAMETERS_MS_AUTO_CALIBRATION_OUT_partnumber	4
RESULTS_SEARCH_8_PARAMETERS_MS_AUTO_CALIBRATION_OUT_polyorder	1
RESULTS_SEARCH_8_PARAMETERS_MS_AUTO_CALIBRATION_OUT_sample	1
RESULTS_SEARCH_8_PARAMETERS_MS_AUTO_CALIBRATION_OUT_squareroot	TRUE
RESULTS_SEARCH_8_PARAMETERS_MSMS_AUTO_CALIBRATION_OUT_avres	-1.76841e-07
RESULTS_SEARCH_8_PARAMETERS_MSMS_AUTO_CALIBRATION_OUT_c0	-0.000468703
RESULTS_SEARCH_8_PARAMETERS_MSMS_AUTO_CALIBRATION_OUT_c1minus1	1.63602e-05
RESULTS_SEARCH_8_PARAMETERS_MSMS_AUTO_CALIBRATION_OUT_c2	0
RESULTS_SEARCH_8_PARAMETERS_MSMS_AUTO_CALIBRATION_OUT_file	1
RESULTS_SEARCH_8_PARAMETERS_MSMS_AUTO_CALIBRATION_OUT_partnumber	4
RESULTS_SEARCH_8_PARAMETERS_MSMS_AUTO_CALIBRATION_OUT_polyorder	1900-01-01
RESULTS_SEARCH_8_PARAMETERS_MSMS_AUTO_CALIBRATION_OUT_sample	1
RESULTS_SEARCH_8_PARAMETERS_MSMS_AUTO_CALIBRATION_OUT_squareroot	TRUE
RESULTS_SEARCH_8_PARAMETERS_MAX_PRECURSORS_FRAGLET	5
RESULTS_SEARCH_8_PARAMETERS_MAX_PRECURSORS_TAGLET	1
RESULTS_SEARCH_8_PARAMETERS_PRECURSORS_DR_FRAGLET	10
RESULTS_SEARCH_8_PARAMETERS_PRECURSORS_DR_TAGLET	3
RESULTS_SEARCH_8_PARAMETERS_DEFAULT_CHARGE_STATE_1_charge	2
RESULTS_SEARCH_8_PARAMETERS_DEFAULT_CHARGE_STATE_1_probability	1
RESULTS_SEARCH_8_PARAMETERS_DEFAULT_CHARGE_STATE_2_charge	3
RESULTS_SEARCH_8_PARAMETERS_DEFAULT_CHARGE_STATE_2_probability	1
RESULTS_SEARCH_8_PARAMETERS_DEFAULT_CHARGE_STATE_3_charge	4
RESULTS_SEARCH_8_PARAMETERS_DEFAULT_CHARGE_STATE_3_probability	1
RESULTS_SEARCH_8_PARAMETERS_VERSION	5.0.2.0, 5346
RESULTS_SEARCH_8_PARAMETERS_PARAGON_VERSION	5.0.2.0, 5174
RESULTS_SEARCH_8_PARAMETERS_APPLICATION	ProteinPilot(tm) Software
RESULTS_SEARCH_8_PARAMETERS_PROGROUP_alternativedispositionmaximumfoldprobabilitydrop	100
RESULTS_SEARCH_8_PARAMETERS_PROGROUP_alternativedispositionmaximumfoldscoredrop	2
RESULTS_SEARCH_8_PARAMETERS_PROGROUP_autodiscordantpeptidethreshold	0.3
RESULTS_SEARCH_8_PARAMETERS_PROGROUP_bayesconfidencecalclulation	TRUE
RESULTS_SEARCH_8_PARAMETERS_PROGROUP_calibrateconfidence	TRUE
RESULTS_SEARCH_8_PARAMETERS_PROGROUP_compresspeptides	FALSE
RESULTS_SEARCH_8_PARAMETERS_PROGROUP_confidencepercentthresholdforexcludingothersfromquant	15
RESULTS_SEARCH_8_PARAMETERS_PROGROUP_confidencepercentthresholdforincludingselfinquant	15
RESULTS_SEARCH_8_PARAMETERS_PROGROUP_donotstoremspeaklists	FALSE
RESULTS_SEARCH_8_PARAMETERS_PROGROUP_fasta	C:\AB SCIEX\ProteinPilot Data\SearchDatabases\Natalie_Turner_Cattle_cRAP_combined_2020.fasta
RESULTS_SEARCH_8_PARAMETERS_PROGROUP_featuregroupminpepconf	0.66
RESULTS_SEARCH_8_PARAMETERS_PROGROUP_featuregroupminups	0.47
RESULTS_SEARCH_8_PARAMETERS_PROGROUP_focusingintersection	4
RESULTS_SEARCH_8_PARAMETERS_PROGROUP_focusingminimummatchconfidence	0.1
RESULTS_SEARCH_8_PARAMETERS_PROGROUP_focusingminunusedprotscore	0.1
RESULTS_SEARCH_8_PARAMETERS_PROGROUP_focusingsubsetcutoff	6
RESULTS_SEARCH_8_PARAMETERS_PROGROUP_intersection	1.3
RESULTS_SEARCH_8_PARAMETERS_PROGROUP_minimummatchconfidencecutoff	0.001
RESULTS_SEARCH_8_PARAMETERS_PROGROUP_minunusedprotscore	0.0458
RESULTS_SEARCH_8_PARAMETERS_PROGROUP_subsetcutoff	2
RESULTS_SEARCH_8_PARAMETERS_PROGROUP_uniprotservicehttpssupported	TRUE
RESULTS_SEARCH_8_PARAMETERS_PROGROUP_unusedprotscorethresholdforexcludingothersfromquant	1.3
RESULTS_SEARCH_8_PARAMETERS_PEAKLIST_count	3907
RESULTS_SEARCH_8_PARAMETERS_PEAKLIST_filenumber	1
RESULTS_SEARCH_8_PARAMETERS_PEAKLIST_original_count	1910-09-11
RESULTS_SEARCH_8_PARAMETERS_PEAKLIST_originalfilename	I:\lcmsabsciex5600\BACKUP(lims)\NPT035-039 DDA\20210423D_DDA_NPT38.wiff
RESULTS_SEARCH_8_PARAMETERS_PEAKLIST_partnumber	4
RESULTS_SEARCH_8_PARAMETERS_QUANT_TYPE_background_correction	FALSE
RESULTS_SEARCH_8_PARAMETERS_QUANT_TYPE_bias_correction	TRUE
RESULTS_SEARCH_8_PARAMETERS_QUANT_TYPE_keep_extreme_peptides_over_fraction	0
RESULTS_SEARCH_8_PARAMETERS_QUANT_TYPE_low_confidence_check	TRUE
RESULTS_SEARCH_8_PARAMETERS_QUANT_TYPE_low_intensity_check	TRUE
RESULTS_SEARCH_8_PARAMETERS_QUANT_TYPE_median_statistic	TRUE
RESULTS_SEARCH_8_PARAMETERS_QUANT_TYPE_mod_check	TRUE
RESULTS_SEARCH_8_PARAMETERS_QUANT_TYPE_quant_threshold	-1
RESULTS_SEARCH_8_PARAMETERS_QUANT_TYPE_quant_threshold_sn	9
RESULTS_SEARCH_8_PARAMETERS_QUANT_TYPE_separate_searches	FALSE
RESULTS_SEARCH_8_PARAMETERS_QUANT_TYPE_shared_msms_check	TRUE
RESULTS_SEARCH_8_PARAMETERS_PARAGON_METHOD_SETTINGS_UI_SAMPLE_TYPE	Identification
RESULTS_SEARCH_8_PARAMETERS_PARAGON_METHOD_SETTINGS_UI_CYS_ALKYLATION	Iodoacetamide
RESULTS_SEARCH_8_PARAMETERS_PARAGON_METHOD_SETTINGS_UI_DIGESTION	Trypsin
RESULTS_SEARCH_8_PARAMETERS_PARAGON_METHOD_SETTINGS_UI_SPECIAL_FACTOR	Urea denaturation
RESULTS_SEARCH_8_PARAMETERS_PARAGON_METHOD_SETTINGS_UI_INSTRUMENT	TripleTOF 6600
RESULTS_SEARCH_8_PARAMETERS_PARAGON_METHOD_SETTINGS_UI_SEARCH_EFFORT	Thorough
RESULTS_SEARCH_8_PARAMETERS_PARAGON_METHOD_SETTINGS_UI_ID_FOCUS	Amino acid substitutions
RESULTS_SEARCH_8_PARAMETERS_PARAGON_METHOD_SETTINGS_UI_USER_NAME	QUTAD\carfp2
RESULTS_SEARCH_8_PARAMETERS_PARAGON_METHOD_SETTINGS_UI_MACHINE_NAME	HPCPROTEIN02
RESULTS_SEARCH_8_PARAMETERS_PARAGON_METHOD_SETTINGS_UI_SEARCH_ID	6.37551e+17
RESULTS_SEARCH_8_PARAMETERS_PARAGON_METHOD_SETTINGS_UI_START_TIME	2021-04-27 19:05:05
RESULTS_SEARCH_8_PARAMETERS_PARAGON_METHOD_SETTINGS_UI_MIN_UNUSED_PROTSCORE	0.0458
RESULTS_SEARCH_8_PARAMETERS_PARAGON_METHOD_SETTINGS_UI_PSPEP	TRUE
RESULTS_SEARCH_9_time_cpu	51885
RESULTS_SEARCH_9_time_duration	52306
RESULTS_SEARCH_9_version	5.0.2.5174
RESULTS_SEARCH_9_xml:id	SEARCH:1:637551471054223936_4
RESULTS_SEARCH_9_PARAMETERS_chemical_data_edited	FALSE
RESULTS_SEARCH_9_PARAMETERS_do_multiprecursor_search	TRUE
RESULTS_SEARCH_9_PARAMETERS_do_reverse_search	TRUE
RESULTS_SEARCH_9_PARAMETERS_max_quant_labels	35
RESULTS_SEARCH_9_PARAMETERS_maxresults	15
RESULTS_SEARCH_9_PARAMETERS_separate_searches	FALSE
RESULTS_SEARCH_9_PARAMETERS_MSTOLERANCE_type	dalton
RESULTS_SEARCH_9_PARAMETERS_MSTOLERANCE_value	0.05
RESULTS_SEARCH_9_PARAMETERS_MSMSTOLERANCE_type	dalton
RESULTS_SEARCH_9_PARAMETERS_MSMSTOLERANCE_value	0.1
RESULTS_SEARCH_9_PARAMETERS_MS_STANDARD_DEVIATION_type	dalton
RESULTS_SEARCH_9_PARAMETERS_MS_STANDARD_DEVIATION_value	0.0011
RESULTS_SEARCH_9_PARAMETERS_MSMS_STANDARD_DEVIATION_type	dalton
RESULTS_SEARCH_9_PARAMETERS_MSMS_STANDARD_DEVIATION_value	0.01
RESULTS_SEARCH_9_PARAMETERS_FASTA_filename	C:\AB SCIEX\ProteinPilot Data\SearchDatabases\Natalie_Turner_Cattle_cRAP_combined_2020.fasta
RESULTS_SEARCH_9_PARAMETERS_AUTO_CALIBRATION_ms	TRUE
RESULTS_SEARCH_9_PARAMETERS_AUTO_CALIBRATION_msexport	FALSE
RESULTS_SEARCH_9_PARAMETERS_AUTO_CALIBRATION_msms	TRUE
RESULTS_SEARCH_9_PARAMETERS_AUTO_CALIBRATION_msmstolsdratio	2.75
RESULTS_SEARCH_9_PARAMETERS_AUTO_CALIBRATION_mstolsdratio	7
RESULTS_SEARCH_9_PARAMETERS_AUTO_CALIBRATION_squareroot	TRUE
RESULTS_SEARCH_9_PARAMETERS_AUTO_CALIBRATION_type	dalton
RESULTS_SEARCH_9_PARAMETERS_AUTO_CALIBRATION_MCP_d_s_s_f	0.0666667
RESULTS_SEARCH_9_PARAMETERS_AUTO_CALIBRATION_MCP_d_s_w_f	3
RESULTS_SEARCH_9_PARAMETERS_AUTO_CALIBRATION_MCP_m_f_r_mbc	200
RESULTS_SEARCH_9_PARAMETERS_AUTO_CALIBRATION_MCP_m_m_c	10
RESULTS_SEARCH_9_PARAMETERS_AUTO_CALIBRATION_MCP_m_m_f_s	0.25
RESULTS_SEARCH_9_PARAMETERS_AUTO_CALIBRATION_MCP_m_m_p_f	0.33
RESULTS_SEARCH_9_PARAMETERS_AUTO_CALIBRATION_MCP_m_m_p_rms_f	1
RESULTS_SEARCH_9_PARAMETERS_AUTO_CALIBRATION_MCP_m_p_t_f	1
RESULTS_SEARCH_9_PARAMETERS_AUTO_CALIBRATION_MCP_m_r_h_n_b	15
RESULTS_SEARCH_9_PARAMETERS_AUTO_CALIBRATION_MCP_m_z_n_s	99
RESULTS_SEARCH_9_PARAMETERS_AUTO_CALIBRATION_MCP_m_z_s_mn_f_r	0.0666667
RESULTS_SEARCH_9_PARAMETERS_AUTO_CALIBRATION_MCP_m_z_s_mx_f_r	0.1
RESULTS_SEARCH_9_PARAMETERS_MS_AUTO_CALIBRATION_OUT_avres	-3.04073e-11
RESULTS_SEARCH_9_PARAMETERS_MS_AUTO_CALIBRATION_OUT_c0	-0.000566304
RESULTS_SEARCH_9_PARAMETERS_MS_AUTO_CALIBRATION_OUT_c1minus1	1.90778e-05
RESULTS_SEARCH_9_PARAMETERS_MS_AUTO_CALIBRATION_OUT_c2	0
RESULTS_SEARCH_9_PARAMETERS_MS_AUTO_CALIBRATION_OUT_file	1
RESULTS_SEARCH_9_PARAMETERS_MS_AUTO_CALIBRATION_OUT_partnumber	5
RESULTS_SEARCH_9_PARAMETERS_MS_AUTO_CALIBRATION_OUT_polyorder	1
RESULTS_SEARCH_9_PARAMETERS_MS_AUTO_CALIBRATION_OUT_sample	1
RESULTS_SEARCH_9_PARAMETERS_MS_AUTO_CALIBRATION_OUT_squareroot	TRUE
RESULTS_SEARCH_9_PARAMETERS_MSMS_AUTO_CALIBRATION_OUT_avres	-1.40794e-07
RESULTS_SEARCH_9_PARAMETERS_MSMS_AUTO_CALIBRATION_OUT_c0	-0.000424192
RESULTS_SEARCH_9_PARAMETERS_MSMS_AUTO_CALIBRATION_OUT_c1minus1	1.44634e-05
RESULTS_SEARCH_9_PARAMETERS_MSMS_AUTO_CALIBRATION_OUT_c2	0
RESULTS_SEARCH_9_PARAMETERS_MSMS_AUTO_CALIBRATION_OUT_file	1
RESULTS_SEARCH_9_PARAMETERS_MSMS_AUTO_CALIBRATION_OUT_partnumber	5
RESULTS_SEARCH_9_PARAMETERS_MSMS_AUTO_CALIBRATION_OUT_polyorder	1
RESULTS_SEARCH_9_PARAMETERS_MSMS_AUTO_CALIBRATION_OUT_sample	1
RESULTS_SEARCH_9_PARAMETERS_MSMS_AUTO_CALIBRATION_OUT_squareroot	TRUE
RESULTS_SEARCH_9_PARAMETERS_MAX_PRECURSORS_FRAGLET	5
RESULTS_SEARCH_9_PARAMETERS_MAX_PRECURSORS_TAGLET	1
RESULTS_SEARCH_9_PARAMETERS_PRECURSORS_DR_FRAGLET	10
RESULTS_SEARCH_9_PARAMETERS_PRECURSORS_DR_TAGLET	3
RESULTS_SEARCH_9_PARAMETERS_DEFAULT_CHARGE_STATE_1_charge	2
RESULTS_SEARCH_9_PARAMETERS_DEFAULT_CHARGE_STATE_1_probability	1
RESULTS_SEARCH_9_PARAMETERS_DEFAULT_CHARGE_STATE_2_charge	3
RESULTS_SEARCH_9_PARAMETERS_DEFAULT_CHARGE_STATE_2_probability	1
RESULTS_SEARCH_9_PARAMETERS_DEFAULT_CHARGE_STATE_3_charge	4
RESULTS_SEARCH_9_PARAMETERS_DEFAULT_CHARGE_STATE_3_probability	1
RESULTS_SEARCH_9_PARAMETERS_VERSION	5.0.2.0, 5346
RESULTS_SEARCH_9_PARAMETERS_PARAGON_VERSION	5.0.2.0, 5174
RESULTS_SEARCH_9_PARAMETERS_APPLICATION	ProteinPilot(tm) Software
RESULTS_SEARCH_9_PARAMETERS_PROGROUP_alternativedispositionmaximumfoldprobabilitydrop	100
RESULTS_SEARCH_9_PARAMETERS_PROGROUP_alternativedispositionmaximumfoldscoredrop	2
RESULTS_SEARCH_9_PARAMETERS_PROGROUP_autodiscordantpeptidethreshold	0.3
RESULTS_SEARCH_9_PARAMETERS_PROGROUP_bayesconfidencecalclulation	TRUE
RESULTS_SEARCH_9_PARAMETERS_PROGROUP_calibrateconfidence	TRUE
RESULTS_SEARCH_9_PARAMETERS_PROGROUP_compresspeptides	FALSE
RESULTS_SEARCH_9_PARAMETERS_PROGROUP_confidencepercentthresholdforexcludingothersfromquant	15
RESULTS_SEARCH_9_PARAMETERS_PROGROUP_confidencepercentthresholdforincludingselfinquant	15
RESULTS_SEARCH_9_PARAMETERS_PROGROUP_donotstoremspeaklists	FALSE
RESULTS_SEARCH_9_PARAMETERS_PROGROUP_fasta	C:\AB SCIEX\ProteinPilot Data\SearchDatabases\Natalie_Turner_Cattle_cRAP_combined_2020.fasta
RESULTS_SEARCH_9_PARAMETERS_PROGROUP_featuregroupminpepconf	0.66
RESULTS_SEARCH_9_PARAMETERS_PROGROUP_featuregroupminups	0.47
RESULTS_SEARCH_9_PARAMETERS_PROGROUP_focusingintersection	4
RESULTS_SEARCH_9_PARAMETERS_PROGROUP_focusingminimummatchconfidence	0.1
RESULTS_SEARCH_9_PARAMETERS_PROGROUP_focusingminunusedprotscore	0.1
RESULTS_SEARCH_9_PARAMETERS_PROGROUP_focusingsubsetcutoff	6
RESULTS_SEARCH_9_PARAMETERS_PROGROUP_intersection	1.3
RESULTS_SEARCH_9_PARAMETERS_PROGROUP_minimummatchconfidencecutoff	0.001
RESULTS_SEARCH_9_PARAMETERS_PROGROUP_minunusedprotscore	0.0458
RESULTS_SEARCH_9_PARAMETERS_PROGROUP_subsetcutoff	2
RESULTS_SEARCH_9_PARAMETERS_PROGROUP_uniprotservicehttpssupported	TRUE
RESULTS_SEARCH_9_PARAMETERS_PROGROUP_unusedprotscorethresholdforexcludingothersfromquant	1900-01-01 07:12:00
RESULTS_SEARCH_9_PARAMETERS_PEAKLIST_count	3901
RESULTS_SEARCH_9_PARAMETERS_PEAKLIST_filenumber	1
RESULTS_SEARCH_9_PARAMETERS_PEAKLIST_original_count	3901
RESULTS_SEARCH_9_PARAMETERS_PEAKLIST_originalfilename	I:\lcmsabsciex5600\BACKUP(lims)\NPT035-039 DDA\20210423D_DDA_NPT38.wiff
RESULTS_SEARCH_9_PARAMETERS_PEAKLIST_partnumber	5
RESULTS_SEARCH_9_PARAMETERS_QUANT_TYPE_background_correction	FALSE
RESULTS_SEARCH_9_PARAMETERS_QUANT_TYPE_bias_correction	TRUE
RESULTS_SEARCH_9_PARAMETERS_QUANT_TYPE_keep_extreme_peptides_over_fraction	0
RESULTS_SEARCH_9_PARAMETERS_QUANT_TYPE_low_confidence_check	TRUE
RESULTS_SEARCH_9_PARAMETERS_QUANT_TYPE_low_intensity_check	TRUE
RESULTS_SEARCH_9_PARAMETERS_QUANT_TYPE_median_statistic	TRUE
RESULTS_SEARCH_9_PARAMETERS_QUANT_TYPE_mod_check	TRUE
RESULTS_SEARCH_9_PARAMETERS_QUANT_TYPE_quant_threshold	-1
RESULTS_SEARCH_9_PARAMETERS_QUANT_TYPE_quant_threshold_sn	9
RESULTS_SEARCH_9_PARAMETERS_QUANT_TYPE_separate_searches	FALSE
RESULTS_SEARCH_9_PARAMETERS_QUANT_TYPE_shared_msms_check	TRUE
RESULTS_SEARCH_9_PARAMETERS_PARAGON_METHOD_SETTINGS_UI_SAMPLE_TYPE	Identification
RESULTS_SEARCH_9_PARAMETERS_PARAGON_METHOD_SETTINGS_UI_CYS_ALKYLATION	Iodoacetamide
RESULTS_SEARCH_9_PARAMETERS_PARAGON_METHOD_SETTINGS_UI_DIGESTION	Trypsin
RESULTS_SEARCH_9_PARAMETERS_PARAGON_METHOD_SETTINGS_UI_SPECIAL_FACTOR	Urea denaturation
RESULTS_SEARCH_9_PARAMETERS_PARAGON_METHOD_SETTINGS_UI_INSTRUMENT	TripleTOF 6600
RESULTS_SEARCH_9_PARAMETERS_PARAGON_METHOD_SETTINGS_UI_SEARCH_EFFORT	Thorough
RESULTS_SEARCH_9_PARAMETERS_PARAGON_METHOD_SETTINGS_UI_ID_FOCUS	Amino acid substitutions
RESULTS_SEARCH_9_PARAMETERS_PARAGON_METHOD_SETTINGS_UI_USER_NAME	QUTAD\carfp2
RESULTS_SEARCH_9_PARAMETERS_PARAGON_METHOD_SETTINGS_UI_MACHINE_NAME	HPCPROTEIN02
RESULTS_SEARCH_9_PARAMETERS_PARAGON_METHOD_SETTINGS_UI_SEARCH_ID	6.37551e+17
RESULTS_SEARCH_9_PARAMETERS_PARAGON_METHOD_SETTINGS_UI_START_TIME	2021-04-27 19:05:05
RESULTS_SEARCH_9_PARAMETERS_PARAGON_METHOD_SETTINGS_UI_MIN_UNUSED_PROTSCORE	0.0458
RESULTS_SEARCH_9_PARAMETERS_PARAGON_METHOD_SETTINGS_UI_PSPEP	TRUE
RESULTS_SEARCH_10_time_cpu	139355
RESULTS_SEARCH_10_time_duration	153612
RESULTS_SEARCH_10_version	5.0.2.5174
RESULTS_SEARCH_10_xml:id	SEARCH:2:637551471054223936_4
RESULTS_SEARCH_10_PARAMETERS_chemical_data_edited	FALSE
RESULTS_SEARCH_10_PARAMETERS_do_multiprecursor_search	TRUE
RESULTS_SEARCH_10_PARAMETERS_do_reverse_search	TRUE
RESULTS_SEARCH_10_PARAMETERS_max_quant_labels	35
RESULTS_SEARCH_10_PARAMETERS_maxresults	15
RESULTS_SEARCH_10_PARAMETERS_separate_searches	FALSE
RESULTS_SEARCH_10_PARAMETERS_MSTOLERANCE_type	dalton
RESULTS_SEARCH_10_PARAMETERS_MSTOLERANCE_value	0.05
RESULTS_SEARCH_10_PARAMETERS_MSMSTOLERANCE_type	dalton
RESULTS_SEARCH_10_PARAMETERS_MSMSTOLERANCE_value	0.1
RESULTS_SEARCH_10_PARAMETERS_MS_STANDARD_DEVIATION_type	dalton
RESULTS_SEARCH_10_PARAMETERS_MS_STANDARD_DEVIATION_value	0.0011
RESULTS_SEARCH_10_PARAMETERS_MSMS_STANDARD_DEVIATION_type	dalton
RESULTS_SEARCH_10_PARAMETERS_MSMS_STANDARD_DEVIATION_value	0.01
RESULTS_SEARCH_10_PARAMETERS_FASTA_filename	C:\AB SCIEX\ProteinPilot Data\SearchDatabases\Natalie_Turner_Cattle_cRAP_combined_2020.fasta
RESULTS_SEARCH_10_PARAMETERS_AUTO_CALIBRATION_ms	TRUE
RESULTS_SEARCH_10_PARAMETERS_AUTO_CALIBRATION_msexport	FALSE
RESULTS_SEARCH_10_PARAMETERS_AUTO_CALIBRATION_msms	TRUE
RESULTS_SEARCH_10_PARAMETERS_AUTO_CALIBRATION_msmstolsdratio	2.75
RESULTS_SEARCH_10_PARAMETERS_AUTO_CALIBRATION_mstolsdratio	7
RESULTS_SEARCH_10_PARAMETERS_AUTO_CALIBRATION_squareroot	TRUE
RESULTS_SEARCH_10_PARAMETERS_AUTO_CALIBRATION_type	dalton
RESULTS_SEARCH_10_PARAMETERS_AUTO_CALIBRATION_MCP_d_s_s_f	0.0666667
RESULTS_SEARCH_10_PARAMETERS_AUTO_CALIBRATION_MCP_d_s_w_f	3
RESULTS_SEARCH_10_PARAMETERS_AUTO_CALIBRATION_MCP_m_f_r_mbc	200
RESULTS_SEARCH_10_PARAMETERS_AUTO_CALIBRATION_MCP_m_m_c	10
RESULTS_SEARCH_10_PARAMETERS_AUTO_CALIBRATION_MCP_m_m_f_s	0.25
RESULTS_SEARCH_10_PARAMETERS_AUTO_CALIBRATION_MCP_m_m_p_f	0.33
RESULTS_SEARCH_10_PARAMETERS_AUTO_CALIBRATION_MCP_m_m_p_rms_f	1
RESULTS_SEARCH_10_PARAMETERS_AUTO_CALIBRATION_MCP_m_p_t_f	1
RESULTS_SEARCH_10_PARAMETERS_AUTO_CALIBRATION_MCP_m_r_h_n_b	15
RESULTS_SEARCH_10_PARAMETERS_AUTO_CALIBRATION_MCP_m_z_n_s	99
RESULTS_SEARCH_10_PARAMETERS_AUTO_CALIBRATION_MCP_m_z_s_mn_f_r	0.0666667
RESULTS_SEARCH_10_PARAMETERS_AUTO_CALIBRATION_MCP_m_z_s_mx_f_r	0.1
RESULTS_SEARCH_10_PARAMETERS_MS_AUTO_CALIBRATION_OUT_avres	-3.04073e-11
RESULTS_SEARCH_10_PARAMETERS_MS_AUTO_CALIBRATION_OUT_c0	-0.000566304
RESULTS_SEARCH_10_PARAMETERS_MS_AUTO_CALIBRATION_OUT_c1minus1	1.90778e-05
RESULTS_SEARCH_10_PARAMETERS_MS_AUTO_CALIBRATION_OUT_c2	0
RESULTS_SEARCH_10_PARAMETERS_MS_AUTO_CALIBRATION_OUT_file	1
RESULTS_SEARCH_10_PARAMETERS_MS_AUTO_CALIBRATION_OUT_partnumber	5
RESULTS_SEARCH_10_PARAMETERS_MS_AUTO_CALIBRATION_OUT_polyorder	1
RESULTS_SEARCH_10_PARAMETERS_MS_AUTO_CALIBRATION_OUT_sample	1
RESULTS_SEARCH_10_PARAMETERS_MS_AUTO_CALIBRATION_OUT_squareroot	TRUE
RESULTS_SEARCH_10_PARAMETERS_MSMS_AUTO_CALIBRATION_OUT_avres	-1.40794e-07
RESULTS_SEARCH_10_PARAMETERS_MSMS_AUTO_CALIBRATION_OUT_c0	-0.000424192
RESULTS_SEARCH_10_PARAMETERS_MSMS_AUTO_CALIBRATION_OUT_c1minus1	1.44634e-05
RESULTS_SEARCH_10_PARAMETERS_MSMS_AUTO_CALIBRATION_OUT_c2	0
RESULTS_SEARCH_10_PARAMETERS_MSMS_AUTO_CALIBRATION_OUT_file	1
RESULTS_SEARCH_10_PARAMETERS_MSMS_AUTO_CALIBRATION_OUT_partnumber	5
RESULTS_SEARCH_10_PARAMETERS_MSMS_AUTO_CALIBRATION_OUT_polyorder	1
RESULTS_SEARCH_10_PARAMETERS_MSMS_AUTO_CALIBRATION_OUT_sample	1
RESULTS_SEARCH_10_PARAMETERS_MSMS_AUTO_CALIBRATION_OUT_squareroot	TRUE
RESULTS_SEARCH_10_PARAMETERS_MAX_PRECURSORS_FRAGLET	5
RESULTS_SEARCH_10_PARAMETERS_MAX_PRECURSORS_TAGLET	1
RESULTS_SEARCH_10_PARAMETERS_PRECURSORS_DR_FRAGLET	10
RESULTS_SEARCH_10_PARAMETERS_PRECURSORS_DR_TAGLET	3
RESULTS_SEARCH_10_PARAMETERS_DEFAULT_CHARGE_STATE_1_charge	2
RESULTS_SEARCH_10_PARAMETERS_DEFAULT_CHARGE_STATE_1_probability	1
RESULTS_SEARCH_10_PARAMETERS_DEFAULT_CHARGE_STATE_2_charge	3
RESULTS_SEARCH_10_PARAMETERS_DEFAULT_CHARGE_STATE_2_probability	1
RESULTS_SEARCH_10_PARAMETERS_DEFAULT_CHARGE_STATE_3_charge	4
RESULTS_SEARCH_10_PARAMETERS_DEFAULT_CHARGE_STATE_3_probability	1900-01-01
RESULTS_SEARCH_10_PARAMETERS_VERSION	5.0.2.0, 5346
RESULTS_SEARCH_10_PARAMETERS_PARAGON_VERSION	5.0.2.0, 5174
RESULTS_SEARCH_10_PARAMETERS_APPLICATION	ProteinPilot(tm) Software
RESULTS_SEARCH_10_PARAMETERS_PROGROUP_alternativedispositionmaximumfoldprobabilitydrop	100
RESULTS_SEARCH_10_PARAMETERS_PROGROUP_alternativedispositionmaximumfoldscoredrop	2
RESULTS_SEARCH_10_PARAMETERS_PROGROUP_autodiscordantpeptidethreshold	0.3
RESULTS_SEARCH_10_PARAMETERS_PROGROUP_bayesconfidencecalclulation	TRUE
RESULTS_SEARCH_10_PARAMETERS_PROGROUP_calibrateconfidence	TRUE
RESULTS_SEARCH_10_PARAMETERS_PROGROUP_compresspeptides	FALSE
RESULTS_SEARCH_10_PARAMETERS_PROGROUP_confidencepercentthresholdforexcludingothersfromquant	15
RESULTS_SEARCH_10_PARAMETERS_PROGROUP_confidencepercentthresholdforincludingselfinquant	15
RESULTS_SEARCH_10_PARAMETERS_PROGROUP_donotstoremspeaklists	FALSE
RESULTS_SEARCH_10_PARAMETERS_PROGROUP_fasta	C:\AB SCIEX\ProteinPilot Data\SearchDatabases\Natalie_Turner_Cattle_cRAP_combined_2020.fasta
RESULTS_SEARCH_10_PARAMETERS_PROGROUP_featuregroupminpepconf	0.66
RESULTS_SEARCH_10_PARAMETERS_PROGROUP_featuregroupminups	0.47
RESULTS_SEARCH_10_PARAMETERS_PROGROUP_focusingintersection	4
RESULTS_SEARCH_10_PARAMETERS_PROGROUP_focusingminimummatchconfidence	0.1
RESULTS_SEARCH_10_PARAMETERS_PROGROUP_focusingminunusedprotscore	0.1
RESULTS_SEARCH_10_PARAMETERS_PROGROUP_focusingsubsetcutoff	6
RESULTS_SEARCH_10_PARAMETERS_PROGROUP_intersection	1.3
RESULTS_SEARCH_10_PARAMETERS_PROGROUP_minimummatchconfidencecutoff	0.001
RESULTS_SEARCH_10_PARAMETERS_PROGROUP_minunusedprotscore	01:05:57.120000
RESULTS_SEARCH_10_PARAMETERS_PROGROUP_subsetcutoff	2
RESULTS_SEARCH_10_PARAMETERS_PROGROUP_uniprotservicehttpssupported	TRUE
RESULTS_SEARCH_10_PARAMETERS_PROGROUP_unusedprotscorethresholdforexcludingothersfromquant	1.3
RESULTS_SEARCH_10_PARAMETERS_PEAKLIST_count	3901
RESULTS_SEARCH_10_PARAMETERS_PEAKLIST_filenumber	1
RESULTS_SEARCH_10_PARAMETERS_PEAKLIST_original_count	3901
RESULTS_SEARCH_10_PARAMETERS_PEAKLIST_originalfilename	I:\lcmsabsciex5600\BACKUP(lims)\NPT035-039 DDA\20210423D_DDA_NPT38.wiff
RESULTS_SEARCH_10_PARAMETERS_PEAKLIST_partnumber	5
RESULTS_SEARCH_10_PARAMETERS_QUANT_TYPE_background_correction	FALSE
RESULTS_SEARCH_10_PARAMETERS_QUANT_TYPE_bias_correction	TRUE
RESULTS_SEARCH_10_PARAMETERS_QUANT_TYPE_keep_extreme_peptides_over_fraction	0
RESULTS_SEARCH_10_PARAMETERS_QUANT_TYPE_low_confidence_check	TRUE
RESULTS_SEARCH_10_PARAMETERS_QUANT_TYPE_low_intensity_check	TRUE
RESULTS_SEARCH_10_PARAMETERS_QUANT_TYPE_median_statistic	TRUE
RESULTS_SEARCH_10_PARAMETERS_QUANT_TYPE_mod_check	TRUE
RESULTS_SEARCH_10_PARAMETERS_QUANT_TYPE_quant_threshold	-1
RESULTS_SEARCH_10_PARAMETERS_QUANT_TYPE_quant_threshold_sn	9
RESULTS_SEARCH_10_PARAMETERS_QUANT_TYPE_separate_searches	FALSE
RESULTS_SEARCH_10_PARAMETERS_QUANT_TYPE_shared_msms_check	TRUE
RESULTS_SEARCH_10_PARAMETERS_PARAGON_METHOD_SETTINGS_UI_SAMPLE_TYPE	Identification
RESULTS_SEARCH_10_PARAMETERS_PARAGON_METHOD_SETTINGS_UI_CYS_ALKYLATION	Iodoacetamide
RESULTS_SEARCH_10_PARAMETERS_PARAGON_METHOD_SETTINGS_UI_DIGESTION	Trypsin
RESULTS_SEARCH_10_PARAMETERS_PARAGON_METHOD_SETTINGS_UI_SPECIAL_FACTOR	Urea denaturation
RESULTS_SEARCH_10_PARAMETERS_PARAGON_METHOD_SETTINGS_UI_INSTRUMENT	TripleTOF 6600
RESULTS_SEARCH_10_PARAMETERS_PARAGON_METHOD_SETTINGS_UI_SEARCH_EFFORT	Thorough
RESULTS_SEARCH_10_PARAMETERS_PARAGON_METHOD_SETTINGS_UI_ID_FOCUS	Amino acid substitutions
RESULTS_SEARCH_10_PARAMETERS_PARAGON_METHOD_SETTINGS_UI_USER_NAME	QUTAD\carfp2
RESULTS_SEARCH_10_PARAMETERS_PARAGON_METHOD_SETTINGS_UI_MACHINE_NAME	HPCPROTEIN02
RESULTS_SEARCH_10_PARAMETERS_PARAGON_METHOD_SETTINGS_UI_SEARCH_ID	6.37551e+17
RESULTS_SEARCH_10_PARAMETERS_PARAGON_METHOD_SETTINGS_UI_START_TIME	2021-04-27 19:05:05
RESULTS_SEARCH_10_PARAMETERS_PARAGON_METHOD_SETTINGS_UI_MIN_UNUSED_PROTSCORE	0.0458
RESULTS_SEARCH_10_PARAMETERS_PARAGON_METHOD_SETTINGS_UI_PSPEP	TRUE
RESULTS_SEARCH_11_time_cpu	44538
RESULTS_SEARCH_11_time_duration	44912
RESULTS_SEARCH_11_version	5.0.2.5174
RESULTS_SEARCH_11_xml:id	SEARCH:1:637551471054223936_5
RESULTS_SEARCH_11_PARAMETERS_chemical_data_edited	FALSE
RESULTS_SEARCH_11_PARAMETERS_do_multiprecursor_search	TRUE
RESULTS_SEARCH_11_PARAMETERS_do_reverse_search	TRUE
RESULTS_SEARCH_11_PARAMETERS_max_quant_labels	35
RESULTS_SEARCH_11_PARAMETERS_maxresults	15
RESULTS_SEARCH_11_PARAMETERS_separate_searches	FALSE
RESULTS_SEARCH_11_PARAMETERS_MSTOLERANCE_type	dalton
RESULTS_SEARCH_11_PARAMETERS_MSTOLERANCE_value	0.05
RESULTS_SEARCH_11_PARAMETERS_MSMSTOLERANCE_type	dalton
RESULTS_SEARCH_11_PARAMETERS_MSMSTOLERANCE_value	0.1
RESULTS_SEARCH_11_PARAMETERS_MS_STANDARD_DEVIATION_type	dalton
RESULTS_SEARCH_11_PARAMETERS_MS_STANDARD_DEVIATION_value	0.0011
RESULTS_SEARCH_11_PARAMETERS_MSMS_STANDARD_DEVIATION_type	dalton
RESULTS_SEARCH_11_PARAMETERS_MSMS_STANDARD_DEVIATION_value	0.01
RESULTS_SEARCH_11_PARAMETERS_FASTA_filename	C:\AB SCIEX\ProteinPilot Data\SearchDatabases\Natalie_Turner_Cattle_cRAP_combined_2020.fasta
RESULTS_SEARCH_11_PARAMETERS_AUTO_CALIBRATION_ms	TRUE
RESULTS_SEARCH_11_PARAMETERS_AUTO_CALIBRATION_msexport	FALSE
RESULTS_SEARCH_11_PARAMETERS_AUTO_CALIBRATION_msms	TRUE
RESULTS_SEARCH_11_PARAMETERS_AUTO_CALIBRATION_msmstolsdratio	2.75
RESULTS_SEARCH_11_PARAMETERS_AUTO_CALIBRATION_mstolsdratio	7
RESULTS_SEARCH_11_PARAMETERS_AUTO_CALIBRATION_squareroot	TRUE
RESULTS_SEARCH_11_PARAMETERS_AUTO_CALIBRATION_type	dalton
RESULTS_SEARCH_11_PARAMETERS_AUTO_CALIBRATION_MCP_d_s_s_f	0.0666667
RESULTS_SEARCH_11_PARAMETERS_AUTO_CALIBRATION_MCP_d_s_w_f	3
RESULTS_SEARCH_11_PARAMETERS_AUTO_CALIBRATION_MCP_m_f_r_mbc	200
RESULTS_SEARCH_11_PARAMETERS_AUTO_CALIBRATION_MCP_m_m_c	10
RESULTS_SEARCH_11_PARAMETERS_AUTO_CALIBRATION_MCP_m_m_f_s	0.25
RESULTS_SEARCH_11_PARAMETERS_AUTO_CALIBRATION_MCP_m_m_p_f	0.33
RESULTS_SEARCH_11_PARAMETERS_AUTO_CALIBRATION_MCP_m_m_p_rms_f	1
RESULTS_SEARCH_11_PARAMETERS_AUTO_CALIBRATION_MCP_m_p_t_f	1
RESULTS_SEARCH_11_PARAMETERS_AUTO_CALIBRATION_MCP_m_r_h_n_b	15
RESULTS_SEARCH_11_PARAMETERS_AUTO_CALIBRATION_MCP_m_z_n_s	99
RESULTS_SEARCH_11_PARAMETERS_AUTO_CALIBRATION_MCP_m_z_s_mn_f_r	0.0666667
RESULTS_SEARCH_11_PARAMETERS_AUTO_CALIBRATION_MCP_m_z_s_mx_f_r	0.1
RESULTS_SEARCH_11_PARAMETERS_MS_AUTO_CALIBRATION_OUT_avres	3.35495e-09
RESULTS_SEARCH_11_PARAMETERS_MS_AUTO_CALIBRATION_OUT_c0	-0.000654054
RESULTS_SEARCH_11_PARAMETERS_MS_AUTO_CALIBRATION_OUT_c1minus1	2.24686e-05
RESULTS_SEARCH_11_PARAMETERS_MS_AUTO_CALIBRATION_OUT_c2	0
RESULTS_SEARCH_11_PARAMETERS_MS_AUTO_CALIBRATION_OUT_file	1
RESULTS_SEARCH_11_PARAMETERS_MS_AUTO_CALIBRATION_OUT_partnumber	6
RESULTS_SEARCH_11_PARAMETERS_MS_AUTO_CALIBRATION_OUT_polyorder	1
RESULTS_SEARCH_11_PARAMETERS_MS_AUTO_CALIBRATION_OUT_sample	1
RESULTS_SEARCH_11_PARAMETERS_MS_AUTO_CALIBRATION_OUT_squareroot	TRUE
RESULTS_SEARCH_11_PARAMETERS_MSMS_AUTO_CALIBRATION_OUT_avres	-1.09079e-07
RESULTS_SEARCH_11_PARAMETERS_MSMS_AUTO_CALIBRATION_OUT_c0	-0.000438445
RESULTS_SEARCH_11_PARAMETERS_MSMS_AUTO_CALIBRATION_OUT_c1minus1	1.51165e-05
RESULTS_SEARCH_11_PARAMETERS_MSMS_AUTO_CALIBRATION_OUT_c2	0
RESULTS_SEARCH_11_PARAMETERS_MSMS_AUTO_CALIBRATION_OUT_file	1
RESULTS_SEARCH_11_PARAMETERS_MSMS_AUTO_CALIBRATION_OUT_partnumber	6
RESULTS_SEARCH_11_PARAMETERS_MSMS_AUTO_CALIBRATION_OUT_polyorder	1
RESULTS_SEARCH_11_PARAMETERS_MSMS_AUTO_CALIBRATION_OUT_sample	1
RESULTS_SEARCH_11_PARAMETERS_MSMS_AUTO_CALIBRATION_OUT_squareroot	TRUE
RESULTS_SEARCH_11_PARAMETERS_MAX_PRECURSORS_FRAGLET	5
RESULTS_SEARCH_11_PARAMETERS_MAX_PRECURSORS_TAGLET	1900-01-01
RESULTS_SEARCH_11_PARAMETERS_PRECURSORS_DR_FRAGLET	10
RESULTS_SEARCH_11_PARAMETERS_PRECURSORS_DR_TAGLET	3
RESULTS_SEARCH_11_PARAMETERS_DEFAULT_CHARGE_STATE_1_charge	2
RESULTS_SEARCH_11_PARAMETERS_DEFAULT_CHARGE_STATE_1_probability	1
RESULTS_SEARCH_11_PARAMETERS_DEFAULT_CHARGE_STATE_2_charge	3
RESULTS_SEARCH_11_PARAMETERS_DEFAULT_CHARGE_STATE_2_probability	1
RESULTS_SEARCH_11_PARAMETERS_DEFAULT_CHARGE_STATE_3_charge	1900-01-04
RESULTS_SEARCH_11_PARAMETERS_DEFAULT_CHARGE_STATE_3_probability	1900-01-01
RESULTS_SEARCH_11_PARAMETERS_VERSION	5.0.2.0, 5346
RESULTS_SEARCH_11_PARAMETERS_PARAGON_VERSION	5.0.2.0, 5174
RESULTS_SEARCH_11_PARAMETERS_APPLICATION	ProteinPilot(tm) Software
RESULTS_SEARCH_11_PARAMETERS_PROGROUP_alternativedispositionmaximumfoldprobabilitydrop	100
RESULTS_SEARCH_11_PARAMETERS_PROGROUP_alternativedispositionmaximumfoldscoredrop	2
RESULTS_SEARCH_11_PARAMETERS_PROGROUP_autodiscordantpeptidethreshold	0.3
RESULTS_SEARCH_11_PARAMETERS_PROGROUP_bayesconfidencecalclulation	TRUE
RESULTS_SEARCH_11_PARAMETERS_PROGROUP_calibrateconfidence	TRUE
RESULTS_SEARCH_11_PARAMETERS_PROGROUP_compresspeptides	FALSE
RESULTS_SEARCH_11_PARAMETERS_PROGROUP_confidencepercentthresholdforexcludingothersfromquant	15
RESULTS_SEARCH_11_PARAMETERS_PROGROUP_confidencepercentthresholdforincludingselfinquant	15
RESULTS_SEARCH_11_PARAMETERS_PROGROUP_donotstoremspeaklists	FALSE
RESULTS_SEARCH_11_PARAMETERS_PROGROUP_fasta	C:\AB SCIEX\ProteinPilot Data\SearchDatabases\Natalie_Turner_Cattle_cRAP_combined_2020.fasta
RESULTS_SEARCH_11_PARAMETERS_PROGROUP_featuregroupminpepconf	0.66
RESULTS_SEARCH_11_PARAMETERS_PROGROUP_featuregroupminups	0.47
RESULTS_SEARCH_11_PARAMETERS_PROGROUP_focusingintersection	4
RESULTS_SEARCH_11_PARAMETERS_PROGROUP_focusingminimummatchconfidence	0.1
RESULTS_SEARCH_11_PARAMETERS_PROGROUP_focusingminunusedprotscore	0.1
RESULTS_SEARCH_11_PARAMETERS_PROGROUP_focusingsubsetcutoff	1900-01-06
RESULTS_SEARCH_11_PARAMETERS_PROGROUP_intersection	1.3
RESULTS_SEARCH_11_PARAMETERS_PROGROUP_minimummatchconfidencecutoff	0.001
RESULTS_SEARCH_11_PARAMETERS_PROGROUP_minunusedprotscore	0.0458
RESULTS_SEARCH_11_PARAMETERS_PROGROUP_subsetcutoff	2
RESULTS_SEARCH_11_PARAMETERS_PROGROUP_uniprotservicehttpssupported	TRUE
RESULTS_SEARCH_11_PARAMETERS_PROGROUP_unusedprotscorethresholdforexcludingothersfromquant	1.3
RESULTS_SEARCH_11_PARAMETERS_PEAKLIST_count	3897
RESULTS_SEARCH_11_PARAMETERS_PEAKLIST_filenumber	1
RESULTS_SEARCH_11_PARAMETERS_PEAKLIST_original_count	3897
RESULTS_SEARCH_11_PARAMETERS_PEAKLIST_originalfilename	I:\lcmsabsciex5600\BACKUP(lims)\NPT035-039 DDA\20210423D_DDA_NPT38.wiff
RESULTS_SEARCH_11_PARAMETERS_PEAKLIST_partnumber	6
RESULTS_SEARCH_11_PARAMETERS_QUANT_TYPE_background_correction	FALSE
RESULTS_SEARCH_11_PARAMETERS_QUANT_TYPE_bias_correction	TRUE
RESULTS_SEARCH_11_PARAMETERS_QUANT_TYPE_keep_extreme_peptides_over_fraction	0
RESULTS_SEARCH_11_PARAMETERS_QUANT_TYPE_low_confidence_check	TRUE
RESULTS_SEARCH_11_PARAMETERS_QUANT_TYPE_low_intensity_check	TRUE
RESULTS_SEARCH_11_PARAMETERS_QUANT_TYPE_median_statistic	TRUE
RESULTS_SEARCH_11_PARAMETERS_QUANT_TYPE_mod_check	TRUE
RESULTS_SEARCH_11_PARAMETERS_QUANT_TYPE_quant_threshold	-1
RESULTS_SEARCH_11_PARAMETERS_QUANT_TYPE_quant_threshold_sn	9
RESULTS_SEARCH_11_PARAMETERS_QUANT_TYPE_separate_searches	FALSE
RESULTS_SEARCH_11_PARAMETERS_QUANT_TYPE_shared_msms_check	TRUE
RESULTS_SEARCH_11_PARAMETERS_PARAGON_METHOD_SETTINGS_UI_SAMPLE_TYPE	Identification
RESULTS_SEARCH_11_PARAMETERS_PARAGON_METHOD_SETTINGS_UI_CYS_ALKYLATION	Iodoacetamide
RESULTS_SEARCH_11_PARAMETERS_PARAGON_METHOD_SETTINGS_UI_DIGESTION	Trypsin
RESULTS_SEARCH_11_PARAMETERS_PARAGON_METHOD_SETTINGS_UI_SPECIAL_FACTOR	Urea denaturation
RESULTS_SEARCH_11_PARAMETERS_PARAGON_METHOD_SETTINGS_UI_INSTRUMENT	TripleTOF 6600
RESULTS_SEARCH_11_PARAMETERS_PARAGON_METHOD_SETTINGS_UI_SEARCH_EFFORT	Thorough
RESULTS_SEARCH_11_PARAMETERS_PARAGON_METHOD_SETTINGS_UI_ID_FOCUS	Amino acid substitutions
RESULTS_SEARCH_11_PARAMETERS_PARAGON_METHOD_SETTINGS_UI_USER_NAME	QUTAD\carfp2
RESULTS_SEARCH_11_PARAMETERS_PARAGON_METHOD_SETTINGS_UI_MACHINE_NAME	HPCPROTEIN02
RESULTS_SEARCH_11_PARAMETERS_PARAGON_METHOD_SETTINGS_UI_SEARCH_ID	6.37551e+17
RESULTS_SEARCH_11_PARAMETERS_PARAGON_METHOD_SETTINGS_UI_START_TIME	2021-04-27 19:05:05
RESULTS_SEARCH_11_PARAMETERS_PARAGON_METHOD_SETTINGS_UI_MIN_UNUSED_PROTSCORE	0.0458
RESULTS_SEARCH_11_PARAMETERS_PARAGON_METHOD_SETTINGS_UI_PSPEP	TRUE
RESULTS_SEARCH_12_time_cpu	146672
RESULTS_SEARCH_12_time_duration	184780
RESULTS_SEARCH_12_version	5.0.2.5174
RESULTS_SEARCH_12_xml:id	SEARCH:2:637551471054223936_5
RESULTS_SEARCH_12_PARAMETERS_chemical_data_edited	FALSE
RESULTS_SEARCH_12_PARAMETERS_do_multiprecursor_search	TRUE
RESULTS_SEARCH_12_PARAMETERS_do_reverse_search	TRUE
RESULTS_SEARCH_12_PARAMETERS_max_quant_labels	35
RESULTS_SEARCH_12_PARAMETERS_maxresults	15
RESULTS_SEARCH_12_PARAMETERS_separate_searches	FALSE
RESULTS_SEARCH_12_PARAMETERS_MSTOLERANCE_type	dalton
RESULTS_SEARCH_12_PARAMETERS_MSTOLERANCE_value	0.05
RESULTS_SEARCH_12_PARAMETERS_MSMSTOLERANCE_type	dalton
RESULTS_SEARCH_12_PARAMETERS_MSMSTOLERANCE_value	0.1
RESULTS_SEARCH_12_PARAMETERS_MS_STANDARD_DEVIATION_type	dalton
RESULTS_SEARCH_12_PARAMETERS_MS_STANDARD_DEVIATION_value	0.0011
RESULTS_SEARCH_12_PARAMETERS_MSMS_STANDARD_DEVIATION_type	dalton
RESULTS_SEARCH_12_PARAMETERS_MSMS_STANDARD_DEVIATION_value	0.01
RESULTS_SEARCH_12_PARAMETERS_FASTA_filename	C:\AB SCIEX\ProteinPilot Data\SearchDatabases\Natalie_Turner_Cattle_cRAP_combined_2020.fasta
RESULTS_SEARCH_12_PARAMETERS_AUTO_CALIBRATION_ms	TRUE
RESULTS_SEARCH_12_PARAMETERS_AUTO_CALIBRATION_msexport	FALSE
RESULTS_SEARCH_12_PARAMETERS_AUTO_CALIBRATION_msms	TRUE
RESULTS_SEARCH_12_PARAMETERS_AUTO_CALIBRATION_msmstolsdratio	2.75
RESULTS_SEARCH_12_PARAMETERS_AUTO_CALIBRATION_mstolsdratio	7
RESULTS_SEARCH_12_PARAMETERS_AUTO_CALIBRATION_squareroot	TRUE
RESULTS_SEARCH_12_PARAMETERS_AUTO_CALIBRATION_type	dalton
RESULTS_SEARCH_12_PARAMETERS_AUTO_CALIBRATION_MCP_d_s_s_f	0.0666667
RESULTS_SEARCH_12_PARAMETERS_AUTO_CALIBRATION_MCP_d_s_w_f	3
RESULTS_SEARCH_12_PARAMETERS_AUTO_CALIBRATION_MCP_m_f_r_mbc	200
RESULTS_SEARCH_12_PARAMETERS_AUTO_CALIBRATION_MCP_m_m_c	10
RESULTS_SEARCH_12_PARAMETERS_AUTO_CALIBRATION_MCP_m_m_f_s	0.25
RESULTS_SEARCH_12_PARAMETERS_AUTO_CALIBRATION_MCP_m_m_p_f	0.33
RESULTS_SEARCH_12_PARAMETERS_AUTO_CALIBRATION_MCP_m_m_p_rms_f	1
RESULTS_SEARCH_12_PARAMETERS_AUTO_CALIBRATION_MCP_m_p_t_f	1
RESULTS_SEARCH_12_PARAMETERS_AUTO_CALIBRATION_MCP_m_r_h_n_b	15
RESULTS_SEARCH_12_PARAMETERS_AUTO_CALIBRATION_MCP_m_z_n_s	99
RESULTS_SEARCH_12_PARAMETERS_AUTO_CALIBRATION_MCP_m_z_s_mn_f_r	0.0666667
RESULTS_SEARCH_12_PARAMETERS_AUTO_CALIBRATION_MCP_m_z_s_mx_f_r	0.1
RESULTS_SEARCH_12_PARAMETERS_MS_AUTO_CALIBRATION_OUT_avres	3.35495e-09
RESULTS_SEARCH_12_PARAMETERS_MS_AUTO_CALIBRATION_OUT_c0	-0.000654054
RESULTS_SEARCH_12_PARAMETERS_MS_AUTO_CALIBRATION_OUT_c1minus1	2.24686e-05
RESULTS_SEARCH_12_PARAMETERS_MS_AUTO_CALIBRATION_OUT_c2	0
RESULTS_SEARCH_12_PARAMETERS_MS_AUTO_CALIBRATION_OUT_file	1
RESULTS_SEARCH_12_PARAMETERS_MS_AUTO_CALIBRATION_OUT_partnumber	6
RESULTS_SEARCH_12_PARAMETERS_MS_AUTO_CALIBRATION_OUT_polyorder	1
RESULTS_SEARCH_12_PARAMETERS_MS_AUTO_CALIBRATION_OUT_sample	1
RESULTS_SEARCH_12_PARAMETERS_MS_AUTO_CALIBRATION_OUT_squareroot	TRUE
RESULTS_SEARCH_12_PARAMETERS_MSMS_AUTO_CALIBRATION_OUT_avres	-1.09079e-07
RESULTS_SEARCH_12_PARAMETERS_MSMS_AUTO_CALIBRATION_OUT_c0	-0.000438445
RESULTS_SEARCH_12_PARAMETERS_MSMS_AUTO_CALIBRATION_OUT_c1minus1	1.51165e-05
RESULTS_SEARCH_12_PARAMETERS_MSMS_AUTO_CALIBRATION_OUT_c2	0
RESULTS_SEARCH_12_PARAMETERS_MSMS_AUTO_CALIBRATION_OUT_file	1
RESULTS_SEARCH_12_PARAMETERS_MSMS_AUTO_CALIBRATION_OUT_partnumber	6
RESULTS_SEARCH_12_PARAMETERS_MSMS_AUTO_CALIBRATION_OUT_polyorder	1900-01-01
RESULTS_SEARCH_12_PARAMETERS_MSMS_AUTO_CALIBRATION_OUT_sample	1
RESULTS_SEARCH_12_PARAMETERS_MSMS_AUTO_CALIBRATION_OUT_squareroot	TRUE
RESULTS_SEARCH_12_PARAMETERS_MAX_PRECURSORS_FRAGLET	5
RESULTS_SEARCH_12_PARAMETERS_MAX_PRECURSORS_TAGLET	1
RESULTS_SEARCH_12_PARAMETERS_PRECURSORS_DR_FRAGLET	10
RESULTS_SEARCH_12_PARAMETERS_PRECURSORS_DR_TAGLET	3
RESULTS_SEARCH_12_PARAMETERS_DEFAULT_CHARGE_STATE_1_charge	2
RESULTS_SEARCH_12_PARAMETERS_DEFAULT_CHARGE_STATE_1_probability	1
RESULTS_SEARCH_12_PARAMETERS_DEFAULT_CHARGE_STATE_2_charge	3
RESULTS_SEARCH_12_PARAMETERS_DEFAULT_CHARGE_STATE_2_probability	1
RESULTS_SEARCH_12_PARAMETERS_DEFAULT_CHARGE_STATE_3_charge	4
RESULTS_SEARCH_12_PARAMETERS_DEFAULT_CHARGE_STATE_3_probability	1
RESULTS_SEARCH_12_PARAMETERS_VERSION	5.0.2.0, 5346
RESULTS_SEARCH_12_PARAMETERS_PARAGON_VERSION	5.0.2.0, 5174
RESULTS_SEARCH_12_PARAMETERS_APPLICATION	ProteinPilot(tm) Software
RESULTS_SEARCH_12_PARAMETERS_PROGROUP_alternativedispositionmaximumfoldprobabilitydrop	100
RESULTS_SEARCH_12_PARAMETERS_PROGROUP_alternativedispositionmaximumfoldscoredrop	2
RESULTS_SEARCH_12_PARAMETERS_PROGROUP_autodiscordantpeptidethreshold	0.3
RESULTS_SEARCH_12_PARAMETERS_PROGROUP_bayesconfidencecalclulation	TRUE
RESULTS_SEARCH_12_PARAMETERS_PROGROUP_calibrateconfidence	TRUE
RESULTS_SEARCH_12_PARAMETERS_PROGROUP_compresspeptides	FALSE
RESULTS_SEARCH_12_PARAMETERS_PROGROUP_confidencepercentthresholdforexcludingothersfromquant	15
RESULTS_SEARCH_12_PARAMETERS_PROGROUP_confidencepercentthresholdforincludingselfinquant	15
RESULTS_SEARCH_12_PARAMETERS_PROGROUP_donotstoremspeaklists	FALSE
RESULTS_SEARCH_12_PARAMETERS_PROGROUP_fasta	C:\AB SCIEX\ProteinPilot Data\SearchDatabases\Natalie_Turner_Cattle_cRAP_combined_2020.fasta
RESULTS_SEARCH_12_PARAMETERS_PROGROUP_featuregroupminpepconf	0.66
RESULTS_SEARCH_12_PARAMETERS_PROGROUP_featuregroupminups	0.47
RESULTS_SEARCH_12_PARAMETERS_PROGROUP_focusingintersection	1900-01-04
RESULTS_SEARCH_12_PARAMETERS_PROGROUP_focusingminimummatchconfidence	0.1
RESULTS_SEARCH_12_PARAMETERS_PROGROUP_focusingminunusedprotscore	0.1
RESULTS_SEARCH_12_PARAMETERS_PROGROUP_focusingsubsetcutoff	6
RESULTS_SEARCH_12_PARAMETERS_PROGROUP_intersection	1.3
RESULTS_SEARCH_12_PARAMETERS_PROGROUP_minimummatchconfidencecutoff	0.001
RESULTS_SEARCH_12_PARAMETERS_PROGROUP_minunusedprotscore	0.0458
RESULTS_SEARCH_12_PARAMETERS_PROGROUP_subsetcutoff	2
RESULTS_SEARCH_12_PARAMETERS_PROGROUP_uniprotservicehttpssupported	TRUE
RESULTS_SEARCH_12_PARAMETERS_PROGROUP_unusedprotscorethresholdforexcludingothersfromquant	1.3
RESULTS_SEARCH_12_PARAMETERS_PEAKLIST_count	3897
RESULTS_SEARCH_12_PARAMETERS_PEAKLIST_filenumber	1
RESULTS_SEARCH_12_PARAMETERS_PEAKLIST_original_count	3897
RESULTS_SEARCH_12_PARAMETERS_PEAKLIST_originalfilename	I:\lcmsabsciex5600\BACKUP(lims)\NPT035-039 DDA\20210423D_DDA_NPT38.wiff
RESULTS_SEARCH_12_PARAMETERS_PEAKLIST_partnumber	6
RESULTS_SEARCH_12_PARAMETERS_QUANT_TYPE_background_correction	FALSE
RESULTS_SEARCH_12_PARAMETERS_QUANT_TYPE_bias_correction	TRUE
RESULTS_SEARCH_12_PARAMETERS_QUANT_TYPE_keep_extreme_peptides_over_fraction	0
RESULTS_SEARCH_12_PARAMETERS_QUANT_TYPE_low_confidence_check	TRUE
RESULTS_SEARCH_12_PARAMETERS_QUANT_TYPE_low_intensity_check	TRUE
RESULTS_SEARCH_12_PARAMETERS_QUANT_TYPE_median_statistic	TRUE
RESULTS_SEARCH_12_PARAMETERS_QUANT_TYPE_mod_check	TRUE
RESULTS_SEARCH_12_PARAMETERS_QUANT_TYPE_quant_threshold	-1
RESULTS_SEARCH_12_PARAMETERS_QUANT_TYPE_quant_threshold_sn	9
RESULTS_SEARCH_12_PARAMETERS_QUANT_TYPE_separate_searches	FALSE
RESULTS_SEARCH_12_PARAMETERS_QUANT_TYPE_shared_msms_check	TRUE
RESULTS_SEARCH_12_PARAMETERS_PARAGON_METHOD_SETTINGS_UI_SAMPLE_TYPE	Identification
RESULTS_SEARCH_12_PARAMETERS_PARAGON_METHOD_SETTINGS_UI_CYS_ALKYLATION	Iodoacetamide
RESULTS_SEARCH_12_PARAMETERS_PARAGON_METHOD_SETTINGS_UI_DIGESTION	Trypsin
RESULTS_SEARCH_12_PARAMETERS_PARAGON_METHOD_SETTINGS_UI_SPECIAL_FACTOR	Urea denaturation
RESULTS_SEARCH_12_PARAMETERS_PARAGON_METHOD_SETTINGS_UI_INSTRUMENT	TripleTOF 6600
RESULTS_SEARCH_12_PARAMETERS_PARAGON_METHOD_SETTINGS_UI_SEARCH_EFFORT	Thorough
RESULTS_SEARCH_12_PARAMETERS_PARAGON_METHOD_SETTINGS_UI_ID_FOCUS	Amino acid substitutions
RESULTS_SEARCH_12_PARAMETERS_PARAGON_METHOD_SETTINGS_UI_USER_NAME	QUTAD\carfp2
RESULTS_SEARCH_12_PARAMETERS_PARAGON_METHOD_SETTINGS_UI_MACHINE_NAME	HPCPROTEIN02
RESULTS_SEARCH_12_PARAMETERS_PARAGON_METHOD_SETTINGS_UI_SEARCH_ID	6.37551e+17
RESULTS_SEARCH_12_PARAMETERS_PARAGON_METHOD_SETTINGS_UI_START_TIME	2021-04-27 19:05:05
RESULTS_SEARCH_12_PARAMETERS_PARAGON_METHOD_SETTINGS_UI_MIN_UNUSED_PROTSCORE	0.0458
RESULTS_SEARCH_12_PARAMETERS_PARAGON_METHOD_SETTINGS_UI_PSPEP	TRUE
RESULTS_SEARCH_13_time_cpu	48843
RESULTS_SEARCH_13_time_duration	49233
RESULTS_SEARCH_13_version	5.0.2.5174
RESULTS_SEARCH_13_xml:id	SEARCH:1:637551471054223936_6
RESULTS_SEARCH_13_PARAMETERS_chemical_data_edited	FALSE
RESULTS_SEARCH_13_PARAMETERS_do_multiprecursor_search	TRUE
RESULTS_SEARCH_13_PARAMETERS_do_reverse_search	TRUE
RESULTS_SEARCH_13_PARAMETERS_max_quant_labels	35
RESULTS_SEARCH_13_PARAMETERS_maxresults	15
RESULTS_SEARCH_13_PARAMETERS_separate_searches	FALSE
RESULTS_SEARCH_13_PARAMETERS_MSTOLERANCE_type	dalton
RESULTS_SEARCH_13_PARAMETERS_MSTOLERANCE_value	0.05
RESULTS_SEARCH_13_PARAMETERS_MSMSTOLERANCE_type	dalton
RESULTS_SEARCH_13_PARAMETERS_MSMSTOLERANCE_value	0.1
RESULTS_SEARCH_13_PARAMETERS_MS_STANDARD_DEVIATION_type	dalton
RESULTS_SEARCH_13_PARAMETERS_MS_STANDARD_DEVIATION_value	0.0011
RESULTS_SEARCH_13_PARAMETERS_MSMS_STANDARD_DEVIATION_type	dalton
RESULTS_SEARCH_13_PARAMETERS_MSMS_STANDARD_DEVIATION_value	0.01
RESULTS_SEARCH_13_PARAMETERS_FASTA_filename	C:\AB SCIEX\ProteinPilot Data\SearchDatabases\Natalie_Turner_Cattle_cRAP_combined_2020.fasta
RESULTS_SEARCH_13_PARAMETERS_AUTO_CALIBRATION_ms	TRUE
RESULTS_SEARCH_13_PARAMETERS_AUTO_CALIBRATION_msexport	FALSE
RESULTS_SEARCH_13_PARAMETERS_AUTO_CALIBRATION_msms	TRUE
RESULTS_SEARCH_13_PARAMETERS_AUTO_CALIBRATION_msmstolsdratio	2.75
RESULTS_SEARCH_13_PARAMETERS_AUTO_CALIBRATION_mstolsdratio	7
RESULTS_SEARCH_13_PARAMETERS_AUTO_CALIBRATION_squareroot	TRUE
RESULTS_SEARCH_13_PARAMETERS_AUTO_CALIBRATION_type	dalton
RESULTS_SEARCH_13_PARAMETERS_AUTO_CALIBRATION_MCP_d_s_s_f	0.0666667
RESULTS_SEARCH_13_PARAMETERS_AUTO_CALIBRATION_MCP_d_s_w_f	3
RESULTS_SEARCH_13_PARAMETERS_AUTO_CALIBRATION_MCP_m_f_r_mbc	200
RESULTS_SEARCH_13_PARAMETERS_AUTO_CALIBRATION_MCP_m_m_c	10
RESULTS_SEARCH_13_PARAMETERS_AUTO_CALIBRATION_MCP_m_m_f_s	0.25
RESULTS_SEARCH_13_PARAMETERS_AUTO_CALIBRATION_MCP_m_m_p_f	0.33
RESULTS_SEARCH_13_PARAMETERS_AUTO_CALIBRATION_MCP_m_m_p_rms_f	1
RESULTS_SEARCH_13_PARAMETERS_AUTO_CALIBRATION_MCP_m_p_t_f	1
RESULTS_SEARCH_13_PARAMETERS_AUTO_CALIBRATION_MCP_m_r_h_n_b	15
RESULTS_SEARCH_13_PARAMETERS_AUTO_CALIBRATION_MCP_m_z_n_s	99
RESULTS_SEARCH_13_PARAMETERS_AUTO_CALIBRATION_MCP_m_z_s_mn_f_r	0.0666667
RESULTS_SEARCH_13_PARAMETERS_AUTO_CALIBRATION_MCP_m_z_s_mx_f_r	0.1
RESULTS_SEARCH_13_PARAMETERS_MS_AUTO_CALIBRATION_OUT_avres	-1.39858e-09
RESULTS_SEARCH_13_PARAMETERS_MS_AUTO_CALIBRATION_OUT_c0	-0.000587341
RESULTS_SEARCH_13_PARAMETERS_MS_AUTO_CALIBRATION_OUT_c1minus1	1.95372e-05
RESULTS_SEARCH_13_PARAMETERS_MS_AUTO_CALIBRATION_OUT_c2	0
RESULTS_SEARCH_13_PARAMETERS_MS_AUTO_CALIBRATION_OUT_file	1
RESULTS_SEARCH_13_PARAMETERS_MS_AUTO_CALIBRATION_OUT_partnumber	7
RESULTS_SEARCH_13_PARAMETERS_MS_AUTO_CALIBRATION_OUT_polyorder	1
RESULTS_SEARCH_13_PARAMETERS_MS_AUTO_CALIBRATION_OUT_sample	1
RESULTS_SEARCH_13_PARAMETERS_MS_AUTO_CALIBRATION_OUT_squareroot	TRUE
RESULTS_SEARCH_13_PARAMETERS_MSMS_AUTO_CALIBRATION_OUT_avres	-9.91631e-08
RESULTS_SEARCH_13_PARAMETERS_MSMS_AUTO_CALIBRATION_OUT_c0	-0.000445806
RESULTS_SEARCH_13_PARAMETERS_MSMS_AUTO_CALIBRATION_OUT_c1minus1	1.47527e-05
RESULTS_SEARCH_13_PARAMETERS_MSMS_AUTO_CALIBRATION_OUT_c2	0
RESULTS_SEARCH_13_PARAMETERS_MSMS_AUTO_CALIBRATION_OUT_file	1
RESULTS_SEARCH_13_PARAMETERS_MSMS_AUTO_CALIBRATION_OUT_partnumber	7
RESULTS_SEARCH_13_PARAMETERS_MSMS_AUTO_CALIBRATION_OUT_polyorder	1
RESULTS_SEARCH_13_PARAMETERS_MSMS_AUTO_CALIBRATION_OUT_sample	1
RESULTS_SEARCH_13_PARAMETERS_MSMS_AUTO_CALIBRATION_OUT_squareroot	TRUE
RESULTS_SEARCH_13_PARAMETERS_MAX_PRECURSORS_FRAGLET	5
RESULTS_SEARCH_13_PARAMETERS_MAX_PRECURSORS_TAGLET	1
RESULTS_SEARCH_13_PARAMETERS_PRECURSORS_DR_FRAGLET	10
RESULTS_SEARCH_13_PARAMETERS_PRECURSORS_DR_TAGLET	3
RESULTS_SEARCH_13_PARAMETERS_DEFAULT_CHARGE_STATE_1_charge	2
RESULTS_SEARCH_13_PARAMETERS_DEFAULT_CHARGE_STATE_1_probability	1
RESULTS_SEARCH_13_PARAMETERS_DEFAULT_CHARGE_STATE_2_charge	3
RESULTS_SEARCH_13_PARAMETERS_DEFAULT_CHARGE_STATE_2_probability	1
RESULTS_SEARCH_13_PARAMETERS_DEFAULT_CHARGE_STATE_3_charge	4
RESULTS_SEARCH_13_PARAMETERS_DEFAULT_CHARGE_STATE_3_probability	1
RESULTS_SEARCH_13_PARAMETERS_VERSION	5.0.2.0, 5346
RESULTS_SEARCH_13_PARAMETERS_PARAGON_VERSION	5.0.2.0, 5174
RESULTS_SEARCH_13_PARAMETERS_APPLICATION	ProteinPilot(tm) Software
RESULTS_SEARCH_13_PARAMETERS_PROGROUP_alternativedispositionmaximumfoldprobabilitydrop	100
RESULTS_SEARCH_13_PARAMETERS_PROGROUP_alternativedispositionmaximumfoldscoredrop	2
RESULTS_SEARCH_13_PARAMETERS_PROGROUP_autodiscordantpeptidethreshold	0.3
RESULTS_SEARCH_13_PARAMETERS_PROGROUP_bayesconfidencecalclulation	TRUE
RESULTS_SEARCH_13_PARAMETERS_PROGROUP_calibrateconfidence	TRUE
RESULTS_SEARCH_13_PARAMETERS_PROGROUP_compresspeptides	FALSE
RESULTS_SEARCH_13_PARAMETERS_PROGROUP_confidencepercentthresholdforexcludingothersfromquant	15
RESULTS_SEARCH_13_PARAMETERS_PROGROUP_confidencepercentthresholdforincludingselfinquant	15
RESULTS_SEARCH_13_PARAMETERS_PROGROUP_donotstoremspeaklists	FALSE
RESULTS_SEARCH_13_PARAMETERS_PROGROUP_fasta	C:\AB SCIEX\ProteinPilot Data\SearchDatabases\Natalie_Turner_Cattle_cRAP_combined_2020.fasta
RESULTS_SEARCH_13_PARAMETERS_PROGROUP_featuregroupminpepconf	0.66
RESULTS_SEARCH_13_PARAMETERS_PROGROUP_featuregroupminups	0.47
RESULTS_SEARCH_13_PARAMETERS_PROGROUP_focusingintersection	4
RESULTS_SEARCH_13_PARAMETERS_PROGROUP_focusingminimummatchconfidence	0.1
RESULTS_SEARCH_13_PARAMETERS_PROGROUP_focusingminunusedprotscore	0.1
RESULTS_SEARCH_13_PARAMETERS_PROGROUP_focusingsubsetcutoff	6
RESULTS_SEARCH_13_PARAMETERS_PROGROUP_intersection	1.3
RESULTS_SEARCH_13_PARAMETERS_PROGROUP_minimummatchconfidencecutoff	0.001
RESULTS_SEARCH_13_PARAMETERS_PROGROUP_minunusedprotscore	0.0458
RESULTS_SEARCH_13_PARAMETERS_PROGROUP_subsetcutoff	2
RESULTS_SEARCH_13_PARAMETERS_PROGROUP_uniprotservicehttpssupported	TRUE
RESULTS_SEARCH_13_PARAMETERS_PROGROUP_unusedprotscorethresholdforexcludingothersfromquant	1.3
RESULTS_SEARCH_13_PARAMETERS_PEAKLIST_count	3917
RESULTS_SEARCH_13_PARAMETERS_PEAKLIST_filenumber	1
RESULTS_SEARCH_13_PARAMETERS_PEAKLIST_original_count	3917
RESULTS_SEARCH_13_PARAMETERS_PEAKLIST_originalfilename	I:\lcmsabsciex5600\BACKUP(lims)\NPT035-039 DDA\20210423D_DDA_NPT38.wiff
RESULTS_SEARCH_13_PARAMETERS_PEAKLIST_partnumber	7
RESULTS_SEARCH_13_PARAMETERS_QUANT_TYPE_background_correction	FALSE
RESULTS_SEARCH_13_PARAMETERS_QUANT_TYPE_bias_correction	TRUE
RESULTS_SEARCH_13_PARAMETERS_QUANT_TYPE_keep_extreme_peptides_over_fraction	0
RESULTS_SEARCH_13_PARAMETERS_QUANT_TYPE_low_confidence_check	TRUE
RESULTS_SEARCH_13_PARAMETERS_QUANT_TYPE_low_intensity_check	TRUE
RESULTS_SEARCH_13_PARAMETERS_QUANT_TYPE_median_statistic	TRUE
RESULTS_SEARCH_13_PARAMETERS_QUANT_TYPE_mod_check	TRUE
RESULTS_SEARCH_13_PARAMETERS_QUANT_TYPE_quant_threshold	-1
RESULTS_SEARCH_13_PARAMETERS_QUANT_TYPE_quant_threshold_sn	1900-01-09
RESULTS_SEARCH_13_PARAMETERS_QUANT_TYPE_separate_searches	FALSE
RESULTS_SEARCH_13_PARAMETERS_QUANT_TYPE_shared_msms_check	TRUE
RESULTS_SEARCH_13_PARAMETERS_PARAGON_METHOD_SETTINGS_UI_SAMPLE_TYPE	Identification
RESULTS_SEARCH_13_PARAMETERS_PARAGON_METHOD_SETTINGS_UI_CYS_ALKYLATION	Iodoacetamide
RESULTS_SEARCH_13_PARAMETERS_PARAGON_METHOD_SETTINGS_UI_DIGESTION	Trypsin
RESULTS_SEARCH_13_PARAMETERS_PARAGON_METHOD_SETTINGS_UI_SPECIAL_FACTOR	Urea denaturation
RESULTS_SEARCH_13_PARAMETERS_PARAGON_METHOD_SETTINGS_UI_INSTRUMENT	TripleTOF 6600
RESULTS_SEARCH_13_PARAMETERS_PARAGON_METHOD_SETTINGS_UI_SEARCH_EFFORT	Thorough
RESULTS_SEARCH_13_PARAMETERS_PARAGON_METHOD_SETTINGS_UI_ID_FOCUS	Amino acid substitutions
RESULTS_SEARCH_13_PARAMETERS_PARAGON_METHOD_SETTINGS_UI_USER_NAME	QUTAD\carfp2
RESULTS_SEARCH_13_PARAMETERS_PARAGON_METHOD_SETTINGS_UI_MACHINE_NAME	HPCPROTEIN02
RESULTS_SEARCH_13_PARAMETERS_PARAGON_METHOD_SETTINGS_UI_SEARCH_ID	6.37551e+17
RESULTS_SEARCH_13_PARAMETERS_PARAGON_METHOD_SETTINGS_UI_START_TIME	2021-04-27 19:05:05
RESULTS_SEARCH_13_PARAMETERS_PARAGON_METHOD_SETTINGS_UI_MIN_UNUSED_PROTSCORE	0.0458
RESULTS_SEARCH_13_PARAMETERS_PARAGON_METHOD_SETTINGS_UI_PSPEP	TRUE
RESULTS_SEARCH_14_time_cpu	144363
RESULTS_SEARCH_14_time_duration	174266
RESULTS_SEARCH_14_version	5.0.2.5174
RESULTS_SEARCH_14_xml:id	SEARCH:2:637551471054223936_6
RESULTS_SEARCH_14_PARAMETERS_chemical_data_edited	FALSE
RESULTS_SEARCH_14_PARAMETERS_do_multiprecursor_search	TRUE
RESULTS_SEARCH_14_PARAMETERS_do_reverse_search	TRUE
RESULTS_SEARCH_14_PARAMETERS_max_quant_labels	35
RESULTS_SEARCH_14_PARAMETERS_maxresults	15
RESULTS_SEARCH_14_PARAMETERS_separate_searches	FALSE
RESULTS_SEARCH_14_PARAMETERS_MSTOLERANCE_type	dalton
RESULTS_SEARCH_14_PARAMETERS_MSTOLERANCE_value	0.05
RESULTS_SEARCH_14_PARAMETERS_MSMSTOLERANCE_type	dalton
RESULTS_SEARCH_14_PARAMETERS_MSMSTOLERANCE_value	0.1
RESULTS_SEARCH_14_PARAMETERS_MS_STANDARD_DEVIATION_type	dalton
RESULTS_SEARCH_14_PARAMETERS_MS_STANDARD_DEVIATION_value	0.0011
RESULTS_SEARCH_14_PARAMETERS_MSMS_STANDARD_DEVIATION_type	dalton
RESULTS_SEARCH_14_PARAMETERS_MSMS_STANDARD_DEVIATION_value	0.01
RESULTS_SEARCH_14_PARAMETERS_FASTA_filename	C:\AB SCIEX\ProteinPilot Data\SearchDatabases\Natalie_Turner_Cattle_cRAP_combined_2020.fasta
RESULTS_SEARCH_14_PARAMETERS_AUTO_CALIBRATION_ms	TRUE
RESULTS_SEARCH_14_PARAMETERS_AUTO_CALIBRATION_msexport	FALSE
RESULTS_SEARCH_14_PARAMETERS_AUTO_CALIBRATION_msms	TRUE
RESULTS_SEARCH_14_PARAMETERS_AUTO_CALIBRATION_msmstolsdratio	2.75
RESULTS_SEARCH_14_PARAMETERS_AUTO_CALIBRATION_mstolsdratio	7
RESULTS_SEARCH_14_PARAMETERS_AUTO_CALIBRATION_squareroot	TRUE
RESULTS_SEARCH_14_PARAMETERS_AUTO_CALIBRATION_type	dalton
RESULTS_SEARCH_14_PARAMETERS_AUTO_CALIBRATION_MCP_d_s_s_f	0.0666667
RESULTS_SEARCH_14_PARAMETERS_AUTO_CALIBRATION_MCP_d_s_w_f	3
RESULTS_SEARCH_14_PARAMETERS_AUTO_CALIBRATION_MCP_m_f_r_mbc	200
RESULTS_SEARCH_14_PARAMETERS_AUTO_CALIBRATION_MCP_m_m_c	10
RESULTS_SEARCH_14_PARAMETERS_AUTO_CALIBRATION_MCP_m_m_f_s	0.25
RESULTS_SEARCH_14_PARAMETERS_AUTO_CALIBRATION_MCP_m_m_p_f	0.33
RESULTS_SEARCH_14_PARAMETERS_AUTO_CALIBRATION_MCP_m_m_p_rms_f	1
RESULTS_SEARCH_14_PARAMETERS_AUTO_CALIBRATION_MCP_m_p_t_f	1
RESULTS_SEARCH_14_PARAMETERS_AUTO_CALIBRATION_MCP_m_r_h_n_b	15
RESULTS_SEARCH_14_PARAMETERS_AUTO_CALIBRATION_MCP_m_z_n_s	99
RESULTS_SEARCH_14_PARAMETERS_AUTO_CALIBRATION_MCP_m_z_s_mn_f_r	0.0666667
RESULTS_SEARCH_14_PARAMETERS_AUTO_CALIBRATION_MCP_m_z_s_mx_f_r	0.1
RESULTS_SEARCH_14_PARAMETERS_MS_AUTO_CALIBRATION_OUT_avres	-1.39858e-09
RESULTS_SEARCH_14_PARAMETERS_MS_AUTO_CALIBRATION_OUT_c0	-0.000587341
RESULTS_SEARCH_14_PARAMETERS_MS_AUTO_CALIBRATION_OUT_c1minus1	1.95372e-05
RESULTS_SEARCH_14_PARAMETERS_MS_AUTO_CALIBRATION_OUT_c2	0
RESULTS_SEARCH_14_PARAMETERS_MS_AUTO_CALIBRATION_OUT_file	1
RESULTS_SEARCH_14_PARAMETERS_MS_AUTO_CALIBRATION_OUT_partnumber	7
RESULTS_SEARCH_14_PARAMETERS_MS_AUTO_CALIBRATION_OUT_polyorder	1
RESULTS_SEARCH_14_PARAMETERS_MS_AUTO_CALIBRATION_OUT_sample	1
RESULTS_SEARCH_14_PARAMETERS_MS_AUTO_CALIBRATION_OUT_squareroot	TRUE
RESULTS_SEARCH_14_PARAMETERS_MSMS_AUTO_CALIBRATION_OUT_avres	-9.91631e-08
RESULTS_SEARCH_14_PARAMETERS_MSMS_AUTO_CALIBRATION_OUT_c0	-0.000445806
RESULTS_SEARCH_14_PARAMETERS_MSMS_AUTO_CALIBRATION_OUT_c1minus1	1.47527e-05
RESULTS_SEARCH_14_PARAMETERS_MSMS_AUTO_CALIBRATION_OUT_c2	0
RESULTS_SEARCH_14_PARAMETERS_MSMS_AUTO_CALIBRATION_OUT_file	1
RESULTS_SEARCH_14_PARAMETERS_MSMS_AUTO_CALIBRATION_OUT_partnumber	7
RESULTS_SEARCH_14_PARAMETERS_MSMS_AUTO_CALIBRATION_OUT_polyorder	1
RESULTS_SEARCH_14_PARAMETERS_MSMS_AUTO_CALIBRATION_OUT_sample	1
RESULTS_SEARCH_14_PARAMETERS_MSMS_AUTO_CALIBRATION_OUT_squareroot	TRUE
RESULTS_SEARCH_14_PARAMETERS_MAX_PRECURSORS_FRAGLET	5
RESULTS_SEARCH_14_PARAMETERS_MAX_PRECURSORS_TAGLET	1
RESULTS_SEARCH_14_PARAMETERS_PRECURSORS_DR_FRAGLET	10
RESULTS_SEARCH_14_PARAMETERS_PRECURSORS_DR_TAGLET	3
RESULTS_SEARCH_14_PARAMETERS_DEFAULT_CHARGE_STATE_1_charge	2
RESULTS_SEARCH_14_PARAMETERS_DEFAULT_CHARGE_STATE_1_probability	1
RESULTS_SEARCH_14_PARAMETERS_DEFAULT_CHARGE_STATE_2_charge	3
RESULTS_SEARCH_14_PARAMETERS_DEFAULT_CHARGE_STATE_2_probability	1
RESULTS_SEARCH_14_PARAMETERS_DEFAULT_CHARGE_STATE_3_charge	4
RESULTS_SEARCH_14_PARAMETERS_DEFAULT_CHARGE_STATE_3_probability	1
RESULTS_SEARCH_14_PARAMETERS_VERSION	5.0.2.0, 5346
RESULTS_SEARCH_14_PARAMETERS_PARAGON_VERSION	5.0.2.0, 5174
RESULTS_SEARCH_14_PARAMETERS_APPLICATION	ProteinPilot(tm) Software
RESULTS_SEARCH_14_PARAMETERS_PROGROUP_alternativedispositionmaximumfoldprobabilitydrop	100
RESULTS_SEARCH_14_PARAMETERS_PROGROUP_alternativedispositionmaximumfoldscoredrop	2
RESULTS_SEARCH_14_PARAMETERS_PROGROUP_autodiscordantpeptidethreshold	07:12:00
RESULTS_SEARCH_14_PARAMETERS_PROGROUP_bayesconfidencecalclulation	TRUE
RESULTS_SEARCH_14_PARAMETERS_PROGROUP_calibrateconfidence	TRUE
RESULTS_SEARCH_14_PARAMETERS_PROGROUP_compresspeptides	FALSE
RESULTS_SEARCH_14_PARAMETERS_PROGROUP_confidencepercentthresholdforexcludingothersfromquant	1900-01-15
RESULTS_SEARCH_14_PARAMETERS_PROGROUP_confidencepercentthresholdforincludingselfinquant	15
RESULTS_SEARCH_14_PARAMETERS_PROGROUP_donotstoremspeaklists	FALSE
RESULTS_SEARCH_14_PARAMETERS_PROGROUP_fasta	C:\AB SCIEX\ProteinPilot Data\SearchDatabases\Natalie_Turner_Cattle_cRAP_combined_2020.fasta
RESULTS_SEARCH_14_PARAMETERS_PROGROUP_featuregroupminpepconf	0.66
RESULTS_SEARCH_14_PARAMETERS_PROGROUP_featuregroupminups	11:16:48
RESULTS_SEARCH_14_PARAMETERS_PROGROUP_focusingintersection	1900-01-04
RESULTS_SEARCH_14_PARAMETERS_PROGROUP_focusingminimummatchconfidence	0.1
RESULTS_SEARCH_14_PARAMETERS_PROGROUP_focusingminunusedprotscore	0.1
RESULTS_SEARCH_14_PARAMETERS_PROGROUP_focusingsubsetcutoff	6
RESULTS_SEARCH_14_PARAMETERS_PROGROUP_intersection	1.3
RESULTS_SEARCH_14_PARAMETERS_PROGROUP_minimummatchconfidencecutoff	0.001
RESULTS_SEARCH_14_PARAMETERS_PROGROUP_minunusedprotscore	0.0458
RESULTS_SEARCH_14_PARAMETERS_PROGROUP_subsetcutoff	2
RESULTS_SEARCH_14_PARAMETERS_PROGROUP_uniprotservicehttpssupported	TRUE
RESULTS_SEARCH_14_PARAMETERS_PROGROUP_unusedprotscorethresholdforexcludingothersfromquant	1.3
RESULTS_SEARCH_14_PARAMETERS_PEAKLIST_count	3917
RESULTS_SEARCH_14_PARAMETERS_PEAKLIST_filenumber	1
RESULTS_SEARCH_14_PARAMETERS_PEAKLIST_original_count	1910-09-21
RESULTS_SEARCH_14_PARAMETERS_PEAKLIST_originalfilename	I:\lcmsabsciex5600\BACKUP(lims)\NPT035-039 DDA\20210423D_DDA_NPT38.wiff
RESULTS_SEARCH_14_PARAMETERS_PEAKLIST_partnumber	7
RESULTS_SEARCH_14_PARAMETERS_QUANT_TYPE_background_correction	FALSE
RESULTS_SEARCH_14_PARAMETERS_QUANT_TYPE_bias_correction	TRUE
RESULTS_SEARCH_14_PARAMETERS_QUANT_TYPE_keep_extreme_peptides_over_fraction	0
RESULTS_SEARCH_14_PARAMETERS_QUANT_TYPE_low_confidence_check	TRUE
RESULTS_SEARCH_14_PARAMETERS_QUANT_TYPE_low_intensity_check	TRUE
RESULTS_SEARCH_14_PARAMETERS_QUANT_TYPE_median_statistic	TRUE
RESULTS_SEARCH_14_PARAMETERS_QUANT_TYPE_mod_check	TRUE
RESULTS_SEARCH_14_PARAMETERS_QUANT_TYPE_quant_threshold	-1
RESULTS_SEARCH_14_PARAMETERS_QUANT_TYPE_quant_threshold_sn	9
RESULTS_SEARCH_14_PARAMETERS_QUANT_TYPE_separate_searches	FALSE
RESULTS_SEARCH_14_PARAMETERS_QUANT_TYPE_shared_msms_check	TRUE
RESULTS_SEARCH_14_PARAMETERS_PARAGON_METHOD_SETTINGS_UI_SAMPLE_TYPE	Identification
RESULTS_SEARCH_14_PARAMETERS_PARAGON_METHOD_SETTINGS_UI_CYS_ALKYLATION	Iodoacetamide
RESULTS_SEARCH_14_PARAMETERS_PARAGON_METHOD_SETTINGS_UI_DIGESTION	Trypsin
RESULTS_SEARCH_14_PARAMETERS_PARAGON_METHOD_SETTINGS_UI_SPECIAL_FACTOR	Urea denaturation
RESULTS_SEARCH_14_PARAMETERS_PARAGON_METHOD_SETTINGS_UI_INSTRUMENT	TripleTOF 6600
RESULTS_SEARCH_14_PARAMETERS_PARAGON_METHOD_SETTINGS_UI_SEARCH_EFFORT	Thorough
RESULTS_SEARCH_14_PARAMETERS_PARAGON_METHOD_SETTINGS_UI_ID_FOCUS	Amino acid substitutions
RESULTS_SEARCH_14_PARAMETERS_PARAGON_METHOD_SETTINGS_UI_USER_NAME	QUTAD\carfp2
RESULTS_SEARCH_14_PARAMETERS_PARAGON_METHOD_SETTINGS_UI_MACHINE_NAME	HPCPROTEIN02
RESULTS_SEARCH_14_PARAMETERS_PARAGON_METHOD_SETTINGS_UI_SEARCH_ID	6.37551e+17
RESULTS_SEARCH_14_PARAMETERS_PARAGON_METHOD_SETTINGS_UI_START_TIME	2021-04-27 19:05:05
RESULTS_SEARCH_14_PARAMETERS_PARAGON_METHOD_SETTINGS_UI_MIN_UNUSED_PROTSCORE	0.0458
RESULTS_SEARCH_14_PARAMETERS_PARAGON_METHOD_SETTINGS_UI_PSPEP	TRUE
RESULTS_SEARCH_15_time_cpu	42993
RESULTS_SEARCH_15_time_duration	43367
RESULTS_SEARCH_15_version	5.0.2.5174
RESULTS_SEARCH_15_xml:id	SEARCH:1:637551471054223936_7
RESULTS_SEARCH_15_PARAMETERS_chemical_data_edited	FALSE
RESULTS_SEARCH_15_PARAMETERS_do_multiprecursor_search	TRUE
RESULTS_SEARCH_15_PARAMETERS_do_reverse_search	TRUE
RESULTS_SEARCH_15_PARAMETERS_max_quant_labels	35
RESULTS_SEARCH_15_PARAMETERS_maxresults	15
RESULTS_SEARCH_15_PARAMETERS_separate_searches	FALSE
RESULTS_SEARCH_15_PARAMETERS_MSTOLERANCE_type	dalton
RESULTS_SEARCH_15_PARAMETERS_MSTOLERANCE_value	0.05
RESULTS_SEARCH_15_PARAMETERS_MSMSTOLERANCE_type	dalton
RESULTS_SEARCH_15_PARAMETERS_MSMSTOLERANCE_value	0.1
RESULTS_SEARCH_15_PARAMETERS_MS_STANDARD_DEVIATION_type	dalton
RESULTS_SEARCH_15_PARAMETERS_MS_STANDARD_DEVIATION_value	0.0011
RESULTS_SEARCH_15_PARAMETERS_MSMS_STANDARD_DEVIATION_type	dalton
RESULTS_SEARCH_15_PARAMETERS_MSMS_STANDARD_DEVIATION_value	0.01
RESULTS_SEARCH_15_PARAMETERS_FASTA_filename	C:\AB SCIEX\ProteinPilot Data\SearchDatabases\Natalie_Turner_Cattle_cRAP_combined_2020.fasta
RESULTS_SEARCH_15_PARAMETERS_AUTO_CALIBRATION_ms	TRUE
RESULTS_SEARCH_15_PARAMETERS_AUTO_CALIBRATION_msexport	FALSE
RESULTS_SEARCH_15_PARAMETERS_AUTO_CALIBRATION_msms	TRUE
RESULTS_SEARCH_15_PARAMETERS_AUTO_CALIBRATION_msmstolsdratio	2.75
RESULTS_SEARCH_15_PARAMETERS_AUTO_CALIBRATION_mstolsdratio	7
RESULTS_SEARCH_15_PARAMETERS_AUTO_CALIBRATION_squareroot	TRUE
RESULTS_SEARCH_15_PARAMETERS_AUTO_CALIBRATION_type	dalton
RESULTS_SEARCH_15_PARAMETERS_AUTO_CALIBRATION_MCP_d_s_s_f	0.0666667
RESULTS_SEARCH_15_PARAMETERS_AUTO_CALIBRATION_MCP_d_s_w_f	3
RESULTS_SEARCH_15_PARAMETERS_AUTO_CALIBRATION_MCP_m_f_r_mbc	200
RESULTS_SEARCH_15_PARAMETERS_AUTO_CALIBRATION_MCP_m_m_c	10
RESULTS_SEARCH_15_PARAMETERS_AUTO_CALIBRATION_MCP_m_m_f_s	0.25
RESULTS_SEARCH_15_PARAMETERS_AUTO_CALIBRATION_MCP_m_m_p_f	0.33
RESULTS_SEARCH_15_PARAMETERS_AUTO_CALIBRATION_MCP_m_m_p_rms_f	1
RESULTS_SEARCH_15_PARAMETERS_AUTO_CALIBRATION_MCP_m_p_t_f	1
RESULTS_SEARCH_15_PARAMETERS_AUTO_CALIBRATION_MCP_m_r_h_n_b	15
RESULTS_SEARCH_15_PARAMETERS_AUTO_CALIBRATION_MCP_m_z_n_s	99
RESULTS_SEARCH_15_PARAMETERS_AUTO_CALIBRATION_MCP_m_z_s_mn_f_r	0.0666667
RESULTS_SEARCH_15_PARAMETERS_AUTO_CALIBRATION_MCP_m_z_s_mx_f_r	0.1
RESULTS_SEARCH_15_PARAMETERS_MS_AUTO_CALIBRATION_OUT_avres	7.36531e-09
RESULTS_SEARCH_15_PARAMETERS_MS_AUTO_CALIBRATION_OUT_c0	-0.000564357
RESULTS_SEARCH_15_PARAMETERS_MS_AUTO_CALIBRATION_OUT_c1minus1	1.85714e-05
RESULTS_SEARCH_15_PARAMETERS_MS_AUTO_CALIBRATION_OUT_c2	0
RESULTS_SEARCH_15_PARAMETERS_MS_AUTO_CALIBRATION_OUT_file	1
RESULTS_SEARCH_15_PARAMETERS_MS_AUTO_CALIBRATION_OUT_partnumber	8
RESULTS_SEARCH_15_PARAMETERS_MS_AUTO_CALIBRATION_OUT_polyorder	1
RESULTS_SEARCH_15_PARAMETERS_MS_AUTO_CALIBRATION_OUT_sample	1
RESULTS_SEARCH_15_PARAMETERS_MS_AUTO_CALIBRATION_OUT_squareroot	TRUE
RESULTS_SEARCH_15_PARAMETERS_MSMS_AUTO_CALIBRATION_OUT_avres	-1.85438e-07
RESULTS_SEARCH_15_PARAMETERS_MSMS_AUTO_CALIBRATION_OUT_c0	-0.00042592
RESULTS_SEARCH_15_PARAMETERS_MSMS_AUTO_CALIBRATION_OUT_c1minus1	1.39142e-05
RESULTS_SEARCH_15_PARAMETERS_MSMS_AUTO_CALIBRATION_OUT_c2	0
RESULTS_SEARCH_15_PARAMETERS_MSMS_AUTO_CALIBRATION_OUT_file	1
RESULTS_SEARCH_15_PARAMETERS_MSMS_AUTO_CALIBRATION_OUT_partnumber	8
RESULTS_SEARCH_15_PARAMETERS_MSMS_AUTO_CALIBRATION_OUT_polyorder	1
RESULTS_SEARCH_15_PARAMETERS_MSMS_AUTO_CALIBRATION_OUT_sample	1
RESULTS_SEARCH_15_PARAMETERS_MSMS_AUTO_CALIBRATION_OUT_squareroot	TRUE
RESULTS_SEARCH_15_PARAMETERS_MAX_PRECURSORS_FRAGLET	5
RESULTS_SEARCH_15_PARAMETERS_MAX_PRECURSORS_TAGLET	1
RESULTS_SEARCH_15_PARAMETERS_PRECURSORS_DR_FRAGLET	10
RESULTS_SEARCH_15_PARAMETERS_PRECURSORS_DR_TAGLET	3
RESULTS_SEARCH_15_PARAMETERS_DEFAULT_CHARGE_STATE_1_charge	2
RESULTS_SEARCH_15_PARAMETERS_DEFAULT_CHARGE_STATE_1_probability	1
RESULTS_SEARCH_15_PARAMETERS_DEFAULT_CHARGE_STATE_2_charge	3
RESULTS_SEARCH_15_PARAMETERS_DEFAULT_CHARGE_STATE_2_probability	1
RESULTS_SEARCH_15_PARAMETERS_DEFAULT_CHARGE_STATE_3_charge	4
RESULTS_SEARCH_15_PARAMETERS_DEFAULT_CHARGE_STATE_3_probability	1
RESULTS_SEARCH_15_PARAMETERS_VERSION	5.0.2.0, 5346
RESULTS_SEARCH_15_PARAMETERS_PARAGON_VERSION	5.0.2.0, 5174
RESULTS_SEARCH_15_PARAMETERS_APPLICATION	ProteinPilot(tm) Software
RESULTS_SEARCH_15_PARAMETERS_PROGROUP_alternativedispositionmaximumfoldprobabilitydrop	100
RESULTS_SEARCH_15_PARAMETERS_PROGROUP_alternativedispositionmaximumfoldscoredrop	2
RESULTS_SEARCH_15_PARAMETERS_PROGROUP_autodiscordantpeptidethreshold	0.3
RESULTS_SEARCH_15_PARAMETERS_PROGROUP_bayesconfidencecalclulation	TRUE
RESULTS_SEARCH_15_PARAMETERS_PROGROUP_calibrateconfidence	TRUE
RESULTS_SEARCH_15_PARAMETERS_PROGROUP_compresspeptides	FALSE
RESULTS_SEARCH_15_PARAMETERS_PROGROUP_confidencepercentthresholdforexcludingothersfromquant	15
RESULTS_SEARCH_15_PARAMETERS_PROGROUP_confidencepercentthresholdforincludingselfinquant	15
RESULTS_SEARCH_15_PARAMETERS_PROGROUP_donotstoremspeaklists	FALSE
RESULTS_SEARCH_15_PARAMETERS_PROGROUP_fasta	C:\AB SCIEX\ProteinPilot Data\SearchDatabases\Natalie_Turner_Cattle_cRAP_combined_2020.fasta
RESULTS_SEARCH_15_PARAMETERS_PROGROUP_featuregroupminpepconf	0.66
RESULTS_SEARCH_15_PARAMETERS_PROGROUP_featuregroupminups	0.47
RESULTS_SEARCH_15_PARAMETERS_PROGROUP_focusingintersection	4
RESULTS_SEARCH_15_PARAMETERS_PROGROUP_focusingminimummatchconfidence	0.1
RESULTS_SEARCH_15_PARAMETERS_PROGROUP_focusingminunusedprotscore	0.1
RESULTS_SEARCH_15_PARAMETERS_PROGROUP_focusingsubsetcutoff	6
RESULTS_SEARCH_15_PARAMETERS_PROGROUP_intersection	1.3
RESULTS_SEARCH_15_PARAMETERS_PROGROUP_minimummatchconfidencecutoff	0.001
RESULTS_SEARCH_15_PARAMETERS_PROGROUP_minunusedprotscore	0.0458
RESULTS_SEARCH_15_PARAMETERS_PROGROUP_subsetcutoff	2
RESULTS_SEARCH_15_PARAMETERS_PROGROUP_uniprotservicehttpssupported	TRUE
RESULTS_SEARCH_15_PARAMETERS_PROGROUP_unusedprotscorethresholdforexcludingothersfromquant	1.3
RESULTS_SEARCH_15_PARAMETERS_PEAKLIST_count	3903
RESULTS_SEARCH_15_PARAMETERS_PEAKLIST_filenumber	1
RESULTS_SEARCH_15_PARAMETERS_PEAKLIST_original_count	3903
RESULTS_SEARCH_15_PARAMETERS_PEAKLIST_originalfilename	I:\lcmsabsciex5600\BACKUP(lims)\NPT035-039 DDA\20210423D_DDA_NPT38.wiff
RESULTS_SEARCH_15_PARAMETERS_PEAKLIST_partnumber	8
RESULTS_SEARCH_15_PARAMETERS_QUANT_TYPE_background_correction	FALSE
RESULTS_SEARCH_15_PARAMETERS_QUANT_TYPE_bias_correction	TRUE
RESULTS_SEARCH_15_PARAMETERS_QUANT_TYPE_keep_extreme_peptides_over_fraction	0
RESULTS_SEARCH_15_PARAMETERS_QUANT_TYPE_low_confidence_check	TRUE
RESULTS_SEARCH_15_PARAMETERS_QUANT_TYPE_low_intensity_check	TRUE
RESULTS_SEARCH_15_PARAMETERS_QUANT_TYPE_median_statistic	TRUE
RESULTS_SEARCH_15_PARAMETERS_QUANT_TYPE_mod_check	TRUE
RESULTS_SEARCH_15_PARAMETERS_QUANT_TYPE_quant_threshold	-1
RESULTS_SEARCH_15_PARAMETERS_QUANT_TYPE_quant_threshold_sn	9
RESULTS_SEARCH_15_PARAMETERS_QUANT_TYPE_separate_searches	FALSE
RESULTS_SEARCH_15_PARAMETERS_QUANT_TYPE_shared_msms_check	TRUE
RESULTS_SEARCH_15_PARAMETERS_PARAGON_METHOD_SETTINGS_UI_SAMPLE_TYPE	Identification
RESULTS_SEARCH_15_PARAMETERS_PARAGON_METHOD_SETTINGS_UI_CYS_ALKYLATION	Iodoacetamide
RESULTS_SEARCH_15_PARAMETERS_PARAGON_METHOD_SETTINGS_UI_DIGESTION	Trypsin
RESULTS_SEARCH_15_PARAMETERS_PARAGON_METHOD_SETTINGS_UI_SPECIAL_FACTOR	Urea denaturation
RESULTS_SEARCH_15_PARAMETERS_PARAGON_METHOD_SETTINGS_UI_INSTRUMENT	TripleTOF 6600
RESULTS_SEARCH_15_PARAMETERS_PARAGON_METHOD_SETTINGS_UI_SEARCH_EFFORT	Thorough
RESULTS_SEARCH_15_PARAMETERS_PARAGON_METHOD_SETTINGS_UI_ID_FOCUS	Amino acid substitutions
RESULTS_SEARCH_15_PARAMETERS_PARAGON_METHOD_SETTINGS_UI_USER_NAME	QUTAD\carfp2
RESULTS_SEARCH_15_PARAMETERS_PARAGON_METHOD_SETTINGS_UI_MACHINE_NAME	HPCPROTEIN02
RESULTS_SEARCH_15_PARAMETERS_PARAGON_METHOD_SETTINGS_UI_SEARCH_ID	6.37551e+17
RESULTS_SEARCH_15_PARAMETERS_PARAGON_METHOD_SETTINGS_UI_START_TIME	2021-04-27 19:05:05
RESULTS_SEARCH_15_PARAMETERS_PARAGON_METHOD_SETTINGS_UI_MIN_UNUSED_PROTSCORE	0.0458
RESULTS_SEARCH_15_PARAMETERS_PARAGON_METHOD_SETTINGS_UI_PSPEP	TRUE
RESULTS_SEARCH_16_time_cpu	149573
RESULTS_SEARCH_16_time_duration	170335
RESULTS_SEARCH_16_version	5.0.2.5174
RESULTS_SEARCH_16_xml:id	SEARCH:2:637551471054223936_7
RESULTS_SEARCH_16_PARAMETERS_chemical_data_edited	FALSE
RESULTS_SEARCH_16_PARAMETERS_do_multiprecursor_search	TRUE
RESULTS_SEARCH_16_PARAMETERS_do_reverse_search	TRUE
RESULTS_SEARCH_16_PARAMETERS_max_quant_labels	35
RESULTS_SEARCH_16_PARAMETERS_maxresults	15
RESULTS_SEARCH_16_PARAMETERS_separate_searches	FALSE
RESULTS_SEARCH_16_PARAMETERS_MSTOLERANCE_type	dalton
RESULTS_SEARCH_16_PARAMETERS_MSTOLERANCE_value	0.05
RESULTS_SEARCH_16_PARAMETERS_MSMSTOLERANCE_type	dalton
RESULTS_SEARCH_16_PARAMETERS_MSMSTOLERANCE_value	0.1
RESULTS_SEARCH_16_PARAMETERS_MS_STANDARD_DEVIATION_type	dalton
RESULTS_SEARCH_16_PARAMETERS_MS_STANDARD_DEVIATION_value	0.0011
RESULTS_SEARCH_16_PARAMETERS_MSMS_STANDARD_DEVIATION_type	dalton
RESULTS_SEARCH_16_PARAMETERS_MSMS_STANDARD_DEVIATION_value	0.01
RESULTS_SEARCH_16_PARAMETERS_FASTA_filename	C:\AB SCIEX\ProteinPilot Data\SearchDatabases\Natalie_Turner_Cattle_cRAP_combined_2020.fasta
RESULTS_SEARCH_16_PARAMETERS_AUTO_CALIBRATION_ms	TRUE
RESULTS_SEARCH_16_PARAMETERS_AUTO_CALIBRATION_msexport	FALSE
RESULTS_SEARCH_16_PARAMETERS_AUTO_CALIBRATION_msms	TRUE
RESULTS_SEARCH_16_PARAMETERS_AUTO_CALIBRATION_msmstolsdratio	2.75
RESULTS_SEARCH_16_PARAMETERS_AUTO_CALIBRATION_mstolsdratio	7
RESULTS_SEARCH_16_PARAMETERS_AUTO_CALIBRATION_squareroot	TRUE
RESULTS_SEARCH_16_PARAMETERS_AUTO_CALIBRATION_type	dalton
RESULTS_SEARCH_16_PARAMETERS_AUTO_CALIBRATION_MCP_d_s_s_f	0.0666667
RESULTS_SEARCH_16_PARAMETERS_AUTO_CALIBRATION_MCP_d_s_w_f	3
RESULTS_SEARCH_16_PARAMETERS_AUTO_CALIBRATION_MCP_m_f_r_mbc	1900-07-18
RESULTS_SEARCH_16_PARAMETERS_AUTO_CALIBRATION_MCP_m_m_c	1900-01-10
RESULTS_SEARCH_16_PARAMETERS_AUTO_CALIBRATION_MCP_m_m_f_s	0.25
RESULTS_SEARCH_16_PARAMETERS_AUTO_CALIBRATION_MCP_m_m_p_f	0.33
RESULTS_SEARCH_16_PARAMETERS_AUTO_CALIBRATION_MCP_m_m_p_rms_f	1
RESULTS_SEARCH_16_PARAMETERS_AUTO_CALIBRATION_MCP_m_p_t_f	1
RESULTS_SEARCH_16_PARAMETERS_AUTO_CALIBRATION_MCP_m_r_h_n_b	15
RESULTS_SEARCH_16_PARAMETERS_AUTO_CALIBRATION_MCP_m_z_n_s	99
RESULTS_SEARCH_16_PARAMETERS_AUTO_CALIBRATION_MCP_m_z_s_mn_f_r	0.0666667
RESULTS_SEARCH_16_PARAMETERS_AUTO_CALIBRATION_MCP_m_z_s_mx_f_r	0.1
RESULTS_SEARCH_16_PARAMETERS_MS_AUTO_CALIBRATION_OUT_avres	7.36531e-09
RESULTS_SEARCH_16_PARAMETERS_MS_AUTO_CALIBRATION_OUT_c0	-0.000564357
RESULTS_SEARCH_16_PARAMETERS_MS_AUTO_CALIBRATION_OUT_c1minus1	1.85714e-05
RESULTS_SEARCH_16_PARAMETERS_MS_AUTO_CALIBRATION_OUT_c2	0
RESULTS_SEARCH_16_PARAMETERS_MS_AUTO_CALIBRATION_OUT_file	1
RESULTS_SEARCH_16_PARAMETERS_MS_AUTO_CALIBRATION_OUT_partnumber	8
RESULTS_SEARCH_16_PARAMETERS_MS_AUTO_CALIBRATION_OUT_polyorder	1
RESULTS_SEARCH_16_PARAMETERS_MS_AUTO_CALIBRATION_OUT_sample	1
RESULTS_SEARCH_16_PARAMETERS_MS_AUTO_CALIBRATION_OUT_squareroot	TRUE
RESULTS_SEARCH_16_PARAMETERS_MSMS_AUTO_CALIBRATION_OUT_avres	-1.85438e-07
RESULTS_SEARCH_16_PARAMETERS_MSMS_AUTO_CALIBRATION_OUT_c0	-0.00042592
RESULTS_SEARCH_16_PARAMETERS_MSMS_AUTO_CALIBRATION_OUT_c1minus1	1.39142e-05
RESULTS_SEARCH_16_PARAMETERS_MSMS_AUTO_CALIBRATION_OUT_c2	0
RESULTS_SEARCH_16_PARAMETERS_MSMS_AUTO_CALIBRATION_OUT_file	1
RESULTS_SEARCH_16_PARAMETERS_MSMS_AUTO_CALIBRATION_OUT_partnumber	8
RESULTS_SEARCH_16_PARAMETERS_MSMS_AUTO_CALIBRATION_OUT_polyorder	1
RESULTS_SEARCH_16_PARAMETERS_MSMS_AUTO_CALIBRATION_OUT_sample	1
RESULTS_SEARCH_16_PARAMETERS_MSMS_AUTO_CALIBRATION_OUT_squareroot	TRUE
RESULTS_SEARCH_16_PARAMETERS_MAX_PRECURSORS_FRAGLET	5
RESULTS_SEARCH_16_PARAMETERS_MAX_PRECURSORS_TAGLET	1
RESULTS_SEARCH_16_PARAMETERS_PRECURSORS_DR_FRAGLET	10
RESULTS_SEARCH_16_PARAMETERS_PRECURSORS_DR_TAGLET	3
RESULTS_SEARCH_16_PARAMETERS_DEFAULT_CHARGE_STATE_1_charge	2
RESULTS_SEARCH_16_PARAMETERS_DEFAULT_CHARGE_STATE_1_probability	1
RESULTS_SEARCH_16_PARAMETERS_DEFAULT_CHARGE_STATE_2_charge	3
RESULTS_SEARCH_16_PARAMETERS_DEFAULT_CHARGE_STATE_2_probability	1
RESULTS_SEARCH_16_PARAMETERS_DEFAULT_CHARGE_STATE_3_charge	4
RESULTS_SEARCH_16_PARAMETERS_DEFAULT_CHARGE_STATE_3_probability	1
RESULTS_SEARCH_16_PARAMETERS_VERSION	5.0.2.0, 5346
RESULTS_SEARCH_16_PARAMETERS_PARAGON_VERSION	5.0.2.0, 5174
RESULTS_SEARCH_16_PARAMETERS_APPLICATION	ProteinPilot(tm) Software
RESULTS_SEARCH_16_PARAMETERS_PROGROUP_alternativedispositionmaximumfoldprobabilitydrop	1900-04-09
RESULTS_SEARCH_16_PARAMETERS_PROGROUP_alternativedispositionmaximumfoldscoredrop	2
RESULTS_SEARCH_16_PARAMETERS_PROGROUP_autodiscordantpeptidethreshold	0.3
RESULTS_SEARCH_16_PARAMETERS_PROGROUP_bayesconfidencecalclulation	TRUE
RESULTS_SEARCH_16_PARAMETERS_PROGROUP_calibrateconfidence	TRUE
RESULTS_SEARCH_16_PARAMETERS_PROGROUP_compresspeptides	FALSE
RESULTS_SEARCH_16_PARAMETERS_PROGROUP_confidencepercentthresholdforexcludingothersfromquant	15
RESULTS_SEARCH_16_PARAMETERS_PROGROUP_confidencepercentthresholdforincludingselfinquant	15
RESULTS_SEARCH_16_PARAMETERS_PROGROUP_donotstoremspeaklists	FALSE
RESULTS_SEARCH_16_PARAMETERS_PROGROUP_fasta	C:\AB SCIEX\ProteinPilot Data\SearchDatabases\Natalie_Turner_Cattle_cRAP_combined_2020.fasta
RESULTS_SEARCH_16_PARAMETERS_PROGROUP_featuregroupminpepconf	0.66
RESULTS_SEARCH_16_PARAMETERS_PROGROUP_featuregroupminups	0.47
RESULTS_SEARCH_16_PARAMETERS_PROGROUP_focusingintersection	4
RESULTS_SEARCH_16_PARAMETERS_PROGROUP_focusingminimummatchconfidence	0.1
RESULTS_SEARCH_16_PARAMETERS_PROGROUP_focusingminunusedprotscore	0.1
RESULTS_SEARCH_16_PARAMETERS_PROGROUP_focusingsubsetcutoff	6
RESULTS_SEARCH_16_PARAMETERS_PROGROUP_intersection	1.3
RESULTS_SEARCH_16_PARAMETERS_PROGROUP_minimummatchconfidencecutoff	0.001
RESULTS_SEARCH_16_PARAMETERS_PROGROUP_minunusedprotscore	0.0458
RESULTS_SEARCH_16_PARAMETERS_PROGROUP_subsetcutoff	2
RESULTS_SEARCH_16_PARAMETERS_PROGROUP_uniprotservicehttpssupported	TRUE
RESULTS_SEARCH_16_PARAMETERS_PROGROUP_unusedprotscorethresholdforexcludingothersfromquant	1.3
RESULTS_SEARCH_16_PARAMETERS_PEAKLIST_count	3903
RESULTS_SEARCH_16_PARAMETERS_PEAKLIST_filenumber	1
RESULTS_SEARCH_16_PARAMETERS_PEAKLIST_original_count	3903
RESULTS_SEARCH_16_PARAMETERS_PEAKLIST_originalfilename	I:\lcmsabsciex5600\BACKUP(lims)\NPT035-039 DDA\20210423D_DDA_NPT38.wiff
RESULTS_SEARCH_16_PARAMETERS_PEAKLIST_partnumber	8
RESULTS_SEARCH_16_PARAMETERS_QUANT_TYPE_background_correction	FALSE
RESULTS_SEARCH_16_PARAMETERS_QUANT_TYPE_bias_correction	TRUE
RESULTS_SEARCH_16_PARAMETERS_QUANT_TYPE_keep_extreme_peptides_over_fraction	0
RESULTS_SEARCH_16_PARAMETERS_QUANT_TYPE_low_confidence_check	TRUE
RESULTS_SEARCH_16_PARAMETERS_QUANT_TYPE_low_intensity_check	TRUE
RESULTS_SEARCH_16_PARAMETERS_QUANT_TYPE_median_statistic	TRUE
RESULTS_SEARCH_16_PARAMETERS_QUANT_TYPE_mod_check	TRUE
RESULTS_SEARCH_16_PARAMETERS_QUANT_TYPE_quant_threshold	-1
RESULTS_SEARCH_16_PARAMETERS_QUANT_TYPE_quant_threshold_sn	9
RESULTS_SEARCH_16_PARAMETERS_QUANT_TYPE_separate_searches	FALSE
RESULTS_SEARCH_16_PARAMETERS_QUANT_TYPE_shared_msms_check	TRUE
RESULTS_SEARCH_16_PARAMETERS_PARAGON_METHOD_SETTINGS_UI_SAMPLE_TYPE	Identification
RESULTS_SEARCH_16_PARAMETERS_PARAGON_METHOD_SETTINGS_UI_CYS_ALKYLATION	Iodoacetamide
RESULTS_SEARCH_16_PARAMETERS_PARAGON_METHOD_SETTINGS_UI_DIGESTION	Trypsin
RESULTS_SEARCH_16_PARAMETERS_PARAGON_METHOD_SETTINGS_UI_SPECIAL_FACTOR	Urea denaturation
RESULTS_SEARCH_16_PARAMETERS_PARAGON_METHOD_SETTINGS_UI_INSTRUMENT	TripleTOF 6600
RESULTS_SEARCH_16_PARAMETERS_PARAGON_METHOD_SETTINGS_UI_SEARCH_EFFORT	Thorough
RESULTS_SEARCH_16_PARAMETERS_PARAGON_METHOD_SETTINGS_UI_ID_FOCUS	Amino acid substitutions
RESULTS_SEARCH_16_PARAMETERS_PARAGON_METHOD_SETTINGS_UI_USER_NAME	QUTAD\carfp2
RESULTS_SEARCH_16_PARAMETERS_PARAGON_METHOD_SETTINGS_UI_MACHINE_NAME	HPCPROTEIN02
RESULTS_SEARCH_16_PARAMETERS_PARAGON_METHOD_SETTINGS_UI_SEARCH_ID	6.37551e+17
RESULTS_SEARCH_16_PARAMETERS_PARAGON_METHOD_SETTINGS_UI_START_TIME	2021-04-27 19:05:05
RESULTS_SEARCH_16_PARAMETERS_PARAGON_METHOD_SETTINGS_UI_MIN_UNUSED_PROTSCORE	0.0458
RESULTS_SEARCH_16_PARAMETERS_PARAGON_METHOD_SETTINGS_UI_PSPEP	TRUE
RESULTS_SEARCH_17_time_cpu	45521
RESULTS_SEARCH_17_time_duration	45832
RESULTS_SEARCH_17_version	5.0.2.5174
RESULTS_SEARCH_17_xml:id	SEARCH:1:637551471054223936_8
RESULTS_SEARCH_17_PARAMETERS_chemical_data_edited	FALSE
RESULTS_SEARCH_17_PARAMETERS_do_multiprecursor_search	TRUE
RESULTS_SEARCH_17_PARAMETERS_do_reverse_search	TRUE
RESULTS_SEARCH_17_PARAMETERS_max_quant_labels	35
RESULTS_SEARCH_17_PARAMETERS_maxresults	15
RESULTS_SEARCH_17_PARAMETERS_separate_searches	FALSE
RESULTS_SEARCH_17_PARAMETERS_MSTOLERANCE_type	dalton
RESULTS_SEARCH_17_PARAMETERS_MSTOLERANCE_value	0.05
RESULTS_SEARCH_17_PARAMETERS_MSMSTOLERANCE_type	dalton
RESULTS_SEARCH_17_PARAMETERS_MSMSTOLERANCE_value	0.1
RESULTS_SEARCH_17_PARAMETERS_MS_STANDARD_DEVIATION_type	dalton
RESULTS_SEARCH_17_PARAMETERS_MS_STANDARD_DEVIATION_value	0.0011
RESULTS_SEARCH_17_PARAMETERS_MSMS_STANDARD_DEVIATION_type	dalton
RESULTS_SEARCH_17_PARAMETERS_MSMS_STANDARD_DEVIATION_value	0.01
RESULTS_SEARCH_17_PARAMETERS_FASTA_filename	C:\AB SCIEX\ProteinPilot Data\SearchDatabases\Natalie_Turner_Cattle_cRAP_combined_2020.fasta
RESULTS_SEARCH_17_PARAMETERS_AUTO_CALIBRATION_ms	TRUE
RESULTS_SEARCH_17_PARAMETERS_AUTO_CALIBRATION_msexport	FALSE
RESULTS_SEARCH_17_PARAMETERS_AUTO_CALIBRATION_msms	TRUE
RESULTS_SEARCH_17_PARAMETERS_AUTO_CALIBRATION_msmstolsdratio	2.75
RESULTS_SEARCH_17_PARAMETERS_AUTO_CALIBRATION_mstolsdratio	7
RESULTS_SEARCH_17_PARAMETERS_AUTO_CALIBRATION_squareroot	TRUE
RESULTS_SEARCH_17_PARAMETERS_AUTO_CALIBRATION_type	dalton
RESULTS_SEARCH_17_PARAMETERS_AUTO_CALIBRATION_MCP_d_s_s_f	0.0666667
RESULTS_SEARCH_17_PARAMETERS_AUTO_CALIBRATION_MCP_d_s_w_f	3
RESULTS_SEARCH_17_PARAMETERS_AUTO_CALIBRATION_MCP_m_f_r_mbc	200
RESULTS_SEARCH_17_PARAMETERS_AUTO_CALIBRATION_MCP_m_m_c	10
RESULTS_SEARCH_17_PARAMETERS_AUTO_CALIBRATION_MCP_m_m_f_s	0.25
RESULTS_SEARCH_17_PARAMETERS_AUTO_CALIBRATION_MCP_m_m_p_f	0.33
RESULTS_SEARCH_17_PARAMETERS_AUTO_CALIBRATION_MCP_m_m_p_rms_f	1
RESULTS_SEARCH_17_PARAMETERS_AUTO_CALIBRATION_MCP_m_p_t_f	1
RESULTS_SEARCH_17_PARAMETERS_AUTO_CALIBRATION_MCP_m_r_h_n_b	15
RESULTS_SEARCH_17_PARAMETERS_AUTO_CALIBRATION_MCP_m_z_n_s	99
RESULTS_SEARCH_17_PARAMETERS_AUTO_CALIBRATION_MCP_m_z_s_mn_f_r	0.0666667
RESULTS_SEARCH_17_PARAMETERS_AUTO_CALIBRATION_MCP_m_z_s_mx_f_r	0.1
RESULTS_SEARCH_17_PARAMETERS_MS_AUTO_CALIBRATION_OUT_avres	-1.72498e-11
RESULTS_SEARCH_17_PARAMETERS_MS_AUTO_CALIBRATION_OUT_c0	-0.000642902
[truncated: 1,108 more rows]

## Sheet: Metadata Calculations
	Subsearch	Search string	present		File index down	Part number	Spectra - 'original'	Spectra 'count' - non-empty?	max original Spectra for part	Max non-empty spectra for part	File Index for first only
	1	RESULTS_SEARCH_1_PARAMETERS_PEAKLIST_rawdatafilename		I:\lcmsabsciex5600\BACKUP(lims)\NPT035-039 DDA\20210423D_DDA_NPT38.wiff	1	1	3910	3910	3910	3910	1
	2	RESULTS_SEARCH_2_PARAMETERS_PEAKLIST_rawdatafilename		I:\lcmsabsciex5600\BACKUP(lims)\NPT035-039 DDA\20210423D_DDA_NPT38.wiff	1	1	3910	3910
	3	RESULTS_SEARCH_3_PARAMETERS_PEAKLIST_rawdatafilename		I:\lcmsabsciex5600\BACKUP(lims)\NPT035-039 DDA\20210423D_DDA_NPT38.wiff	1	2	3903	3903	3903	3903
1 if Rapid, 2 if Thor	4	RESULTS_SEARCH_4_PARAMETERS_PEAKLIST_rawdatafilename		I:\lcmsabsciex5600\BACKUP(lims)\NPT035-039 DDA\20210423D_DDA_NPT38.wiff	1	2	3903	3903
2	5	RESULTS_SEARCH_5_PARAMETERS_PEAKLIST_rawdatafilename		I:\lcmsabsciex5600\BACKUP(lims)\NPT035-039 DDA\20210423D_DDA_NPT38.wiff	1	3	3902	3902	3902	3902
	6	RESULTS_SEARCH_6_PARAMETERS_PEAKLIST_rawdatafilename		I:\lcmsabsciex5600\BACKUP(lims)\NPT035-039 DDA\20210423D_DDA_NPT38.wiff	1	3	3902	3902
# Segments	7	RESULTS_SEARCH_7_PARAMETERS_PEAKLIST_rawdatafilename		I:\lcmsabsciex5600\BACKUP(lims)\NPT035-039 DDA\20210423D_DDA_NPT38.wiff	1	4	3907	3907	3907	3907
26	8	RESULTS_SEARCH_8_PARAMETERS_PEAKLIST_rawdatafilename		I:\lcmsabsciex5600\BACKUP(lims)\NPT035-039 DDA\20210423D_DDA_NPT38.wiff	1	4	3907	3907
(max is 1000 segments)	9	RESULTS_SEARCH_9_PARAMETERS_PEAKLIST_rawdatafilename		I:\lcmsabsciex5600\BACKUP(lims)\NPT035-039 DDA\20210423D_DDA_NPT38.wiff	1	5	3901	3901	3901	3901
	10	RESULTS_SEARCH_10_PARAMETERS_PEAKLIST_rawdatafilename		I:\lcmsabsciex5600\BACKUP(lims)\NPT035-039 DDA\20210423D_DDA_NPT38.wiff	1	5	3901	3901
	11	RESULTS_SEARCH_11_PARAMETERS_PEAKLIST_rawdatafilename		I:\lcmsabsciex5600\BACKUP(lims)\NPT035-039 DDA\20210423D_DDA_NPT38.wiff	1	6	3897	3897	3897	3897
	12	RESULTS_SEARCH_12_PARAMETERS_PEAKLIST_rawdatafilename		I:\lcmsabsciex5600\BACKUP(lims)\NPT035-039 DDA\20210423D_DDA_NPT38.wiff	1	6	3897	3897
	13	RESULTS_SEARCH_13_PARAMETERS_PEAKLIST_rawdatafilename		I:\lcmsabsciex5600\BACKUP(lims)\NPT035-039 DDA\20210423D_DDA_NPT38.wiff	1	7	3917	3917	3917	3917
	14	RESULTS_SEARCH_14_PARAMETERS_PEAKLIST_rawdatafilename		I:\lcmsabsciex5600\BACKUP(lims)\NPT035-039 DDA\20210423D_DDA_NPT38.wiff	1	7	3917	3917
	15	RESULTS_SEARCH_15_PARAMETERS_PEAKLIST_rawdatafilename		I:\lcmsabsciex5600\BACKUP(lims)\NPT035-039 DDA\20210423D_DDA_NPT38.wiff	1	8	3903	3903	3903	3903
	16	RESULTS_SEARCH_16_PARAMETERS_PEAKLIST_rawdatafilename		I:\lcmsabsciex5600\BACKUP(lims)\NPT035-039 DDA\20210423D_DDA_NPT38.wiff	1	8	3903	3903
	17	RESULTS_SEARCH_17_PARAMETERS_PEAKLIST_rawdatafilename		I:\lcmsabsciex5600\BACKUP(lims)\NPT035-039 DDA\20210423D_DDA_NPT38.wiff	1	9	3913	3913	3913	3913
	18	RESULTS_SEARCH_18_PARAMETERS_PEAKLIST_rawdatafilename		I:\lcmsabsciex5600\BACKUP(lims)\NPT035-039 DDA\20210423D_DDA_NPT38.wiff	1	9	3913	3913
	19	RESULTS_SEARCH_19_PARAMETERS_PEAKLIST_rawdatafilename		I:\lcmsabsciex5600\BACKUP(lims)\NPT035-039 DDA\20210423D_DDA_NPT38.wiff	1	10	3882	3882	3882	3882
	20	RESULTS_SEARCH_20_PARAMETERS_PEAKLIST_rawdatafilename		I:\lcmsabsciex5600\BACKUP(lims)\NPT035-039 DDA\20210423D_DDA_NPT38.wiff	1	10	3882	3882
	21	RESULTS_SEARCH_21_PARAMETERS_PEAKLIST_rawdatafilename		I:\lcmsabsciex5600\BACKUP(lims)\NPT035-039 DDA\20210423D_DDA_NPT38.wiff	1	11	3924	3924	3924	3924
	22	RESULTS_SEARCH_22_PARAMETERS_PEAKLIST_rawdatafilename		I:\lcmsabsciex5600\BACKUP(lims)\NPT035-039 DDA\20210423D_DDA_NPT38.wiff	1	11	3924	3924
	23	RESULTS_SEARCH_23_PARAMETERS_PEAKLIST_rawdatafilename		I:\lcmsabsciex5600\BACKUP(lims)\NPT035-039 DDA\20210423D_DDA_NPT38.wiff	1	12	3900	3900	3900	3900
	24	RESULTS_SEARCH_24_PARAMETERS_PEAKLIST_rawdatafilename		I:\lcmsabsciex5600\BACKUP(lims)\NPT035-039 DDA\20210423D_DDA_NPT38.wiff	1	12	3900	3900
	25	RESULTS_SEARCH_25_PARAMETERS_PEAKLIST_rawdatafilename		I:\lcmsabsciex5600\BACKUP(lims)\NPT035-039 DDA\20210423D_DDA_NPT38.wiff	1	13	3878	3878	3878	3878
	26	RESULTS_SEARCH_26_PARAMETERS_PEAKLIST_rawdatafilename		I:\lcmsabsciex5600\BACKUP(lims)\NPT035-039 DDA\20210423D_DDA_NPT38.wiff	1	13	3878	3878

## Sheet: Curated Metadata
Group file metadata term	Metadata Description (of raw extracted item)	Use Partial Match	Term in Stream	Derived (Calculated)	Value	Validation check/comments	Conversion type, if done	Conversion factor		Metadata Category	Metadata Description of Final Metadata Item (converted manually, if applicable)	Value
	Group filename			1						Attributes - General	Group filename	20210423D_DDA_NPT38_AA_sub.group
RESULTS_SEARCH_1_PARAMETERS_PARAGON_METHOD_SETTINGS_UI_START_TIME	Start date		1		2021-04-27 19:05:05					Attributes - General	Start date	2021-04-27 19:05:05
RESULTS_SEARCH_STAT_search_begin_time_clock	Start time		1		04/27/2021 19:05:05					Attributes - General	Start time	04/27/2021 19:05:05
RESULTS_SEARCH_1_PARAMETERS_PARAGON_METHOD_SETTINGS_UI_USER_NAME	User name		1		QUTAD\carfp2					Attributes - General	User name	QUTAD\carfp2
RESULTS_SEARCH_1_xml:id	Internal search identifier number		1	1						Attributes - General	Internal search identifier number
PARAMETERS_PEAKLIST_original_count				1						Attributes - Input data	Number of spectra in search	50737
PARAMETERS_PEAKLIST_count				1						Attributes - Input data	Number of non-empty spectra in search	50737
PARAMETERS_PEAKLIST_filenumber	Number of input files	1	1	1	1					Attributes - Input data	Number of input files	1
RESULTS_SEARCH_1_PARAMETERS_PARAGON_METHOD_SETTINGS_UI_SAMPLE_TYPE	Sample Type		1		Identification					Parameters - User settings	Sample Type	Identification
RESULTS_SEARCH_1_PARAMETERS_PARAGON_METHOD_SETTINGS_UI_CYS_ALKYLATION	Cysteine Alkylation		1		Iodoacetamide					Parameters - User settings	Cysteine Alkylation	Iodoacetamide
RESULTS_SEARCH_1_PARAMETERS_PARAGON_METHOD_SETTINGS_UI_DIGESTION	Digestion		1		Trypsin					Parameters - User settings	Digestion	Trypsin
RESULTS_SEARCH_1_PARAMETERS_PARAGON_METHOD_SETTINGS_UI_SPECIAL_FACTOR	Special Factors		1		Urea denaturation					Parameters - User settings	Special Factors	Urea denaturation
RESULTS_SEARCH_1_PARAMETERS_PARAGON_METHOD_SETTINGS_UI_INSTRUMENT	Instrument		1		TripleTOF 6600					Parameters - User settings	Instrument	TripleTOF 6600
RESULTS_SEARCH_1_PARAMETERS_PARAGON_METHOD_SETTINGS_UI_SPECIES	Species									Parameters - User settings	Species
RESULTS_SEARCH_1_PARAMETERS_PARAGON_METHOD_SETTINGS_UI_SEARCH_EFFORT	Search Effort		1		Thorough					Parameters - User settings	Search Effort	Thorough
RESULTS_SEARCH_1_PARAMETERS_PARAGON_METHOD_SETTINGS_UI_ID_FOCUS	ID Focus		1		Amino acid substitutions					Parameters - User settings	ID Focus	Amino acid substitutions
RESULTS_SEARCH_1_PARAMETERS_PARAGON_METHOD_SETTINGS_UI_MIN_UNUSED_PROTSCORE	Minimum Unused ProtScore		1		0.0458					Parameters - User settings	Minimum Unused ProtScore	0.0458
RESULTS_SEARCH_1_PARAMETERS_PARAGON_METHOD_SETTINGS_UI_PSPEP	FDR Analysis		1		TRUE		Logical to English			Parameters - User settings	FDR Analysis	Yes
	Quantitation						Logical to English			Parameters - User settings	Quantitation
RESULTS_SEARCH_1_PARAMETERS_QUANT_TYPE_background_correction	Background Correction		1		FALSE		Logical to English			Parameters - User settings	Background Correction	No
RESULTS_SEARCH_1_PARAMETERS_QUANT_TYPE_bias_correction	Bias Correction		1		TRUE		Logical to English			Parameters - User settings	Bias Correction	Yes
	Channel to use as denominator in ratios									Parameters - User settings	Channel to use as denominator in ratios
RESULTS_SEARCH_1_PARAMETERS_chemical_data_edited	Modified Data Dictionary or Parameter Translation		1		FALSE		Logical to English			Parameters - User settings	Modified Data Dictionary or Parameter Translation	No
RESULTS_SEARCH_1_PARAMETERS_FASTA_filename	Database filename		1		C:\AB SCIEX\ProteinPilot Data\SearchDatabases\Natalie_Turner_Cattle_cRAP_combined_2020.fasta					Attributes - Search database	Database filename	C:\AB SCIEX\ProteinPilot Data\SearchDatabases\Natalie_Turner_Cattle_cRAP_combined_2020.fasta
				1						Attributes - Search database	Number of Proteins in Database	37629
RESULTS_SEARCH_STAT_num_proteins	Number of proteins searched		1		75258					Attributes - Search database	Number of proteins searched	75258
				1						Attributes - Search database	Number of Residues in Database	22516787
RESULTS_SEARCH_STAT_num_residues	Number of residues searched		1		45033574					Attributes - Search database	Number of residues searched	45033574
RESULTS_SEARCH_STAT_computer_memory	RAM (MB)		1		32767					Attributes - Hardware	RAM (MB)	32767
RESULTS_SEARCH_STAT_computer_name	Computer name		1		HPCPROTEIN02					Attributes - Hardware	Computer name	HPCPROTEIN02
RESULTS_SEARCH_STAT_number_cores	Number of cores in computer		1		16					Attributes - Hardware	Number of cores in computer	16
RESULTS_SEARCH_STAT_number_processors	Number of threads (double cores if hyperthreading on)		1		16					Attributes - Hardware	Number of threads (double cores if hyperthreading on)	16
RESULTS_SEARCH_STAT_number_licensed_tasks	Number of cores licensed to use		1		16					Attributes - Software environment	Number of cores licensed to use	16
RESULTS_SEARCH_STAT_os	Operating system		1		Windows 7 Enterprise Service Pack 1 (6.1.7601)					Attributes - Software environment	Operating system	Windows 7 Enterprise Service Pack 1 (6.1.7601)
RESULTS_SEARCH_1_PARAMETERS_VERSION	ProteinPilot Software Version		1		5.0.2.0, 5346					Attributes - Software environment	ProteinPilot Software Version	5.0.2.0, 5346
RESULTS_SEARCH_1_PARAMETERS_PARAGON_VERSION	Paragon Algorithm Version		1		5.0.2.0, 5174					Attributes - Software environment	Paragon Algorithm Version	5.0.2.0, 5174
RESULTS_SEARCH_1_PARAMETERS_APPLICATION	Application name		1		ProteinPilot(tm) Software					Attributes - Software environment	Application name	ProteinPilot(tm) Software
RESULTS_GROUPRESULTSUMMARY_1_confidence	Confidence of first row in summary statistics ID statistics		1		0.99		Fraction to %	100		Statistics - Protein Summary Table	Percent Confidence of first row in Summary Statistics ID Statistics	99
RESULTS_GROUPRESULTSUMMARY_1_distinctpeptides	Distinct peptides associated with 99% confidence proteins		1		3579					Statistics - Protein Summary Table	Distinct peptides associated with 99% confidence proteins	3579
RESULTS_GROUPRESULTSUMMARY_1_proteinsbeforegroupping	Proteins before grouping (99% confidence)		1		520					Statistics - Protein Summary Table	Proteins before grouping (99% confidence)	520
RESULTS_GROUPRESULTSUMMARY_1_proteinsidentified	Proteins detected (99% confidence)		1		178					Statistics - Protein Summary Table	Proteins detected (99% confidence)	178
RESULTS_GROUPRESULTSUMMARY_1_spectraidentified	Spectra associated with 99% confidence proteins		1		8839					Statistics - Protein Summary Table	Spectra associated with 99% confidence proteins	8839
RESULTS_GROUPRESULTSUMMARY_2_confidence	Confidence of second row in Summary Statistics ID statistics		1		0.95		Fraction to %	100		Statistics - Protein Summary Table	Percent Confidence of first row in Summary Statistics ID Statistics	95
RESULTS_GROUPRESULTSUMMARY_2_distinctpeptides	Distinct peptides associated with 95% confidence proteins		1		3659					Statistics - Protein Summary Table	Distinct peptides associated with 95% confidence proteins	3659
RESULTS_GROUPRESULTSUMMARY_2_proteinsbeforegroupping	Proteins before grouping (95% confidence)		1		606					Statistics - Protein Summary Table	Proteins before grouping (95% confidence)	606
RESULTS_GROUPRESULTSUMMARY_2_proteinsidentified	Proteins detected (95% confidence)		1		211					Statistics - Protein Summary Table	Proteins detected (95% confidence)	211
RESULTS_GROUPRESULTSUMMARY_2_spectraidentified	Spectra associated with 95% confidence proteins		1		8940					Statistics - Protein Summary Table	Spectra associated with 95% confidence proteins	8940
RESULTS_GROUPRESULTSUMMARY_3_confidence	Confidence of third row in summary statistics ID statistics		1		0.66		Fraction to %	100		Statistics - Protein Summary Table	Percent Confidence of first row in Summary Statistics ID Statistics	66
RESULTS_GROUPRESULTSUMMARY_3_distinctpeptides	Distinct peptides associated with 66% confidence proteins		1		3704					Statistics - Protein Summary Table	Distinct peptides associated with 66% confidence proteins	3704
RESULTS_GROUPRESULTSUMMARY_3_proteinsbeforegroupping	Proteins before grouping (66% confidence)		1		712					Statistics - Protein Summary Table	Proteins before grouping (66% confidence)	712
RESULTS_GROUPRESULTSUMMARY_3_proteinsidentified	Proteins detected (66% confidence)		1		234					Statistics - Protein Summary Table	Proteins detected (66% confidence)	234
RESULTS_GROUPRESULTSUMMARY_3_spectraidentified	Spectra associated with 66% confidence proteins		1		8988					Statistics - Protein Summary Table	Spectra associated with 66% confidence proteins	8988
RESULTS_GROUPRESULTSUMMARY_4_confidence	Confidence of fourth row in Summary Statistics ID statistics		1		0.100088		Fraction to %	100		Statistics - Protein Summary Table	Percent Confidence of first row in Summary Statistics ID Statistics	10.0088
RESULTS_GROUPRESULTSUMMARY_4_distinctpeptides	Distinct peptides associated with 10% confidence proteins		1		3878					Statistics - Protein Summary Table	Distinct peptides associated with 10% confidence proteins	3878
RESULTS_GROUPRESULTSUMMARY_4_proteinsbeforegroupping	Proteins before grouping (10% confidence)		1		1022					Statistics - Protein Summary Table	Proteins before grouping (10% confidence)	1022
RESULTS_GROUPRESULTSUMMARY_4_proteinsidentified	Proteins detected (10% confidence)		1		326					Statistics - Protein Summary Table	Proteins detected (10% confidence)	326
RESULTS_GROUPRESULTSUMMARY_4_spectraidentified	Spectra associated with 10% confidence proteins		1		9202					Statistics - Protein Summary Table	Spectra associated with 10% confidence proteins	9202
PARAMETERS_PEAKLIST_partnumber	Number of segments the input data are broken into	1	1	1	13					Parameters - Search Dimension Factors	Number of segments the input data are broken into	13
				1						Parameters - Search Dimension Factors	Number of searches per segment (2 for Thorough, 1 for Rapid)	2
				1						Parameters - Search Dimension Factors	Number of apparent sub-searches in group file	26
RESULTS_SEARCH_1_PARAMETERS_do_reverse_search	Do reversed search		1		TRUE					Parameters - Search Dimension Factors	Do reversed search	TRUE
RESULTS_SEARCH_1_PARAMETERS_QUANT_TYPE_separate_searches	Do separate searches for each plex in MS1 quantitation		1		FALSE					Parameters - Search Dimension Factors	Do separate searches for each plex in MS1 quantitation	FALSE
RESULTS_SEARCH_1_PARAMETERS_maxresults	Maximum number of hypotheses to keep per spectrum		1		15					Parameters - Search Dimension Factors	Maximum number of hypotheses to keep per spectrum	15
RESULTS_SEARCH_1_PARAMETERS_MSTOLERANCE_type	MS1 initial mass error tolerance type		1		dalton					Parameters - Identification - Mass accuracy	MS1 initial mass error tolerance type	dalton
RESULTS_SEARCH_1_PARAMETERS_MSTOLERANCE_value	MS1 initial mass error tolerance value		1		0.05					Parameters - Identification - Mass accuracy	MS1 initial mass error tolerance value	0.05
RESULTS_SEARCH_1_PARAMETERS_MSMSTOLERANCE_type	MS2 initial mass error tolerance type		1		dalton					Parameters - Identification - Mass accuracy	MS2 initial mass error tolerance type	dalton
RESULTS_SEARCH_1_PARAMETERS_MSMSTOLERANCE_value	MS2 initial mass error tolerance value		1		0.1					Parameters - Identification - Mass accuracy	MS2 initial mass error tolerance value	0.1
RESULTS_SEARCH_1_PARAMETERS_MS_STANDARD_DEVIATION_type	MS1 final mass error standard deviation type		1		dalton					Parameters - Identification - Mass accuracy	MS1 final mass error standard deviation type	dalton
RESULTS_SEARCH_1_PARAMETERS_MS_STANDARD_DEVIATION_value	MS1 final mass error standard deviation value		1		0.0011					Parameters - Identification - Mass accuracy	MS1 final mass error standard deviation value	0.0011
RESULTS_SEARCH_1_PARAMETERS_MSMS_STANDARD_DEVIATION_type	MS2 final mass error standard deviation type		1		dalton					Parameters - Identification - Mass accuracy	MS2 final mass error standard deviation type	dalton
RESULTS_SEARCH_1_PARAMETERS_MSMS_STANDARD_DEVIATION_value	MS2 final mass error standard deviation value		1		0.01					Parameters - Identification - Mass accuracy	MS2 final mass error standard deviation value	0.01
RESULTS_SEARCH_1_PARAMETERS_do_multiprecursor_search	Use multi-precursor search function		1		TRUE					Parameters - Identification - Multi-precursor search	Use multi-precursor search function	TRUE
RESULTS_SEARCH_1_PARAMETERS_MAX_PRECURSORS_FRAGLET	Maximum number of different precursor masses to try to match to in the Fraglet stage when doing multi-precursor search		1		5					Parameters - Identification - Multi-precursor search	Maximum number of different precursor masses to try to match to in the Fraglet stage when doing multi-precursor search	5
RESULTS_SEARCH_1_PARAMETERS_PRECURSORS_DR_FRAGLET	Maximum dynamic range gap of secondary precursors vs primary precursor in the Fraglet stage when doing multi-precursor search		1		10					Parameters - Identification - Multi-precursor search	Maximum dynamic range gap of secondary precursors vs primary precursor in the Fraglet stage when doing multi-precursor search	10
RESULTS_SEARCH_1_PARAMETERS_MAX_PRECURSORS_TAGLET	Maximum number of different precursor masses to try to match to in the Taglet stage when doing multi-precursor search		1		1					Parameters - Identification - Multi-precursor search	Maximum number of different precursor masses to try to match to in the Taglet stage when doing multi-precursor search	1
RESULTS_SEARCH_1_PARAMETERS_PRECURSORS_DR_TAGLET	Maximum dynamic range gap of secondary precursors vs primary precursor in the Taglet stage when doing multi-precursor search		1		3					Parameters - Identification - Multi-precursor search	Maximum dynamic range gap of secondary precursors vs primary precursor in the Taglet stage when doing multi-precursor search	3
RESULTS_SEARCH_1_PARAMETERS_DEFAULT_CHARGE_STATE_1_charge	First charge state to consider when precursor z is not determined		1		2					Parameters - Identification - Charge ambiguity	First charge state to consider when precursor z is not determined	2
RESULTS_SEARCH_1_PARAMETERS_DEFAULT_CHARGE_STATE_1_probability	Probability of first charge state to consider when precursor z is not determined		1		1					Parameters - Identification - Charge ambiguity	Probability of first charge state to consider when precursor z is not determined	1
RESULTS_SEARCH_1_PARAMETERS_DEFAULT_CHARGE_STATE_2_charge	Second charge state to consider when precursor z is not determined		1		3					Parameters - Identification - Charge ambiguity	Second charge state to consider when precursor z is not determined	3
RESULTS_SEARCH_1_PARAMETERS_DEFAULT_CHARGE_STATE_2_probability	Probability of second charge state to consider when precursor z is not determined		1		1					Parameters - Identification - Charge ambiguity	Probability of second charge state to consider when precursor z is not determined	1
RESULTS_SEARCH_1_PARAMETERS_DEFAULT_CHARGE_STATE_3_charge	Third charge state to consider when precursor z is not determined		1		4					Parameters - Identification - Charge ambiguity	Third charge state to consider when precursor z is not determined	4
RESULTS_SEARCH_1_PARAMETERS_DEFAULT_CHARGE_STATE_3_probability	Probability of third charge state to consider when precursor z is not determined		1		1					Parameters - Identification - Charge ambiguity	Probability of third charge state to consider when precursor z is not determined	1
RESULTS_SEARCH_1_PARAMETERS_DEFAULT_CHARGE_STATE_4_charge	Fourth charge state to consider when precursor z is not determined									Parameters - Identification - Charge ambiguity	Fourth charge state to consider when precursor z is not determined
RESULTS_SEARCH_1_PARAMETERS_DEFAULT_CHARGE_STATE_4_probability	Probability of fourth charge state to consider when precursor z is not determined									Parameters - Identification - Charge ambiguity	Probability of fourth charge state to consider when precursor z is not determined
RESULTS_SEARCH_1_PARAMETERS_PROGROUP_bayesconfidencecalclulation	Use Bayesian protein confidence calculation		1		TRUE					Parameters - Protein Grouping	Use Bayesian protein confidence calculation	TRUE
RESULTS_SEARCH_1_PARAMETERS_PROGROUP_calibrateconfidence	Use peptide FDR analysis to recalibrate peptide confidences		1		TRUE					Parameters - Protein Grouping	Use peptide FDR analysis to recalibrate peptide confidences	TRUE
RESULTS_SEARCH_1_PARAMETERS_PROGROUP_focusingintersection	In mid-Pro Group, minimum Intersection ProtScore to be in Same Group		1		4					Parameters - Protein Grouping	In mid-Pro Group, minimum Intersection ProtScore to be in Same Group	4
RESULTS_SEARCH_1_PARAMETERS_PROGROUP_focusingminunusedprotscore	In mid-Pro Group, minimum Unused ProtScore to keep a Group		1		0.1					Parameters - Protein Grouping	In mid-Pro Group, minimum Unused ProtScore to keep a Group	0.1
RESULTS_SEARCH_1_PARAMETERS_PROGROUP_focusingsubsetcutoff	In mid-Pro Group, keep competitor proteins with ProtScore units from winner		1		6					Parameters - Protein Grouping	In mid-Pro Group, keep competitor proteins with ProtScore units from winner	6
RESULTS_SEARCH_1_PARAMETERS_PROGROUP_intersection	In final Pro Group, minimum Intersection ProtScore to be in same group		1		1.3					Parameters - Protein Grouping	In final Pro Group, minimum Intersection ProtScore to be in same group	1.3
RESULTS_SEARCH_1_PARAMETERS_PROGROUP_minunusedprotscore	In final Pro Group, minimum Unused ProtScore to keep a group		1		0.0458					Parameters - Protein Grouping	In final Pro Group, minimum Unused ProtScore to keep a group	0.0458
RESULTS_SEARCH_1_PARAMETERS_PROGROUP_subsetcutoff	In final Pro Group, keep competitor proteins with ProtScore units from winner		1		2					Parameters - Protein Grouping	In final Pro Group, keep competitor proteins with ProtScore units from winner	2
RESULTS_SEARCH_1_PARAMETERS_QUANT_TYPE_background_correction	Do isobaric quant background correction algorithm		1		FALSE					Parameters - Quantitation - processing	Do isobaric quant background correction algorithm	FALSE
RESULTS_SEARCH_1_PARAMETERS_QUANT_TYPE_bias_correction	Normalize the central tendency of protein ratios to be unity		1		TRUE					Parameters - Quantitation - processing	Normalize the central tendency of protein ratios to be unity	TRUE
RESULTS_SEARCH_1_PARAMETERS_QUANT_TYPE_median_statistic	Compute protein-level ratios from the median of peptide ratios		1		TRUE					Parameters - Quantitation - processing	Compute protein-level ratios from the median of peptide ratios	TRUE
RESULTS_SEARCH_1_PARAMETERS_QUANT_TYPE_quant_threshold	Quant threshold setting no longer used		1		-1					Parameters - Quantitation - processing	Quant threshold setting no longer used	-1
RESULTS_SEARCH_1_PARAMETERS_QUANT_TYPE_quant_threshold_sn	Use measures for quantitation if signal to noise is greater than		1		9					Parameters - Quantitation - processing	Use measures for quantitation if signal to noise is greater than	9
RESULTS_SEARCH_1_PARAMETERS_max_quant_labels	Maximum number of labels allowed on a peptide for it to be used for quantitation		1		35					Parameters - Quantitation - curation	Maximum number of labels allowed on a peptide for it to be used for quantitation	35
RESULTS_SEARCH_1_PARAMETERS_QUANT_TYPE_keep_extreme_peptides_over_fraction	Include extreme ratios in the protein ratio calculation if the fraction of peptides from a protein having extreme ratios is greater than		1		0					Parameters - Quantitation - curation	Include extreme ratios in the protein ratio calculation if the fraction of peptides from a protein having extreme ratios is greater than	0
RESULTS_SEARCH_1_PARAMETERS_QUANT_TYPE_low_confidence_check	Exclude quantitation data if identification confidence does not pass a threshold value		1		TRUE					Parameters - Quantitation - curation	Exclude quantitation data if identification confidence does not pass a threshold value	TRUE
RESULTS_SEARCH_1_PARAMETERS_QUANT_TYPE_low_intensity_check	Exclude quantitation data if a minimum intensity is not passed		1		TRUE					Parameters - Quantitation - curation	Exclude quantitation data if a minimum intensity is not passed	TRUE
RESULTS_SEARCH_1_PARAMETERS_QUANT_TYPE_mod_check	Exclude quantitation data based on discordant peptide logic		1		TRUE					Parameters - Quantitation - curation	Exclude quantitation data based on discordant peptide logic	TRUE
RESULTS_SEARCH_1_PARAMETERS_QUANT_TYPE_shared_msms_check	Exclude quantitation data using sharing logic		1		TRUE					Parameters - Quantitation - curation	Exclude quantitation data using sharing logic	TRUE
RESULTS_SEARCH_1_PARAMETERS_PROGROUP_unusedprotscorethresholdforexcludingothersfromquant	Minimum protein confidence to consider a protein confident and capable of excluding spectra as shared		1		1.3					Parameters - Quantitation - curation	Minimum protein confidence to consider a protein confident and capable of excluding spectra as shared	1.3
RESULTS_SEARCH_1_PARAMETERS_PROGROUP_confidencepercentthresholdforexcludingothersfromquant	Minimum peptide percent confidence from a confident protein to consider a spectrum shared		1		15					Parameters - Quantitation - curation	Minimum peptide percent confidence from a confident protein to consider a spectrum shared	15
RESULTS_SEARCH_1_PARAMETERS_PROGROUP_confidencepercentthresholdforincludingselfinquant	Minimum peptide confidence to be used for quantitation		1		15					Parameters - Quantitation - curation	Minimum peptide confidence to be used for quantitation	15
RESULTS_SEARCH_1_PARAMETERS_PROGROUP_autodiscordantpeptidethreshold	Consider a peptide discordant if joint feature probability less than		1		0.3					Parameters - Quantitation - curation	Consider a peptide discordant if joint feature probability less than	0.3
RESULTS_SEARCH_1_PARAMETERS_PROGROUP_compresspeptides	Show results only for distinct peptides, suppressing redundancy		1		FALSE					Parameters - Non-functional	Show results only for distinct peptides, suppressing redundancy	FALSE
RESULTS_SEARCH_1_PARAMETERS_PROGROUP_donotstoremspeaklists	Do not store MS1 level data		1		FALSE					Parameters - Non-functional	Do not store MS1 level data	FALSE
RESULTS_SEARCH_STAT_search_begin_time_clock	Start time - Search		1		04/27/2021 19:05:05					Statistics - Processing Times - Start&Stop Clock Times	Start time - Search	04/27/2021 19:05:05
RESULTS_SEARCH_STAT_search_end_time_clock	End time - Search		1		04/27/2021 21:04:44					Statistics - Processing Times - Start&Stop Clock Times	End time - Search	04/27/2021 21:04:44
RESULTS_SEARCH_STAT_stage_searching_begin_time_clock	Start time - Identification algorithm stages		1		04/27/2021 20:47:55					Statistics - Processing Times - Start&Stop Clock Times	Start time - Identification algorithm stages	04/27/2021 20:47:55
RESULTS_SEARCH_STAT_stage_searching_end_time_clock	End time - Identification algorithm stages		1		04/27/2021 21:03:57					Statistics - Processing Times - Start&Stop Clock Times	End time - Identification algorithm stages	04/27/2021 21:03:57
RESULTS_SEARCH_STAT_stage_signal_processing_begin_time_clock	Start time - Signal processing stage		1		04/27/2021 19:05:06					Statistics - Processing Times - Start&Stop Clock Times	Start time - Signal processing stage	04/27/2021 19:05:06
RESULTS_SEARCH_STAT_stage_signal_processing_end_time_clock	End time - Signal processing stage		1		04/27/2021 20:47:51					Statistics - Processing Times - Start&Stop Clock Times	End time - Signal processing stage	04/27/2021 20:47:51
RESULTS_SEARCH_STAT_stage_waiting_begin_time_clock	Start time - Waiting stage		1		04/27/2021 20:47:51					Statistics - Processing Times - Start&Stop Clock Times	Start time - Waiting stage	04/27/2021 20:47:51
RESULTS_SEARCH_STAT_stage_waiting_end_time_clock	End time - Waiting stage		1		04/27/2021 20:47:55					Statistics - Processing Times - Start&Stop Clock Times	End time - Waiting stage	04/27/2021 20:47:55
RESULTS_SEARCH_STAT_task_fraglet_exe_begin_time_clock	Start time - Fraglet Algorithm search stage		1		04/27/2021 20:47:52					Statistics - Processing Times - Start&Stop Clock Times	Start time - Fraglet Algorithm search stage	04/27/2021 20:47:52
RESULTS_SEARCH_STAT_task_fraglet_exe_end_time_clock	End time - Fraglet Algorithm search stage		1		04/27/2021 20:50:06					Statistics - Processing Times - Start&Stop Clock Times	End time - Fraglet Algorithm search stage	04/27/2021 20:50:06
RESULTS_SEARCH_STAT_task_focusing_begin_time_clock	Start time - Mid-Pro Group Algorithm stage		1		04/27/2021 20:50:06					Statistics - Processing Times - Start&Stop Clock Times	Start time - Mid-Pro Group Algorithm stage	04/27/2021 20:50:06
RESULTS_SEARCH_STAT_task_focusing_end_time_clock	End time - Mid-Pro Group Algorithm stage		1		04/27/2021 20:52:16					Statistics - Processing Times - Start&Stop Clock Times	End time - Mid-Pro Group Algorithm stage	04/27/2021 20:52:16
RESULTS_SEARCH_STAT_task_taglet_exe_begin_time_clock	Start time - Taglet Algorithm search stage		1		04/27/2021 20:52:16					Statistics - Processing Times - Start&Stop Clock Times	Start time - Taglet Algorithm search stage	04/27/2021 20:52:16
RESULTS_SEARCH_STAT_task_taglet_exe_end_time_clock	End time - Taglet Algorithm search stage		1		04/27/2021 20:59:12					Statistics - Processing Times - Start&Stop Clock Times	End time - Taglet Algorithm search stage	04/27/2021 20:59:12
RESULTS_SEARCH_STAT_task_progroup_begin_time_clock	Start time - Final Pro Group Algorithm stage		1		04/27/2021 20:59:12					Statistics - Processing Times - Start&Stop Clock Times	Start time - Final Pro Group Algorithm stage	04/27/2021 20:59:12
RESULTS_SEARCH_STAT_task_progroup_end_time_clock	End time - Final Pro Group Algorithm stage		1		04/27/2021 21:03:57					Statistics - Processing Times - Start&Stop Clock Times	End time - Final Pro Group Algorithm stage	04/27/2021 21:03:57
RESULTS_SEARCH_STAT_stage_fdr_begin_time_clock	Start time - FDR analysis stage		1		04/27/2021 21:03:57					Statistics - Processing Times - Start&Stop Clock Times	Start time - FDR analysis stage	04/27/2021 21:03:57
RESULTS_SEARCH_STAT_stage_fdr_end_time_clock	End time - FDR analysis stage		1		04/27/2021 21:04:44					Statistics - Processing Times - Start&Stop Clock Times	End time - FDR analysis stage	04/27/2021 21:04:44
RESULTS_SEARCH_STAT_search_time_duration	Clock Time Duration for Full Search (ms)		1		7178920		msec to min	1.66667e-05		Statistics - Processing Times - Duration in Real Clock Times	Clock time duration - Full search (min)	119.649
RESULTS_SEARCH_STAT_stage_searching_time_duration	Clock Time Duration for Identification Algorithm Stages (ms)		1		961827		msec to min	1.66667e-05		Statistics - Processing Times - Duration in Real Clock Times	Clock time duration - Identification algorithm stages (min)	16.0305
RESULTS_SEARCH_STAT_stage_signal_processing_time_duration	Clock Time Duration for Waiting Stage (ms)		1		6165796		msec to min	1.66667e-05		Statistics - Processing Times - Duration in Real Clock Times	Clock time duration - Signal processing stage (min)	102.763
RESULTS_SEARCH_STAT_stage_waiting_time_duration	Clock Time Duration for Signal Processing Stage (ms)		1		3806		msec to min	1.66667e-05		Statistics - Processing Times - Duration in Real Clock Times	Clock time duration - Waiting stage (min)	0.0634333
RESULTS_SEARCH_STAT_task_fraglet_exe_time_duration	Clock Time Duration for Fraglet Algorithm Stage (ms)		1		133722		msec to min	1.66667e-05		Statistics - Processing Times - Duration in Real Clock Times	Clock time duration - Fraglet Algorithm stage (min)	2.2287
RESULTS_SEARCH_STAT_task_focusing_time_duration	Clock Time Duration for Mid-Pro Group Algorithm Stage (ms)		1		130321		msec to min	1.66667e-05		Statistics - Processing Times - Duration in Real Clock Times	Clock time duration - Mid-Pro Group Algorithm stage (min)	2.17202
RESULTS_SEARCH_STAT_task_taglet_exe_time_duration	Clock Time Duration for Taglet Algorithm Stage (ms)		1		416018		msec to min	1.66667e-05		Statistics - Processing Times - Duration in Real Clock Times	Clock time duration - Taglet Algorithm stage (min)	6.93363
RESULTS_SEARCH_STAT_task_progroup_time_duration	Clock Time Duration for Pro Group Algorithm Stage (ms)		1		284448		msec to min	1.66667e-05		Statistics - Processing Times - Duration in Real Clock Times	Clock time duration - Pro Group Algorithm stage (min)	4.7408
RESULTS_SEARCH_STAT_stage_fdr_time_duration	Clock Time Duration for FDR Analysis (ms)		1		47096		msec to min	1.66667e-05		Statistics - Processing Times - Duration in Real Clock Times	Clock time duration - FDR Analysis (min)	0.784933
				1						Statistics - Processing Times - Duration in Real Clock Times	Clock time not accounted for in measured stages	-0.0381167
	CPU Time Duration for Signal Processing Stage (ms)						msec to min	1.66667e-05		Statistics - Processing Times - Duration in CPU Time	CPU time duration - Signal Processing stage (min)
RESULTS_SEARCH_STAT_task_fraglet_exe_time_cpu	CPU Time Duration for Fraglet Algorithm Stage (ms)		1		783827		msec to min	1.66667e-05		Statistics - Processing Times - Duration in CPU Time	CPU time duration - Fraglet Algorithm stage (min)	13.0638
RESULTS_SEARCH_STAT_task_focusing_time_cpu	CPU Time Duration for Mid-Pro Group Algorithm Stage (ms)		1		173597		msec to min	1.66667e-05		Statistics - Processing Times - Duration in CPU Time	CPU time duration - Mid-Pro Group Algorithm stage (min)	2.89328
RESULTS_SEARCH_STAT_task_taglet_exe_time_cpu	CPU Time Duration for Taglet Algorithm Stage (ms)		1		2221438		msec to min	1.66667e-05		Statistics - Processing Times - Duration in CPU Time	CPU time duration - Taglet Algorithm stage (min)	37.024
RESULTS_SEARCH_STAT_task_progroup_time_cpu	CPU Time Duration for Pro Group Algorithm Stage (ms)		1		289054		msec to min	1.66667e-05		Statistics - Processing Times - Duration in CPU Time	CPU time duration - Pro Group Algorithm stage (min)	4.81757
				1						Statistics - Processing Times - Percent by Stage	Percent of clock time - Identification Algorithm stages	0.133979
				1						Statistics - Processing Times - Percent by Stage	Percent of clock time - Signal Processing stage	0.858875
				1						Statistics - Processing Times - Percent by Stage	Percent of clock time - Waiting stage	0.000530163
				1						Statistics - Processing Times - Percent by Stage	Percent of clock time - Fraglet Algorithm stage	0.018627
				1						Statistics - Processing Times - Percent by Stage	Percent of clock time - Mid-Pro Group Algorithm stage	0.0181533
				1						Statistics - Processing Times - Percent by Stage	Percent of clock time - Taglet Algorithm stage	0.0579499
				1						Statistics - Processing Times - Percent by Stage	Percent of clock time - Pro Group Algorithm stage	0.0396227
				1						Statistics - Processing Times - Percent by Stage	Percent of clock time - FDR Analysis	0.00656032
				1						Statistics - Processing Rate - Clock (Sec/Spectrum)	Clock time rate (sec/spect) - Full Search	0.141493
				1						Statistics - Processing Rate - Clock (Sec/Spectrum)	Clock time rate (sec/spect) - Identification Algorithm stages	0.0189571
				1						Statistics - Processing Rate - Clock (Sec/Spectrum)	Clock time rate (sec/spect) - Signal processing stage	0.121525
				1						Statistics - Processing Rate - Clock (Sec/Spectrum)	Clock time rate (sec/spect) - Waiting stage	7.50143e-05
				1						Statistics - Processing Rate - Clock (Sec/Spectrum)	Clock time rate (sec/spect) - Fraglet Algorithm stage	0.00263559
				1						Statistics - Processing Rate - Clock (Sec/Spectrum)	Clock time rate (sec/spect) - Mid-Pro Group Algorithm stage	0.00256856
				1						Statistics - Processing Rate - Clock (Sec/Spectrum)	Clock time rate (sec/spect) - Taglet Algorithm stage	0.0081995
				1						Statistics - Processing Rate - Clock (Sec/Spectrum)	Clock time rate (sec/spect) - Pro Group Algorithm stage	0.00560632
				1						Statistics - Processing Rate - Clock (Sec/Spectrum)	Clock time rate (sec/spect) - FDR Analysis	0.000928238
				1						Statistics - Processing Rate - CPU (Sec/Spectrum)	CPU time rate (sec/spect) - Signal processing stage
				1						Statistics - Processing Rate - CPU (Sec/Spectrum)	CPU time rate (sec/spect) - Fraglet Algorithm stage	0.0154488
				1						Statistics - Processing Rate - CPU (Sec/Spectrum)	CPU time rate (sec/spect) - Mid-Pro Group Algorithm stage	0.00342151
				1						Statistics - Processing Rate - CPU (Sec/Spectrum)	CPU time rate (sec/spect) - Taglet Algorithm stage	0.0437834
				1						Statistics - Processing Rate - CPU (Sec/Spectrum)	CPU time rate (sec/spect) - Pro Group Algorithm stage	0.0056971
				1						Statistics - Processing Rate - Clock (Sec/Spectrum/DB Protein)	Clock time rate (sec/spect/DB protein) - Full search	1.8801e-06
				1						Statistics - Processing Rate - Clock (Sec/Spectrum/DB Protein)	Clock time rate (sec/spect/DB protein) - Identification algorithm stages	2.51895e-07
				1						Statistics - Processing Rate - Clock (Sec/Spectrum/DB Protein)	Clock time rate (sec/spect/DB protein) - Signal processing stage	1.61477e-06
				1						Statistics - Processing Rate - Clock (Sec/Spectrum/DB Protein)	Clock time rate (sec/spect/DB protein) - Waiting stage	9.96762e-10
				1						Statistics - Processing Rate - Clock (Sec/Spectrum/DB Protein)	Clock time rate (sec/spect/DB protein) - Fraglet Algorithm stage	3.50207e-08
				1						Statistics - Processing Rate - Clock (Sec/Spectrum/DB Protein)	Clock time rate (sec/spect/DB protein) - Mid-Pro Group Algorithm stage	3.41301e-08
				1						Statistics - Processing Rate - Clock (Sec/Spectrum/DB Protein)	Clock time rate (sec/spect/DB protein) - Taglet Algorithm stage	1.08952e-07
				1						Statistics - Processing Rate - Clock (Sec/Spectrum/DB Protein)	Clock time rate (sec/spect/DB protein) - Pro Group Algorithm stage	7.44947e-08
				1						Statistics - Processing Rate - Clock (Sec/Spectrum/DB Protein)	Clock time rate (sec/spect/DB protein) - FDR Analysis	1.23341e-08
				1						Statistics - Processing Rate - CPU (Sec/Spectrum/DB Protein)	CPU time rate (sec/spect/DB protein) - Signal processing stage
				1						Statistics - Processing Rate - CPU (Sec/Spectrum/DB Protein)	CPU time rate (sec/spect/DB protein) - Fraglet Algorithm stage	2.05278e-07
				1						Statistics - Processing Rate - CPU (Sec/Spectrum/DB Protein)	CPU time rate (sec/spect/DB protein) - Mid-Pro Group Algorithm stage	4.54637e-08
				1						Statistics - Processing Rate - CPU (Sec/Spectrum/DB Protein)	CPU time rate (sec/spect/DB protein) - Taglet Algorithm stage	5.81777e-07
				1						Statistics - Processing Rate - CPU (Sec/Spectrum/DB Protein)	CPU time rate (sec/spect/DB protein) - Pro Group Algorithm stage	7.5701e-08
				1						Statistics - Extent of Distribution - Fundamental	Distribution factor - CPU vs. clock time - Signal processing stage
				1						Statistics - Extent of Distribution - Fundamental	Distribution factor - CPU vs. clock time - Fraglet Algorithm stage	5.86162
				1						Statistics - Extent of Distribution - Fundamental	Distribution factor - CPU vs. clock time - Mid-Pro Group Algorithm stage	1.33207
				1						Statistics - Extent of Distribution - Fundamental	Distribution factor - CPU vs. clock time - Taglet Algorithm stage	5.33976
				1						Statistics - Extent of Distribution - Fundamental	Distribution factor - CPU vs. clock time - Pro Group Algorithm stage	1.01619
				1						Statistics - Extent of Distribution - vs Segments	Ratio of distribution factor to number of search segments - Signal processing stage
				1						Statistics - Extent of Distribution - vs Segments	Ratio of distribution factor to number of search segments - Fraglet Algorithm stage	0.450894
				1						Statistics - Extent of Distribution - vs Segments	Ratio of distribution factor to number of search segments - Mid-Pro Group Algorithm stage	0.102467
				1						Statistics - Extent of Distribution - vs Segments	Ratio of distribution factor to number of search segments - Taglet Algorithm stage	0.410751
				1						Statistics - Extent of Distribution - vs Segments	Ratio of distribution factor to number of search segments - Pro Group Algorithm stage	0.0781687
				1						Statistics - Extent of Distribution - vs Licensed Cores	Ratio of distribution factor to number of licensed cores - Signal processing stage
				1						Statistics - Extent of Distribution - vs Licensed Cores	Ratio of distribution factor to number of licensed cores - Fraglet Algorithm stage	0.366351
				1						Statistics - Extent of Distribution - vs Licensed Cores	Ratio of distribution factor to number of licensed cores - Mid-Pro Group Algorithm stage	0.0832545
				1						Statistics - Extent of Distribution - vs Licensed Cores	Ratio of distribution factor to number of licensed cores - Taglet Algorithm stage	0.333735
				1						Statistics - Extent of Distribution - vs Licensed Cores	Ratio of distribution factor to number of licensed cores - Pro Group Algorithm stage	0.063512
PARAMETERS_PEAKLIST_original_count	Average number of spectra per segment	1	1	1	3902.85					Statistics - Search Segmentation	Average number of spectra per segment	3902.85
PARAMETERS_PEAKLIST_original_count	Standard deviation of number of spectra per segment	1	1	1	12.3861					Statistics - Search Segmentation	Standard deviation of number of spectra per segment	12.3861
PARAMETERS_PEAKLIST_original_count	Maximum number of spectra per segment	1	1	1	3924					Statistics - Search Segmentation	Maximum number of spectra per segment	3924
PARAMETERS_PEAKLIST_original_count	Minimum number of spectra per segment	1	1	1	3878					Statistics - Search Segmentation	Minimum number of spectra per segment	3878
										Attributes - Input data filenames	Filename of Input File 1	I:\lcmsabsciex5600\BACKUP(lims)\NPT035-039 DDA\20210423D_DDA_NPT38.wiff
										Attributes - Input data filenames	Filename of Input File 2
										Attributes - Input data filenames	Filename of Input File 3
										Attributes - Input data filenames	Filename of Input File 4
										Attributes - Input data filenames	Filename of Input File 5
										Attributes - Input data filenames	Filename of Input File 6
										Attributes - Input data filenames	Filename of Input File 7
										Attributes - Input data filenames	Filename of Input File 8
										Attributes - Input data filenames	Filename of Input File 9
										Attributes - Input data filenames	Filename of Input File 10
										Attributes - Input data filenames	Filename of Input File 11
										Attributes - Input data filenames	Filename of Input File 12
										Attributes - Input data filenames	Filename of Input File 13
										Attributes - Input data filenames	Filename of Input File 14
										Attributes - Input data filenames	Filename of Input File 15
										Attributes - Input data filenames	Filename of Input File 16
										Attributes - Input data filenames	Filename of Input File 17
										Attributes - Input data filenames	Filename of Input File 18
										Attributes - Input data filenames	Filename of Input File 19
										Attributes - Input data filenames	Filename of Input File 20
										Attributes - Input data filenames	Filename of Input File 21
										Attributes - Input data filenames	Filename of Input File 22
										Attributes - Input data filenames	Filename of Input File 23
										Attributes - Input data filenames	Filename of Input File 24
										Attributes - Input data filenames	Filename of Input File 25
										Attributes - Input data filenames	Filename of Input File 26
										Attributes - Input data filenames	Filename of Input File 27
										Attributes - Input data filenames	Filename of Input File 28
										Attributes - Input data filenames	Filename of Input File 29
										Attributes - Input data filenames	Filename of Input File 30
										Attributes - Input data filenames	Filename of Input File 31
										Attributes - Input data filenames	Filename of Input File 32
										Attributes - Input data filenames	Filename of Input File 33
										Attributes - Input data filenames	Filename of Input File 34
										Attributes - Input data filenames	Filename of Input File 35
										Attributes - Input data filenames	Filename of Input File 36
										Attributes - Input data filenames	Filename of Input File 37
										Attributes - Input data filenames	Filename of Input File 38
										Attributes - Input data filenames	Filename of Input File 39
										Attributes - Input data filenames	Filename of Input File 40
										Attributes - Input data filenames	Filename of Input File 41
										Attributes - Input data filenames	Filename of Input File 42
										Attributes - Input data filenames	Filename of Input File 43
										Attributes - Input data filenames	Filename of Input File 44
										Attributes - Input data filenames	Filename of Input File 45
										Attributes - Input data filenames	Filename of Input File 46
										Attributes - Input data filenames	Filename of Input File 47
										Attributes - Input data filenames	Filename of Input File 48
										Attributes - Input data filenames	Filename of Input File 49
										Attributes - Input data filenames	Filename of Input File 50
										Attributes - Input data filenames	Filename of Input File 51
										Attributes - Input data filenames	Filename of Input File 52
										Attributes - Input data filenames	Filename of Input File 53
										Attributes - Input data filenames	Filename of Input File 54
										Attributes - Input data filenames	Filename of Input File 55
										Attributes - Input data filenames	Filename of Input File 56
										Attributes - Input data filenames	Filename of Input File 57
										Attributes - Input data filenames	Filename of Input File 58
										Attributes - Input data filenames	Filename of Input File 59
										Attributes - Input data filenames	Filename of Input File 60
										Attributes - Input data filenames	Filename of Input File 61
										Attributes - Input data filenames	Filename of Input File 62
										Attributes - Input data filenames	Filename of Input File 63
										Attributes - Input data filenames	Filename of Input File 64
										Attributes - Input data filenames	Filename of Input File 65
										Attributes - Input data filenames	Filename of Input File 66
										Attributes - Input data filenames	Filename of Input File 67
										Attributes - Input data filenames	Filename of Input File 68
										Attributes - Input data filenames	Filename of Input File 69
										Attributes - Input data filenames	Filename of Input File 70
										Attributes - Input data filenames	Filename of Input File 71
										Attributes - Input data filenames	Filename of Input File 72
										Attributes - Input data filenames	Filename of Input File 73
										Attributes - Input data filenames	Filename of Input File 74
										Attributes - Input data filenames	Filename of Input File 75
										Attributes - Input data filenames	Filename of Input File 76
										Attributes - Input data filenames	Filename of Input File 77
										Attributes - Input data filenames	Filename of Input File 78
										Attributes - Input data filenames	Filename of Input File 79
										Attributes - Input data filenames	Filename of Input File 80
										Attributes - Input data filenames	Filename of Input File 81
										Attributes - Input data filenames	Filename of Input File 82
										Attributes - Input data filenames	Filename of Input File 83
										Attributes - Input data filenames	Filename of Input File 84
										Attributes - Input data filenames	Filename of Input File 85
										Attributes - Input data filenames	Filename of Input File 86
										Attributes - Input data filenames	Filename of Input File 87
										Attributes - Input data filenames	Filename of Input File 88
										Attributes - Input data filenames	Filename of Input File 89
										Attributes - Input data filenames	Filename of Input File 90
										Attributes - Input data filenames	Filename of Input File 91
										Attributes - Input data filenames	Filename of Input File 92
										Attributes - Input data filenames	Filename of Input File 93
										Attributes - Input data filenames	Filename of Input File 94
										Attributes - Input data filenames	Filename of Input File 95
										Attributes - Input data filenames	Filename of Input File 96
										Attributes - Input data filenames	Filename of Input File 97
										Attributes - Input data filenames	Filename of Input File 98
										Attributes - Input data filenames	Filename of Input File 99
										Attributes - Input data filenames	Filename of Input File 100
										Attributes - Input data filenames	Filename of Input File 101
										Attributes - Input data filenames	Filename of Input File 102
										Attributes - Input data filenames	Filename of Input File 103
										Attributes - Input data filenames	Filename of Input File 104
										Attributes - Input data filenames	Filename of Input File 105
										Attributes - Input data filenames	Filename of Input File 106
										Attributes - Input data filenames	Filename of Input File 107
										Attributes - Input data filenames	Filename of Input File 108
										Attributes - Input data filenames	Filename of Input File 109
										Attributes - Input data filenames	Filename of Input File 110
										Attributes - Input data filenames	Filename of Input File 111
										Attributes - Input data filenames	Filename of Input File 112
										Attributes - Input data filenames	Filename of Input File 113
										Attributes - Input data filenames	Filename of Input File 114
										Attributes - Input data filenames	Filename of Input File 115
										Attributes - Input data filenames	Filename of Input File 116
										Attributes - Input data filenames	Filename of Input File 117
										Attributes - Input data filenames	Filename of Input File 118
										Attributes - Input data filenames	Filename of Input File 119
										Attributes - Input data filenames	Filename of Input File 120
										Attributes - Input data filenames	Filename of Input File 121
										Attributes - Input data filenames	Filename of Input File 122
										Attributes - Input data filenames	Filename of Input File 123
										Attributes - Input data filenames	Filename of Input File 124
										Attributes - Input data filenames	Filename of Input File 125
										Attributes - Input data filenames	Filename of Input File 126
										Attributes - Input data filenames	Filename of Input File 127
										Attributes - Input data filenames	Filename of Input File 128
										Attributes - Input data filenames	Filename of Input File 129
										Attributes - Input data filenames	Filename of Input File 130
										Attributes - Input data filenames	Filename of Input File 131
										Attributes - Input data filenames	Filename of Input File 132
										Attributes - Input data filenames	Filename of Input File 133
										Attributes - Input data filenames	Filename of Input File 134
										Attributes - Input data filenames	Filename of Input File 135
										Attributes - Input data filenames	Filename of Input File 136
										Attributes - Input data filenames	Filename of Input File 137
										Attributes - Input data filenames	Filename of Input File 138
										Attributes - Input data filenames	Filename of Input File 139
										Attributes - Input data filenames	Filename of Input File 140
										Attributes - Input data filenames	Filename of Input File 141
										Attributes - Input data filenames	Filename of Input File 142
										Attributes - Input data filenames	Filename of Input File 143
										Attributes - Input data filenames	Filename of Input File 144
										Attributes - Input data filenames	Filename of Input File 145
										Attributes - Input data filenames	Filename of Input File 146
										Attributes - Input data filenames	Filename of Input File 147
										Attributes - Input data filenames	Filename of Input File 148
										Attributes - Input data filenames	Filename of Input File 149
										Attributes - Input data filenames	Filename of Input File 150
										Attributes - Input data filenames	Filename of Input File 151
										Attributes - Input data filenames	Filename of Input File 152
										Attributes - Input data filenames	Filename of Input File 153
										Attributes - Input data filenames	Filename of Input File 154
										Attributes - Input data filenames	Filename of Input File 155
										Attributes - Input data filenames	Filename of Input File 156
										Attributes - Input data filenames	Filename of Input File 157
										Attributes - Input data filenames	Filename of Input File 158
										Attributes - Input data filenames	Filename of Input File 159
										Attributes - Input data filenames	Filename of Input File 160
										Attributes - Input data filenames	Filename of Input File 161
										Attributes - Input data filenames	Filename of Input File 162
										Attributes - Input data filenames	Filename of Input File 163
										Attributes - Input data filenames	Filename of Input File 164
										Attributes - Input data filenames	Filename of Input File 165
										Attributes - Input data filenames	Filename of Input File 166
										Attributes - Input data filenames	Filename of Input File 167
										Attributes - Input data filenames	Filename of Input File 168
										Attributes - Input data filenames	Filename of Input File 169
										Attributes - Input data filenames	Filename of Input File 170
										Attributes - Input data filenames	Filename of Input File 171
										Attributes - Input data filenames	Filename of Input File 172
										Attributes - Input data filenames	Filename of Input File 173
										Attributes - Input data filenames	Filename of Input File 174
										Attributes - Input data filenames	Filename of Input File 175
										Attributes - Input data filenames	Filename of Input File 176
										Attributes - Input data filenames	Filename of Input File 177
										Attributes - Input data filenames	Filename of Input File 178
										Attributes - Input data filenames	Filename of Input File 179
										Attributes - Input data filenames	Filename of Input File 180
										Attributes - Input data filenames	Filename of Input File 181
										Attributes - Input data filenames	Filename of Input File 182
										Attributes - Input data filenames	Filename of Input File 183
										Attributes - Input data filenames	Filename of Input File 184
										Attributes - Input data filenames	Filename of Input File 185
										Attributes - Input data filenames	Filename of Input File 186
										Attributes - Input data filenames	Filename of Input File 187
										Attributes - Input data filenames	Filename of Input File 188
										Attributes - Input data filenames	Filename of Input File 189
										Attributes - Input data filenames	Filename of Input File 190
										Attributes - Input data filenames	Filename of Input File 191
										Attributes - Input data filenames	Filename of Input File 192
										Attributes - Input data filenames	Filename of Input File 193
										Attributes - Input data filenames	Filename of Input File 194
										Attributes - Input data filenames	Filename of Input File 195
										Attributes - Input data filenames	Filename of Input File 196
										Attributes - Input data filenames	Filename of Input File 197
										Attributes - Input data filenames	Filename of Input File 198
										Attributes - Input data filenames	Filename of Input File 199
										Attributes - Input data filenames	Filename of Input File 200

## Sheet: Protein Level Data
Protein Level Data	Unused ProtScore Threshold	Confidence Threshold	Forward	Reverse	Correct	Incorrect	Total	Global FDR	q-value	Fit Unused ProtScore Threshold	Fit Confidence Threshold	Fit Forward	Fit Reverse	Fit Correct	Fit Incorrect	Fit Total	Fit Global FDR	Fit Local FDR
	146.62	1	1	0	1	0	1	0	0	146.62	1	0.99999	1.03003e-05	0.999979	2.06007e-05	1	2.06007e-05	2.06119e-05
	124.21	1	2	0	2	0	2	0	0	124.21	1	1.99998	2.06119e-05	1.99996	4.12238e-05	2	2.06119e-05	2.06231e-05
	104.46	1	3	0	3	0	3	0	0	104.46	1	2.99997	3.09346e-05	2.99994	6.18692e-05	3	2.06231e-05	2.06455e-05
	98.39	1	4	0	4	0	4	0	0	98.39	1	3.99996	4.12685e-05	3.99992	8.25371e-05	4	2.06343e-05	2.06679e-05
	89.23	1	5	0	5	0	5	0	0	89.23	1	4.99995	5.16137e-05	4.9999	0.000103227	5	2.06455e-05	2.06903e-05
	87.51	1	6	0	6	0	6	0	0	87.51	1	5.99994	6.197e-05	5.99988	0.00012394	6	2.06567e-05	2.07127e-05
	77.43	1	7	0	7	0	7	0	0	77.43	1	6.99993	7.23376e-05	6.99986	0.000144675	7	2.06679e-05	2.07351e-05
	68.2	1	8	0	8	0	8	0	0	68.2	1	7.99992	8.27164e-05	7.99983	0.000165433	8	2.06791e-05	2.07576e-05
	67.46	1	9	0	9	0	9	0	0	67.46	1	8.99991	9.31064e-05	8.99981	0.000186213	9	2.06903e-05	2.078e-05
	63.17	1	10	0	10	0	10	0	0	63.17	1	9.9999	0.000103508	9.99979	0.000207015	10	2.07015e-05	2.08025e-05
	53.01	1	11	0	11	0	11	0	0	53.01	1	10.9999	0.00011392	10.9998	0.00022784	11	2.07128e-05	2.0825e-05
	50.36	1	12	0	12	0	12	0	0	50.36	1	11.9999	0.000124344	11.9998	0.000248688	12	2.0724e-05	2.08475e-05
	50.26	1	13	0	13	0	13	0	0	50.26	1	12.9999	0.000134779	12.9997	0.000269558	13	2.07352e-05	2.087e-05
	49.98	1	14	0	14	0	14	0	0	49.98	1	13.9999	0.000145225	13.9997	0.00029045	14	2.07464e-05	2.08925e-05
	48.43	1	15	0	15	0	15	0	0	48.43	1	14.9998	0.000155683	14.9997	0.000311365	15	2.07577e-05	2.0915e-05
	47.48	1	16	0	16	0	16	0	0	47.48	1	15.9998	0.000166151	15.9997	0.000332303	16	2.07689e-05	2.09375e-05
	45.85	1	17	0	17	0	17	0	0	45.85	1	16.9998	0.000176631	16.9996	0.000353263	17	2.07802e-05	2.09601e-05
	43.39	1	18	0	18	0	18	0	0	43.39	1	17.9998	0.000187123	17.9996	0.000374245	18	2.07914e-05	2.09826e-05
	37.4	1	19	0	19	0	19	0	0	37.4	1	18.9998	0.000197625	18.9996	0.000395251	19	2.08027e-05	2.10052e-05
	31.95	1	20	0	20	0	20	0	0	31.95	1	19.9998	0.000208139	19.9996	0.000416278	20	2.08139e-05	2.10278e-05
	29.92	1	21	0	21	0	21	0	0	29.92	1	20.9998	0.000218664	20.9996	0.000437329	21	2.08252e-05	2.10504e-05
	27.11	1	22	0	22	0	22	0	0	27.11	1	21.9998	0.000229201	21.9995	0.000458402	22	2.08364e-05	2.1073e-05
	24.82	1	23	0	23	0	23	0	0	24.82	1	22.9998	0.000239749	22.9995	0.000479497	23	2.08477e-05	2.10956e-05
	24.3	1	24	0	24	0	24	0	0	24.3	1	23.9997	0.000250308	23.9995	0.000500615	24	2.0859e-05	2.11182e-05
	23.93	1	25	0	25	0	25	0	0	23.93	1	24.9997	0.000260878	24.9995	0.000521756	25	2.08703e-05	2.11408e-05
	23.15	1	26	0	26	0	26	0	0	23.15	1	25.9997	0.00027146	25.9995	0.00054292	26	2.08815e-05	2.11634e-05
	21.88	1	27	0	27	0	27	0	0	21.88	1	26.9997	0.000282053	26.9994	0.000564106	27	2.08928e-05	2.11861e-05
	21.58	1	28	0	28	0	28	0	0	21.58	1	27.9997	0.000292657	27.9994	0.000585315	28	2.09041e-05	2.12087e-05
	21.48	1	29	0	29	0	29	0	0	21.48	1	28.9997	0.000303273	28.9994	0.000606546	29	2.09154e-05	2.12314e-05
	20.88	1	30	0	30	0	30	0	0	20.88	1	29.9997	0.0003139	29.9994	0.0006278	30	2.09267e-05	2.12541e-05
	20.02	1	31	0	31	0	31	0	0	20.02	1	30.9997	0.000324538	30.9994	0.000649077	31	2.0938e-05	2.12768e-05
	19.3	1	32	0	32	0	32	0	0	19.3	1	31.9997	0.000335188	31.9993	0.000670376	32	2.09493e-05	2.12995e-05
	18.8	1	33	0	33	0	33	0	0	18.8	1	32.9997	0.000345849	32.9993	0.000691698	33	2.09606e-05	2.13222e-05
	18.45	1	34	0	34	0	34	0	0	18.45	1	33.9996	0.000356522	33.9993	0.000713043	34	2.09719e-05	2.13449e-05
	18.1	1	35	0	35	0	35	0	0	18.1	1	34.9996	0.000367206	34.9993	0.000734411	35	2.09832e-05	2.13676e-05
	18.08	1	36	0	36	0	36	0	0	18.08	1	35.9996	0.000377901	35.9992	0.000755801	36	2.09945e-05	2.13904e-05
	18.07	1	37	0	37	0	37	0	0	18.07	1	36.9996	0.000388607	36.9992	0.000777214	37	2.10058e-05	2.14131e-05
	17.8	1	38	0	38	0	38	0	0	17.8	1	37.9996	0.000399325	37.9992	0.00079865	38	2.10171e-05	2.14359e-05
	16.94	1	39	0	39	0	39	0	0	16.94	1	38.9996	0.000410055	38.9992	0.000820109	39	2.10284e-05	2.14586e-05
	16.56	1	40	0	40	0	40	0	0	16.56	1	39.9996	0.000420795	39.9992	0.00084159	40	2.10398e-05	2.14814e-05
	15.89	1	41	0	41	0	41	0	0	15.89	1	40.9996	0.000431547	40.9991	0.000863095	41	2.10511e-05	2.15042e-05
	14.45	1	42	0	42	0	42	0	0	14.45	1	41.9996	0.000442311	41.9991	0.000884622	42	2.10624e-05	2.1527e-05
	14.21	1	43	0	43	0	43	0	0	14.21	1	42.9995	0.000453086	42.9991	0.000906172	43	2.10738e-05	2.15498e-05
	14.11	1	44	0	44	0	44	0	0	14.11	1	43.9995	0.000463872	43.9991	0.000927744	44	2.10851e-05	2.15726e-05
	13.55	1	45	0	45	0	45	0	0	13.55	1	44.9995	0.00047467	44.9991	0.00094934	45	2.10964e-05	2.15955e-05
	13.37	1	46	0	46	0	46	0	0	13.37	1	45.9995	0.000485479	45.999	0.000970958	46	2.11078e-05	2.16183e-05
	13.35	1	47	0	47	0	47	0	0	13.35	1	46.9995	0.0004963	46.999	0.000992599	47	2.11191e-05	2.16412e-05
	13.3	1	48	0	48	0	48	0	0	13.3	1	47.9995	0.000507132	47.999	0.00101426	48	2.11305e-05	2.1664e-05
	12.88	1	49	0	49	0	49	0	0	12.88	1	48.9995	0.000517975	48.999	0.00103595	49	2.11418e-05	2.16869e-05
	12.76	1	50	0	50	0	50	0	0	12.76	1	49.9995	0.00052883	49.9989	0.00105766	50	2.11532e-05	2.17098e-05
	12.5	1	51	0	51	0	51	0	0	12.5	1	50.9995	0.000539696	50.9989	0.00107939	51	2.11646e-05	2.17327e-05
	11.75	1	52	0	52	0	52	0	0	11.75	1	51.9994	0.000550574	51.9989	0.00110115	52	2.11759e-05	2.17556e-05
	11.66	1	53	0	53	0	53	0	0	11.66	1	52.9994	0.000561463	52.9989	0.00112293	53	2.11873e-05	2.17785e-05
	11.56	1	54	0	54	0	54	0	0	11.56	1	53.9994	0.000572364	53.9989	0.00114473	54	2.11987e-05	2.18014e-05
	11.53	1	55	0	55	0	55	0	0	11.53	1	54.9994	0.000583276	54.9988	0.00116655	55	2.121e-05	2.18243e-05
	11.47	1	56	0	56	0	56	0	0	11.47	1	55.9994	0.0005942	55.9988	0.0011884	56	2.12214e-05	2.18472e-05
	11.27	1	57	0	57	0	57	0	0	11.27	1	56.9994	0.000605135	56.9988	0.00121027	57	2.12328e-05	2.18702e-05
	10.95	1	58	0	58	0	58	0	0	10.95	1	57.9994	0.000616081	57.9988	0.00123216	58	2.12442e-05	2.18931e-05
	10.81	1	59	0	59	0	59	0	0	10.81	1	58.9994	0.000627039	58.9987	0.00125408	59	2.12556e-05	2.19161e-05
	10.7	1	60	0	60	0	60	0	0	10.7	1	59.9994	0.000638009	59.9987	0.00127602	60	2.1267e-05	2.19391e-05
	10.54	1	62	0	62	0	62	0	0	10.54	1	60.9994	0.00064899	60.9987	0.00129798	61	2.12784e-05	2.19736e-05
	10.41	1	63	0	63	0	63	0	0	10.54	1	61.9993	0.000659983	61.9987	0.00131997	62	2.12898e-05	2.19736e-05
	10.28	1	64	0	64	0	64	0	0	10.41	1	62.9993	0.000670987	62.9987	0.00134197	63	2.13012e-05	2.20081e-05
	10	1	65	0	65	0	65	0	0	10.28	1	63.9993	0.000682002	63.9986	0.001364	64	2.13126e-05	2.20311e-05
	9.83	1	66	0	66	0	66	0	0	10	1	64.9993	0.000693029	64.9986	0.00138606	65	2.1324e-05	2.20541e-05
	9.48	1	67	0	67	0	67	0	0	9.83	1	65.9993	0.000704068	65.9986	0.00140814	66	2.13354e-05	2.20771e-05
	9.4	1	68	0	68	0	68	0	0	9.48	1	66.9993	0.000715118	66.9986	0.00143024	67	2.13468e-05	2.21002e-05
	9.31	1	69	0	69	0	69	0	0	9.4	1	67.9993	0.000726179	67.9985	0.00145236	68	2.13582e-05	2.21232e-05
	8.99	1	70	0	70	0	70	0	0	9.31	1	68.9993	0.000737253	68.9985	0.00147451	69	2.13696e-05	2.21463e-05
	8.91	1	71	0	71	0	71	0	0	8.99	1	69.9993	0.000748337	69.9985	0.00149667	70	2.13811e-05	2.21693e-05
	8.64	1	72	0	72	0	72	0	0	8.91	1	70.9992	0.000759433	70.9985	0.00151887	71	2.13925e-05	2.21924e-05
	8.45	1	73	0	73	0	73	0	0	8.64	1	71.9992	0.000770541	71.9985	0.00154108	72	2.14039e-05	2.22155e-05
	8.24	1	74	0	74	0	74	0	0	8.45	1	72.9992	0.000781661	72.9984	0.00156332	73	2.14154e-05	2.22386e-05
	8.06	1	75	0	75	0	75	0	0	8.24	1	73.9992	0.000792791	73.9984	0.00158558	74	2.14268e-05	2.22617e-05
	8.03	1	76	0	76	0	76	0	0	8.06	1	74.9992	0.000803934	74.9984	0.00160787	75	2.14382e-05	2.22848e-05
	8	1	77	0	77	0	77	0	0	8.03	1	75.9992	0.000815088	75.9984	0.00163018	76	2.14497e-05	2.2308e-05
	7.61	1	78	0	78	0	78	0	0	8	1	76.9992	0.000826253	76.9983	0.00165251	77	2.14611e-05	2.23311e-05
	7.6	1	79	0	79	0	79	0	0	7.61	1	77.9992	0.00083743	77.9983	0.00167486	78	2.14726e-05	2.23542e-05
	7.4	1	80	0	80	0	80	0	0	7.6	1	78.9992	0.000848619	78.9983	0.00169724	79	2.1484e-05	2.23774e-05
	7.31	1	81	0	81	0	81	0	0	7.4	1	79.9991	0.000859819	79.9983	0.00171964	80	2.14955e-05	2.24005e-05
	7.29	1	82	0	82	0	82	0	0	7.31	1	80.9991	0.000871031	80.9983	0.00174206	81	2.15069e-05	2.24237e-05
	7.19	1	83	0	83	0	83	0	0	7.29	1	81.9991	0.000882255	81.9982	0.00176451	82	2.15184e-05	2.24469e-05
	7.11	1	84	0	84	0	84	0	0	7.19	1	82.9991	0.00089349	82.9982	0.00178698	83	2.15299e-05	2.24701e-05
	7.06	1	85	0	85	0	85	0	0	7.11	1	83.9991	0.000904736	83.9982	0.00180947	84	2.15413e-05	2.24933e-05
	6.73	1	86	0	86	0	86	0	0	7.06	1	84.9991	0.000915995	84.9982	0.00183199	85	2.15528e-05	2.25165e-05
	6.56	1	87	0	87	0	87	0	0	6.73	1	85.9991	0.000927264	85.9981	0.00185453	86	2.15643e-05	2.25397e-05
	6.47	1	88	0	88	0	88	0	0	6.56	1	86.9991	0.000938546	86.9981	0.00187709	87	2.15758e-05	2.25629e-05
	6.37	1	89	0	89	0	89	0	0	6.47	1	87.9991	0.000949839	87.9981	0.00189968	88	2.15872e-05	2.25861e-05
	6.16	0.999999	90	0	90	0	90	0	0	6.37	1	88.999	0.000961144	88.9981	0.00192229	89	2.15987e-05	2.26094e-05
	6.04	0.999999	91	0	91	0	91	0	0	6.16	0.999999	89.999	0.00097246	89.9981	0.00194492	90	2.16102e-05	2.26326e-05
	6	0.999999	93	0	93	0	93	0	0	6.04	0.999999	90.999	0.000983788	90.998	0.00196758	91	2.16217e-05	2.26559e-05
	5.87	0.999999	94	0	94	0	94	0	0	6	0.999999	91.999	0.000995127	91.998	0.00199025	92	2.16332e-05	2.26908e-05
	5.66	0.999998	95	0	95	0	95	0	0	6	0.999999	92.999	0.00100648	92.998	0.00201296	93	2.16447e-05	2.26908e-05
	5.64	0.999998	96	0	96	0	96	0	0	5.87	0.999999	93.999	0.00101784	93.998	0.00203568	94	2.16562e-05	2.27257e-05
	5.59	0.999997	97	0	97	0	97	0	0	5.66	0.999998	94.999	0.00102922	94.9979	0.00205843	95	2.16677e-05	2.2749e-05
	5.5	0.999997	98	0	98	0	98	0	0	5.64	0.999998	95.999	0.0010406	95.9979	0.0020812	96	2.16792e-05	2.27723e-05
	5.45	0.999996	99	0	99	0	99	0	0	5.59	0.999997	96.9989	0.001052	96.9979	0.002104	97	2.16907e-05	2.27956e-05
	5.4	0.999996	100	0	100	0	100	0	0	5.5	0.999997	97.9989	0.00106341	97.9979	0.00212682	98	2.17022e-05	2.28189e-05
	5.38	0.999996	101	0	101	0	101	0	0	5.45	0.999996	98.9989	0.00107483	98.9979	0.00214966	99	2.17137e-05	2.28422e-05
	5.29	0.999995	102	0	102	0	102	0	0	5.4	0.999996	99.9989	0.00108626	99.9978	0.00217253	100	2.17253e-05	2.28656e-05
	5.26	0.999995	103	0	103	0	103	0	0	5.38	0.999996	100.999	0.00109771	100.998	0.00219542	101	2.17368e-05	2.28889e-05
	5.24	0.999994	104	0	104	0	104	0	0	5.29	0.999995	101.999	0.00110916	101.998	0.00221833	102	2.17483e-05	2.29122e-05
	5.17	0.999993	105	0	105	0	105	0	0	5.26	0.999995	102.999	0.00112063	102.998	0.00224126	103	2.17598e-05	2.29356e-05
	5.08	0.999992	106	0	106	0	106	0	0	5.24	0.999994	103.999	0.00113211	103.998	0.00226422	104	2.17714e-05	2.2959e-05
	5.01	0.99999	107	0	107	0	107	0	0	5.17	0.999993	104.999	0.0011436	104.998	0.0022872	105	2.17829e-05	2.29823e-05
	4.86	0.999986	108	0	108	0	108	0	0	5.08	0.999992	105.999	0.00115511	105.998	0.00231021	106	2.17944e-05	2.30057e-05
	4.82	0.999985	109	0	109	0	109	0	0	5.01	0.99999	106.999	0.00116662	106.998	0.00233324	107	2.1806e-05	2.30291e-05
	4.67	0.999979	110	0	110	0	110	0	0	4.86	0.999986	107.999	0.00117815	107.998	0.00235629	108	2.18175e-05	2.30525e-05
	4.64	0.999977	111	0	111	0	111	0	0	4.82	0.999985	108.999	0.00118968	108.998	0.00237937	109	2.18291e-05	2.30759e-05
	4.62	0.999976	112	0	112	0	112	0	0	4.67	0.999979	109.999	0.00120123	109.998	0.00240247	110	2.18406e-05	2.30993e-05
	4.6	0.999975	113	0	113	0	113	0	0	4.64	0.999977	110.999	0.00121279	110.998	0.00242559	111	2.18522e-05	2.31228e-05
	4.42	0.999962	114	0	114	0	114	0	0	4.62	0.999976	111.999	0.00122437	111.998	0.00244874	112	2.18637e-05	2.31462e-05
	4.39	0.999959	115	0	115	0	115	0	0	4.6	0.999975	112.999	0.00123595	112.998	0.00247191	113	2.18753e-05	2.31696e-05
	4.37	0.999957	116	0	116	0	116	0	0	4.42	0.999962	113.999	0.00124755	113.998	0.0024951	114	2.18868e-05	2.31931e-05
	4.33	0.999953	117	0	117	0	117	0	0	4.39	0.999959	114.999	0.00125916	114.997	0.00251832	115	2.18984e-05	2.32165e-05
	4.32	0.999952	118	0	118	0	118	0	0	4.37	0.999957	115.999	0.00127078	115.997	0.00254156	116	2.191e-05	2.324e-05
	4.22	0.99994	119	0	119	0	119	0	0	4.33	0.999953	116.999	0.00128241	116.997	0.00256482	117	2.19215e-05	2.32635e-05
	4.17	0.999932	120	0	120	0	120	0	0	4.32	0.999952	117.999	0.00129405	117.997	0.00258811	118	2.19331e-05	2.32869e-05
	4.11	0.999922	121	0	121	0	121	0	0	4.22	0.99994	118.999	0.00130571	118.997	0.00261142	119	2.19447e-05	2.33104e-05
	4.09	0.999919	122	0	122	0	122	0	0	4.17	0.999932	119.999	0.00131738	119.997	0.00263475	120	2.19563e-05	2.33339e-05
	4	0.9999	126	0	126	0	126	0	0	4.11	0.999922	120.999	0.00132905	120.997	0.00265811	121	2.19678e-05	2.33574e-05
	3.96	0.99989	127	0	127	0	127	0	0	4.09	0.999919	121.999	0.00134074	121.997	0.00268149	122	2.19794e-05	2.33809e-05
	3.86	0.999862	128	0	128	0	128	0	0	4	0.9999	122.999	0.00135245	122.997	0.00270489	123	2.1991e-05	2.34397e-05
	3.81	0.999845	129	0	129	0	129	0	0	4	0.9999	123.999	0.00136416	123.997	0.00272832	124	2.20026e-05	2.34397e-05
	3.74	0.999818	130	0	130	0	130	0	0	4	0.9999	124.999	0.00137589	124.997	0.00275177	125	2.20142e-05	2.34397e-05
	3.66	0.999781	131	0	131	0	131	0	0	4	0.9999	125.999	0.00138762	125.997	0.00277525	126	2.20258e-05	2.34397e-05
	3.49	0.999676	132	0	132	0	132	0	0	3.96	0.99989	126.999	0.00139937	126.997	0.00279875	127	2.20374e-05	2.34986e-05
	3.46	0.999653	133	0	133	0	133	0	0	3.86	0.999862	127.999	0.00141113	127.997	0.00282227	128	2.2049e-05	2.35222e-05
	3.43	0.999628	134	0	134	0	134	0	0	3.81	0.999845	128.999	0.00142291	128.997	0.00284581	129	2.20606e-05	2.35457e-05
	3.41	0.999611	135	0	135	0	135	0	0	3.74	0.999818	129.999	0.00143469	129.997	0.00286938	130	2.20722e-05	2.35693e-05
	3.31	0.99951	136	0	136	0	136	0	0	3.66	0.999781	130.999	0.00144649	130.997	0.00289298	131	2.20838e-05	2.35929e-05
	3.29	0.999487	137	0	137	0	137	0	0	3.49	0.999676	131.999	0.0014583	131.997	0.00291659	132	2.20954e-05	2.36165e-05
	3.28	0.999475	138	0	138	0	138	0	0	3.46	0.999653	132.999	0.00147012	132.997	0.00294023	133	2.2107e-05	2.36401e-05
	3.26	0.99945	139	0	139	0	139	0	0	3.43	0.999628	133.999	0.00148195	133.997	0.0029639	134	2.21186e-05	2.36637e-05
	3.1	0.999206	140	0	140	0	140	0	0	3.41	0.999611	134.999	0.00149379	134.997	0.00298758	135	2.21302e-05	2.36873e-05
	2.88	0.998682	141	0	141	0	141	0	0	3.31	0.99951	135.998	0.00150565	135.997	0.00301129	136	2.21419e-05	2.37109e-05
	2.87	0.998651	142	0	142	0	142	0	0	3.29	0.999487	136.998	0.00151751	136.997	0.00303503	137	2.21535e-05	2.37345e-05
	2.82	0.998486	143	0	143	0	143	0	0	3.28	0.999475	137.998	0.00152939	137.997	0.00305879	138	2.21651e-05	2.37581e-05
	2.8	0.998415	144	0	144	0	144	0	0	3.26	0.99945	138.998	0.00154128	138.997	0.00308257	139	2.21768e-05	2.37818e-05
	2.72	0.998095	145	0	145	0	145	0	0	3.1	0.999206	139.998	0.00155319	139.997	0.00310637	140	2.21884e-05	2.38054e-05
	2.67	0.997862	147	0	147	0	147	0	0	2.88	0.998682	140.998	0.0015651	140.997	0.0031302	141	2.22e-05	2.38291e-05
	2.65	0.997761	148	0	148	0	148	0	0	2.87	0.998651	141.998	0.00157703	141.997	0.00315406	142	2.22117e-05	2.38527e-05
	2.64	0.997709	149	0	149	0	149	0	0	2.82	0.998486	142.998	0.00158897	142.997	0.00317793	143	2.22233e-05	2.38764e-05
	2.56	0.997246	150	0	150	0	150	0	0	2.8	0.998415	143.998	0.00160092	143.997	0.00320183	144	2.22349e-05	2.39001e-05
	2.54	0.997116	151	0	151	0	151	0	0	2.72	0.998095	144.998	0.00161288	144.997	0.00322576	145	2.22466e-05	2.39237e-05
	2.49	0.996764	152	0	152	0	152	0	0	2.67	0.997862	145.998	0.00162485	145.997	0.0032497	146	2.22582e-05	2.39593e-05
	2.44	0.996369	153	0	153	0	153	0	0	2.67	0.997862	146.998	0.00163684	146.997	0.00327367	147	2.22699e-05	2.39593e-05
	2.43	0.996285	155	0	155	0	155	0	0	2.65	0.997761	147.998	0.00164883	147.997	0.00329767	148	2.22816e-05	2.39948e-05
	2.37	0.995734	156	0	156	0	156	0	0	2.64	0.997709	148.998	0.00166084	148.997	0.00332169	149	2.22932e-05	2.40185e-05
	2.36	0.995635	158	0	158	0	158	0	0	2.56	0.997246	149.998	0.00167287	149.997	0.00334573	150	2.23049e-05	2.40423e-05
	2.29	0.994871	159	0	159	0	159	0	0	2.54	0.997116	150.998	0.0016849	150.997	0.0033698	151	2.23165e-05	2.4066e-05
	2.25	0.994377	160	0	160	0	160	0	0	2.49	0.996764	151.998	0.00169694	151.997	0.00339389	152	2.23282e-05	2.40897e-05
	2.16	0.993082	161	0	161	0	161	0	0	2.44	0.996369	152.998	0.001709	152.997	0.003418	153	2.23399e-05	2.41134e-05
	2.13	0.992587	162	0	162	0	162	0	0	2.43	0.996285	153.998	0.00172107	153.997	0.00344214	154	2.23515e-05	2.41491e-05
	2.11	0.992238	163	0	163	0	163	0	0	2.43	0.996285	154.998	0.00173315	154.997	0.0034663	155	2.23632e-05	2.41491e-05
	2.07	0.991489	165	0	165	0	165	0	0	2.37	0.995734	155.998	0.00174524	155.997	0.00349048	156	2.23749e-05	2.41847e-05
	2.04	0.99088	167	0	167	0	167	0	0	2.36	0.995635	156.998	0.00175735	156.996	0.00351469	157	2.23866e-05	2.42203e-05
	2.03	0.990667	168	0	168	0	168	0	0	2.36	0.995635	157.998	0.00176946	157.996	0.00353892	158	2.23982e-05	2.42203e-05
	2.02	0.99045	171	0	171	0	171	0	0	2.29	0.994871	158.998	0.00178159	158.996	0.00356318	159	2.24099e-05	2.4256e-05
	2.01	0.990228	178	0	178	0	178	0	0	2.25	0.994377	159.998	0.00179373	159.996	0.00358746	160	2.24216e-05	2.42798e-05
	2	0.99	203	0	203	0	203	0	0	2.16	0.993082	160.998	0.00180588	160.996	0.00361176	161	2.24333e-05	2.43036e-05
	1.93	0.988251	204	0	204	0	204	0	0	2.13	0.992587	161.998	0.00181804	161.996	0.00363609	162	2.2445e-05	2.43274e-05
	1.92	0.987977	205	0	205	0	205	0	0	2.11	0.992238	162.998	0.00183022	162.996	0.00366044	163	2.24567e-05	2.43512e-05
	1.87	0.98651	206	0	206	0	206	0	0	2.07	0.991489	163.998	0.00184241	163.996	0.00368482	164	2.24684e-05	2.43869e-05
	1.66	0.978122	207	0	207	0	207	0	0	2.07	0.991489	164.998	0.00185461	164.996	0.00370921	165	2.24801e-05	2.43869e-05
	1.6	0.974881	208	0	208	0	208	0	0	2.04	0.99088	165.998	0.00186682	165.996	0.00373364	166	2.24918e-05	2.44345e-05
	1.52	0.9698	209	0	209	0	209	0	0	2.04	0.99088	166.998	0.00187904	166.996	0.00375808	167	2.25035e-05	2.44345e-05
	1.48	0.966887	210	0	210	0	210	0	0	2.03	0.990667	167.998	0.00189128	167.996	0.00378255	168	2.25152e-05	2.44703e-05
	1.34	0.954291	211	0	211	0	211	0	0	2.02	0.99045	168.998	0.00190352	168.996	0.00380705	169	2.25269e-05	2.4518e-05
	1.3	0.949881	212	0	212	0	212	0	0	2.02	0.99045	169.998	0.00191578	169.996	0.00383157	170	2.25386e-05	2.4518e-05
	1.27	0.946297	213	0	213	0	213	0	0	2.02	0.99045	170.998	0.00192805	170.996	0.00385611	171	2.25503e-05	2.4518e-05
	1.22	0.939744	214	0	214	0	214	0	0	2.01	0.990228	171.998	0.00194034	171.996	0.00388067	172	2.25621e-05	2.46373e-05
	1.18	0.933931	215	0	215	0	215	0	0	2.01	0.990228	172.998	0.00195263	172.996	0.00390526	173	2.25738e-05	2.46373e-05
	1.11	0.922375	216	0	216	0	216	0	0	2.01	0.990228	173.998	0.00196494	173.996	0.00392988	174	2.25855e-05	2.46373e-05
	1.1	0.920567	217	0	217	0	217	0	0	2.01	0.990228	174.998	0.00197726	174.996	0.00395451	175	2.25972e-05	2.46373e-05
	1.08	0.916824	218	0	218	0	218	0	0	2.01	0.990228	175.998	0.00198959	175.996	0.00397918	176	2.2609e-05	2.46373e-05
	1.04	0.908799	219	0	219	0	219	0	0	2.01	0.990228	176.998	0.00200193	176.996	0.00400386	177	2.26207e-05	2.46373e-05
	0.96	0.890352	220	0	220	0	220	0	0	2.01	0.990228	177.998	0.00201428	177.996	0.00402857	178	2.26324e-05	2.46373e-05
	0.94	0.885185	221	0	221	0	221	0	0	2	0.99	178.998	0.00202665	178.996	0.0040533	179	2.26441e-05	2.50202e-05
	0.77	0.830176	222	0	222	0	222	0	0	2	0.99	179.998	0.00203903	179.996	0.00407806	180	2.26559e-05	2.50202e-05
	0.73	0.813791	223	0	223	0	223	0	0	2	0.99	180.998	0.00205142	180.996	0.00410284	181	2.26676e-05	2.50202e-05
	0.7	0.800474	224	0	224	0	224	0	0	2	0.99	181.998	0.00206382	181.996	0.00412764	182	2.26794e-05	2.50202e-05
	0.67	0.786204	226	0	226	0	226	0	0	2	0.99	182.998	0.00207624	182.996	0.00415247	183	2.26911e-05	2.50202e-05
	0.65	0.776128	227	0	227	0	227	0	0	2	0.99	183.998	0.00208866	183.996	0.00417733	184	2.27029e-05	2.50202e-05
	0.59	0.74296	228	0	228	0	228	0	0	2	0.99	184.998	0.0021011	184.996	0.0042022	185	2.27146e-05	2.50202e-05
	0.55	0.718162	229	0	229	0	229	0	0	2	0.99	185.998	0.00211355	185.996	0.0042271	186	2.27264e-05	2.50202e-05
	0.51	0.69097	230	0	230	0	230	0	0	2	0.99	186.998	0.00212601	186.996	0.00425203	187	2.27381e-05	2.50202e-05
	0.5	0.683772	232	0	232	0	232	0	0	2	0.99	187.998	0.00213849	187.996	0.00427697	188	2.27499e-05	2.50202e-05
	0.49	0.676406	232	1	231	2	233	0.00858369	0.00847458	2	0.99	188.998	0.00215097	188.996	0.00430195	189	2.27616e-05	2.50202e-05
	0.48	0.668869	233	1	232	2	234	0.00854701	0.00847458	2	0.99	189.998	0.00216347	189.996	0.00432694	190	2.27734e-05	2.50202e-05
	0.45	0.645187	234	1	233	2	235	0.00851064	0.00847458	2	0.99	190.998	0.00217598	190.996	0.00435196	191	2.27851e-05	2.50202e-05
	0.44	0.636922	235	1	234	2	236	0.00847458	0.00847458	2	0.99	191.998	0.0021885	191.996	0.00437701	192	2.27969e-05	2.50202e-05
	0.43	0.628465	236	2	234	4	238	0.0168067	0.0168067	2	0.99	192.998	0.00220104	192.996	0.00440208	193	2.28087e-05	2.50202e-05
	0.39	0.59262	236	3	233	6	239	0.0251046	0.0248963	2	0.99	193.998	0.00221358	193.996	0.00442717	194	2.28205e-05	2.50202e-05
	0.38	0.583131	237	3	234	6	240	0.025	0.0248963	2	0.99	194.998	0.00222614	194.996	0.00445228	195	2.28322e-05	2.50202e-05
	0.37	0.57342	238	3	235	6	241	0.0248963	0.0248963	2	0.99	195.998	0.00223871	195.996	0.00447742	196	2.2844e-05	2.50202e-05
	0.36	0.563484	238	4	234	8	242	0.0330579	0.0327869	2	0.99	196.998	0.00225129	196.995	0.00450259	197	2.28558e-05	2.50202e-05
	0.33	0.532265	239	4	235	8	243	0.0329218	0.0327869	2	0.99	197.998	0.00226389	197.995	0.00452778	198	2.28676e-05	2.50202e-05
	0.32	0.52137	240	4	236	8	244	0.0327869	0.0327869	2	0.99	198.998	0.00227649	198.995	0.00455299	199	2.28793e-05	2.50202e-05
	0.31	0.510221	240	6	234	12	246	0.0487805	0.0487805	2	0.99	199.998	0.00228911	199.995	0.00457822	200	2.28911e-05	2.50202e-05
	0.29	0.487139	241	7	234	14	248	0.0564516	0.0532319	2	0.99	200.998	0.00230174	200.995	0.00460348	201	2.29029e-05	2.50202e-05
	0.28	0.475193	242	7	235	14	249	0.0562249	0.0532319	2	0.99	201.998	0.00231438	201.995	0.00462877	202	2.29147e-05	2.50202e-05
	0.27	0.462968	243	7	236	14	250	0.056	0.0532319	2	0.99	202.998	0.00232704	202.995	0.00465408	203	2.29265e-05	2.50202e-05
	0.24	0.42456	246	7	239	14	253	0.055336	0.0532319	1.93	0.988251	203.998	0.0023397	203.995	0.00467941	204	2.29383e-05	2.53323e-05
	0.22	0.39744	247	7	240	14	254	0.0551181	0.0532319	1.92	0.987977	204.998	0.00235238	204.995	0.00470477	205	2.29501e-05	2.53564e-05
	0.21	0.383405	248	7	241	14	255	0.054902	0.0532319	1.87	0.98651	205.998	0.00236507	205.995	0.00473015	206	2.29619e-05	2.53804e-05
	0.2	0.369043	249	7	242	14	256	0.0546875	0.0532319	1.66	0.978122	206.998	0.00237778	206.995	0.00475555	207	2.29737e-05	2.54045e-05
	0.18	0.339307	252	7	245	14	259	0.0540541	0.0532319	1.6	0.974881	207.998	0.00239049	207.995	0.00478098	208	2.29855e-05	2.54285e-05
	0.17	0.323917	253	7	246	14	260	0.0538462	0.0532319	1.52	0.9698	208.998	0.00240322	208.995	0.00480643	209	2.29973e-05	2.54526e-05
	0.16	0.308169	254	7	247	14	261	0.0536398	0.0532319	1.48	0.966887	209.998	0.00241595	209.995	0.00483191	210	2.30091e-05	2.54767e-05
	0.15	0.292054	256	7	249	14	263	0.0532319	0.0532319	1.34	0.954291	210.998	0.0024287	210.995	0.00485741	211	2.30209e-05	2.55008e-05
	0.14	0.275564	261	8	253	16	269	0.0594796	0.0590406	1.3	0.949881	211.998	0.00244147	211.995	0.00488293	212	2.30327e-05	2.55249e-05
	0.13	0.25869	263	8	255	16	271	0.0590406	0.0590406	1.27	0.946297	212.998	0.00245424	212.995	0.00490848	213	2.30445e-05	2.55489e-05
	0.12	0.241422	264	9	255	18	273	0.0659341	0.0659341	1.22	0.939744	213.998	0.00246703	213.995	0.00493406	214	2.30563e-05	2.5573e-05
	0.11	0.223753	267	10	257	20	277	0.0722022	0.0722022	1.18	0.933931	214.998	0.00247983	214.995	0.00495965	215	2.30682e-05	2.55971e-05
	0.1	0.205672	270	11	259	22	281	0.0782918	0.0782918	1.11	0.922375	215.998	0.00249264	215.995	0.00498527	216	2.308e-05	2.56212e-05
	0.09	0.187169	275	14	261	28	289	0.0968858	0.0968858	1.1	0.920567	216.997	0.00250546	216.995	0.00501092	217	2.30918e-05	2.56453e-05
	0.08	0.168236	281	15	266	30	296	0.101351	0.101351	1.08	0.916824	217.997	0.00251829	217.995	0.00503659	218	2.31036e-05	2.56695e-05
	0.07	0.148862	286	20	266	40	306	0.130719	0.130719	1.04	0.908799	218.997	0.00253114	218.995	0.00506228	219	2.31154e-05	2.56936e-05
	0.06	0.129036	291	24	267	48	315	0.152381	0.152381	0.96	0.890352	219.997	0.002544	219.995	0.005088	220	2.31273e-05	2.57177e-05
	0.05	0.108749	299	27	272	54	326	0.165644	0.165644	0.94	0.885185	220.997	0.00255687	220.995	0.00511374	221	2.31391e-05	2.57418e-05
										0.77	0.830176	221.997	0.00256975	221.995	0.00513951	222	2.31509e-05	2.5766e-05
										0.73	0.813791	222.997	0.00258265	222.995	0.0051653	223	2.31628e-05	2.57901e-05
										0.7	0.800474	223.997	0.00259556	223.995	0.00519111	224	2.31746e-05	2.58142e-05
										0.67	0.786204	224.997	0.00260848	224.995	0.00521695	225	2.31865e-05	2.58505e-05
										0.67	0.786204	225.997	0.00262141	225.995	0.00524281	226	2.31983e-05	2.58505e-05
										0.65	0.776128	226.997	0.00263435	226.995	0.0052687	227	2.32101e-05	2.58867e-05
										0.59	0.74296	227.997	0.00264731	227.995	0.00529461	228	2.3222e-05	2.59108e-05
										0.55	0.718162	228.997	0.00266027	228.995	0.00532055	229	2.32338e-05	2.5935e-05
										0.51	0.69097	229.997	0.00267389	229.995	0.00534779	230	2.32513e-05	2.60254e-05
										0.5	0.683772	230.98	0.019856	230.96	0.039712	231	0.000171913	0.234764
										0.5	0.683772	231.801	0.19915	231.602	0.3983	232	0.00171681	0.234764
										0.49	0.676406	232.612	0.388268	232.223	0.776536	233	0.00333277	0.378237
										0.48	0.668869	233.421	0.579224	232.842	1.15845	234	0.00495064	0.381913
										0.45	0.645187	234.228	0.772019	233.456	1.54404	235	0.00657037	0.385588
										0.44	0.636922	235.033	0.966651	234.067	1.9333	236	0.00819195	0.389264
										0.43	0.628465	235.837	1.16312	234.674	2.32624	237	0.00981536	0.394776
										0.43	0.628465	236.639	1.36143	235.277	2.72285	238	0.0114406	0.394776
										0.39	0.59262	237.438	1.56157	235.877	3.12314	239	0.0130675	0.400287
										0.38	0.583131	238.236	1.76355	236.473	3.5271	240	0.0146963	0.40396
										0.37	0.57342	239.033	1.96737	237.065	3.93473	241	0.0163267	0.407631
										0.36	0.563484	239.827	2.17302	237.654	4.34603	242	0.0179588	0.411301
										0.33	0.532265	240.619	2.3805	238.239	4.761	243	0.0195926	0.41497
										0.32	0.52137	241.41	2.58982	238.82	5.17964	244	0.021228	0.418637
										0.31	0.510221	242.199	2.80097	239.398	5.60194	245	0.0228651	0.424133
										0.31	0.510221	242.986	3.01395	239.972	6.02791	246	0.0245037	0.424133
										0.29	0.487139	243.771	3.22876	240.542	6.45753	247	0.0261438	0.431454
										0.29	0.487139	244.555	3.44541	241.109	6.89081	248	0.0277855	0.431454
										0.28	0.475193	245.336	3.66388	241.672	7.32775	249	0.0294287	0.436939
										0.27	0.462968	246.116	3.88417	242.232	7.76834	250	0.0310734	0.440592
										0.24	0.42456	246.894	4.10629	242.787	8.21259	251	0.0327195	0.447889
										0.24	0.42456	247.67	4.33024	243.34	8.66047	252	0.034367	0.447889
										0.24	0.42456	248.444	4.556	243.888	9.11201	253	0.0360158	0.447889
										0.22	0.39744	249.216	4.78359	244.433	9.56718	254	0.0376661	0.455174
										0.21	0.383405	249.987	5.013	244.974	10.026	255	0.0393176	0.458811
										0.2	0.369043	250.756	5.24422	245.512	10.4884	256	0.0409705	0.462445
										0.18	0.339307	251.523	5.47725	246.045	10.9545	257	0.0426246	0.469701
										0.18	0.339307	252.288	5.71211	246.576	11.4242	258	0.0442799	0.469701
										0.18	0.339307	253.051	5.94877	247.102	11.8975	259	0.0459364	0.469701
										0.17	0.323917	253.813	6.18724	247.626	12.3745	260	0.0475941	0.476941
										0.16	0.308169	254.572	6.42751	248.145	12.855	261	0.049253	0.480555
										0.15	0.292054	255.33	6.6696	248.661	13.3392	262	0.0509129	0.485967
										0.15	0.292054	256.087	6.91348	249.173	13.827	263	0.052574	0.485967
										0.14	0.275564	256.841	7.15917	249.682	14.3183	264	0.0542361	0.50035
										0.14	0.275564	257.593	7.40665	250.187	14.8133	265	0.0558992	0.50035
										0.14	0.275564	258.344	7.65593	250.688	15.3119	266	0.0575634	0.50035
										0.14	0.275564	259.093	7.907	251.186	15.814	267	0.0592284	0.50035
										0.14	0.275564	259.84	8.15986	251.68	16.3197	268	0.0608945	0.50035
										0.14	0.275564	260.585	8.41451	252.171	16.829	269	0.0625614	0.50035
										0.13	0.25869	261.329	8.67094	252.658	17.3419	270	0.0642292	0.514653
										0.13	0.25869	262.071	8.92916	253.142	17.8583	271	0.0658979	0.514653
										0.12	0.241422	262.811	9.18916	253.622	18.3783	272	0.0675673	0.521773
										0.12	0.241422	263.549	9.45093	254.098	18.9019	273	0.0692376	0.521773
										0.11	0.223753	264.286	9.71448	254.571	19.429	274	0.0709086	0.53241
										0.11	0.223753	265.02	9.9798	255.04	19.9596	275	0.0725804	0.53241
										0.11	0.223753	265.753	10.2469	255.506	20.4938	276	0.0742528	0.53241
										0.11	0.223753	266.484	10.5157	255.969	21.0315	277	0.0759259	0.53241
										0.1	0.205672	267.214	10.7864	256.427	21.5727	278	0.0775997	0.546511
										0.1	0.205672	267.941	11.0587	256.883	22.1175	279	0.0792741	0.546511
										0.1	0.205672	268.667	11.3329	257.334	22.6657	280	0.0809491	0.546511
										0.1	0.205672	269.391	11.6088	257.782	23.2175	281	0.0826246	0.546511
										0.09	0.187169	270.114	11.8864	258.227	23.7728	282	0.0843007	1
										0.09	0.187169	270.834	12.1658	258.668	24.3316	283	0.0859772	1
										0.09	0.187169	271.553	12.4469	259.106	24.8938	284	0.0876543	1
										0.09	0.187169	272.27	12.7298	259.54	25.4595	285	0.0893317	1
										0.09	0.187169	272.986	13.0144	259.971	26.0288	286	0.0910096	1
										0.09	0.187169	273.699	13.3007	260.399	26.6014	287	0.0926879	1
										0.09	0.187169	274.411	13.5888	260.822	27.1776	288	0.0943666	1
										0.09	0.187169	275.121	13.8786	261.243	27.7572	289	0.0960456	1
										0.08	0.168236	275.83	14.1701	261.66	28.3402	290	0.0977249	1
										0.08	0.168236	276.537	14.4633	262.073	28.9267	291	0.0994045	1
										0.08	0.168236	277.242	14.7583	262.483	29.5166	292	0.101084	1
										0.08	0.168236	277.945	15.055	262.89	30.11	293	0.102764	1
										0.08	0.168236	278.647	15.3534	263.293	30.7067	294	0.104445	1
										0.08	0.168236	279.347	15.6534	263.693	31.3069	295	0.106125	1
										0.08	0.168236	280.045	15.9552	264.09	31.9105	296	0.107806	1
										0.07	0.148862	280.741	16.2587	264.483	32.5174	297	0.109486	1
										0.07	0.148862	281.436	16.5639	264.872	33.1278	298	0.111167	1
										0.07	0.148862	282.129	16.8708	265.258	33.7416	299	0.112848	1
										0.07	0.148862	282.821	17.1793	265.641	34.3587	300	0.114529	1
										0.07	0.148862	283.51	17.4896	266.021	34.9792	301	0.11621	1
										0.07	0.148862	284.198	17.8015	266.397	35.603	302	0.117891	1
										0.07	0.148862	284.885	18.1151	266.77	36.2302	303	0.119572	1
										0.07	0.148862	285.57	18.4304	267.139	36.8608	304	0.121253	1
										0.07	0.148862	286.253	18.7473	267.505	37.4947	305	0.122933	1
										0.07	0.148862	286.934	19.066	267.868	38.1319	306	0.124614	1
										0.06	0.129036	287.614	19.3862	268.228	38.7725	307	0.126295	1
										0.06	0.129036	288.292	19.7082	268.584	39.4163	308	0.127975	1
										0.06	0.129036	288.968	20.0317	268.937	40.0635	309	0.129655	1
										0.06	0.129036	289.643	20.357	269.286	40.7139	310	0.131335	1
										0.06	0.129036	290.316	20.6838	269.632	41.3677	311	0.133015	1
										0.06	0.129036	290.988	21.0124	269.975	42.0247	312	0.134695	1
										0.06	0.129036	291.657	21.3425	270.315	42.685	313	0.136374	1
										0.06	0.129036	292.326	21.6743	270.651	43.3486	314	0.138053	1
										0.06	0.129036	292.992	22.0077	270.985	44.0155	315	0.139732	1
										0.05	0.108749	293.657	22.3428	271.314	44.6856	316	0.14141	1
										0.05	0.108749	294.321	22.6794	271.641	45.3589	317	0.143088	1
										0.05	0.108749	294.982	23.0177	271.965	46.0355	318	0.144766	1
										0.05	0.108749	295.642	23.3576	272.285	46.7153	319	0.146443	1
										0.05	0.108749	296.301	23.6991	272.602	47.3983	320	0.14812	1
										0.05	0.108749	296.958	24.0423	272.915	48.0845	321	0.149796	1
										0.05	0.108749	297.613	24.387	273.226	48.7739	322	0.151472	1
										0.05	0.108749	298.267	24.7333	273.533	49.4666	323	0.153147	1
										0.05	0.108749	298.919	25.0812	273.838	50.1624	324	0.154822	1
										0.05	0.108749	299.569	25.4307	274.139	50.8614	325	0.156497	1
										0.05	0.108749	300.218	25.7818	274.436	51.5635	326	0.15817	1

## Sheet: Distinct Peptide Level Data
Distinct Peptide Level Data		Confidence Threshold	Forward	Reverse	Correct	Incorrect	Total	Global FDR	q-value		Fit Confidence Threshold	Fit Forward	Fit Reverse	Fit Correct	Fit Incorrect	Fit Total	Fit Global FDR	Fit Local FDR
		1	838	0	838	0	838	0	0		1	1	6.66609e-10	1	1.33322e-09	1	1.33322e-09	1.40149e-09
		0.9999	914	0	914	0	914	0	0		1	2	1.33322e-09	2	2.66644e-09	2	1.33322e-09	1.40149e-09
		0.9998	981	0	981	0	981	0	0		1	3	1.99983e-09	3	3.99966e-09	3	1.33322e-09	1.40149e-09
		0.9997	1117	0	1117	0	1117	0	0		1	4	2.66644e-09	4	5.33287e-09	4	1.33322e-09	1.40149e-09
		0.9996	1188	0	1188	0	1188	0	0		1	5	3.33304e-09	5	6.66608e-09	5	1.33322e-09	1.40149e-09
		0.9995	1215	0	1215	0	1215	0	0		1	6	3.99965e-09	6	7.9993e-09	6	1.33322e-09	1.40149e-09
		0.9994	1254	0	1254	0	1254	0	0		1	7	4.66626e-09	7	9.33252e-09	7	1.33322e-09	1.40149e-09
		0.9993	1281	0	1281	0	1281	0	0		1	8	5.33287e-09	8	1.06657e-08	8	1.33322e-09	1.40149e-09
		0.9992	1310	0	1310	0	1310	0	0		1	9	5.99948e-09	9	1.1999e-08	9	1.33322e-09	1.40149e-09
		0.9991	1339	0	1339	0	1339	0	0		1	10	6.66609e-09	10	1.33322e-08	10	1.33322e-09	1.40149e-09
		0.999	1357	0	1357	0	1357	0	0		1	11	7.3327e-09	11	1.46654e-08	11	1.33322e-09	1.40149e-09
		0.9989	1372	0	1372	0	1372	0	0		1	12	7.99931e-09	12	1.59986e-08	12	1.33322e-09	1.40149e-09
		0.9988	1390	0	1390	0	1390	0	0		1	13	8.66592e-09	13	1.73318e-08	13	1.33322e-09	1.40149e-09
		0.9987	1402	0	1402	0	1402	0	0		1	14	9.33252e-09	14	1.8665e-08	14	1.33322e-09	1.40149e-09
		0.9986	1414	0	1414	0	1414	0	0		1	15	9.99913e-09	15	1.99983e-08	15	1.33322e-09	1.40149e-09
		0.9985	1441	0	1441	0	1441	0	0		1	16	1.06657e-08	16	2.13315e-08	16	1.33322e-09	1.40149e-09
		0.9984	1448	0	1448	0	1448	0	0		1	17	1.13323e-08	17	2.26647e-08	17	1.33322e-09	1.40149e-09
		0.9983	1460	0	1460	0	1460	0	0		1	18	1.1999e-08	18	2.39979e-08	18	1.33322e-09	1.40149e-09
		0.9982	1472	0	1472	0	1472	0	0		1	19	1.26656e-08	19	2.53311e-08	19	1.33322e-09	1.40149e-09
		0.9981	1483	0	1483	0	1483	0	0		1	20	1.33322e-08	20	2.66644e-08	20	1.33322e-09	1.40149e-09
		0.998	1491	0	1491	0	1491	0	0		1	21	1.39988e-08	21	2.79976e-08	21	1.33322e-09	1.40149e-09
		0.9979	1502	0	1502	0	1502	0	0		1	22	1.46654e-08	22	2.93308e-08	22	1.33322e-09	1.40149e-09
		0.9978	1511	0	1511	0	1511	0	0		1	23	1.5332e-08	23	3.0664e-08	23	1.33322e-09	1.40149e-09
		0.9977	1528	0	1528	0	1528	0	0		1	24	1.59986e-08	24	3.19972e-08	24	1.33322e-09	1.40149e-09
		0.9976	1606	0	1606	0	1606	0	0		1	25	1.66652e-08	25	3.33305e-08	25	1.33322e-09	1.40149e-09
		0.9975	1612	0	1612	0	1612	0	0		1	26	1.73318e-08	26	3.46637e-08	26	1.33322e-09	1.40149e-09
		0.9974	1615	0	1615	0	1615	0	0		1	27	1.79984e-08	27	3.59969e-08	27	1.33322e-09	1.40149e-09
		0.9973	1624	0	1624	0	1624	0	0		1	28	1.86651e-08	28	3.73301e-08	28	1.33322e-09	1.40149e-09
		0.9972	1635	0	1635	0	1635	0	0		1	29	1.93317e-08	29	3.86633e-08	29	1.33322e-09	1.40149e-09
		0.9971	1640	0	1640	0	1640	0	0		1	30	1.99983e-08	30	3.99965e-08	30	1.33322e-09	1.40149e-09
		0.997	1650	0	1650	0	1650	0	0		1	31	2.06649e-08	31	4.13298e-08	31	1.33322e-09	1.40149e-09
		0.9969	1657	0	1657	0	1657	0	0		1	32	2.13315e-08	32	4.2663e-08	32	1.33322e-09	1.40149e-09
		0.9968	1664	0	1664	0	1664	0	0		1	33	2.19981e-08	33	4.39962e-08	33	1.33322e-09	1.40149e-09
		0.9967	1671	0	1671	0	1671	0	0		1	34	2.26647e-08	34	4.53294e-08	34	1.33322e-09	1.40149e-09
		0.9966	1685	0	1685	0	1685	0	0		1	35	2.33313e-08	35	4.66627e-08	35	1.33322e-09	1.40149e-09
		0.9965	1692	0	1692	0	1692	0	0		1	36	2.39979e-08	36	4.79959e-08	36	1.33322e-09	1.40149e-09
		0.9964	1698	0	1698	0	1698	0	0		1	37	2.46645e-08	37	4.93291e-08	37	1.33322e-09	1.40149e-09
		0.9963	1705	0	1705	0	1705	0	0		1	38	2.53312e-08	38	5.06623e-08	38	1.33322e-09	1.40149e-09
		0.9962	1710	0	1710	0	1710	0	0		1	39	2.59978e-08	39	5.19955e-08	39	1.33322e-09	1.40149e-09
		0.9961	1717	0	1717	0	1717	0	0		1	40	2.66644e-08	40	5.33287e-08	40	1.33322e-09	1.40149e-09
		0.996	1725	0	1725	0	1725	0	0		1	41	2.7331e-08	41	5.4662e-08	41	1.33322e-09	1.40149e-09
		0.9959	1730	0	1730	0	1730	0	0		1	42	2.79976e-08	42	5.59952e-08	42	1.33322e-09	1.40149e-09
		0.9958	1737	0	1737	0	1737	0	0		1	43	2.86642e-08	43	5.73284e-08	43	1.33322e-09	1.40149e-09
		0.9957	1743	0	1743	0	1743	0	0		1	44	2.93308e-08	44	5.86616e-08	44	1.33322e-09	1.40149e-09
		0.9956	1747	0	1747	0	1747	0	0		1	45	2.99974e-08	45	5.99949e-08	45	1.33322e-09	1.40149e-09
		0.9955	1753	0	1753	0	1753	0	0		1	46	3.0664e-08	46	6.13281e-08	46	1.33322e-09	1.40149e-09
		0.9954	1757	0	1757	0	1757	0	0		1	47	3.13306e-08	47	6.26613e-08	47	1.33322e-09	1.40149e-09
		0.9953	1770	0	1770	0	1770	0	0		1	48	3.19973e-08	48	6.39945e-08	48	1.33322e-09	1.40149e-09
		0.9952	1777	0	1777	0	1777	0	0		1	49	3.26639e-08	49	6.53277e-08	49	1.33322e-09	1.40149e-09
		0.9951	1780	0	1780	0	1780	0	0		1	50	3.33305e-08	50	6.6661e-08	50	1.33322e-09	1.40149e-09
		0.995	1784	0	1784	0	1784	0	0		1	51	3.39971e-08	51	6.79942e-08	51	1.33322e-09	1.40149e-09
		0.9949	1788	0	1788	0	1788	0	0		1	52	3.46637e-08	52	6.93274e-08	52	1.33322e-09	1.40149e-09
		0.9948	1800	0	1800	0	1800	0	0		1	53	3.53303e-08	53	7.06606e-08	53	1.33322e-09	1.40149e-09
		0.9947	1803	0	1803	0	1803	0	0		1	54	3.59969e-08	54	7.19938e-08	54	1.33322e-09	1.40149e-09
		0.9946	1806	0	1806	0	1806	0	0		1	55	3.66635e-08	55	7.33271e-08	55	1.33322e-09	1.40149e-09
		0.9945	1814	0	1814	0	1814	0	0		1	56	3.73301e-08	56	7.46603e-08	56	1.33322e-09	1.40149e-09
		0.9944	1816	0	1816	0	1816	0	0		1	57	3.79968e-08	57	7.59935e-08	57	1.33322e-09	1.40149e-09
		0.9943	1819	0	1819	0	1819	0	0		1	58	3.86634e-08	58	7.73267e-08	58	1.33322e-09	1.40149e-09
		0.9942	1825	0	1825	0	1825	0	0		1	59	3.933e-08	59	7.866e-08	59	1.33322e-09	1.40149e-09
		0.9941	1830	0	1830	0	1830	0	0		1	60	3.99966e-08	60	7.99932e-08	60	1.33322e-09	1.40149e-09
		0.994	1836	0	1836	0	1836	0	0		1	61	4.06632e-08	61	8.13264e-08	61	1.33322e-09	1.40149e-09
		0.9939	1841	0	1841	0	1841	0	0		1	62	4.13298e-08	62	8.26596e-08	62	1.33322e-09	1.40149e-09
		0.9938	1846	0	1846	0	1846	0	0		1	63	4.19964e-08	63	8.39929e-08	63	1.33322e-09	1.40149e-09
		0.9937	1851	0	1851	0	1851	0	0		1	64	4.2663e-08	64	8.53261e-08	64	1.33322e-09	1.40149e-09
		0.9936	1855	0	1855	0	1855	0	0		1	65	4.33296e-08	65	8.66593e-08	65	1.33322e-09	1.40149e-09
		0.9935	1860	0	1860	0	1860	0	0		1	66	4.39963e-08	66	8.79925e-08	66	1.33322e-09	1.40149e-09
		0.9934	1862	0	1862	0	1862	0	0		1	67	4.46629e-08	67	8.93257e-08	67	1.33322e-09	1.40149e-09
		0.9933	1869	0	1869	0	1869	0	0		1	68	4.53295e-08	68	9.0659e-08	68	1.33322e-09	1.40149e-09
		0.9932	1872	0	1872	0	1872	0	0		1	69	4.59961e-08	69	9.19922e-08	69	1.33322e-09	1.40149e-09
		0.9931	1874	0	1874	0	1874	0	0		1	70	4.66627e-08	70	9.33254e-08	70	1.33322e-09	1.40149e-09
		0.993	1878	0	1878	0	1878	0	0		1	71	4.73293e-08	71	9.46586e-08	71	1.33322e-09	1.40149e-09
		0.9929	1884	0	1884	0	1884	0	0		1	72	4.79959e-08	72	9.59919e-08	72	1.33322e-09	1.40149e-09
		0.9928	1887	0	1887	0	1887	0	0		1	73	4.86625e-08	73	9.73251e-08	73	1.33322e-09	1.40149e-09
		0.9927	1895	0	1895	0	1895	0	0		1	74	4.93292e-08	74	9.86583e-08	74	1.33322e-09	1.40149e-09
		0.9926	1897	0	1897	0	1897	0	0		1	75	4.99958e-08	75	9.99915e-08	75	1.33322e-09	1.40149e-09
		0.9925	1901	0	1901	0	1901	0	0		1	76	5.06624e-08	76	1.01325e-07	76	1.33322e-09	1.40149e-09
		0.9924	1909	0	1909	0	1909	0	0		1	77	5.1329e-08	77	1.02658e-07	77	1.33322e-09	1.40149e-09
		0.9923	1914	0	1914	0	1914	0	0		1	78	5.19956e-08	78	1.03991e-07	78	1.33322e-09	1.40149e-09
		0.9922	1919	0	1919	0	1919	0	0		1	79	5.26622e-08	79	1.05324e-07	79	1.33322e-09	1.40149e-09
		0.992	1923	0	1923	0	1923	0	0		1	80	5.33288e-08	80	1.06658e-07	80	1.33322e-09	1.40149e-09
		0.9919	1931	0	1931	0	1931	0	0		1	81	5.39954e-08	81	1.07991e-07	81	1.33322e-09	1.40149e-09
		0.9918	1933	0	1933	0	1933	0	0		1	82	5.46621e-08	82	1.09324e-07	82	1.33322e-09	1.40149e-09
		0.9917	1934	0	1934	0	1934	0	0		1	83	5.53287e-08	83	1.10657e-07	83	1.33322e-09	1.40149e-09
		0.9916	1938	0	1938	0	1938	0	0		1	84	5.59953e-08	84	1.11991e-07	84	1.33322e-09	1.40149e-09
		0.9915	1941	0	1941	0	1941	0	0		1	85	5.66619e-08	85	1.13324e-07	85	1.33322e-09	1.40149e-09
		0.9914	1945	0	1945	0	1945	0	0		1	86	5.73285e-08	86	1.14657e-07	86	1.33322e-09	1.40149e-09
		0.9913	1949	0	1949	0	1949	0	0		1	87	5.79951e-08	87	1.1599e-07	87	1.33322e-09	1.40149e-09
		0.9911	1950	0	1950	0	1950	0	0		1	88	5.86617e-08	88	1.17323e-07	88	1.33322e-09	1.40149e-09
		0.991	1953	0	1953	0	1953	0	0		1	89	5.93283e-08	89	1.18657e-07	89	1.33322e-09	1.40149e-09
		0.9909	1958	0	1958	0	1958	0	0		1	90	5.9995e-08	90	1.1999e-07	90	1.33322e-09	1.40149e-09
		0.9908	1963	0	1963	0	1963	0	0		1	91	6.06616e-08	91	1.21323e-07	91	1.33322e-09	1.40149e-09
		0.9907	1965	0	1965	0	1965	0	0		1	92	6.13282e-08	92	1.22656e-07	92	1.33322e-09	1.40149e-09
		0.9906	1967	0	1967	0	1967	0	0		1	93	6.19948e-08	93	1.2399e-07	93	1.33322e-09	1.40149e-09
		0.9905	1968	0	1968	0	1968	0	0		1	94	6.26614e-08	94	1.25323e-07	94	1.33322e-09	1.40149e-09
		0.9904	1971	0	1971	0	1971	0	0		1	95	6.3328e-08	95	1.26656e-07	95	1.33322e-09	1.40149e-09
		0.9903	1974	0	1974	0	1974	0	0		1	96	6.39946e-08	96	1.27989e-07	96	1.33322e-09	1.40149e-09
		0.9902	1976	0	1976	0	1976	0	0		1	97	6.46612e-08	97	1.29322e-07	97	1.33322e-09	1.40149e-09
		0.9901	1980	0	1980	0	1980	0	0		1	98	6.53279e-08	98	1.30656e-07	98	1.33322e-09	1.40149e-09
		0.99	1984	0	1984	0	1984	0	0		1	99	6.59945e-08	99	1.31989e-07	99	1.33322e-09	1.40149e-09
		0.9899	1988	0	1988	0	1988	0	0		1	100	6.66611e-08	100	1.33322e-07	100	1.33322e-09	1.40149e-09
		0.9898	1991	0	1991	0	1991	0	0		1	101	6.73277e-08	101	1.34655e-07	101	1.33322e-09	1.40149e-09
		0.9897	1992	0	1992	0	1992	0	0		1	102	6.79943e-08	102	1.35989e-07	102	1.33322e-09	1.40149e-09
		0.9896	1997	0	1997	0	1997	0	0		1	103	6.86609e-08	103	1.37322e-07	103	1.33322e-09	1.40149e-09
		0.9895	1999	0	1999	0	1999	0	0		1	104	6.93275e-08	104	1.38655e-07	104	1.33322e-09	1.40149e-09
		0.9894	2000	0	2000	0	2000	0	0		1	105	6.99942e-08	105	1.39988e-07	105	1.33322e-09	1.40149e-09
		0.9893	2005	0	2005	0	2005	0	0		1	106	7.06608e-08	106	1.41322e-07	106	1.33322e-09	1.40149e-09
		0.9892	2009	0	2009	0	2009	0	0		1	107	7.13274e-08	107	1.42655e-07	107	1.33322e-09	1.40149e-09
		0.9891	2013	0	2013	0	2013	0	0		1	108	7.1994e-08	108	1.43988e-07	108	1.33322e-09	1.40149e-09
		0.9889	2016	0	2016	0	2016	0	0		1	109	7.26606e-08	109	1.45321e-07	109	1.33322e-09	1.40149e-09
		0.9888	2018	0	2018	0	2018	0	0		1	110	7.33272e-08	110	1.46654e-07	110	1.33322e-09	1.40149e-09
		0.9887	2019	0	2019	0	2019	0	0		1	111	7.39938e-08	111	1.47988e-07	111	1.33322e-09	1.40149e-09
		0.9886	2027	0	2027	0	2027	0	0		1	112	7.46604e-08	112	1.49321e-07	112	1.33322e-09	1.40149e-09
		0.9885	2028	0	2028	0	2028	0	0		1	113	7.53271e-08	113	1.50654e-07	113	1.33322e-09	1.40149e-09
		0.9884	2030	0	2030	0	2030	0	0		1	114	7.59937e-08	114	1.51987e-07	114	1.33322e-09	1.40149e-09
		0.9882	2032	0	2032	0	2032	0	0		1	115	7.66603e-08	115	1.53321e-07	115	1.33322e-09	1.40149e-09
		0.9881	2036	0	2036	0	2036	0	0		1	116	7.73269e-08	116	1.54654e-07	116	1.33322e-09	1.40149e-09
		0.988	2039	0	2039	0	2039	0	0		1	117	7.79935e-08	117	1.55987e-07	117	1.33322e-09	1.40149e-09
		0.9878	2042	0	2042	0	2042	0	0		1	118	7.86601e-08	118	1.5732e-07	118	1.33322e-09	1.40149e-09
		0.9877	2043	0	2043	0	2043	0	0		1	119	7.93267e-08	119	1.58653e-07	119	1.33322e-09	1.40149e-09
		0.9876	2044	0	2044	0	2044	0	0		1	120	7.99934e-08	120	1.59987e-07	120	1.33322e-09	1.40149e-09
		0.9875	2048	0	2048	0	2048	0	0		1	121	8.066e-08	121	1.6132e-07	121	1.33322e-09	1.40149e-09
		0.9874	2051	0	2051	0	2051	0	0		1	122	8.13266e-08	122	1.62653e-07	122	1.33322e-09	1.40149e-09
		0.9873	2052	0	2052	0	2052	0	0		1	123	8.19932e-08	123	1.63986e-07	123	1.33322e-09	1.40149e-09
		0.9872	2056	0	2056	0	2056	0	0		1	124	8.26598e-08	124	1.6532e-07	124	1.33322e-09	1.40149e-09
		0.9871	2058	0	2058	0	2058	0	0		1	125	8.33264e-08	125	1.66653e-07	125	1.33322e-09	1.40149e-09
		0.987	2062	0	2062	0	2062	0	0		1	126	8.39931e-08	126	1.67986e-07	126	1.33322e-09	1.40149e-09
		0.9869	2066	0	2066	0	2066	0	0		1	127	8.46597e-08	127	1.69319e-07	127	1.33322e-09	1.40149e-09
		0.9868	2070	0	2070	0	2070	0	0		1	128	8.53263e-08	128	1.70653e-07	128	1.33322e-09	1.40149e-09
		0.9866	2078	0	2078	0	2078	0	0		1	129	8.59929e-08	129	1.71986e-07	129	1.33322e-09	1.40149e-09
		0.9865	2079	0	2079	0	2079	0	0		1	130	8.66595e-08	130	1.73319e-07	130	1.33322e-09	1.40149e-09
		0.9864	2081	0	2081	0	2081	0	0		1	131	8.73261e-08	131	1.74652e-07	131	1.33322e-09	1.40149e-09
		0.9863	2083	0	2083	0	2083	0	0		1	132	8.79927e-08	132	1.75985e-07	132	1.33322e-09	1.40149e-09
		0.9861	2085	0	2085	0	2085	0	0		1	133	8.86594e-08	133	1.77319e-07	133	1.33322e-09	1.40149e-09
		0.986	2086	0	2086	0	2086	0	0		1	134	8.9326e-08	134	1.78652e-07	134	1.33322e-09	1.40149e-09
		0.9859	2087	0	2087	0	2087	0	0		1	135	8.99926e-08	135	1.79985e-07	135	1.33322e-09	1.40149e-09
		0.9858	2093	0	2093	0	2093	0	0		1	136	9.06592e-08	136	1.81318e-07	136	1.33322e-09	1.40149e-09
		0.9857	2099	0	2099	0	2099	0	0		1	137	9.13258e-08	137	1.82652e-07	137	1.33322e-09	1.40149e-09
		0.9856	2100	0	2100	0	2100	0	0		1	138	9.19924e-08	138	1.83985e-07	138	1.33322e-09	1.40149e-09
		0.9855	2103	0	2103	0	2103	0	0		1	139	9.2659e-08	139	1.85318e-07	139	1.33322e-09	1.40149e-09
		0.9854	2108	0	2108	0	2108	0	0		1	140	9.33257e-08	140	1.86651e-07	140	1.33322e-09	1.40149e-09
		0.9853	2112	0	2112	0	2112	0	0		1	141	9.39923e-08	141	1.87985e-07	141	1.33322e-09	1.40149e-09
		0.9852	2113	0	2113	0	2113	0	0		1	142	9.46589e-08	142	1.89318e-07	142	1.33322e-09	1.40149e-09
		0.9851	2114	0	2114	0	2114	0	0		1	143	9.53255e-08	143	1.90651e-07	143	1.33322e-09	1.40149e-09
		0.985	2115	0	2115	0	2115	0	0		1	144	9.59921e-08	144	1.91984e-07	144	1.33322e-09	1.40149e-09
		0.9849	2117	0	2117	0	2117	0	0		1	145	9.66587e-08	145	1.93317e-07	145	1.33322e-09	1.40149e-09
		0.9848	2128	0	2128	0	2128	0	0		1	146	9.73254e-08	146	1.94651e-07	146	1.33322e-09	1.40149e-09
		0.9847	2130	0	2130	0	2130	0	0		1	147	9.7992e-08	147	1.95984e-07	147	1.33322e-09	1.40149e-09
		0.9846	2131	0	2131	0	2131	0	0		1	148	9.86586e-08	148	1.97317e-07	148	1.33322e-09	1.40149e-09
		0.9845	2132	0	2132	0	2132	0	0		1	149	9.93252e-08	149	1.9865e-07	149	1.33322e-09	1.40149e-09
		0.9844	2135	0	2135	0	2135	0	0		1	150	9.99918e-08	150	1.99984e-07	150	1.33322e-09	1.40149e-09
		0.9843	2136	0	2136	0	2136	0	0		1	151	1.00658e-07	151	2.01317e-07	151	1.33322e-09	1.40149e-09
		0.9842	2139	0	2139	0	2139	0	0		1	152	1.01325e-07	152	2.0265e-07	152	1.33322e-09	1.40149e-09
		0.984	2140	0	2140	0	2140	0	0		1	153	1.01992e-07	153	2.03983e-07	153	1.33322e-09	1.40149e-09
		0.9839	2142	0	2142	0	2142	0	0		1	154	1.02658e-07	154	2.05317e-07	154	1.33322e-09	1.40149e-09
		0.9837	2144	1	2143	2	2145	0.000932401	0.000914495		1	155	1.03325e-07	155	2.0665e-07	155	1.33322e-09	1.40149e-09
		0.9836	2145	1	2144	2	2146	0.000931966	0.000914495		1	156	1.03992e-07	156	2.07983e-07	156	1.33322e-09	1.40149e-09
		0.9835	2147	1	2146	2	2148	0.000931099	0.000914495		1	157	1.04658e-07	157	2.09316e-07	157	1.33322e-09	1.40149e-09
		0.9834	2149	1	2148	2	2150	0.000930233	0.000914495		1	158	1.05325e-07	158	2.10649e-07	158	1.33322e-09	1.40149e-09
		0.9833	2151	1	2150	2	2152	0.000929368	0.000914495		1	159	1.05991e-07	159	2.11983e-07	159	1.33322e-09	1.40149e-09
		0.9832	2152	1	2151	2	2153	0.000928936	0.000914495		1	160	1.06658e-07	160	2.13316e-07	160	1.33322e-09	1.40149e-09
		0.9831	2154	1	2153	2	2155	0.000928074	0.000914495		1	161	1.07325e-07	161	2.14649e-07	161	1.33322e-09	1.40149e-09
		0.983	2157	1	2156	2	2158	0.000926784	0.000914495		1	162	1.07991e-07	162	2.15982e-07	162	1.33322e-09	1.40149e-09
		0.9829	2159	1	2158	2	2160	0.000925926	0.000914495		1	163	1.08658e-07	163	2.17316e-07	163	1.33322e-09	1.40149e-09
		0.9828	2160	1	2159	2	2161	0.000925497	0.000914495		1	164	1.09324e-07	164	2.18649e-07	164	1.33322e-09	1.40149e-09
		0.9826	2164	1	2163	2	2165	0.000923788	0.000914495		1	165	1.09991e-07	165	2.19982e-07	165	1.33322e-09	1.40149e-09
		0.9825	2165	1	2164	2	2166	0.000923361	0.000914495		1	166	1.10658e-07	166	2.21315e-07	166	1.33323e-09	1.40149e-09
		0.9824	2166	1	2165	2	2167	0.000922935	0.000914495		1	167	1.11324e-07	167	2.22649e-07	167	1.33323e-09	1.40149e-09
		0.9823	2171	1	2170	2	2172	0.00092081	0.000914495		1	168	1.11991e-07	168	2.23982e-07	168	1.33323e-09	1.40149e-09
		0.9822	2175	1	2174	2	2176	0.000919118	0.000914495		1	169	1.12658e-07	169	2.25315e-07	169	1.33323e-09	1.40149e-09
		0.9821	2176	1	2175	2	2177	0.000918695	0.000914495		1	170	1.13324e-07	170	2.26648e-07	170	1.33323e-09	1.40149e-09
		0.9819	2177	1	2176	2	2178	0.000918274	0.000914495		1	171	1.13991e-07	171	2.27982e-07	171	1.33323e-09	1.40149e-09
		0.9818	2182	1	2181	2	2183	0.00091617	0.000914495		1	172	1.14657e-07	172	2.29315e-07	172	1.33323e-09	1.40149e-09
		0.9817	2186	1	2185	2	2187	0.000914495	0.000914495		1	173	1.15324e-07	173	2.30648e-07	173	1.33323e-09	1.40149e-09
		0.9815	2187	2	2185	4	2189	0.00182732	0.00172861		1	174	1.15991e-07	174	2.31981e-07	174	1.33323e-09	1.40149e-09
		0.9814	2188	2	2186	4	2190	0.00182648	0.00172861		1	175	1.16657e-07	175	2.33314e-07	175	1.33323e-09	1.40149e-09
		0.9813	2190	2	2188	4	2192	0.00182482	0.00172861		1	176	1.17324e-07	176	2.34648e-07	176	1.33323e-09	1.40149e-09
		0.9811	2193	2	2191	4	2195	0.00182232	0.00172861		1	177	1.1799e-07	177	2.35981e-07	177	1.33323e-09	1.40149e-09
		0.981	2194	2	2192	4	2196	0.00182149	0.00172861		1	178	1.18657e-07	178	2.37314e-07	178	1.33323e-09	1.40149e-09
		0.9808	2196	2	2194	4	2198	0.00181984	0.00172861		1	179	1.19324e-07	179	2.38647e-07	179	1.33323e-09	1.40149e-09
		0.9806	2197	2	2195	4	2199	0.00181901	0.00172861		1	180	1.1999e-07	180	2.39981e-07	180	1.33323e-09	1.40149e-09
		0.9805	2198	2	2196	4	2200	0.00181818	0.00172861		1	181	1.20657e-07	181	2.41314e-07	181	1.33323e-09	1.40149e-09
		0.9804	2199	2	2197	4	2201	0.00181736	0.00172861		1	182	1.21324e-07	182	2.42647e-07	182	1.33323e-09	1.40149e-09
		0.9803	2202	2	2200	4	2204	0.00181488	0.00172861		1	183	1.2199e-07	183	2.4398e-07	183	1.33323e-09	1.40149e-09
		0.9799	2203	2	2201	4	2205	0.00181406	0.00172861		1	184	1.22657e-07	184	2.45314e-07	184	1.33323e-09	1.40149e-09
		0.9798	2204	2	2202	4	2206	0.00181324	0.00172861		1	185	1.23323e-07	185	2.46647e-07	185	1.33323e-09	1.40149e-09
		0.9797	2205	2	2203	4	2207	0.00181242	0.00172861		1	186	1.2399e-07	186	2.4798e-07	186	1.33323e-09	1.40149e-09
		0.9796	2209	2	2207	4	2211	0.00180914	0.00172861		1	187	1.24657e-07	187	2.49313e-07	187	1.33323e-09	1.40149e-09
		0.9794	2211	2	2209	4	2213	0.0018075	0.00172861		1	188	1.25323e-07	188	2.50647e-07	188	1.33323e-09	1.40149e-09
		0.9793	2213	2	2211	4	2215	0.00180587	0.00172861		1	189	1.2599e-07	189	2.5198e-07	189	1.33323e-09	1.40149e-09
		0.979	2217	2	2215	4	2219	0.00180261	0.00172861		1	190	1.26656e-07	190	2.53313e-07	190	1.33323e-09	1.40149e-09
		0.9788	2219	2	2217	4	2221	0.00180099	0.00172861		1	191	1.27323e-07	191	2.54646e-07	191	1.33323e-09	1.40149e-09
		0.9787	2222	2	2220	4	2224	0.00179856	0.00172861		1	192	1.2799e-07	192	2.55979e-07	192	1.33323e-09	1.40149e-09
		0.9783	2224	2	2222	4	2226	0.00179695	0.00172861		1	193	1.28656e-07	193	2.57313e-07	193	1.33323e-09	1.40149e-09
		0.9782	2226	2	2224	4	2228	0.00179533	0.00172861		1	194	1.29323e-07	194	2.58646e-07	194	1.33323e-09	1.40149e-09
		0.9781	2227	2	2225	4	2229	0.00179453	0.00172861		1	195	1.2999e-07	195	2.59979e-07	195	1.33323e-09	1.40149e-09
		0.978	2228	2	2226	4	2230	0.00179372	0.00172861		1	196	1.30656e-07	196	2.61312e-07	196	1.33323e-09	1.40149e-09
		0.9777	2229	2	2227	4	2231	0.00179292	0.00172861		1	197	1.31323e-07	197	2.62646e-07	197	1.33323e-09	1.40149e-09
		0.9775	2230	2	2228	4	2232	0.00179211	0.00172861		1	198	1.31989e-07	198	2.63979e-07	198	1.33323e-09	1.40149e-09
		0.9774	2231	2	2229	4	2233	0.00179131	0.00172861		1	199	1.32656e-07	199	2.65312e-07	199	1.33323e-09	1.40149e-09
		0.9773	2232	2	2230	4	2234	0.00179051	0.00172861		1	200	1.33323e-07	200	2.66645e-07	200	1.33323e-09	1.40149e-09
		0.9772	2233	2	2231	4	2235	0.00178971	0.00172861		1	201	1.33989e-07	201	2.67979e-07	201	1.33323e-09	1.40149e-09
		0.9771	2234	2	2232	4	2236	0.00178891	0.00172861		1	202	1.34656e-07	202	2.69312e-07	202	1.33323e-09	1.40149e-09
		0.977	2239	2	2237	4	2241	0.00178492	0.00172861		1	203	1.35323e-07	203	2.70645e-07	203	1.33323e-09	1.40149e-09
		0.9769	2242	2	2240	4	2244	0.00178253	0.00172861		1	204	1.35989e-07	204	2.71978e-07	204	1.33323e-09	1.40149e-09
		0.9766	2243	2	2241	4	2245	0.00178174	0.00172861		1	205	1.36656e-07	205	2.73312e-07	205	1.33323e-09	1.40149e-09
		0.9765	2245	2	2243	4	2247	0.00178015	0.00172861		1	206	1.37322e-07	206	2.74645e-07	206	1.33323e-09	1.40149e-09
		0.9764	2246	2	2244	4	2248	0.00177936	0.00172861		1	207	1.37989e-07	207	2.75978e-07	207	1.33323e-09	1.40149e-09
		0.9762	2247	2	2245	4	2249	0.00177857	0.00172861		1	208	1.38656e-07	208	2.77311e-07	208	1.33323e-09	1.40149e-09
		0.9761	2248	2	2246	4	2250	0.00177778	0.00172861		1	209	1.39322e-07	209	2.78644e-07	209	1.33323e-09	1.40149e-09
		0.9759	2249	2	2247	4	2251	0.00177699	0.00172861		1	210	1.39989e-07	210	2.79978e-07	210	1.33323e-09	1.40149e-09
		0.9758	2250	2	2248	4	2252	0.0017762	0.00172861		1	211	1.40655e-07	211	2.81311e-07	211	1.33323e-09	1.40149e-09
		0.9757	2251	2	2249	4	2253	0.00177541	0.00172861		1	212	1.41322e-07	212	2.82644e-07	212	1.33323e-09	1.40149e-09
		0.9756	2252	2	2250	4	2254	0.00177462	0.00172861		1	213	1.41989e-07	213	2.83977e-07	213	1.33323e-09	1.40149e-09
		0.9755	2254	2	2252	4	2256	0.00177305	0.00172861		1	214	1.42655e-07	214	2.85311e-07	214	1.33323e-09	1.40149e-09
		0.9754	2255	2	2253	4	2257	0.00177226	0.00172861		1	215	1.43322e-07	215	2.86644e-07	215	1.33323e-09	1.40149e-09
		0.9751	2256	2	2254	4	2258	0.00177148	0.00172861		1	216	1.43989e-07	216	2.87977e-07	216	1.33323e-09	1.40149e-09
		0.9749	2259	2	2257	4	2261	0.00176913	0.00172861		1	217	1.44655e-07	217	2.8931e-07	217	1.33323e-09	1.40149e-09
		0.9748	2261	2	2259	4	2263	0.00176757	0.00172861		1	218	1.45322e-07	218	2.90644e-07	218	1.33323e-09	1.40149e-09
		0.9746	2262	2	2260	4	2264	0.00176678	0.00172861		1	219	1.45988e-07	219	2.91977e-07	219	1.33323e-09	1.40149e-09
		0.9745	2263	2	2261	4	2265	0.001766	0.00172861		1	220	1.46655e-07	220	2.9331e-07	220	1.33323e-09	1.40149e-09
		0.9744	2266	2	2264	4	2268	0.00176367	0.00172861		1	221	1.47322e-07	221	2.94643e-07	221	1.33323e-09	1.40149e-09
		0.9741	2268	2	2266	4	2270	0.00176211	0.00172861		1	222	1.47988e-07	222	2.95977e-07	222	1.33323e-09	1.40149e-09
		0.974	2269	2	2267	4	2271	0.00176134	0.00172861		1	223	1.48655e-07	223	2.9731e-07	223	1.33323e-09	1.40149e-09
		0.9739	2270	2	2268	4	2272	0.00176056	0.00172861		1	224	1.49322e-07	224	2.98643e-07	224	1.33323e-09	1.40149e-09
		0.9738	2271	2	2269	4	2273	0.00175979	0.00172861		1	225	1.49988e-07	225	2.99976e-07	225	1.33323e-09	1.40149e-09
		0.9733	2276	2	2274	4	2278	0.00175593	0.00172861		1	226	1.50655e-07	226	3.0131e-07	226	1.33323e-09	1.40149e-09
		0.973	2277	2	2275	4	2279	0.00175516	0.00172861		1	227	1.51321e-07	227	3.02643e-07	227	1.33323e-09	1.40149e-09
		0.9728	2279	2	2277	4	2281	0.00175362	0.00172861		1	228	1.51988e-07	228	3.03976e-07	228	1.33323e-09	1.40149e-09
		0.9725	2282	2	2280	4	2284	0.00175131	0.00172861		1	229	1.52655e-07	229	3.05309e-07	229	1.33323e-09	1.40149e-09
		0.9723	2283	2	2281	4	2285	0.00175055	0.00172861		1	230	1.53321e-07	230	3.06642e-07	230	1.33323e-09	1.40149e-09
		0.9721	2284	2	2282	4	2286	0.00174978	0.00172861		1	231	1.53988e-07	231	3.07976e-07	231	1.33323e-09	1.40149e-09
		0.972	2285	2	2283	4	2287	0.00174902	0.00172861		1	232	1.54654e-07	232	3.09309e-07	232	1.33323e-09	1.40149e-09
		0.9719	2286	2	2284	4	2288	0.00174825	0.00172861		1	233	1.55321e-07	233	3.10642e-07	233	1.33323e-09	1.40149e-09
		0.9717	2290	2	2288	4	2292	0.0017452	0.00172861		1	234	1.55988e-07	234	3.11975e-07	234	1.33323e-09	1.40149e-09
		0.9715	2292	2	2290	4	2294	0.00174368	0.00172861		1	235	1.56654e-07	235	3.13309e-07	235	1.33323e-09	1.40149e-09
		0.9713	2294	2	2292	4	2296	0.00174216	0.00172861		1	236	1.57321e-07	236	3.14642e-07	236	1.33323e-09	1.40149e-09
		0.971	2296	2	2294	4	2298	0.00174064	0.00172861		1	237	1.57988e-07	237	3.15975e-07	237	1.33323e-09	1.40149e-09
		0.9709	2297	2	2295	4	2299	0.00173989	0.00172861		1	238	1.58654e-07	238	3.17308e-07	238	1.33323e-09	1.40149e-09
		0.9708	2298	2	2296	4	2300	0.00173913	0.00172861		1	239	1.59321e-07	239	3.18642e-07	239	1.33323e-09	1.40149e-09
		0.9705	2299	2	2297	4	2301	0.00173837	0.00172861		1	240	1.59987e-07	240	3.19975e-07	240	1.33323e-09	1.40149e-09
		0.9704	2300	2	2298	4	2302	0.00173762	0.00172861		1	241	1.60654e-07	241	3.21308e-07	241	1.33323e-09	1.40149e-09
		0.9701	2301	2	2299	4	2303	0.00173686	0.00172861		1	242	1.61321e-07	242	3.22641e-07	242	1.33323e-09	1.40149e-09
		0.97	2303	2	2301	4	2305	0.00173536	0.00172861		1	243	1.61987e-07	243	3.23975e-07	243	1.33323e-09	1.40149e-09
		0.9693	2304	2	2302	4	2306	0.00173461	0.00172861		1	244	1.62654e-07	244	3.25308e-07	244	1.33323e-09	1.40149e-09
		0.9692	2305	2	2303	4	2307	0.00173385	0.00172861		1	245	1.63321e-07	245	3.26641e-07	245	1.33323e-09	1.40149e-09
		0.9691	2307	2	2305	4	2309	0.00173235	0.00172861		1	246	1.63987e-07	246	3.27974e-07	246	1.33323e-09	1.40149e-09
		0.9689	2308	2	2306	4	2310	0.0017316	0.00172861		1	247	1.64654e-07	247	3.29308e-07	247	1.33323e-09	1.40149e-09
		0.9686	2309	2	2307	4	2311	0.00173085	0.00172861		1	248	1.6532e-07	248	3.30641e-07	248	1.33323e-09	1.40149e-09
		0.9683	2310	2	2308	4	2312	0.0017301	0.00172861		1	249	1.65987e-07	249	3.31974e-07	249	1.33323e-09	1.40149e-09
		0.968	2312	2	2310	4	2314	0.00172861	0.00172861		1	250	1.66654e-07	250	3.33307e-07	250	1.33323e-09	1.40149e-09
		0.9678	2312	3	2309	6	2315	0.00259179	0.00250941		1	251	1.6732e-07	251	3.34641e-07	251	1.33323e-09	1.40149e-09
		0.9676	2315	3	2312	6	2318	0.00258844	0.00250941		1	252	1.67987e-07	252	3.35974e-07	252	1.33323e-09	1.40149e-09
		0.9674	2316	3	2313	6	2319	0.00258732	0.00250941		1	253	1.68654e-07	253	3.37307e-07	253	1.33323e-09	1.40149e-09
		0.9673	2317	3	2314	6	2320	0.00258621	0.00250941		1	254	1.6932e-07	254	3.3864e-07	254	1.33323e-09	1.40149e-09
		0.9672	2318	3	2315	6	2321	0.00258509	0.00250941		1	255	1.69987e-07	255	3.39974e-07	255	1.33323e-09	1.40149e-09
		0.9671	2320	3	2317	6	2323	0.00258287	0.00250941		1	256	1.70653e-07	256	3.41307e-07	256	1.33323e-09	1.40149e-09
		0.9669	2321	3	2318	6	2324	0.00258176	0.00250941		1	257	1.7132e-07	257	3.4264e-07	257	1.33323e-09	1.40149e-09
		0.9667	2322	3	2319	6	2325	0.00258065	0.00250941		1	258	1.71987e-07	258	3.43973e-07	258	1.33323e-09	1.40149e-09
		0.9666	2323	3	2320	6	2326	0.00257954	0.00250941		1	259	1.72653e-07	259	3.45306e-07	259	1.33323e-09	1.40149e-09
		0.9665	2324	3	2321	6	2327	0.00257843	0.00250941		1	260	1.7332e-07	260	3.4664e-07	260	1.33323e-09	1.40149e-09
		0.9664	2325	3	2322	6	2328	0.00257732	0.00250941		1	261	1.73986e-07	261	3.47973e-07	261	1.33323e-09	1.40149e-09
		0.9662	2329	3	2326	6	2332	0.0025729	0.00250941		1	262	1.74653e-07	262	3.49306e-07	262	1.33323e-09	1.40149e-09
		0.9658	2330	3	2327	6	2333	0.0025718	0.00250941		1	263	1.7532e-07	263	3.50639e-07	263	1.33323e-09	1.40149e-09
		0.9654	2333	3	2330	6	2336	0.00256849	0.00250941		1	264	1.75986e-07	264	3.51973e-07	264	1.33323e-09	1.40149e-09
		0.9652	2334	3	2331	6	2337	0.00256739	0.00250941		1	265	1.76653e-07	265	3.53306e-07	265	1.33323e-09	1.40149e-09
		0.9649	2336	3	2333	6	2339	0.0025652	0.00250941		1	266	1.7732e-07	266	3.54639e-07	266	1.33323e-09	1.40149e-09
		0.9645	2338	3	2335	6	2341	0.00256301	0.00250941		1	267	1.77986e-07	267	3.55972e-07	267	1.33323e-09	1.40149e-09
		0.9644	2339	3	2336	6	2342	0.00256191	0.00250941		1	268	1.78653e-07	268	3.57306e-07	268	1.33323e-09	1.40149e-09
		0.9641	2340	3	2337	6	2343	0.00256082	0.00250941		1	269	1.79319e-07	269	3.58639e-07	269	1.33323e-09	1.40149e-09
		0.9636	2341	3	2338	6	2344	0.00255973	0.00250941		1	270	1.79986e-07	270	3.59972e-07	270	1.33323e-09	1.40149e-09
		0.9634	2342	3	2339	6	2345	0.00255864	0.00250941		1	271	1.80653e-07	271	3.61305e-07	271	1.33323e-09	1.40149e-09
		0.9632	2349	3	2346	6	2352	0.00255102	0.00250941		1	272	1.81319e-07	272	3.62639e-07	272	1.33323e-09	1.40149e-09
		0.9631	2350	3	2347	6	2353	0.00254994	0.00250941		1	273	1.81986e-07	273	3.63972e-07	273	1.33323e-09	1.40149e-09
		0.9628	2352	3	2349	6	2355	0.00254777	0.00250941		1	274	1.82653e-07	274	3.65305e-07	274	1.33323e-09	1.40149e-09
		0.9627	2354	3	2351	6	2357	0.00254561	0.00250941		1	275	1.83319e-07	275	3.66638e-07	275	1.33323e-09	1.40149e-09
		0.9623	2355	3	2352	6	2358	0.00254453	0.00250941		1	276	1.83986e-07	276	3.67972e-07	276	1.33323e-09	1.40149e-09
		0.9621	2357	3	2354	6	2360	0.00254237	0.00250941		1	277	1.84652e-07	277	3.69305e-07	277	1.33323e-09	1.40149e-09
		0.962	2361	3	2358	6	2364	0.00253807	0.00250941		1	278	1.85319e-07	278	3.70638e-07	278	1.33323e-09	1.40149e-09
		0.9618	2362	3	2359	6	2365	0.002537	0.00250941		1	279	1.85986e-07	279	3.71971e-07	279	1.33323e-09	1.40149e-09
		0.9616	2363	3	2360	6	2366	0.00253593	0.00250941		1	280	1.86652e-07	280	3.73305e-07	280	1.33323e-09	1.40149e-09
		0.9615	2367	3	2364	6	2370	0.00253165	0.00250941		1	281	1.87319e-07	281	3.74638e-07	281	1.33323e-09	1.40149e-09
		0.9612	2368	3	2365	6	2371	0.00253058	0.00250941		1	282	1.87986e-07	282	3.75971e-07	282	1.33323e-09	1.40149e-09
		0.9611	2369	3	2366	6	2372	0.00252951	0.00250941		1	283	1.88652e-07	283	3.77304e-07	283	1.33323e-09	1.40149e-09
		0.9608	2372	3	2369	6	2375	0.00252632	0.00250941		1	284	1.89319e-07	284	3.78638e-07	284	1.33323e-09	1.40149e-09
		0.9602	2373	3	2370	6	2376	0.00252525	0.00250941		1	285	1.89985e-07	285	3.79971e-07	285	1.33323e-09	1.40149e-09
		0.9601	2375	3	2372	6	2378	0.00252313	0.00250941		1	286	1.90652e-07	286	3.81304e-07	286	1.33323e-09	1.40149e-09
		0.9596	2377	3	2374	6	2380	0.00252101	0.00250941		1	287	1.91319e-07	287	3.82637e-07	287	1.33323e-09	1.40149e-09
		0.9595	2380	3	2377	6	2383	0.00251783	0.00250941		1	288	1.91985e-07	288	3.83971e-07	288	1.33323e-09	1.40149e-09
		0.9591	2381	3	2378	6	2384	0.00251678	0.00250941		1	289	1.92652e-07	289	3.85304e-07	289	1.33323e-09	1.40149e-09
		0.9589	2383	3	2380	6	2386	0.00251467	0.00250941		1	290	1.93319e-07	290	3.86637e-07	290	1.33323e-09	1.40149e-09
		0.9586	2384	3	2381	6	2387	0.00251362	0.00250941		1	291	1.93985e-07	291	3.8797e-07	291	1.33323e-09	1.40149e-09
		0.9583	2385	3	2382	6	2388	0.00251256	0.00250941		1	292	1.94652e-07	292	3.89304e-07	292	1.33323e-09	1.40149e-09
		0.9577	2387	3	2384	6	2390	0.00251046	0.00250941		1	293	1.95318e-07	293	3.90637e-07	293	1.33323e-09	1.40149e-09
		0.9576	2388	3	2385	6	2391	0.00250941	0.00250941		1	294	1.95985e-07	294	3.9197e-07	294	1.33323e-09	1.40149e-09
		0.9575	2388	4	2384	8	2392	0.00334448	0.00333472		1	295	1.96652e-07	295	3.93303e-07	295	1.33323e-09	1.40149e-09
		0.9571	2391	4	2387	8	2395	0.00334029	0.00333472		1	296	1.97318e-07	296	3.94637e-07	296	1.33323e-09	1.40149e-09
		0.9565	2392	4	2388	8	2396	0.0033389	0.00333472		1	297	1.97985e-07	297	3.9597e-07	297	1.33323e-09	1.40149e-09
		0.9563	2394	4	2390	8	2398	0.00333611	0.00333472		1	298	1.98652e-07	298	3.97303e-07	298	1.33323e-09	1.40149e-09
		0.9561	2395	4	2391	8	2399	0.00333472	0.00333472		1	299	1.99318e-07	299	3.98636e-07	299	1.33323e-09	1.40149e-09
		0.9557	2395	6	2389	12	2401	0.00499792	0.00499792		1	300	1.99985e-07	300	3.9997e-07	300	1.33323e-09	1.40149e-09
		0.9556	2395	7	2388	14	2402	0.00582848	0.00567951		1	301	2.00651e-07	301	4.01303e-07	301	1.33323e-09	1.40149e-09
		0.9554	2396	7	2389	14	2403	0.00582605	0.00567951		1	302	2.01318e-07	302	4.02636e-07	302	1.33323e-09	1.40149e-09
		0.9552	2397	7	2390	14	2404	0.00582363	0.00567951		1	303	2.01985e-07	303	4.03969e-07	303	1.33323e-09	1.40149e-09
		0.9551	2398	7	2391	14	2405	0.00582121	0.00567951		1	304	2.02651e-07	304	4.05303e-07	304	1.33323e-09	1.40149e-09
		0.9549	2399	7	2392	14	2406	0.00581879	0.00567951		1	305	2.03318e-07	305	4.06636e-07	305	1.33323e-09	1.40149e-09
		0.9545	2400	7	2393	14	2407	0.00581637	0.00567951		1	306	2.03985e-07	306	4.07969e-07	306	1.33323e-09	1.40149e-09
		0.954	2403	7	2396	14	2410	0.00580913	0.00567951		1	307	2.04651e-07	307	4.09302e-07	307	1.33323e-09	1.40149e-09
		0.9539	2404	7	2397	14	2411	0.00580672	0.00567951		1	308	2.05318e-07	308	4.10636e-07	308	1.33323e-09	1.40149e-09
		0.9537	2405	7	2398	14	2412	0.00580431	0.00567951		1	309	2.05984e-07	309	4.11969e-07	309	1.33323e-09	1.40149e-09
		0.9533	2407	7	2400	14	2414	0.0057995	0.00567951		1	310	2.06651e-07	310	4.13302e-07	310	1.33323e-09	1.40149e-09
		0.9527	2408	7	2401	14	2415	0.0057971	0.00567951		1	311	2.07318e-07	311	4.14635e-07	311	1.33323e-09	1.40149e-09
		0.9525	2409	7	2402	14	2416	0.0057947	0.00567951		1	312	2.07984e-07	312	4.15969e-07	312	1.33323e-09	1.40149e-09
		0.9523	2410	7	2403	14	2417	0.0057923	0.00567951		1	313	2.08651e-07	313	4.17302e-07	313	1.33323e-09	1.40149e-09
		0.9519	2411	7	2404	14	2418	0.00578991	0.00567951		1	314	2.09318e-07	314	4.18635e-07	314	1.33323e-09	1.40149e-09
		0.9518	2412	7	2405	14	2419	0.00578752	0.00567951		1	315	2.09984e-07	315	4.19968e-07	315	1.33323e-09	1.40149e-09
		0.9517	2413	7	2406	14	2420	0.00578512	0.00567951		1	316	2.10651e-07	316	4.21302e-07	316	1.33323e-09	1.40149e-09
		0.9515	2417	7	2410	14	2424	0.00577558	0.00567951		1	317	2.11317e-07	317	4.22635e-07	317	1.33323e-09	1.40149e-09
		0.9511	2418	7	2411	14	2425	0.0057732	0.00567951		1	318	2.11984e-07	318	4.23968e-07	318	1.33323e-09	1.40149e-09
		0.9506	2419	7	2412	14	2426	0.00577082	0.00567951		1	319	2.12651e-07	319	4.25302e-07	319	1.33323e-09	1.40149e-09
		0.9504	2423	7	2416	14	2430	0.00576132	0.00567951		1	320	2.13317e-07	320	4.26635e-07	320	1.33323e-09	1.40149e-09
		0.9502	2424	7	2417	14	2431	0.00575895	0.00567951		1	321	2.13984e-07	321	4.27968e-07	321	1.33323e-09	1.40149e-09
		0.9497	2425	7	2418	14	2432	0.00575658	0.00567951		1	322	2.14651e-07	322	4.29301e-07	322	1.33323e-09	1.40149e-09
		0.9495	2426	7	2419	14	2433	0.00575421	0.00567951		1	323	2.15317e-07	323	4.30635e-07	323	1.33323e-09	1.40149e-09
		0.949	2429	7	2422	14	2436	0.00574713	0.00567951		1	324	2.15984e-07	324	4.31968e-07	324	1.33323e-09	1.40149e-09
		0.9489	2430	7	2423	14	2437	0.00574477	0.00567951		1	325	2.16651e-07	325	4.33301e-07	325	1.33323e-09	1.40149e-09
		0.9488	2432	7	2425	14	2439	0.00574006	0.00567951		1	326	2.17317e-07	326	4.34635e-07	326	1.33324e-09	1.40149e-09
		0.9482	2433	7	2426	14	2440	0.0057377	0.00567951		1	327	2.17984e-07	327	4.35968e-07	327	1.33324e-09	1.40149e-09
		0.9479	2434	7	2427	14	2441	0.00573535	0.00567951		1	328	2.18651e-07	328	4.37301e-07	328	1.33324e-09	1.40149e-09
		0.9478	2444	7	2437	14	2451	0.00571195	0.00567951		1	329	2.19317e-07	329	4.38635e-07	329	1.33324e-09	1.40149e-09
		0.9476	2448	7	2441	14	2455	0.00570265	0.00567951		1	330	2.19984e-07	330	4.39968e-07	330	1.33324e-09	1.40149e-09
		0.947	2449	7	2442	14	2456	0.00570033	0.00567951		1	331	2.20651e-07	331	4.41301e-07	331	1.33324e-09	1.40149e-09
		0.9467	2450	7	2443	14	2457	0.00569801	0.00567951		1	332	2.21317e-07	332	4.42635e-07	332	1.33324e-09	1.40149e-09
		0.9466	2451	7	2444	14	2458	0.00569569	0.00567951		1	333	2.21984e-07	333	4.43968e-07	333	1.33324e-09	1.40149e-09
		0.9462	2452	7	2445	14	2459	0.00569337	0.00567951		1	334	2.22651e-07	334	4.45301e-07	334	1.33324e-09	1.40149e-09
		0.946	2453	7	2446	14	2460	0.00569106	0.00567951		1	335	2.23317e-07	335	4.46635e-07	335	1.33324e-09	1.40149e-09
		0.9455	2454	7	2447	14	2461	0.00568874	0.00567951		1	336	2.23984e-07	336	4.47968e-07	336	1.33324e-09	1.40149e-09
		0.9452	2455	7	2448	14	2462	0.00568643	0.00567951		1	337	2.24651e-07	337	4.49302e-07	337	1.33324e-09	1.40149e-09
		0.9451	2456	7	2449	14	2463	0.00568413	0.00567951		1	338	2.25318e-07	338	4.50635e-07	338	1.33324e-09	1.40149e-09
		0.9449	2457	7	2450	14	2464	0.00568182	0.00567951		1	339	2.25984e-07	339	4.51969e-07	339	1.33324e-09	1.40149e-09
		0.9448	2458	7	2451	14	2465	0.00567951	0.00567951		1	340	2.26651e-07	340	4.53302e-07	340	1.33324e-09	1.40149e-09
		0.9444	2459	8	2451	16	2467	0.00648561	0.00644641		1	341	2.27318e-07	341	4.54636e-07	341	1.33324e-09	1.40149e-09
		0.9436	2465	8	2457	16	2473	0.00646987	0.00644641		1	342	2.27985e-07	342	4.55969e-07	342	1.33324e-09	1.40149e-09
		0.9435	2466	8	2458	16	2474	0.00646726	0.00644641		1	343	2.28651e-07	343	4.57303e-07	343	1.33324e-09	1.40149e-09
		0.9432	2467	8	2459	16	2475	0.00646465	0.00644641		1	344	2.29318e-07	344	4.58636e-07	344	1.33324e-09	1.40149e-09
		0.9431	2468	8	2460	16	2476	0.00646204	0.00644641		1	345	2.29985e-07	345	4.5997e-07	345	1.33325e-09	1.40149e-09
		0.9425	2469	8	2461	16	2477	0.00645943	0.00644641		1	346	2.30652e-07	346	4.61303e-07	346	1.33325e-09	1.40149e-09
		0.942	2470	8	2462	16	2478	0.00645682	0.00644641		1	347	2.31319e-07	347	4.62637e-07	347	1.33325e-09	1.40149e-09
		0.9419	2471	8	2463	16	2479	0.00645422	0.00644641		1	348	2.31985e-07	348	4.63971e-07	348	1.33325e-09	1.40149e-09
		0.9418	2472	8	2464	16	2480	0.00645161	0.00644641		1	349	2.32652e-07	349	4.65305e-07	349	1.33325e-09	1.40149e-09
		0.9411	2473	8	2465	16	2481	0.00644901	0.00644641		1	350	2.33319e-07	350	4.66638e-07	350	1.33325e-09	1.40149e-09
		0.9403	2474	8	2466	16	2482	0.00644641	0.00644641		1	351	2.33986e-07	351	4.67972e-07	351	1.33325e-09	1.40149e-09
		0.9399	2475	9	2466	18	2484	0.00724638	0.0072		1	352	2.34653e-07	352	4.69306e-07	352	1.33326e-09	1.40149e-09
		0.939	2476	9	2467	18	2485	0.00724346	0.0072		1	353	2.3532e-07	353	4.7064e-07	353	1.33326e-09	1.40149e-09
		0.9387	2477	9	2468	18	2486	0.00724055	0.0072		1	354	2.35987e-07	354	4.71974e-07	354	1.33326e-09	1.40149e-09
		0.9385	2479	9	2470	18	2488	0.00723473	0.0072		1	355	2.36654e-07	355	4.73308e-07	355	1.33326e-09	1.40149e-09
		0.9383	2480	9	2471	18	2489	0.00723182	0.0072		1	356	2.37321e-07	356	4.74642e-07	356	1.33326e-09	1.40149e-09
		0.9371	2481	9	2472	18	2490	0.00722892	0.0072		1	357	2.37988e-07	357	4.75977e-07	357	1.33327e-09	1.40149e-09
		0.9368	2482	9	2473	18	2491	0.00722601	0.0072		1	358	2.38655e-07	358	4.77311e-07	358	1.33327e-09	1.40149e-09
		0.9367	2483	9	2474	18	2492	0.00722311	0.0072		1	359	2.39323e-07	359	4.78645e-07	359	1.33327e-09	1.40149e-09
		0.9363	2485	9	2476	18	2494	0.00721732	0.0072		1	360	2.3999e-07	360	4.7998e-07	360	1.33328e-09	1.40149e-09
		0.936	2486	9	2477	18	2495	0.00721443	0.0072		1	361	2.40657e-07	361	4.81314e-07	361	1.33328e-09	1.40149e-09
		0.9358	2488	9	2479	18	2497	0.00720865	0.0072		1	362	2.41324e-07	362	4.82649e-07	362	1.33328e-09	1.40149e-09
		0.9355	2489	9	2480	18	2498	0.00720576	0.0072		1	363	2.41992e-07	363	4.83984e-07	363	1.33329e-09	1.40149e-09
		0.9346	2490	9	2481	18	2499	0.00720288	0.0072		1	364	2.42659e-07	364	4.85319e-07	364	1.33329e-09	1.40149e-09
		0.9345	2491	9	2482	18	2500	0.0072	0.0072		1	365	2.43327e-07	365	4.86654e-07	365	1.3333e-09	1.40149e-09
		0.9344	2491	10	2481	20	2501	0.0079968	0.00798722		1	366	2.43994e-07	366	4.87989e-07	366	1.3333e-09	1.40149e-09
		0.9337	2492	10	2482	20	2502	0.00799361	0.00798722		1	367	2.44662e-07	367	4.89324e-07	367	1.33331e-09	1.40149e-09
		0.9333	2493	10	2483	20	2503	0.00799041	0.00798722		1	368	2.4533e-07	368	4.9066e-07	368	1.33331e-09	1.40149e-09
		0.933	2494	10	2484	20	2504	0.00798722	0.00798722		1	369	2.45998e-07	369	4.91996e-07	369	1.33332e-09	1.40149e-09
		0.9323	2494	11	2483	22	2505	0.00878244	0.00878244		1	370	2.46666e-07	370	4.93332e-07	370	1.33333e-09	1.40149e-09
		0.932	2494	12	2482	24	2506	0.00957702	0.0095732		1	371	2.47334e-07	371	4.94668e-07	371	1.33334e-09	1.40149e-09
		0.9319	2495	12	2483	24	2507	0.0095732	0.0095732		1	372	2.48002e-07	372	4.96004e-07	372	1.33334e-09	1.40149e-09
		0.9311	2495	13	2482	26	2508	0.0103668	0.0102645		1	373	2.4867e-07	373	4.97341e-07	373	1.33335e-09	1.40149e-09
		0.931	2496	13	2483	26	2509	0.0103627	0.0102645		1	374	2.49339e-07	374	4.98677e-07	374	1.33336e-09	1.40149e-09
		0.9302	2497	13	2484	26	2510	0.0103586	0.0102645		1	375	2.50007e-07	375	5.00014e-07	375	1.33337e-09	1.40149e-09
		0.9299	2498	13	2485	26	2511	0.0103544	0.0102645		1	376	2.50676e-07	376	5.01352e-07	376	1.33338e-09	1.40149e-09
		0.9291	2499	13	2486	26	2512	0.0103503	0.0102645		1	377	2.51345e-07	377	5.02689e-07	377	1.33339e-09	1.40149e-09
		0.9286	2500	13	2487	26	2513	0.0103462	0.0102645		1	378	2.52014e-07	378	5.04027e-07	378	1.33341e-09	1.40149e-09
		0.9283	2501	13	2488	26	2514	0.0103421	0.0102645		1	379	2.52683e-07	379	5.05366e-07	379	1.33342e-09	1.40149e-09
		0.9281	2502	13	2489	26	2515	0.010338	0.0102645		1	380	2.53352e-07	380	5.06705e-07	380	1.33343e-09	1.40149e-09
		0.9277	2503	13	2490	26	2516	0.0103339	0.0102645		1	381	2.54022e-07	381	5.08044e-07	381	1.33345e-09	1.40149e-09
		0.9276	2504	13	2491	26	2517	0.0103298	0.0102645		1	382	2.54692e-07	382	5.09383e-07	382	1.33346e-09	1.40149e-09
		0.9275	2507	13	2494	26	2520	0.0103175	0.0102645		1	383	2.55362e-07	383	5.10723e-07	383	1.33348e-09	1.40149e-09
		0.9274	2508	13	2495	26	2521	0.0103134	0.0102645		1	384	2.56032e-07	384	5.12064e-07	384	1.3335e-09	1.40149e-09
		0.9271	2509	13	2496	26	2522	0.0103093	0.0102645		1	385	2.56702e-07	385	5.13405e-07	385	1.33352e-09	1.40149e-09
		0.9266	2511	13	2498	26	2524	0.0103011	0.0102645		1	386	2.57373e-07	386	5.14746e-07	386	1.33354e-09	1.40149e-09
		0.9262	2512	13	2499	26	2525	0.010297	0.0102645		1	387	2.58044e-07	387	5.16088e-07	387	1.33356e-09	1.40149e-09
		0.9258	2513	13	2500	26	2526	0.010293	0.0102645		1	388	2.58716e-07	388	5.17431e-07	388	1.33359e-09	1.40149e-09
		0.9254	2516	13	2503	26	2529	0.0102807	0.0102645		1	389	2.59387e-07	389	5.18775e-07	389	1.33361e-09	1.40149e-09
		0.925	2517	13	2504	26	2530	0.0102767	0.0102645		1	390	2.60059e-07	390	5.20119e-07	390	1.33364e-09	1.40149e-09
		0.9249	2518	13	2505	26	2531	0.0102726	0.0102645		1	391	2.60732e-07	391	5.21464e-07	391	1.33367e-09	1.40149e-09
		0.9247	2519	13	2506	26	2532	0.0102686	0.0102645		1	392	2.61405e-07	392	5.22809e-07	392	1.3337e-09	1.40149e-09
		0.9236	2520	13	2507	26	2533	0.0102645	0.0102645		1	393	2.62078e-07	393	5.24156e-07	393	1.33373e-09	1.40149e-09
		0.9228	2520	14	2506	28	2534	0.0110497	0.0109034		1	394	2.62752e-07	394	5.25503e-07	394	1.33376e-09	1.40149e-09
		0.9227	2521	14	2507	28	2535	0.0110454	0.0109034		1	395	2.63426e-07	395	5.26852e-07	395	1.3338e-09	1.40149e-09
		0.9224	2522	14	2508	28	2536	0.011041	0.0109034		1	396	2.64101e-07	396	5.28201e-07	396	1.33384e-09	1.40149e-09
		0.9222	2523	14	2509	28	2537	0.0110367	0.0109034		1	397	2.64776e-07	397	5.29552e-07	397	1.33388e-09	1.40149e-09
		0.9221	2524	14	2510	28	2538	0.0110323	0.0109034		1	398	2.65452e-07	398	5.30903e-07	398	1.33393e-09	1.40149e-09
		0.922	2525	14	2511	28	2539	0.011028	0.0109034		1	399	2.66128e-07	399	5.32256e-07	399	1.33398e-09	1.40149e-09
		0.9217	2528	14	2514	28	2542	0.0110149	0.0109034		1	400	2.66805e-07	400	5.33611e-07	400	1.33403e-09	1.40149e-09
		0.9216	2529	14	2515	28	2543	0.0110106	0.0109034		1	401	2.67483e-07	401	5.34966e-07	401	1.33408e-09	1.40149e-09
		0.9212	2530	14	2516	28	2544	0.0110063	0.0109034		1	402	2.68162e-07	402	5.36323e-07	402	1.33414e-09	1.40149e-09
		0.9207	2531	14	2517	28	2545	0.011002	0.0109034		1	403	2.68841e-07	403	5.37682e-07	403	1.3342e-09	1.40149e-09
		0.9206	2532	14	2518	28	2546	0.0109976	0.0109034		1	404	2.69521e-07	404	5.39042e-07	404	1.33426e-09	1.40149e-09
		0.9195	2533	14	2519	28	2547	0.0109933	0.0109034		1	405	2.70202e-07	405	5.40404e-07	405	1.33433e-09	1.40149e-09
		0.9187	2534	14	2520	28	2548	0.010989	0.0109034		1	406	2.70884e-07	406	5.41767e-07	406	1.3344e-09	1.40149e-09
		0.9172	2536	14	2522	28	2550	0.0109804	0.0109034		1	407	2.71567e-07	407	5.43133e-07	407	1.33448e-09	1.40149e-09
		0.9167	2537	14	2523	28	2551	0.0109761	0.0109034		1	408	2.7225e-07	408	5.44501e-07	408	1.33456e-09	1.40149e-09
		0.9166	2538	14	2524	28	2552	0.0109718	0.0109034		1	409	2.72935e-07	409	5.45871e-07	409	1.33465e-09	1.40149e-09
		0.9162	2539	14	2525	28	2553	0.0109675	0.0109034		1	410	2.73621e-07	410	5.47243e-07	410	1.33474e-09	1.40149e-09
		0.9161	2540	14	2526	28	2554	0.0109632	0.0109034		1	411	2.74309e-07	411	5.48617e-07	411	1.33484e-09	1.40149e-09
		0.916	2541	14	2527	28	2555	0.0109589	0.0109034		1	412	2.74997e-07	412	5.49995e-07	412	1.33494e-09	1.40149e-09
		0.9151	2543	14	2529	28	2557	0.0109503	0.0109034		1	413	2.75687e-07	413	5.51374e-07	413	1.33505e-09	1.40149e-09
		0.9148	2544	14	2530	28	2558	0.0109461	0.0109034		1	414	2.76379e-07	414	5.52757e-07	414	1.33516e-09	1.40149e-09
		0.9144	2545	14	2531	28	2559	0.0109418	0.0109034		1	415	2.77071e-07	415	5.54143e-07	415	1.33528e-09	1.40149e-09
		0.9138	2546	14	2532	28	2560	0.0109375	0.0109034		1	416	2.77766e-07	416	5.55532e-07	416	1.33541e-09	1.40149e-09
		0.9136	2547	14	2533	28	2561	0.0109332	0.0109034		1	417	2.78462e-07	417	5.56924e-07	417	1.33555e-09	1.40149e-09
		0.9134	2548	14	2534	28	2562	0.010929	0.0109034		1	418	2.7916e-07	418	5.5832e-07	418	1.33569e-09	1.40149e-09
		0.9129	2549	14	2535	28	2563	0.0109247	0.0109034		1	419	2.7986e-07	419	5.59719e-07	419	1.33585e-09	1.40149e-09
		0.9124	2550	14	2536	28	2564	0.0109204	0.0109034		1	420	2.80561e-07	420	5.61123e-07	420	1.33601e-09	1.40149e-09
		0.9123	2551	14	2537	28	2565	0.0109162	0.0109034		1	421	2.81265e-07	421	5.62531e-07	421	1.33618e-09	1.40149e-09
		0.9122	2552	14	2538	28	2566	0.0109119	0.0109034		1	422	2.81971e-07	422	5.63943e-07	422	1.33636e-09	1.40149e-09
		0.9112	2553	14	2539	28	2567	0.0109077	0.0109034		1	423	2.8268e-07	423	5.65359e-07	423	1.33655e-09	1.40149e-09
		0.911	2554	14	2540	28	2568	0.0109034	0.0109034		1	424	2.8339e-07	424	5.66781e-07	424	1.33675e-09	1.40149e-09
		0.9109	2554	15	2539	30	2569	0.0116777	0.0113938		1	425	2.84104e-07	425	5.68207e-07	425	1.33696e-09	1.40149e-09
		0.91	2555	15	2540	30	2570	0.0116732	0.0113938		1	426	2.8482e-07	426	5.69639e-07	426	1.33718e-09	1.40149e-09
		0.9095	2556	15	2541	30	2571	0.0116686	0.0113938		1	427	2.85539e-07	427	5.71077e-07	427	1.33742e-09	1.40149e-09
		0.9087	2557	15	2542	30	2572	0.0116641	0.0113938		1	428	2.8626e-07	428	5.72521e-07	428	1.33767e-09	1.40149e-09
		0.9078	2558	15	2543	30	2573	0.0116595	0.0113938		1	429	2.86985e-07	429	5.73971e-07	429	1.33793e-09	1.40149e-09
		0.9077	2559	15	2544	30	2574	0.011655	0.0113938		1	430	2.87714e-07	430	5.75427e-07	430	1.3382e-09	1.40149e-09
		0.9076	2560	15	2545	30	2575	0.0116505	0.0113938		1	431	2.88445e-07	431	5.76891e-07	431	1.33849e-09	1.40149e-09
		0.9074	2568	15	2553	30	2583	0.0116144	0.0113938		1	432	2.89181e-07	432	5.78361e-07	432	1.3388e-09	1.40149e-09
		0.9061	2569	15	2554	30	2584	0.0116099	0.0113938		1	433	2.8992e-07	433	5.7984e-07	433	1.33912e-09	1.40149e-09
		0.906	2572	15	2557	30	2587	0.0115964	0.0113938		1	434	2.90663e-07	434	5.81326e-07	434	1.33946e-09	1.40149e-09
		0.9055	2573	15	2558	30	2588	0.011592	0.0113938		1	435	2.91411e-07	435	5.82821e-07	435	1.33982e-09	1.40149e-09
		0.9053	2578	15	2563	30	2593	0.0115696	0.0113938		1	436	2.92162e-07	436	5.84325e-07	436	1.34019e-09	1.40149e-09
		0.9047	2579	15	2564	30	2594	0.0115652	0.0113938		1	437	2.92919e-07	437	5.85838e-07	437	1.34059e-09	1.40149e-09
		0.9035	2580	15	2565	30	2595	0.0115607	0.0113938		1	438	2.9368e-07	438	5.87361e-07	438	1.34101e-09	1.40149e-09
		0.903	2581	15	2566	30	2596	0.0115562	0.0113938		1	439	2.94447e-07	439	5.88894e-07	439	1.34144e-09	1.40149e-09
		0.9029	2582	15	2567	30	2597	0.0115518	0.0113938		1	440	2.95219e-07	440	5.90438e-07	440	1.3419e-09	1.40149e-09
		0.9024	2583	15	2568	30	2598	0.0115473	0.0113938		1	441	2.95997e-07	441	5.91993e-07	441	1.34239e-09	1.40149e-09
		0.9021	2586	15	2571	30	2601	0.011534	0.0113938		1	442	2.9678e-07	442	5.93561e-07	442	1.3429e-09	1.40149e-09
		0.9017	2587	15	2572	30	2602	0.0115296	0.0113938		1	443	2.9757e-07	443	5.9514e-07	443	1.34343e-09	1.40149e-09
		0.9014	2588	15	2573	30	2603	0.0115252	0.0113938		1	444	2.98366e-07	444	5.96733e-07	444	1.34399e-09	1.40149e-09
		0.9008	2589	15	2574	30	2604	0.0115207	0.0113938		1	445	2.99169e-07	445	5.98339e-07	445	1.34458e-09	1.40149e-09
		0.8997	2590	15	2575	30	2605	0.0115163	0.0113938		1	446	2.9998e-07	446	5.99959e-07	446	1.3452e-09	1.40149e-09
		0.8994	2591	15	2576	30	2606	0.0115119	0.0113938		1	447	3.00798e-07	447	6.01595e-07	447	1.34585e-09	1.40149e-09
		0.8987	2592	15	2577	30	2607	0.0115075	0.0113938		1	448	3.01623e-07	448	6.03246e-07	448	1.34653e-09	1.40149e-09
		0.8982	2593	15	2578	30	2608	0.0115031	0.0113938		1	449	3.02457e-07	449	6.04914e-07	449	1.34725e-09	1.40149e-09
		0.8981	2594	15	2579	30	2609	0.0114987	0.0113938		1	450	3.03299e-07	450	6.06599e-07	450	1.348e-09	1.40149e-09
		0.898	2596	15	2581	30	2611	0.0114899	0.0113938		1	451	3.04151e-07	451	6.08302e-07	451	1.34878e-09	1.40149e-09
		0.8979	2597	15	2582	30	2612	0.0114855	0.0113938		1	452	3.05012e-07	452	6.10023e-07	452	1.34961e-09	1.40149e-09
		0.8963	2599	15	2584	30	2614	0.0114767	0.0113938		1	453	3.05882e-07	453	6.11765e-07	453	1.35047e-09	1.40149e-09
		0.8956	2604	15	2589	30	2619	0.0114548	0.0113938		1	454	3.06763e-07	454	6.13527e-07	454	1.35138e-09	1.40149e-09
		0.8951	2607	15	2592	30	2622	0.0114416	0.0113938		1	455	3.07655e-07	455	6.1531e-07	455	1.35233e-09	1.40149e-09
		0.8946	2608	15	2593	30	2623	0.0114373	0.0113938		1	456	3.08558e-07	456	6.17116e-07	456	1.35333e-09	1.40149e-09
		0.8936	2609	15	2594	30	2624	0.0114329	0.0113938		1	457	3.09473e-07	457	6.18946e-07	457	1.35437e-09	1.40149e-09
		0.8927	2610	15	2595	30	2625	0.0114286	0.0113938		1	458	3.104e-07	458	6.208e-07	458	1.35546e-09	1.40149e-09
		0.8922	2611	15	2596	30	2626	0.0114242	0.0113938		1	459	3.1134e-07	459	6.2268e-07	459	1.3566e-09	1.40149e-09
		0.8911	2612	15	2597	30	2627	0.0114199	0.0113938		1	460	3.12293e-07	460	6.24587e-07	460	1.3578e-09	1.40149e-09
		0.8907	2613	15	2598	30	2628	0.0114155	0.0113938		1	461	3.13261e-07	461	6.26522e-07	461	1.35905e-09	1.40149e-09
		0.89	2614	15	2599	30	2629	0.0114112	0.0113938		1	462	3.14243e-07	462	6.28486e-07	462	1.36036e-09	1.40149e-09
		0.8892	2616	15	2601	30	2631	0.0114025	0.0113938		1	463	3.1524e-07	463	6.3048e-07	463	1.36173e-09	1.40149e-09
		0.8885	2617	15	2602	30	2632	0.0113982	0.0113938		1	464	3.16253e-07	464	6.32507e-07	464	1.36316e-09	1.40149e-09
		0.8874	2618	15	2603	30	2633	0.0113938	0.0113938		1	465	3.17283e-07	465	6.34567e-07	465	1.36466e-09	1.40149e-09
		0.8873	2618	16	2602	32	2634	0.0121488	0.012112		1	466	3.18331e-07	466	6.36661e-07	466	1.36623e-09	1.40149e-09
		0.8871	2619	16	2603	32	2635	0.0121442	0.012112		1	467	3.19396e-07	467	6.38792e-07	467	1.36786e-09	1.40149e-09
		0.8869	2620	16	2604	32	2636	0.0121396	0.012112		1	468	3.2048e-07	468	6.4096e-07	468	1.36957e-09	1.40149e-09
		0.8862	2621	16	2605	32	2637	0.012135	0.012112		1	469	3.21584e-07	469	6.43168e-07	469	1.37136e-09	1.40149e-09
		0.8845	2623	16	2607	32	2639	0.0121258	0.012112		1	470	3.22709e-07	470	6.45417e-07	470	1.37323e-09	1.40149e-09
		0.8837	2624	16	2608	32	2640	0.0121212	0.012112		1	471	3.23855e-07	471	6.47709e-07	471	1.37518e-09	1.40149e-09
		0.883	2625	16	2609	32	2641	0.0121166	0.012112		1	472	3.25023e-07	472	6.50045e-07	472	1.37722e-09	1.40149e-09
		0.8827	2626	16	2610	32	2642	0.012112	0.012112		1	473	3.26214e-07	473	6.52428e-07	473	1.37934e-09	1.40149e-09
		0.8816	2627	17	2610	34	2644	0.0128593	0.0128593		1	474	3.2743e-07	474	6.5486e-07	474	1.38156e-09	1.40149e-09
		0.8808	2627	18	2609	36	2645	0.0136106	0.0133879		1	475	3.28671e-07	475	6.57341e-07	475	1.38388e-09	1.40149e-09
		0.8803	2628	18	2610	36	2646	0.0136054	0.0133879		1	476	3.29938e-07	476	6.59876e-07	476	1.38629e-09	1.40149e-09
		0.8798	2630	18	2612	36	2648	0.0135952	0.0133879		1	477	3.31232e-07	477	6.62464e-07	477	1.38881e-09	1.40149e-09
		0.8787	2631	18	2613	36	2649	0.01359	0.0133879		1	478	3.32555e-07	478	6.6511e-07	478	1.39144e-09	1.40149e-09
		0.8784	2632	18	2614	36	2650	0.0135849	0.0133879		1	479	3.33908e-07	479	6.67815e-07	479	1.39419e-09	1.40149e-09
		0.8778	2633	18	2615	36	2651	0.0135798	0.0133879		1	480	3.35291e-07	480	6.70582e-07	480	1.39705e-09	1.40149e-09
		0.8765	2634	18	2616	36	2652	0.0135747	0.0133879		1	481	3.36706e-07	481	6.73413e-07	481	1.40003e-09	1.40149e-09
		0.8764	2643	18	2625	36	2661	0.0135287	0.0133879		1	482	3.38155e-07	482	6.7631e-07	482	1.40313e-09	1.40149e-09
		0.8759	2644	18	2626	36	2662	0.0135237	0.0133879		1	483	3.39638e-07	483	6.79277e-07	483	1.40637e-09	1.40149e-09
		0.8758	2645	18	2627	36	2663	0.0135186	0.0133879		1	484	3.41158e-07	484	6.82316e-07	484	1.40974e-09	1.40149e-09
		0.8732	2647	18	2629	36	2665	0.0135084	0.0133879		1	485	3.42715e-07	485	6.8543e-07	485	1.41326e-09	1.40149e-09
		0.8726	2648	18	2630	36	2666	0.0135034	0.0133879		1	486	3.44311e-07	486	6.88621e-07	486	1.41692e-09	1.40149e-09
		0.8718	2649	18	2631	36	2667	0.0134983	0.0133879		1	487	3.45947e-07	487	6.91894e-07	487	1.42073e-09	1.40149e-09
		0.8697	2651	18	2633	36	2669	0.0134882	0.0133879		1	488	3.47626e-07	488	6.95251e-07	488	1.4247e-09	1.40149e-09
		0.8696	2653	18	2635	36	2671	0.0134781	0.0133879		1	489	3.49348e-07	489	6.98696e-07	489	1.42883e-09	1.40149e-09
		0.8676	2654	18	2636	36	2672	0.0134731	0.0133879		1	490	3.51115e-07	490	7.02231e-07	490	1.43312e-09	1.40149e-09
		0.8665	2655	18	2637	36	2673	0.013468	0.0133879		1	491	3.5293e-07	491	7.05861e-07	491	1.4376e-09	1.40149e-09
		0.8662	2656	18	2638	36	2674	0.013463	0.0133879		1	492	3.54794e-07	492	7.09588e-07	492	1.44225e-09	1.40149e-09
		0.8657	2657	18	2639	36	2675	0.0134579	0.0133879		1	493	3.56709e-07	493	7.13417e-07	493	1.44709e-09	1.40149e-09
		0.865	2659	18	2641	36	2677	0.0134479	0.0133879		1	494	3.58676e-07	494	7.17352e-07	494	1.45213e-09	1.40149e-09
		0.8644	2663	18	2645	36	2681	0.0134278	0.0133879		1	495	3.60698e-07	495	7.21397e-07	495	1.45737e-09	1.40149e-09
		0.8633	2665	18	2647	36	2683	0.0134178	0.0133879		1	496	3.62778e-07	496	7.25555e-07	496	1.46281e-09	1.40149e-09
		0.8626	2666	18	2648	36	2684	0.0134128	0.0133879		1	497	3.64916e-07	497	7.29831e-07	497	1.46847e-09	1.40149e-09
		0.8603	2667	18	2649	36	2685	0.0134078	0.0133879		1	498	3.67115e-07	498	7.3423e-07	498	1.47436e-09	1.40149e-09
		0.86	2669	18	2651	36	2687	0.0133978	0.0133879		1	499	3.69378e-07	499	7.38756e-07	499	1.48047e-09	1.40149e-09
		0.8589	2671	18	2653	36	2689	0.0133879	0.0133879		1	500	3.71706e-07	500	7.43413e-07	500	1.48683e-09	1.40149e-09
		0.8578	2671	19	2652	38	2690	0.0141264	0.013894		1	501	3.74103e-07	501	7.48207e-07	501	1.49343e-09	1.40149e-09
		0.857	2673	19	2654	38	2692	0.0141159	0.013894		1	502	3.76571e-07	502	7.53142e-07	502	1.50028e-09	1.40149e-09
		0.8567	2676	19	2657	38	2695	0.0141002	0.013894		1	503	3.79112e-07	503	7.58224e-07	503	1.5074e-09	1.40149e-09
		0.8555	2678	19	2659	38	2697	0.0140897	0.013894		1	504	3.81729e-07	504	7.63458e-07	504	1.5148e-09	1.40149e-09
		0.8553	2679	19	2660	38	2698	0.0140845	0.013894		1	505	3.84425e-07	505	7.6885e-07	505	1.52248e-09	1.40149e-09
		0.8551	2680	19	2661	38	2699	0.0140793	0.013894		1	506	3.87203e-07	506	7.74405e-07	506	1.53044e-09	1.40149e-09
		0.8544	2681	19	2662	38	2700	0.0140741	0.013894		1	507	3.90065e-07	507	7.80129e-07	507	1.53872e-09	1.40149e-09
		0.8533	2683	19	2664	38	2702	0.0140637	0.013894		1	508	3.93014e-07	508	7.86029e-07	508	1.5473e-09	1.40149e-09
		0.8518	2688	19	2669	38	2707	0.0140377	0.013894		1	509	3.96055e-07	509	7.9211e-07	509	1.55621e-09	1.40149e-09
		0.8513	2689	19	2670	38	2708	0.0140325	0.013894		1	510	3.99189e-07	510	7.98378e-07	510	1.56545e-09	1.40149e-09
		0.8506	2690	19	2671	38	2709	0.0140273	0.013894		1	511	4.02421e-07	511	8.04842e-07	511	1.57503e-09	1.40149e-09
		0.8498	2692	19	2673	38	2711	0.014017	0.013894		1	512	4.05753e-07	512	8.11506e-07	512	1.58497e-09	1.40149e-09
		0.8495	2693	19	2674	38	2712	0.0140118	0.013894		1	513	4.0919e-07	513	8.18379e-07	513	1.59528e-09	1.40149e-09
		0.8475	2695	19	2676	38	2714	0.0140015	0.013894		1	514	4.12734e-07	514	8.25468e-07	514	1.60597e-09	1.40149e-09
		0.8474	2696	19	2677	38	2715	0.0139963	0.013894		1	515	4.1639e-07	515	8.3278e-07	515	1.61705e-09	1.40149e-09
		0.8463	2698	19	2679	38	2717	0.013986	0.013894		1	516	4.20161e-07	516	8.40323e-07	516	1.62853e-09	1.40149e-09
		0.8456	2699	19	2680	38	2718	0.0139809	0.013894		1	517	4.24052e-07	517	8.48104e-07	517	1.64043e-09	1.40149e-09
		0.8454	2701	19	2682	38	2720	0.0139706	0.013894		1	518	4.28066e-07	518	8.56133e-07	518	1.65277e-09	1.40149e-09
		0.8451	2702	19	2683	38	2721	0.0139655	0.013894		1	519	4.32208e-07	519	8.64417e-07	519	1.66554e-09	1.40149e-09
		0.8433	2703	19	2684	38	2722	0.0139603	0.013894		1	520	4.36483e-07	520	8.72965e-07	520	1.67878e-09	1.40149e-09
		0.8432	2704	19	2685	38	2723	0.0139552	0.013894		1	521	4.40893e-07	521	8.81786e-07	521	1.69249e-09	1.40149e-09
		0.8427	2705	19	2686	38	2724	0.0139501	0.013894		1	522	4.45445e-07	522	8.9089e-07	522	1.70669e-09	1.40149e-09
		0.8422	2706	19	2687	38	2725	0.013945	0.013894		1	523	4.50143e-07	523	9.00285e-07	523	1.72139e-09	1.40149e-09
		0.8421	2707	19	2688	38	2726	0.0139398	0.013894		1	524	4.54991e-07	524	9.09982e-07	524	1.73661e-09	1.40149e-09
		0.8413	2708	19	2689	38	2727	0.0139347	0.013894		1	525	4.59995e-07	525	9.19991e-07	525	1.75236e-09	1.40149e-09
		0.8405	2709	19	2690	38	2728	0.0139296	0.013894		1	526	4.6516e-07	526	9.30321e-07	526	1.76867e-09	1.40149e-09
		0.8403	2710	19	2691	38	2729	0.0139245	0.013894		1	527	4.70492e-07	527	9.40984e-07	527	1.78555e-09	1.40149e-09
		0.8395	2711	19	2692	38	2730	0.0139194	0.013894		1	528	4.75995e-07	528	9.5199e-07	528	1.80301e-09	1.40149e-09
		0.8392	2712	19	2693	38	2731	0.0139143	0.013894		1	529	4.81675e-07	529	9.6335e-07	529	1.82108e-09	1.40149e-09
		0.8391	2715	19	2696	38	2734	0.013899	0.013894		1	530	4.87539e-07	530	9.75077e-07	530	1.83977e-09	1.40149e-09
		0.837	2716	19	2697	38	2735	0.013894	0.013894		1	531	4.93591e-07	531	9.87182e-07	531	1.8591e-09	1.40149e-09
		0.8354	2716	20	2696	40	2736	0.0146199	0.0146199		1	532	4.99839e-07	532	9.99678e-07	532	1.87909e-09	1.40149e-09
		0.8353	2716	21	2695	42	2737	0.0153453	0.015157		1	533	5.06288e-07	533	1.01258e-06	533	1.89977e-09	1.40149e-09
		0.8351	2717	21	2696	42	2738	0.0153397	0.015157		1	534	5.12945e-07	534	1.02589e-06	534	1.92114e-09	1.40149e-09
		0.8341	2719	21	2698	42	2740	0.0153285	0.015157		1	535	5.19816e-07	535	1.03963e-06	535	1.94324e-09	1.40149e-09
		0.8329	2720	21	2699	42	2741	0.0153229	0.015157		1	536	5.26909e-07	536	1.05382e-06	536	1.96608e-09	1.40149e-09
		0.8319	2721	21	2700	42	2742	0.0153173	0.015157		1	537	5.3423e-07	537	1.06846e-06	537	1.98968e-09	1.40149e-09
		0.8318	2722	21	2701	42	2743	0.0153117	0.015157		1	538	5.41787e-07	538	1.08357e-06	538	2.01408e-09	1.40149e-09
		0.8308	2723	21	2702	42	2744	0.0153061	0.015157		1	539	5.49586e-07	539	1.09917e-06	539	2.03928e-09	1.40149e-09
		0.8303	2724	21	2703	42	2745	0.0153005	0.015157		1	540	5.57637e-07	540	1.11527e-06	540	2.06532e-09	1.40149e-09
		0.8301	2725	21	2704	42	2746	0.015295	0.015157		1	541	5.65945e-07	541	1.13189e-06	541	2.09222e-09	1.40149e-09
		0.8278	2726	21	2705	42	2747	0.0152894	0.015157		1	542	5.7452e-07	542	1.14904e-06	542	2.12e-09	1.40149e-09
		0.8275	2728	21	2707	42	2749	0.0152783	0.015157		1	543	5.83369e-07	543	1.16674e-06	543	2.14869e-09	1.40149e-09
		0.8264	2729	21	2708	42	2750	0.0152727	0.015157		1	544	5.92501e-07	544	1.185e-06	544	2.17831e-09	1.40149e-09
		0.8251	2730	21	2709	42	2751	0.0152672	0.015157		1	545	6.01925e-07	545	1.20385e-06	545	2.2089e-09	1.40149e-09
		0.8248	2731	21	2710	42	2752	0.0152616	0.015157		1	546	6.11649e-07	546	1.2233e-06	546	2.24047e-09	1.40149e-09
		0.8242	2732	21	2711	42	2753	0.0152561	0.015157		1	547	6.21684e-07	547	1.24337e-06	547	2.27307e-09	1.40149e-09
		0.8224	2733	21	2712	42	2754	0.0152505	0.015157		1	548	6.32037e-07	548	1.26407e-06	548	2.3067e-09	1.40149e-09
		0.822	2734	21	2713	42	2755	0.015245	0.015157		1	549	6.42718e-07	549	1.28544e-06	549	2.34142e-09	1.40149e-09
		0.82	2735	21	2714	42	2756	0.0152395	0.015157		1	550	6.53739e-07	550	1.30748e-06	550	2.37723e-09	1.40149e-09
		0.8198	2736	21	2715	42	2757	0.0152339	0.015157		1	551	6.65108e-07	551	1.33022e-06	551	2.41418e-09	1.40149e-09
		0.8188	2737	21	2716	42	2758	0.0152284	0.015157		1	552	6.76836e-07	552	1.35367e-06	552	2.4523e-09	1.40149e-09
		0.8179	2738	21	2717	42	2759	0.0152229	0.015157		1	553	6.88933e-07	553	1.37787e-06	553	2.49162e-09	1.40149e-09
		0.8174	2739	21	2718	42	2760	0.0152174	0.015157		1	554	7.01412e-07	554	1.40282e-06	554	2.53217e-09	1.40149e-09
		0.8157	2740	21	2719	42	2761	0.0152119	0.015157		1	555	7.14282e-07	555	1.42856e-06	555	2.57399e-09	1.40149e-09
		0.8151	2743	21	2722	42	2764	0.0151954	0.015157		1	556	7.27555e-07	556	1.45511e-06	556	2.6171e-09	1.40149e-09
		0.8149	2746	21	2725	42	2767	0.0151789	0.015157		1	557	7.41243e-07	557	1.48249e-06	557	2.66155e-09	1.40149e-09
		0.8144	2747	21	2726	42	2768	0.0151734	0.015157		1	558	7.55358e-07	558	1.51072e-06	558	2.70738e-09	1.40149e-09
		0.8138	2749	21	2728	42	2770	0.0151625	0.015157		1	559	7.69913e-07	559	1.53983e-06	559	2.75461e-09	1.40149e-09
		0.8128	2750	21	2729	42	2771	0.015157	0.015157		1	560	7.8492e-07	560	1.56984e-06	560	2.80329e-09	1.40149e-09
		0.812	2750	22	2728	44	2772	0.015873	0.0158673		1	561	8.00392e-07	561	1.60078e-06	561	2.85345e-09	1.40149e-09
		0.8089	2751	22	2729	44	2773	0.0158673	0.0158673		1	562	8.16342e-07	562	1.63268e-06	562	2.90513e-09	1.40149e-09
		0.8083	2751	23	2728	46	2774	0.0165826	0.0164934		1	563	8.32784e-07	563	1.66557e-06	563	2.95838e-09	1.40149e-09
		0.8081	2755	23	2732	46	2778	0.0165587	0.0164934		1	564	8.49733e-07	564	1.69947e-06	564	3.01324e-09	1.40149e-09
		0.8071	2756	23	2733	46	2779	0.0165527	0.0164934		1	565	8.67201e-07	565	1.7344e-06	565	3.06974e-09	1.40149e-09
		0.8046	2757	23	2734	46	2780	0.0165468	0.0164934		1	566	8.85205e-07	566	1.77041e-06	566	3.12793e-09	1.40149e-09
		0.8038	2758	23	2735	46	2781	0.0165408	0.0164934		1	567	9.03758e-07	567	1.80752e-06	567	3.18786e-09	1.40149e-09
		0.8033	2760	23	2737	46	2783	0.0165289	0.0164934		1	568	9.22877e-07	568	1.84575e-06	568	3.24957e-09	1.40149e-09
		0.8026	2761	23	2738	46	2784	0.016523	0.0164934		1	569	9.42576e-07	569	1.88515e-06	569	3.3131e-09	1.40149e-09
		0.8022	2762	23	2739	46	2785	0.0165171	0.0164934		1	570	9.62873e-07	570	1.92575e-06	570	3.3785e-09	1.40149e-09
		0.7996	2763	23	2740	46	2786	0.0165111	0.0164934		1	571	9.83784e-07	571	1.96757e-06	571	3.44583e-09	1.40149e-09
		0.7984	2764	23	2741	46	2787	0.0165052	0.0164934		1	572	1.00532e-06	572	2.01065e-06	572	3.51512e-09	1.40149e-09
		0.7983	2765	23	2742	46	2788	0.0164993	0.0164934		1	573	1.02751e-06	573	2.05503e-06	573	3.58643e-09	1.40149e-09
		0.7975	2766	23	2743	46	2789	0.0164934	0.0164934		1	574	1.05037e-06	574	2.10073e-06	574	3.65982e-09	1.40149e-09
		0.797	2766	24	2742	48	2790	0.0172043	0.0169851		1	575	1.0739e-06	575	2.14781e-06	575	3.73532e-09	1.40149e-09
		0.796	2767	24	2743	48	2791	0.0171981	0.0169851		1	576	1.09814e-06	576	2.19629e-06	576	3.813e-09	1.40149e-09
		0.7953	2768	24	2744	48	2792	0.017192	0.0169851		1	577	1.1231e-06	577	2.24621e-06	577	3.89291e-09	1.40149e-09
		0.7935	2769	24	2745	48	2793	0.0171858	0.0169851		1	578	1.14881e-06	578	2.29761e-06	578	3.97511e-09	1.40149e-09
		0.7917	2770	24	2746	48	2794	0.0171797	0.0169851		1	579	1.17527e-06	579	2.35053e-06	579	4.05964e-09	1.40149e-09
		0.7912	2772	24	2748	48	2796	0.0171674	0.0169851		1	580	1.20251e-06	580	2.40502e-06	580	4.14658e-09	1.40149e-09
		0.791	2775	24	2751	48	2799	0.017149	0.0169851		1	581	1.23055e-06	581	2.4611e-06	581	4.23597e-09	1.40149e-09
		0.7899	2776	24	2752	48	2800	0.0171429	0.0169851		1	582	1.25941e-06	582	2.51883e-06	582	4.32789e-09	1.40149e-09
		0.7886	2777	24	2753	48	2801	0.0171367	0.0169851		1	583	1.28912e-06	583	2.57825e-06	583	4.42238e-09	1.40149e-09
		0.7884	2778	24	2754	48	2802	0.0171306	0.0169851		1	584	1.3197e-06	584	2.6394e-06	584	4.51952e-09	1.40149e-09
		0.7867	2779	24	2755	48	2803	0.0171245	0.0169851		1	585	1.35116e-06	585	2.70232e-06	585	4.61936e-09	1.40149e-09
		0.7858	2780	24	2756	48	2804	0.0171184	0.0169851		1	586	1.38354e-06	586	2.76708e-06	586	4.72197e-09	1.40149e-09
		0.7855	2781	24	2757	48	2805	0.0171123	0.0169851		1	587	1.41685e-06	587	2.8337e-06	587	4.82742e-09	1.40149e-09
		0.7833	2782	24	2758	48	2806	0.0171062	0.0169851		1	588	1.45112e-06	588	2.90224e-06	588	4.93578e-09	1.40149e-09
		0.7828	2783	24	2759	48	2807	0.0171001	0.0169851		1	589	1.48638e-06	589	2.97275e-06	589	5.04712e-09	1.40149e-09
		0.7823	2784	24	2760	48	2808	0.017094	0.0169851		1	590	1.52264e-06	590	3.04528e-06	590	5.1615e-09	1.40149e-09
		0.7802	2785	24	2761	48	2809	0.0170879	0.0169851		1	591	1.55994e-06	591	3.11988e-06	591	5.27899e-09	1.40149e-09
		0.7797	2786	24	2762	48	2810	0.0170819	0.0169851		1	592	1.59831e-06	592	3.19661e-06	592	5.39968e-09	1.40149e-09
		0.7786	2787	24	2763	48	2811	0.0170758	0.0169851		1	593	1.63776e-06	593	3.27551e-06	593	5.52363e-09	1.40149e-09
		0.778	2788	24	2764	48	2812	0.0170697	0.0169851		1	594	1.67833e-06	594	3.35665e-06	594	5.65093e-09	1.40149e-09
		0.7778	2789	24	2765	48	2813	0.0170636	0.0169851		1	595	1.72004e-06	595	3.44008e-06	595	5.78164e-09	1.40149e-09
		0.777	2790	24	2766	48	2814	0.0170576	0.0169851		1	596	1.76293e-06	596	3.52585e-06	596	5.91586e-09	1.40149e-09
		0.7738	2792	24	2768	48	2816	0.0170455	0.0169851		1	597	1.80701e-06	597	3.61403e-06	597	6.05365e-09	1.40149e-09
		0.7736	2793	24	2769	48	2817	0.0170394	0.0169851		1	598	1.85234e-06	598	3.70467e-06	598	6.1951e-09	1.40149e-09
		0.7733	2795	24	2771	48	2819	0.0170273	0.0169851		1	599	1.89892e-06	599	3.79784e-06	599	6.3403e-09	1.40149e-09
		0.7727	2796	24	2772	48	2820	0.0170213	0.0169851		1	600	1.9468e-06	600	3.8936e-06	600	6.48933e-09	1.40149e-09
		0.7722	2799	24	2775	48	2823	0.0170032	0.0169851		1	601	1.996e-06	601	3.99201e-06	601	6.64228e-09	1.40149e-09
		0.7713	2800	24	2776	48	2824	0.0169972	0.0169851		1	602	2.04657e-06	602	4.09314e-06	602	6.79923e-09	1.40149e-09
		0.7706	2801	24	2777	48	2825	0.0169912	0.0169851		1	603	2.09853e-06	603	4.19705e-06	603	6.96028e-09	1.40149e-09
		0.7705	2802	24	2778	48	2826	0.0169851	0.0169851		1	604	2.15191e-06	604	4.30381e-06	604	7.12552e-09	1.40149e-09
		0.7688	2802	25	2777	50	2827	0.0176866	0.0176803		1	605	2.20675e-06	605	4.4135e-06	605	7.29504e-09	1.40149e-09
		0.768	2803	25	2778	50	2828	0.0176803	0.0176803		1	606	2.26309e-06	606	4.52618e-06	606	7.46894e-09	1.40149e-09
		0.7674	2803	26	2777	52	2829	0.0183811	0.0183292		1	607	2.32096e-06	607	4.64192e-06	607	7.64731e-09	1.40149e-09
		0.7673	2805	26	2779	52	2831	0.0183681	0.0183292		1	608	2.3804e-06	608	4.76079e-06	608	7.83025e-09	1.40149e-09
		0.7629	2806	26	2780	52	2832	0.0183616	0.0183292		1	609	2.44144e-06	609	4.88288e-06	609	8.01787e-09	1.40149e-09
		0.7621	2807	26	2781	52	2833	0.0183551	0.0183292		1	610	2.50413e-06	610	5.00826e-06	610	8.21026e-09	1.40149e-09
		0.7618	2808	26	2782	52	2834	0.0183486	0.0183292		1	611	2.5685e-06	611	5.137e-06	611	8.40754e-09	1.40149e-09
		0.761	2810	26	2784	52	2836	0.0183357	0.0183292		1	612	2.6346e-06	612	5.2692e-06	612	8.6098e-09	1.40149e-09
		0.7595	2811	26	2785	52	2837	0.0183292	0.0183292		1	613	2.70246e-06	613	5.40491e-06	613	8.81715e-09	1.40149e-09
		0.7593	2811	27	2784	54	2838	0.0190275	0.018974		1	614	2.77212e-06	614	5.54424e-06	614	9.02971e-09	1.40149e-09
		0.7591	2812	27	2785	54	2839	0.0190208	0.018974		1	615	2.84363e-06	615	5.68726e-06	615	9.24759e-09	1.40149e-09
		0.7577	2813	27	2786	54	2840	0.0190141	0.018974		1	616	2.91703e-06	616	5.83407e-06	616	9.47089e-09	1.40149e-09
		0.7568	2814	27	2787	54	2841	0.0190074	0.018974		1	617	2.99237e-06	617	5.98474e-06	617	9.69974e-09	1.40149e-09
		0.7563	2815	27	2788	54	2842	0.0190007	0.018974		1	618	3.06969e-06	618	6.13937e-06	618	9.93426e-09	1.40149e-09
		0.7562	2816	27	2789	54	2843	0.018994	0.018974		1	619	3.14903e-06	619	6.29805e-06	619	1.01746e-08	1.40149e-09
		0.7549	2818	27	2791	54	2845	0.0189807	0.018974		1	620	3.23044e-06	620	6.46087e-06	620	1.04208e-08	1.40149e-09
		0.7546	2819	27	2792	54	2846	0.018974	0.018974		1	621	3.31397e-06	621	6.62793e-06	621	1.0673e-08	1.40149e-09
		0.7513	2819	28	2791	56	2847	0.0196698	0.0194512		1	622	3.39966e-06	622	6.79932e-06	622	1.09314e-08	1.40149e-09
		0.7506	2820	28	2792	56	2848	0.0196629	0.0194512		1	623	3.48757e-06	623	6.97515e-06	623	1.11961e-08	1.40149e-09
		0.7503	2821	28	2793	56	2849	0.019656	0.0194512		1	624	3.57775e-06	624	7.1555e-06	624	1.14672e-08	1.40149e-09
		0.7502	2822	28	2794	56	2850	0.0196491	0.0194512		1	625	3.67025e-06	625	7.34049e-06	625	1.17448e-08	1.40149e-09
		0.7481	2823	28	2795	56	2851	0.0196422	0.0194512		1	626	3.76511e-06	626	7.53022e-06	626	1.20291e-08	1.40149e-09
		0.748	2824	28	2796	56	2852	0.0196353	0.0194512		1	627	3.8624e-06	627	7.7248e-06	627	1.23203e-08	1.40149e-09
		0.7477	2826	28	2798	56	2854	0.0196216	0.0194512		1	628	3.96216e-06	628	7.92433e-06	628	1.26184e-08	1.40149e-09
		0.747	2827	28	2799	56	2855	0.0196147	0.0194512		1	629	4.06446e-06	629	8.12892e-06	629	1.29236e-08	1.40149e-09
		0.7449	2829	28	2801	56	2857	0.019601	0.0194512		1	630	4.16934e-06	630	8.33868e-06	630	1.3236e-08	1.40149e-09
		0.7447	2830	28	2802	56	2858	0.0195941	0.0194512		1	631	4.27687e-06	631	8.55374e-06	631	1.35558e-08	1.40149e-09
		0.7444	2831	28	2803	56	2859	0.0195873	0.0194512		1	632	4.3871e-06	632	8.7742e-06	632	1.38832e-08	1.40149e-09
		0.742	2832	28	2804	56	2860	0.0195804	0.0194512		1	633	4.50009e-06	633	9.00018e-06	633	1.42183e-08	1.40149e-09
		0.7417	2833	28	2805	56	2861	0.0195736	0.0194512		1	634	4.61591e-06	634	9.23181e-06	634	1.45612e-08	1.40149e-09
		0.7414	2834	28	2806	56	2862	0.0195667	0.0194512		1	635	4.7346e-06	635	9.46921e-06	635	1.49121e-08	1.40149e-09
		0.7407	2835	28	2807	56	2863	0.0195599	0.0194512		1	636	4.85625e-06	636	9.7125e-06	636	1.52712e-08	1.40149e-09
		0.7401	2836	28	2808	56	2864	0.0195531	0.0194512		1	637	4.98091e-06	637	9.96181e-06	637	1.56386e-08	1.40149e-09
		0.739	2837	28	2809	56	2865	0.0195462	0.0194512		1	638	5.10864e-06	638	1.02173e-05	638	1.60145e-08	1.40149e-09
		0.7385	2838	28	2810	56	2866	0.0195394	0.0194512		1	639	5.23951e-06	639	1.0479e-05	639	1.63991e-08	1.40149e-09
		0.7381	2839	28	2811	56	2867	0.0195326	0.0194512		1	640	5.37359e-06	640	1.07472e-05	640	1.67925e-08	1.40149e-09
		0.7373	2842	28	2814	56	2870	0.0195122	0.0194512		1	641	5.51094e-06	641	1.10219e-05	641	1.71948e-08	1.40149e-09
		0.7359	2843	28	2815	56	2871	0.0195054	0.0194512		1	642	5.65164e-06	642	1.13033e-05	642	1.76064e-08	1.40149e-09
		0.7353	2844	28	2816	56	2872	0.0194986	0.0194512		1	643	5.79576e-06	643	1.15915e-05	643	1.80273e-08	1.40149e-09
		0.734	2845	28	2817	56	2873	0.0194918	0.0194512		1	644	5.94337e-06	644	1.18867e-05	644	1.84577e-08	1.40149e-09
		0.7336	2847	28	2819	56	2875	0.0194783	0.0194512		1	645	6.09454e-06	645	1.21891e-05	645	1.88978e-08	1.40149e-09
		0.7331	2848	28	2820	56	2876	0.0194715	0.0194512		1	646	6.24935e-06	646	1.24987e-05	646	1.93478e-08	1.40149e-09
		0.7327	2849	28	2821	56	2877	0.0194647	0.0194512		1	647	6.40786e-06	647	1.28157e-05	647	1.98079e-08	1.40149e-09
		0.732	2850	28	2822	56	2878	0.019458	0.0194512		1	648	6.57017e-06	648	1.31403e-05	648	2.02783e-08	1.40149e-09
		0.7316	2851	28	2823	56	2879	0.0194512	0.0194512		1	649	6.73635e-06	649	1.34727e-05	649	2.07592e-08	1.40149e-09
		0.731	2851	29	2822	58	2880	0.0201389	0.020104		1	650	6.90648e-06	650	1.3813e-05	650	2.12507e-08	1.40149e-09
		0.7288	2852	29	2823	58	2881	0.0201319	0.020104		1	651	7.08063e-06	651	1.41613e-05	651	2.17531e-08	1.40149e-09
		0.728	2853	29	2824	58	2882	0.0201249	0.020104		1	652	7.2589e-06	652	1.45178e-05	652	2.22666e-08	1.40149e-09
		0.7272	2855	29	2826	58	2884	0.020111	0.020104		1	653	7.44136e-06	653	1.48827e-05	653	2.27913e-08	1.40149e-09
		0.7269	2856	29	2827	58	2885	0.020104	0.020104		1	654	7.6281e-06	654	1.52562e-05	654	2.33275e-08	1.40149e-09
		0.7256	2856	30	2826	60	2886	0.02079	0.0207612		1	655	7.81922e-06	655	1.56384e-05	655	2.38755e-08	1.40149e-09
		0.7245	2857	30	2827	60	2887	0.0207828	0.0207612		1	656	8.01479e-06	656	1.60296e-05	656	2.44353e-08	1.40149e-09
		0.724	2858	30	2828	60	2888	0.0207756	0.0207612		1	657	8.2149e-06	657	1.64298e-05	657	2.50073e-08	1.40149e-09
		0.7224	2859	30	2829	60	2889	0.0207684	0.0207612		1	658	8.41966e-06	658	1.68393e-05	658	2.55917e-08	1.40149e-09
		0.7219	2860	30	2830	60	2890	0.0207612	0.0207612		1	659	8.62914e-06	659	1.72583e-05	659	2.61886e-08	1.40149e-09
		0.7213	2860	31	2829	62	2891	0.0214459	0.0214236		1	660	8.84345e-06	660	1.76869e-05	660	2.67983e-08	1.40149e-09
		0.7211	2863	31	2832	62	2894	0.0214236	0.0214236		1	661	9.06268e-06	661	1.81254e-05	661	2.74211e-08	1.40149e-09
		0.7192	2863	32	2831	64	2895	0.0221071	0.0220614		1	662	9.28693e-06	662	1.85739e-05	662	2.80572e-08	1.40149e-09
		0.7184	2864	32	2832	64	2896	0.0220994	0.0220614		1	663	9.5163e-06	663	1.90326e-05	663	2.87068e-08	1.40149e-09
		0.718	2865	32	2833	64	2897	0.0220918	0.0220614		1	664	9.75089e-06	664	1.95018e-05	664	2.93701e-08	1.40149e-09
		0.7176	2866	32	2834	64	2898	0.0220842	0.0220614		1	665	9.99079e-06	665	1.99816e-05	665	3.00475e-08	1.40149e-09
		0.7164	2867	32	2835	64	2899	0.0220766	0.0220614		1	666	1.02361e-05	666	2.04723e-05	666	3.07391e-08	1.40149e-09
		0.716	2868	32	2836	64	2900	0.022069	0.0220614		1	667	1.0487e-05	667	2.0974e-05	667	3.14452e-08	1.40149e-09
		0.7154	2869	32	2837	64	2901	0.0220614	0.0220614		1	668	1.07435e-05	668	2.1487e-05	668	3.21661e-08	1.40149e-09
		0.715	2869	33	2836	66	2902	0.0227429	0.0225102		1	669	1.10057e-05	669	2.20115e-05	669	3.29021e-08	1.40149e-09
		0.7144	2870	33	2837	66	2903	0.0227351	0.0225102		1	670	1.12738e-05	670	2.25477e-05	670	3.36533e-08	1.40149e-09
		0.7142	2871	33	2838	66	2904	0.0227273	0.0225102		1	671	1.15479e-05	671	2.30958e-05	671	3.442e-08	1.40149e-09
		0.7119	2874	33	2841	66	2907	0.0227038	0.0225102		1	672	1.18281e-05	672	2.36562e-05	672	3.52026e-08	1.40149e-09
		0.7114	2875	33	2842	66	2908	0.022696	0.0225102		1	673	1.21144e-05	673	2.42289e-05	673	3.60013e-08	1.40149e-09
		0.7096	2876	33	2843	66	2909	0.0226882	0.0225102		1	674	1.24071e-05	674	2.48142e-05	674	3.68164e-08	1.40149e-09
		0.7088	2877	33	2844	66	2910	0.0226804	0.0225102		1	675	1.27062e-05	675	2.54125e-05	675	3.76481e-08	1.40149e-09
		0.708	2879	33	2846	66	2912	0.0226648	0.0225102		1	676	1.30119e-05	676	2.60238e-05	676	3.84968e-08	1.40149e-09
		0.7075	2880	33	2847	66	2913	0.0226571	0.0225102		1	677	1.33243e-05	677	2.66486e-05	677	3.93627e-08	1.40149e-09
		0.7072	2881	33	2848	66	2914	0.0226493	0.0225102		1	678	1.36434e-05	678	2.72869e-05	678	4.02462e-08	1.40149e-09
		0.7064	2882	33	2849	66	2915	0.0226415	0.0225102		1	679	1.39696e-05	679	2.79391e-05	679	4.11474e-08	1.40149e-09
		0.7048	2886	33	2853	66	2919	0.0226105	0.0225102		1	680	1.43027e-05	680	2.86055e-05	680	4.20669e-08	1.40149e-09
		0.7046	2887	33	2854	66	2920	0.0226027	0.0225102		1	681	1.46431e-05	681	2.92862e-05	681	4.30047e-08	1.40149e-09
		0.704	2888	33	2855	66	2921	0.022595	0.0225102		1	682	1.49908e-05	682	2.99816e-05	682	4.39613e-08	1.40149e-09
		0.7032	2889	33	2856	66	2922	0.0225873	0.0225102		1	683	1.5346e-05	683	3.06919e-05	683	4.4937e-08	1.40149e-09
		0.7025	2890	33	2857	66	2923	0.0225795	0.0225102		1	684	1.57087e-05	684	3.14175e-05	684	4.5932e-08	1.40149e-09
		0.7016	2891	33	2858	66	2924	0.0225718	0.0225102		1	685	1.60793e-05	685	3.21585e-05	685	4.69467e-08	1.40149e-09
		0.7015	2892	33	2859	66	2925	0.0225641	0.0225102		1	686	1.64577e-05	686	3.29153e-05	686	4.79815e-08	1.40149e-09
		0.7001	2893	33	2860	66	2926	0.0225564	0.0225102		1	687	1.68441e-05	687	3.36882e-05	687	4.90366e-08	1.40149e-09
		0.7	2894	33	2861	66	2927	0.0225487	0.0225102		1	688	1.72387e-05	688	3.44774e-05	688	5.01125e-08	1.40149e-09
		0.6993	2895	33	2862	66	2928	0.022541	0.0225102		1	689	1.76416e-05	689	3.52832e-05	689	5.12093e-08	1.40149e-09
		0.6984	2896	33	2863	66	2929	0.0225333	0.0225102		1	690	1.8053e-05	690	3.6106e-05	690	5.23276e-08	1.40149e-09
		0.6968	2897	33	2864	66	2930	0.0225256	0.0225102		1	691	1.8473e-05	691	3.69461e-05	691	5.34675e-08	1.40149e-09
		0.6965	2898	33	2865	66	2931	0.0225179	0.0225102		1	692	1.89018e-05	692	3.78037e-05	692	5.46296e-08	1.40149e-09
		0.6961	2899	33	2866	66	2932	0.0225102	0.0225102		1	693	1.93396e-05	693	3.86791e-05	693	5.5814e-08	1.40149e-09
		0.6936	2899	34	2865	68	2933	0.0231845	0.023145		1	694	1.97864e-05	694	3.95728e-05	694	5.70213e-08	1.40149e-09
		0.6935	2901	34	2867	68	2935	0.0231687	0.023145		1	695	2.02425e-05	695	4.0485e-05	695	5.82517e-08	1.40149e-09
		0.693	2902	34	2868	68	2936	0.0231608	0.023145		1	696	2.0708e-05	696	4.1416e-05	696	5.95057e-08	1.40149e-09
		0.6929	2903	34	2869	68	2937	0.0231529	0.023145		1	697	2.11831e-05	697	4.23662e-05	697	6.07836e-08	1.40149e-09
		0.6928	2904	34	2870	68	2938	0.023145	0.023145		1	698	2.16679e-05	698	4.33358e-05	698	6.20857e-08	1.40149e-09
		0.6909	2904	35	2869	70	2939	0.0238176	0.0236407		1	699	2.21627e-05	699	4.43254e-05	699	6.34126e-08	1.40149e-09
		0.6905	2905	35	2870	70	2940	0.0238095	0.0236407		1	700	2.26676e-05	700	4.53351e-05	700	6.47645e-08	1.40149e-09
		0.6897	2906	35	2871	70	2941	0.0238014	0.0236407		1	701	2.31827e-05	701	4.63654e-05	701	6.61418e-08	1.40149e-09
		0.6884	2907	35	2872	70	2942	0.0237933	0.0236407		1	702	2.37083e-05	702	4.74166e-05	702	6.7545e-08	1.40149e-09
		0.6865	2908	35	2873	70	2943	0.0237853	0.0236407		1	703	2.42445e-05	703	4.84891e-05	703	6.89745e-08	1.40149e-09
		0.6841	2909	35	2874	70	2944	0.0237772	0.0236407		1	704	2.47916e-05	704	4.95832e-05	704	7.04306e-08	1.40149e-09
		0.6832	2910	35	2875	70	2945	0.0237691	0.0236407		1	705	2.53496e-05	705	5.06993e-05	705	7.19139e-08	1.40149e-09
		0.6822	2912	35	2877	70	2947	0.023753	0.0236407		1	706	2.59189e-05	706	5.18378e-05	706	7.34246e-08	1.40149e-09
		0.6815	2913	35	2878	70	2948	0.0237449	0.0236407		1	707	2.64995e-05	707	5.2999e-05	707	7.49632e-08	1.40149e-09
		0.6809	2914	35	2879	70	2949	0.0237369	0.0236407		1	708	2.70917e-05	708	5.41834e-05	708	7.65302e-08	1.40149e-09
		0.6807	2921	35	2886	70	2956	0.0236806	0.0236407		1	709	2.76957e-05	709	5.53914e-05	709	7.8126e-08	1.40149e-09
		0.68	2922	35	2887	70	2957	0.0236726	0.0236407		1	710	2.83116e-05	710	5.66232e-05	710	7.9751e-08	1.40149e-09
		0.6793	2923	35	2888	70	2958	0.0236646	0.0236407		1	711	2.89397e-05	711	5.78795e-05	711	8.14057e-08	1.40149e-09
		0.6786	2924	35	2889	70	2959	0.0236566	0.0236407		1	712	2.95802e-05	712	5.91605e-05	712	8.30905e-08	1.40149e-09
		0.6767	2925	35	2890	70	2960	0.0236486	0.0236407		1	713	3.02333e-05	713	6.04666e-05	713	8.48059e-08	1.40149e-09
		0.6766	2926	35	2891	70	2961	0.0236407	0.0236407		1	714	3.08992e-05	714	6.17984e-05	714	8.65523e-08	1.40149e-09
		0.676	2926	36	2890	72	2962	0.0243079	0.0242751		1	715	3.15781e-05	715	6.31561e-05	715	8.83302e-08	1.40149e-09
		0.6715	2927	36	2891	72	2963	0.0242997	0.0242751		1	716	3.22702e-05	716	6.45403e-05	716	9.01401e-08	1.40149e-09
		0.6714	2928	36	2892	72	2964	0.0242915	0.0242751		1	717	3.29757e-05	717	6.59514e-05	717	9.19824e-08	1.40149e-09
		0.6713	2929	36	2893	72	2965	0.0242833	0.0242751		1	718	3.36949e-05	718	6.73898e-05	718	9.38577e-08	1.40149e-09
		0.6701	2930	36	2894	72	2966	0.0242751	0.0242751		1	719	3.4428e-05	719	6.8856e-05	719	9.57664e-08	1.40149e-09
		0.6662	2930	37	2893	74	2967	0.024941	0.0249242		1	720	3.51752e-05	720	7.03504e-05	720	9.77089e-08	1.40149e-09
		0.6661	2931	37	2894	74	2968	0.0249326	0.0249242		1	721	3.59368e-05	721	7.18736e-05	721	9.96859e-08	1.40149e-09
		0.6634	2932	37	2895	74	2969	0.0249242	0.0249242		1	722	3.67129e-05	722	7.34258e-05	722	1.01698e-07	1.40149e-09
		0.6619	2932	38	2894	76	2970	0.0255892	0.0254777		1	723	3.75039e-05	723	7.50077e-05	723	1.03745e-07	1.40149e-09
		0.6614	2933	38	2895	76	2971	0.0255806	0.0254777		1	724	3.83099e-05	724	7.66198e-05	724	1.05828e-07	1.40149e-09
		0.661	2934	38	2896	76	2972	0.025572	0.0254777		1	725	3.91312e-05	725	7.82624e-05	725	1.07948e-07	1.40149e-09
		0.6567	2936	38	2898	76	2974	0.0255548	0.0254777		1	726	3.9968e-05	726	7.99361e-05	726	1.10105e-07	1.40149e-09
		0.6559	2940	38	2902	76	2978	0.0255205	0.0254777		1	727	4.08207e-05	727	8.16413e-05	727	1.12299e-07	1.40149e-09
		0.653	2941	38	2903	76	2979	0.0255119	0.0254777		1	728	4.16894e-05	728	8.33787e-05	728	1.14531e-07	1.40149e-09
		0.6514	2942	38	2904	76	2980	0.0255034	0.0254777		1	729	4.25743e-05	729	8.51487e-05	729	1.16802e-07	1.40149e-09
		0.6511	2943	38	2905	76	2981	0.0254948	0.0254777		1	730	4.34759e-05	730	8.69518e-05	730	1.19112e-07	1.40149e-09
		0.651	2944	38	2906	76	2982	0.0254863	0.0254777		1	731	4.43943e-05	731	8.87885e-05	731	1.21462e-07	1.40149e-09
		0.6499	2945	38	2907	76	2983	0.0254777	0.0254777		1	732	4.53297e-05	732	9.06594e-05	732	1.23852e-07	1.40149e-09
		0.6497	2945	39	2906	78	2984	0.0261394	0.0261132		1	733	4.62825e-05	733	9.25651e-05	733	1.26282e-07	1.40149e-09
		0.6494	2946	39	2907	78	2985	0.0261307	0.0261132		1	734	4.7253e-05	734	9.45059e-05	734	1.28755e-07	1.40149e-09
		0.6469	2947	39	2908	78	2986	0.0261219	0.0261132		1	735	4.82413e-05	735	9.64826e-05	735	1.31269e-07	1.40149e-09
		0.646	2948	39	2909	78	2987	0.0261132	0.0261132		1	736	4.92478e-05	736	9.84956e-05	736	1.33826e-07	1.40149e-09
		0.6431	2948	40	2908	80	2988	0.0267738	0.026534		1	737	5.02728e-05	737	0.000100546	737	1.36426e-07	1.40149e-09
		0.642	2949	40	2909	80	2989	0.0267648	0.026534		1	738	5.13165e-05	738	0.000102633	738	1.39069e-07	1.40149e-09
		0.6415	2950	40	2910	80	2990	0.0267559	0.026534		1	739	5.23793e-05	739	0.000104759	739	1.41757e-07	1.40149e-09
		0.6414	2951	40	2911	80	2991	0.0267469	0.026534		1	740	5.34614e-05	740	0.000106923	740	1.4449e-07	1.40149e-09
		0.6397	2953	40	2913	80	2993	0.026729	0.026534		1	741	5.45631e-05	741	0.000109126	741	1.47269e-07	1.40149e-09
		0.6367	2954	40	2914	80	2994	0.0267201	0.026534		1	742	5.56848e-05	742	0.00011137	742	1.50094e-07	1.40149e-09
		0.6365	2956	40	2916	80	2996	0.0267023	0.026534		1	743	5.68267e-05	743	0.000113653	743	1.52966e-07	1.40149e-09
		0.6362	2957	40	2917	80	2997	0.0266934	0.026534		1	744	5.79891e-05	744	0.000115978	744	1.55885e-07	1.40149e-09
		0.6346	2958	40	2918	80	2998	0.0266845	0.026534		1	745	5.91724e-05	745	0.000118345	745	1.58852e-07	1.40149e-09
		0.6337	2959	40	2919	80	2999	0.0266756	0.026534		1	746	6.03768e-05	746	0.000120754	746	1.61868e-07	1.40149e-09
		0.6321	2960	40	2920	80	3000	0.0266667	0.026534		1	747	6.16028e-05	747	0.000123206	747	1.64934e-07	1.40149e-09
		0.6316	2962	40	2922	80	3002	0.0266489	0.026534		1	748	6.28505e-05	748	0.000125701	748	1.68049e-07	1.40149e-09
		0.6309	2963	40	2923	80	3003	0.02664	0.026534		1	749	6.41204e-05	749	0.000128241	749	1.71216e-07	1.40149e-09
		0.6293	2964	40	2924	80	3004	0.0266312	0.026534		1	750	6.54127e-05	750	0.000130825	750	1.74434e-07	1.40149e-09
		0.6277	2966	40	2926	80	3006	0.0266134	0.026534		1	751	6.67278e-05	751	0.000133456	751	1.77704e-07	1.40149e-09
		0.6272	2967	40	2927	80	3007	0.0266046	0.026534		1	752	6.80661e-05	752	0.000136132	752	1.81027e-07	1.40149e-09
		0.6239	2968	40	2928	80	3008	0.0265957	0.026534		1	753	6.94278e-05	753	0.000138856	753	1.84403e-07	1.40149e-09
		0.6235	2969	40	2929	80	3009	0.0265869	0.026534		1	754	7.08134e-05	754	0.000141627	754	1.87834e-07	1.40149e-09
		0.6233	2970	40	2930	80	3010	0.0265781	0.026534		1	755	7.22231e-05	755	0.000144446	755	1.9132e-07	1.40149e-09
		0.6224	2971	40	2931	80	3011	0.0265692	0.026534		1	756	7.36574e-05	756	0.000147315	756	1.94861e-07	1.40149e-09
		0.6223	2972	40	2932	80	3012	0.0265604	0.026534		1	757	7.51165e-05	757	0.000150233	757	1.98458e-07	1.40149e-09
		0.6217	2973	40	2933	80	3013	0.0265516	0.026534		1	758	7.66009e-05	758	0.000153202	758	2.02113e-07	1.40149e-09
		0.6197	2974	40	2934	80	3014	0.0265428	0.026534		1	759	7.81109e-05	759	0.000156222	759	2.05826e-07	1.40149e-09
		0.6195	2975	40	2935	80	3015	0.026534	0.026534		1	760	7.96469e-05	760	0.000159294	760	2.09597e-07	1.40149e-09
		0.619	2975	41	2934	82	3016	0.0271883	0.0271793		1	761	8.12093e-05	761	0.000162419	761	2.13428e-07	1.40149e-09
		0.6168	2976	41	2935	82	3017	0.0271793	0.0271793		1	762	8.27984e-05	762	0.000165597	762	2.17319e-07	1.40149e-09
		0.6161	2976	42	2934	84	3018	0.027833	0.0277411		1	763	8.44146e-05	763	0.000168829	763	2.2127e-07	1.40149e-09
		0.6154	2977	42	2935	84	3019	0.0278238	0.0277411		1	764	8.60583e-05	764	0.000172117	764	2.25283e-07	1.40149e-09
		0.6148	2978	42	2936	84	3020	0.0278146	0.0277411		1	765	8.77299e-05	765	0.00017546	765	2.29359e-07	1.40149e-09
		0.6123	2979	42	2937	84	3021	0.0278054	0.0277411		1	766	8.94298e-05	766	0.00017886	766	2.33498e-07	1.40149e-09
		0.612	2980	42	2938	84	3022	0.0277962	0.0277411		1	767	9.11585e-05	767	0.000182317	767	2.37701e-07	1.40149e-09
		0.6118	2983	42	2941	84	3025	0.0277686	0.0277411		1	768	9.29162e-05	768	0.000185832	768	2.41969e-07	1.40149e-09
		0.6083	2984	42	2942	84	3026	0.0277594	0.0277411		1	769	9.47034e-05	769	0.000189407	769	2.46303e-07	1.40149e-09
		0.6082	2985	42	2943	84	3027	0.0277502	0.0277411		1	770	9.65206e-05	770	0.000193041	770	2.50703e-07	1.40149e-09
		0.6071	2986	42	2944	84	3028	0.0277411	0.0277411		1	771	9.83681e-05	771	0.000196736	771	2.5517e-07	1.40149e-09
		0.6067	2986	43	2943	86	3029	0.0283922	0.0282523		1	772	0.000100246	772	0.000200493	772	2.59706e-07	1.40149e-09
		0.6049	2987	43	2944	86	3030	0.0283828	0.0282523		1	773	0.000102156	773	0.000204312	773	2.6431e-07	1.40149e-09
		0.6048	2989	43	2946	86	3032	0.0283641	0.0282523		1	774	0.000104097	774	0.000208194	774	2.68985e-07	1.40149e-09
		0.6033	2990	43	2947	86	3033	0.0283548	0.0282523		1	775	0.00010607	775	0.00021214	775	2.7373e-07	1.40149e-09
		0.6028	2993	43	2950	86	3036	0.0283267	0.0282523		1	776	0.000108076	776	0.000216152	776	2.78546e-07	1.40149e-09
		0.6023	2994	43	2951	86	3037	0.0283174	0.0282523		1	777	0.000110115	777	0.000220229	777	2.83435e-07	1.40149e-09
		0.6013	2996	43	2953	86	3039	0.0282988	0.0282523		1	778	0.000112187	778	0.000224373	778	2.88398e-07	1.40149e-09
		0.6003	2997	43	2954	86	3040	0.0282895	0.0282523		1	779	0.000114293	779	0.000228585	779	2.93434e-07	1.40149e-09
		0.5977	2998	43	2955	86	3041	0.0282802	0.0282523		1	780	0.000116433	780	0.000232866	780	2.98546e-07	1.40149e-09
		0.5976	2999	43	2956	86	3042	0.0282709	0.0282523		1	781	0.000118608	781	0.000237216	781	3.03734e-07	1.40149e-09
		0.5975	3000	43	2957	86	3043	0.0282616	0.0282523		1	782	0.000120818	782	0.000241637	782	3.08998e-07	1.40149e-09
		0.5964	3001	43	2958	86	3044	0.0282523	0.0282523		1	783	0.000123064	783	0.000246129	783	3.14341e-07	1.40149e-09
		0.5942	3001	44	2957	88	3045	0.0288998	0.0288336		1	784	0.000125347	784	0.000250694	784	3.19762e-07	1.40149e-09
		0.5932	3006	44	2962	88	3050	0.0288525	0.0288336		1	785	0.000127666	785	0.000255332	785	3.25263e-07	1.40149e-09
		0.5928	3007	44	2963	88	3051	0.028843	0.0288336		1	786	0.000130022	786	0.000260044	786	3.30845e-07	1.40149e-09
		0.5922	3008	44	2964	88	3052	0.0288336	0.0288336		1	787	0.000132416	787	0.000264832	787	3.36508e-07	1.40149e-09
		0.5917	3008	45	2963	90	3053	0.0294792	0.0293064		1	788	0.000134848	788	0.000269696	788	3.42254e-07	1.40149e-09
		0.5916	3009	45	2964	90	3054	0.0294695	0.0293064		1	789	0.000137319	789	0.000274638	789	3.48084e-07	1.40149e-09
		0.5906	3012	45	2967	90	3057	0.0294406	0.0293064		1	790	0.000139829	790	0.000279658	790	3.53998e-07	1.40149e-09
		0.5901	3013	45	2968	90	3058	0.029431	0.0293064		1	791	0.000142379	791	0.000284758	791	3.59997e-07	1.40149e-09
		0.5881	3017	45	2972	90	3062	0.0293926	0.0293064		1	792	0.000144969	792	0.000289938	792	3.66083e-07	1.40149e-09
		0.5874	3018	45	2973	90	3063	0.029383	0.0293064		1	793	0.0001476	793	0.0002952	793	3.72257e-07	1.40149e-09
		0.587	3019	45	2974	90	3064	0.0293734	0.0293064		1	794	0.000150272	794	0.000300544	794	3.78519e-07	1.40149e-09
		0.5847	3020	45	2975	90	3065	0.0293638	0.0293064		1	795	0.000152986	795	0.000305972	795	3.84871e-07	1.40149e-09
		0.5828	3021	45	2976	90	3066	0.0293542	0.0293064		1	796	0.000155743	796	0.000311485	796	3.91313e-07	1.40149e-09
		0.5813	3022	45	2977	90	3067	0.0293446	0.0293064		1	797	0.000158542	797	0.000317084	797	3.97847e-07	1.40149e-09
		0.5799	3023	45	2978	90	3068	0.0293351	0.0293064		1	798	0.000161385	798	0.00032277	798	4.04474e-07	1.40149e-09
		0.5755	3024	45	2979	90	3069	0.0293255	0.0293064		1	799	0.000164272	799	0.000328544	799	4.11195e-07	1.40149e-09
		0.5748	3025	45	2980	90	3070	0.029316	0.0293064		1	800	0.000167204	800	0.000334408	800	4.1801e-07	1.40149e-09
		0.5742	3026	45	2981	90	3071	0.0293064	0.0293064		1	801	0.000170181	801	0.000340362	801	4.24921e-07	1.40149e-09
		0.5727	3026	46	2980	92	3072	0.0299479	0.0299382		1	802	0.000173204	802	0.000346407	802	4.31929e-07	1.40149e-09
		0.5718	3027	46	2981	92	3073	0.0299382	0.0299382		1	803	0.000176273	803	0.000352545	803	4.39035e-07	1.40149e-09
		0.5717	3027	47	2980	94	3074	0.0305791	0.0305393		1	804	0.000179389	804	0.000358777	804	4.46241e-07	1.40149e-09
		0.5697	3028	47	2981	94	3075	0.0305691	0.0305393		1	805	0.000182552	805	0.000365105	805	4.53546e-07	1.40149e-09
		0.5691	3029	47	2982	94	3076	0.0305592	0.0305393		1	806	0.000185764	806	0.000371528	806	4.60953e-07	1.40149e-09
		0.5685	3030	47	2983	94	3077	0.0305492	0.0305393		1	807	0.000189025	807	0.000378049	807	4.68463e-07	1.40149e-09
		0.5682	3031	47	2984	94	3078	0.0305393	0.0305393		1	808	0.000192335	808	0.000384669	808	4.76076e-07	1.40149e-09
		0.5681	3031	48	2983	96	3079	0.031179	0.0311284		1	809	0.000195695	809	0.000391389	809	4.83794e-07	1.40149e-09
		0.5657	3032	48	2984	96	3080	0.0311688	0.0311284		1	810	0.000199105	810	0.00039821	810	4.91618e-07	1.40149e-09
		0.5656	3033	48	2985	96	3081	0.0311587	0.0311284		1	811	0.000202567	811	0.000405134	811	4.99549e-07	1.40149e-09
		0.5652	3034	48	2986	96	3082	0.0311486	0.0311284		1	812	0.000206081	812	0.000412162	812	5.07588e-07	1.40149e-09
		0.5609	3035	48	2987	96	3083	0.0311385	0.0311284		1	813	0.000209647	813	0.000419294	813	5.15737e-07	1.40149e-09
		0.5599	3036	48	2988	96	3084	0.0311284	0.0311284		1	814	0.000213267	814	0.000426533	814	5.23996e-07	1.40149e-09
		0.5584	3036	49	2987	98	3085	0.0317666	0.031746		1	815	0.00021694	815	0.00043388	815	5.32368e-07	1.40149e-09
		0.5563	3037	49	2988	98	3086	0.0317563	0.031746		1	816	0.000220668	816	0.000441335	816	5.40852e-07	1.40149e-09
		0.5551	3038	49	2989	98	3087	0.031746	0.031746		1	817	0.000224451	817	0.000448901	817	5.49451e-07	1.40149e-09
		0.5545	3038	50	2988	100	3088	0.0323834	0.0323311		1	818	0.00022829	818	0.000456579	818	5.58165e-07	1.40149e-09
		0.554	3041	50	2991	100	3091	0.032352	0.0323311		1	819	0.000232185	819	0.00046437	819	5.66996e-07	1.40149e-09
		0.5537	3042	50	2992	100	3092	0.0323415	0.0323311		1	820	0.000236138	820	0.000472275	820	5.75945e-07	1.40149e-09
		0.5519	3043	50	2993	100	3093	0.0323311	0.0323311		1	821	0.000240148	821	0.000480296	821	5.85013e-07	1.40149e-09
		0.5518	3043	51	2992	102	3094	0.032967	0.032967		1	822	0.000244217	822	0.000488434	822	5.94202e-07	1.40149e-09
		0.5512	3043	52	2991	104	3095	0.0336026	0.0335592		1	823	0.000248346	823	0.000496691	823	6.03513e-07	1.40149e-09
		0.5493	3044	52	2992	104	3096	0.0335917	0.0335592		1	824	0.000252534	823.999	0.000505068	824	6.12946e-07	1.40149e-09
		0.5468	3047	52	2995	104	3099	0.0335592	0.0335592		1	825	0.000256783	824.999	0.000513566	825	6.22505e-07	1.40149e-09
		0.5465	3047	53	2994	106	3100	0.0341935	0.0341275		1	826	0.000261094	825.999	0.000522188	826	6.32188e-07	1.40149e-09
		0.5458	3048	53	2995	106	3101	0.0341825	0.0341275		1	827	0.000265467	826.999	0.000530933	827	6.41999e-07	1.40149e-09
		0.5444	3049	53	2996	106	3102	0.0341715	0.0341275		1	828	0.000269902	827.999	0.000539805	828	6.51938e-07	1.40149e-09
		0.5433	3051	53	2998	106	3104	0.0341495	0.0341275		1	829	0.000274402	828.999	0.000548804	829	6.62007e-07	1.40149e-09
		0.542	3053	53	3000	106	3106	0.0341275	0.0341275		1	830	0.000278966	829.999	0.000557932	830	6.72207e-07	1.40149e-09
		0.5397	3053	54	2999	108	3107	0.0347602	0.0344938		1	831	0.000283595	830.999	0.00056719	831	6.82539e-07	1.40149e-09
		0.5394	3054	54	3000	108	3108	0.034749	0.0344938		1	832	0.00028829	831.999	0.00057658	832	6.93005e-07	1.40149e-09
		0.5391	3055	54	3001	108	3109	0.0347379	0.0344938		1	833	0.000293052	832.999	0.000586103	833	7.03606e-07	1.40149e-09
		0.5368	3056	54	3002	108	3110	0.0347267	0.0344938		1	834	0.000297881	833.999	0.000595762	834	7.14343e-07	1.40149e-09
		0.5354	3057	54	3003	108	3111	0.0347155	0.0344938		1	835	0.000302779	834.999	0.000605557	835	7.25218e-07	1.40149e-09
		0.5352	3058	54	3004	108	3112	0.0347044	0.0344938		1	836	0.000307745	835.999	0.000615491	836	7.36233e-07	1.40149e-09
		0.5349	3059	54	3005	108	3113	0.0346932	0.0344938		1	837	0.000312782	836.999	0.000625564	837	7.47388e-07	1.40149e-09
		0.5332	3060	54	3006	108	3114	0.0346821	0.0344938		1	838	0.000317889	837.999	0.000635778	838	7.58685e-07	1.40149e-09
		0.533	3061	54	3007	108	3115	0.0346709	0.0344938		0.9999	839	0.000323068	838.999	0.000646136	839	7.70126e-07	1.70378e-05
		0.5324	3062	54	3008	108	3116	0.0346598	0.0344938		0.9999	840	0.000328319	839.999	0.000656638	840	7.81712e-07	1.70378e-05
		0.5309	3063	54	3009	108	3117	0.0346487	0.0344938		0.9999	841	0.000333643	840.999	0.000667287	841	7.93444e-07	1.70378e-05
		0.5308	3064	54	3010	108	3118	0.0346376	0.0344938		0.9999	842	0.000339042	841.999	0.000678083	842	8.05325e-07	1.70378e-05
		0.5296	3065	54	3011	108	3119	0.0346265	0.0344938		0.9999	843	0.000344515	842.999	0.00068903	843	8.17354e-07	1.70378e-05
		0.5267	3066	54	3012	108	3120	0.0346154	0.0344938		0.9999	844	0.000350064	843.999	0.000700127	844	8.29535e-07	1.70378e-05
		0.5254	3067	54	3013	108	3121	0.0346043	0.0344938		0.9999	845	0.000355689	844.999	0.000711378	845	8.41867e-07	1.70378e-05
		0.5252	3068	54	3014	108	3122	0.0345932	0.0344938		0.9999	846	0.000361392	845.999	0.000722783	846	8.54354e-07	1.70378e-05
		0.5228	3069	54	3015	108	3123	0.0345821	0.0344938		0.9999	847	0.000367173	846.999	0.000734346	847	8.66996e-07	1.70378e-05
		0.5227	3070	54	3016	108	3124	0.0345711	0.0344938		0.9999	848	0.000373033	847.999	0.000746066	848	8.79795e-07	1.70378e-05
		0.5225	3071	54	3017	108	3125	0.03456	0.0344938		0.9999	849	0.000378973	848.999	0.000757947	849	8.92752e-07	1.70378e-05
		0.5224	3072	54	3018	108	3126	0.0345489	0.0344938		0.9999	850	0.000384994	849.999	0.000769989	850	9.05869e-07	1.70378e-05
		0.519	3073	54	3019	108	3127	0.0345379	0.0344938		0.9999	851	0.000391098	850.999	0.000782195	851	9.19148e-07	1.70378e-05
		0.5189	3074	54	3020	108	3128	0.0345269	0.0344938		0.9999	852	0.000397283	851.999	0.000794567	852	9.3259e-07	1.70378e-05
		0.5188	3076	54	3022	108	3130	0.0345048	0.0344938		0.9999	853	0.000403553	852.999	0.000807106	853	9.46197e-07	1.70378e-05
		0.5156	3077	54	3023	108	3131	0.0344938	0.0344938		0.9999	854	0.000409907	853.999	0.000819814	854	9.59969e-07	1.70378e-05
		0.5153	3077	55	3022	110	3132	0.0351213	0.0351101		0.9999	855	0.000416347	854.999	0.000832693	855	9.7391e-07	1.70378e-05
		0.5118	3078	55	3023	110	3133	0.0351101	0.0351101		0.9999	856	0.000422873	855.999	0.000845745	856	9.8802e-07	1.70378e-05
		0.5117	3078	56	3022	112	3134	0.0357371	0.0357143		0.9999	857	0.000429486	856.999	0.000858972	857	1.0023e-06	1.70378e-05
		0.511	3080	56	3024	112	3136	0.0357143	0.0357143		0.9999	858	0.000436188	857.999	0.000872376	858	1.01676e-06	1.70378e-05
		0.5084	3080	57	3023	114	3137	0.0363405	0.0360988		0.9999	859	0.000442979	858.999	0.000885958	859	1.03138e-06	1.70378e-05
		0.508	3081	57	3024	114	3138	0.0363289	0.0360988		0.9999	860	0.000449861	859.999	0.000899721	860	1.04619e-06	1.70378e-05
		0.5072	3082	57	3025	114	3139	0.0363173	0.0360988		0.9999	861	0.000456834	860.999	0.000913667	861	1.06117e-06	1.70378e-05
		0.5065	3084	57	3027	114	3141	0.0362942	0.0360988		0.9999	862	0.000463899	861.999	0.000927797	862	1.07633e-06	1.70378e-05
		0.5061	3086	57	3029	114	3143	0.0362711	0.0360988		0.9999	863	0.000471057	862.999	0.000942114	863	1.09167e-06	1.70378e-05
		0.5051	3087	57	3030	114	3144	0.0362595	0.0360988		0.9999	864	0.00047831	863.999	0.000956619	864	1.1072e-06	1.70378e-05
		0.5045	3088	57	3031	114	3145	0.036248	0.0360988		0.9999	865	0.000485657	864.999	0.000971315	865	1.12291e-06	1.70378e-05
		0.5034	3090	57	3033	114	3147	0.036225	0.0360988		0.9999	866	0.000493102	865.999	0.000986203	866	1.1388e-06	1.70378e-05
		0.5023	3091	57	3034	114	3148	0.0362135	0.0360988		0.9999	866.999	0.000500643	866.999	0.00100129	867	1.15489e-06	1.70378e-05
		0.5019	3092	57	3035	114	3149	0.036202	0.0360988		0.9999	867.999	0.000508283	867.999	0.00101657	868	1.17116e-06	1.70378e-05
		0.5009	3093	57	3036	114	3150	0.0361905	0.0360988		0.9999	868.999	0.000516022	868.999	0.00103204	869	1.18762e-06	1.70378e-05
		0.4997	3094	57	3037	114	3151	0.036179	0.0360988		0.9999	869.999	0.000523862	869.999	0.00104772	870	1.20428e-06	1.70378e-05
		0.4988	3095	57	3038	114	3152	0.0361675	0.0360988		0.9999	870.999	0.000531803	870.999	0.00106361	871	1.22113e-06	1.70378e-05
		0.4982	3096	57	3039	114	3153	0.036156	0.0360988		0.9999	871.999	0.000539847	871.999	0.00107969	872	1.23818e-06	1.70378e-05
		0.4973	3097	57	3040	114	3154	0.0361446	0.0360988		0.9999	872.999	0.000547995	872.999	0.00109599	873	1.25543e-06	1.70378e-05
		0.4958	3098	57	3041	114	3155	0.0361331	0.0360988		0.9999	873.999	0.000556247	873.999	0.00111249	874	1.27288e-06	1.70378e-05
		0.4949	3100	57	3043	114	3157	0.0361102	0.0360988		0.9999	874.999	0.000564605	874.999	0.00112921	875	1.29053e-06	1.70378e-05
		0.4943	3101	57	3044	114	3158	0.0360988	0.0360988		0.9999	875.999	0.00057307	875.999	0.00114614	876	1.30838e-06	1.70378e-05
		0.4938	3101	58	3043	116	3159	0.0367205	0.0366162		0.9999	876.999	0.000581643	876.999	0.00116329	877	1.32644e-06	1.70378e-05
		0.4928	3102	58	3044	116	3160	0.0367089	0.0366162		0.9999	877.999	0.000590326	877.999	0.00118065	878	1.34471e-06	1.70378e-05
		0.4924	3103	58	3045	116	3161	0.0366972	0.0366162		0.9999	878.999	0.000599118	878.999	0.00119824	879	1.36318e-06	1.70378e-05
		0.4914	3104	58	3046	116	3162	0.0366856	0.0366162		0.9999	879.999	0.000608022	879.999	0.00121604	880	1.38187e-06	1.70378e-05
		0.49	3105	58	3047	116	3163	0.036674	0.0366162		0.9999	880.999	0.000617039	880.999	0.00123408	881	1.40077e-06	1.70378e-05
		0.4899	3106	58	3048	116	3164	0.0366625	0.0366162		0.9999	881.999	0.000626169	881.999	0.00125234	882	1.41989e-06	1.70378e-05
		0.4889	3107	58	3049	116	3165	0.0366509	0.0366162		0.9999	882.999	0.000635415	882.999	0.00127083	883	1.43922e-06	1.70378e-05
		0.4883	3108	58	3050	116	3166	0.0366393	0.0366162		0.9999	883.999	0.000644776	883.999	0.00128955	884	1.45877e-06	1.70378e-05
		0.4872	3109	58	3051	116	3167	0.0366277	0.0366162		0.9999	884.999	0.000654255	884.999	0.00130851	885	1.47854e-06	1.70378e-05
		0.4858	3110	58	3052	116	3168	0.0366162	0.0366162		0.9999	885.999	0.000663852	885.999	0.0013277	886	1.49854e-06	1.70378e-05
		0.4857	3110	59	3051	118	3169	0.0372357	0.0371186		0.9999	886.999	0.000673568	886.999	0.00134714	887	1.51876e-06	1.70378e-05
		0.4854	3111	59	3052	118	3170	0.037224	0.0371186		0.9999	887.999	0.000683406	887.999	0.00136681	888	1.5392e-06	1.70378e-05
		0.4851	3112	59	3053	118	3171	0.0372122	0.0371186		0.9999	888.999	0.000693365	888.999	0.00138673	889	1.55988e-06	1.70378e-05
		0.4844	3113	59	3054	118	3172	0.0372005	0.0371186		0.9999	889.999	0.000703448	889.999	0.0014069	890	1.58078e-06	1.70378e-05
		0.4817	3114	59	3055	118	3173	0.0371888	0.0371186		0.9999	890.999	0.000713656	890.999	0.00142731	891	1.60192e-06	1.70378e-05
		0.4804	3116	59	3057	118	3175	0.0371654	0.0371186		0.9999	891.999	0.000723989	891.999	0.00144798	892	1.62329e-06	1.70378e-05
		0.4796	3117	59	3058	118	3176	0.0371537	0.0371186		0.9999	892.999	0.000734449	892.999	0.0014689	893	1.6449e-06	1.70378e-05
		0.4791	3118	59	3059	118	3177	0.037142	0.0371186		0.9999	893.999	0.000745037	893.999	0.00149007	894	1.66675e-06	1.70378e-05
		0.4787	3119	59	3060	118	3178	0.0371303	0.0371186		0.9999	894.999	0.000755755	894.998	0.00151151	895	1.68884e-06	1.70378e-05
		0.4786	3120	59	3061	118	3179	0.0371186	0.0371186		0.9999	895.999	0.000766604	895.998	0.00153321	896	1.71117e-06	1.70378e-05
		0.4783	3120	60	3060	120	3180	0.0377358	0.0376176		0.9999	896.999	0.000777585	896.998	0.00155517	897	1.73375e-06	1.70378e-05
		0.4778	3123	60	3063	120	3183	0.0377003	0.0376176		0.9999	897.999	0.000788699	897.998	0.0015774	898	1.75657e-06	1.70378e-05
		0.4753	3124	60	3064	120	3184	0.0376884	0.0376176		0.9999	898.999	0.000799948	898.998	0.0015999	899	1.77964e-06	1.70378e-05
		0.4744	3128	60	3068	120	3188	0.0376412	0.0376176		0.9999	899.999	0.000811333	899.998	0.00162267	900	1.80296e-06	1.70378e-05
		0.4739	3129	60	3069	120	3189	0.0376294	0.0376176		0.9999	900.999	0.000822856	900.998	0.00164571	901	1.82654e-06	1.70378e-05
		0.4733	3130	60	3070	120	3190	0.0376176	0.0376176		0.9999	901.999	0.000834517	901.998	0.00166903	902	1.85037e-06	1.70378e-05
		0.4727	3131	61	3070	122	3192	0.0382206	0.0381608		0.9999	902.999	0.000846318	902.998	0.00169264	903	1.87446e-06	1.70378e-05
		0.4724	3133	61	3072	122	3194	0.0381966	0.0381608		0.9999	903.999	0.000858261	903.998	0.00171652	904	1.89881e-06	1.70378e-05
		0.472	3134	61	3073	122	3195	0.0381847	0.0381608		0.9999	904.999	0.000870346	904.998	0.00174069	905	1.92342e-06	1.70378e-05
		0.4714	3135	61	3074	122	3196	0.0381727	0.0381608		0.9999	905.999	0.000882576	905.998	0.00176515	906	1.94829e-06	1.70378e-05
		0.4692	3136	61	3075	122	3197	0.0381608	0.0381608		0.9999	906.999	0.000894951	906.998	0.0017899	907	1.97343e-06	1.70378e-05
		0.469	3138	62	3076	124	3200	0.03875	0.03875		0.9999	907.999	0.000907472	907.998	0.00181494	908	1.99884e-06	1.70378e-05
		0.4689	3138	63	3075	126	3201	0.0393627	0.0392035		0.9999	908.999	0.000920143	908.998	0.00184029	909	2.02452e-06	1.70378e-05
		0.4665	3139	63	3076	126	3202	0.0393504	0.0392035		0.9999	909.999	0.000932963	909.998	0.00186593	910	2.05047e-06	1.70378e-05
		0.4656	3140	63	3077	126	3203	0.0393381	0.0392035		0.9999	910.999	0.000945934	910.998	0.00189187	911	2.07669e-06	1.70378e-05
		0.4655	3141	63	3078	126	3204	0.0393258	0.0392035		0.9999	911.999	0.000959057	911.998	0.00191811	912	2.1032e-06	1.70378e-05
		0.4653	3143	63	3080	126	3206	0.0393013	0.0392035		0.9999	912.999	0.000972335	912.998	0.00194467	913	2.12998e-06	1.70378e-05
		0.4641	3144	63	3081	126	3207	0.0392891	0.0392035		0.9999	913.999	0.000985768	913.998	0.00197154	914	2.15704e-06	1.70378e-05
		0.463	3145	63	3082	126	3208	0.0392768	0.0392035		0.9998	914.999	0.000999358	914.998	0.00199872	915	2.18439e-06	3.93116e-05
		0.4619	3146	63	3083	126	3209	0.0392646	0.0392035		0.9998	915.999	0.00101311	915.998	0.00202621	916	2.21202e-06	3.93116e-05
		0.4618	3148	63	3085	126	3211	0.0392401	0.0392035		0.9998	916.999	0.00102702	916.998	0.00205403	917	2.23995e-06	3.93116e-05
		0.461	3149	63	3086	126	3212	0.0392279	0.0392035		0.9998	917.999	0.00104108	917.998	0.00208217	918	2.26816e-06	3.93116e-05
		0.4594	3151	63	3088	126	3214	0.0392035	0.0392035		0.9998	918.999	0.00105532	918.998	0.00211064	919	2.29667e-06	3.93116e-05
		0.4584	3151	64	3087	128	3215	0.0398134	0.0397392		0.9998	919.999	0.00106971	919.998	0.00213943	920	2.32547e-06	3.93116e-05
		0.4571	3153	64	3089	128	3217	0.0397886	0.0397392		0.9998	920.999	0.00108428	920.998	0.00216856	921	2.35457e-06	3.93116e-05
		0.4551	3154	64	3090	128	3218	0.0397763	0.0397392		0.9998	921.999	0.00109901	921.998	0.00219802	922	2.38397e-06	3.93116e-05
		0.4548	3155	64	3091	128	3219	0.0397639	0.0397392		0.9998	922.999	0.00111391	922.998	0.00222781	923	2.41367e-06	3.93116e-05
		0.4537	3157	64	3093	128	3221	0.0397392	0.0397392		0.9998	923.999	0.00112898	923.998	0.00225795	924	2.44367e-06	3.93116e-05
		0.4516	3157	65	3092	130	3222	0.0403476	0.0402228		0.9998	924.999	0.00114422	924.998	0.00228844	925	2.47399e-06	3.93116e-05
		0.4503	3162	65	3097	130	3227	0.0402851	0.0402228		0.9998	925.999	0.00115964	925.998	0.00231927	926	2.50461e-06	3.93116e-05
		0.4492	3163	65	3098	130	3228	0.0402726	0.0402228		0.9998	926.999	0.00117523	926.998	0.00235045	927	2.53555e-06	3.93116e-05
		0.4481	3164	65	3099	130	3229	0.0402601	0.0402228		0.9998	927.999	0.00119099	927.998	0.00238199	928	2.5668e-06	3.93116e-05
		0.448	3165	65	3100	130	3230	0.0402477	0.0402228		0.9998	928.999	0.00120694	928.998	0.00241388	929	2.59836e-06	3.93116e-05
		0.4477	3166	65	3101	130	3231	0.0402352	0.0402228		0.9998	929.999	0.00122307	929.998	0.00244613	930	2.63025e-06	3.93116e-05
		0.447	3167	65	3102	130	3232	0.0402228	0.0402228		0.9998	930.999	0.00123937	930.998	0.00247875	931	2.66246e-06	3.93116e-05
		0.4459	3167	66	3101	132	3233	0.040829	0.040829		0.9998	931.999	0.00125587	931.997	0.00251173	932	2.69499e-06	3.93116e-05
		0.4448	3167	67	3100	134	3234	0.0414348	0.0414219		0.9998	932.999	0.00127254	932.997	0.00254508	933	2.72785e-06	3.93116e-05
		0.4437	3168	67	3101	134	3235	0.0414219	0.0414219		0.9998	933.999	0.00128941	933.997	0.00257881	934	2.76104e-06	3.93116e-05
		0.4422	3168	68	3100	136	3236	0.0420272	0.0418977		0.9998	934.999	0.00130646	934.997	0.00261291	935	2.79456e-06	3.93116e-05
		0.4421	3169	68	3101	136	3237	0.0420142	0.0418977		0.9998	935.999	0.0013237	935.997	0.0026474	936	2.82841e-06	3.93116e-05
		0.4416	3170	68	3102	136	3238	0.0420012	0.0418977		0.9998	936.999	0.00134113	936.997	0.00268226	937	2.86261e-06	3.93116e-05
		0.4409	3178	68	3110	136	3246	0.0418977	0.0418977		0.9998	937.999	0.00135876	937.997	0.00271751	938	2.89714e-06	3.93116e-05
		0.4394	3178	69	3109	138	3247	0.0425008	0.0424746		0.9998	938.999	0.00137658	938.997	0.00275316	939	2.93201e-06	3.93116e-05
		0.4384	3179	69	3110	138	3248	0.0424877	0.0424746		0.9998	939.999	0.0013946	939.997	0.00278919	940	2.96723e-06	3.93116e-05
		0.4379	3180	69	3111	138	3249	0.0424746	0.0424746		0.9998	940.999	0.00141281	940.997	0.00282563	941	3.00279e-06	3.93116e-05
		0.4373	3180	70	3110	140	3250	0.0430769	0.0430637		0.9998	941.999	0.00143123	941.997	0.00286246	942	3.03871e-06	3.93116e-05
		0.4367	3181	70	3111	140	3251	0.0430637	0.0430637		0.9998	942.999	0.00144985	942.997	0.0028997	943	3.07497e-06	3.93116e-05
		0.4365	3181	71	3110	142	3252	0.0436654	0.0435984		0.9998	943.999	0.00146867	943.997	0.00293734	944	3.11159e-06	3.93116e-05
		0.4364	3182	71	3111	142	3253	0.043652	0.0435984		0.9998	944.999	0.0014877	944.997	0.0029754	945	3.14857e-06	3.93116e-05
		0.4363	3183	71	3112	142	3254	0.0436386	0.0435984		0.9998	945.998	0.00150694	945.997	0.00301387	946	3.18591e-06	3.93116e-05
		0.4342	3184	71	3113	142	3255	0.0436252	0.0435984		0.9998	946.998	0.00152638	946.997	0.00305276	947	3.22361e-06	3.93116e-05
		0.4311	3186	71	3115	142	3257	0.0435984	0.0435984		0.9998	947.998	0.00154604	947.997	0.00309207	948	3.26168e-06	3.93116e-05
		0.4309	3187	72	3115	144	3259	0.0441853	0.0441312		0.9998	948.998	0.00156591	948.997	0.00313181	949	3.30012e-06	3.93116e-05
		0.429	3188	72	3116	144	3260	0.0441718	0.0441312		0.9998	949.998	0.00158599	949.997	0.00317198	950	3.33892e-06	3.93116e-05
		0.4283	3189	72	3117	144	3261	0.0441582	0.0441312		0.9998	950.998	0.00160629	950.997	0.00321258	951	3.37811e-06	3.93116e-05
		0.4281	3190	72	3118	144	3262	0.0441447	0.0441312		0.9998	951.998	0.00162681	951.997	0.00325361	952	3.41766e-06	3.93116e-05
		0.4277	3191	72	3119	144	3263	0.0441312	0.0441312		0.9998	952.998	0.00164755	952.997	0.00329509	953	3.4576e-06	3.93116e-05
		0.427	3191	73	3118	146	3264	0.0447304	0.0447304		0.9998	953.998	0.00166851	953.997	0.00333701	954	3.49791e-06	3.93116e-05
		0.4265	3191	74	3117	148	3265	0.0453292	0.0452461		0.9998	954.998	0.00168969	954.997	0.00337938	955	3.53862e-06	3.93116e-05
		0.4253	3192	74	3118	148	3266	0.0453154	0.0452461		0.9998	955.998	0.0017111	955.997	0.0034222	956	3.57971e-06	3.93116e-05
		0.4249	3193	74	3119	148	3267	0.0453015	0.0452461		0.9998	956.998	0.00173274	956.997	0.00346547	957	3.62119e-06	3.93116e-05
		0.4244	3194	74	3120	148	3268	0.0452876	0.0452461		0.9998	957.998	0.0017546	957.996	0.00350921	958	3.66306e-06	3.93116e-05
		0.4239	3195	74	3121	148	3269	0.0452738	0.0452461		0.9998	958.998	0.0017767	958.996	0.00355341	959	3.70533e-06	3.93116e-05
		0.4217	3196	74	3122	148	3270	0.0452599	0.0452461		0.9998	959.998	0.00179904	959.996	0.00359807	960	3.74799e-06	3.93116e-05
		0.4209	3197	74	3123	148	3271	0.0452461	0.0452461		0.9998	960.998	0.0018216	960.996	0.00364321	961	3.79106e-06	3.93116e-05
		0.419	3197	75	3122	150	3272	0.0458435	0.0458015		0.9998	961.998	0.00184441	961.996	0.00368882	962	3.83453e-06	3.93116e-05
		0.418	3198	75	3123	150	3273	0.0458295	0.0458015		0.9998	962.998	0.00186746	962.996	0.00373491	963	3.87841e-06	3.93116e-05
		0.4177	3199	75	3124	150	3274	0.0458155	0.0458015		0.9998	963.998	0.00189074	963.996	0.00378148	964	3.9227e-06	3.93116e-05
		0.417	3200	75	3125	150	3275	0.0458015	0.0458015		0.9998	964.998	0.00191427	964.996	0.00382854	965	3.9674e-06	3.93116e-05
		0.4151	3200	76	3124	152	3276	0.046398	0.0462568		0.9998	965.998	0.00193805	965.996	0.00387609	966	4.01252e-06	3.93116e-05
		0.4144	3203	76	3127	152	3279	0.0463556	0.0462568		0.9998	966.998	0.00196207	966.996	0.00392414	967	4.05805e-06	3.93116e-05
		0.4141	3204	76	3128	152	3280	0.0463415	0.0462568		0.9998	967.998	0.00198634	967.996	0.00397268	968	4.10401e-06	3.93116e-05
		0.4131	3205	76	3129	152	3281	0.0463273	0.0462568		0.9998	968.998	0.00201087	968.996	0.00402173	969	4.15039e-06	3.93116e-05
		0.4125	3206	76	3130	152	3282	0.0463132	0.0462568		0.9998	969.998	0.00203564	969.996	0.00407129	970	4.1972e-06	3.93116e-05
		0.4121	3207	76	3131	152	3283	0.0462991	0.0462568		0.9998	970.998	0.00206068	970.996	0.00412135	971	4.24444e-06	3.93116e-05
		0.4111	3208	76	3132	152	3284	0.046285	0.0462568		0.9998	971.998	0.00208597	971.996	0.00417193	972	4.29211e-06	3.93116e-05
		0.4091	3210	76	3134	152	3286	0.0462568	0.0462568		0.9998	972.998	0.00211152	972.996	0.00422304	973	4.34022e-06	3.93116e-05
		0.409	3210	77	3133	154	3287	0.0468512	0.0467659		0.9998	973.998	0.00213733	973.996	0.00427466	974	4.38877e-06	3.93116e-05
		0.4074	3211	77	3134	154	3288	0.046837	0.0467659		0.9998	974.998	0.00216341	974.996	0.00432681	975	4.43776e-06	3.93116e-05
		0.4069	3212	77	3135	154	3289	0.0468227	0.0467659		0.9998	975.998	0.00218975	975.996	0.0043795	976	4.48719e-06	3.93116e-05
		0.4055	3213	77	3136	154	3290	0.0468085	0.0467659		0.9998	976.998	0.00221636	976.996	0.00443272	977	4.53708e-06	3.93116e-05
		0.4046	3214	77	3137	154	3291	0.0467943	0.0467659		0.9998	977.998	0.00224324	977.996	0.00448649	978	4.58741e-06	3.93116e-05
		0.4045	3215	77	3138	154	3292	0.0467801	0.0467659		0.9998	978.998	0.0022704	978.995	0.0045408	979	4.6382e-06	3.93116e-05
		0.4044	3216	77	3139	154	3293	0.0467659	0.0467659		0.9998	979.998	0.00229783	979.995	0.00459566	980	4.68945e-06	3.93116e-05
		0.4041	3216	78	3138	156	3294	0.0473588	0.0471014		0.9998	980.998	0.00232553	980.995	0.00465107	981	4.74115e-06	3.93116e-05
		0.404	3217	78	3139	156	3295	0.0473445	0.0471014		0.9997	981.998	0.00235352	981.995	0.00470704	982	4.79332e-06	0.000105221
		0.4031	3223	78	3145	156	3301	0.0472584	0.0471014		0.9997	982.998	0.00238179	982.995	0.00476358	983	4.84596e-06	0.000105221
		0.4018	3224	78	3146	156	3302	0.0472441	0.0471014		0.9997	983.998	0.00241034	983.995	0.00482068	984	4.89906e-06	0.000105221
		0.3999	3226	78	3148	156	3304	0.0472155	0.0471014		0.9997	984.998	0.00243918	984.995	0.00487835	985	4.95264e-06	0.000105221
		0.3994	3227	78	3149	156	3305	0.0472012	0.0471014		0.9997	985.998	0.0024683	985.995	0.0049366	986	5.0067e-06	0.000105221
		0.398	3228	78	3150	156	3306	0.0471869	0.0471014		0.9997	986.998	0.00249772	986.995	0.00499544	987	5.06123e-06	0.000105221
		0.3979	3230	78	3152	156	3308	0.0471584	0.0471014		0.9997	987.997	0.00252743	987.995	0.00505485	988	5.11625e-06	0.000105221
		0.3976	3231	78	3153	156	3309	0.0471442	0.0471014		0.9997	988.997	0.00255743	988.995	0.00511486	989	5.17175e-06	0.000105221
		0.3963	3232	78	3154	156	3310	0.0471299	0.0471014		0.9997	989.997	0.00258773	989.995	0.00517546	990	5.22774e-06	0.000105221
		0.396	3233	78	3155	156	3311	0.0471157	0.0471014		0.9997	990.997	0.00261833	990.995	0.00523666	991	5.28422e-06	0.000105221
		0.3948	3234	78	3156	156	3312	0.0471014	0.0471014		0.9997	991.997	0.00264923	991.995	0.00529847	992	5.3412e-06	0.000105221
		0.3946	3234	79	3155	158	3313	0.0476909	0.0476334		0.9997	992.997	0.00268044	992.995	0.00536088	993	5.39867e-06	0.000105221
		0.3945	3235	79	3156	158	3314	0.0476765	0.0476334		0.9997	993.997	0.00271195	993.995	0.00542391	994	5.45665e-06	0.000105221
		0.3941	3237	79	3158	158	3316	0.0476478	0.0476334		0.9997	994.997	0.00274378	994.995	0.00548755	995	5.51513e-06	0.000105221
		0.3935	3238	79	3159	158	3317	0.0476334	0.0476334		0.9997	995.997	0.00277591	995.994	0.00555182	996	5.57412e-06	0.000105221
		0.3927	3238	80	3158	160	3318	0.0482218	0.0482073		0.9997	996.997	0.00280836	996.994	0.00561672	997	5.63362e-06	0.000105221
		0.3916	3239	80	3159	160	3319	0.0482073	0.0482073		0.9997	997.997	0.00284112	997.994	0.00568225	998	5.69363e-06	0.000105221
		0.3909	3239	81	3158	162	3320	0.0487952	0.0487658		0.9997	998.997	0.00287421	998.994	0.00574841	999	5.75417e-06	0.000105221
		0.3904	3240	81	3159	162	3321	0.0487805	0.0487658		0.9997	999.997	0.00290761	999.994	0.00581522	1000	5.81522e-06	0.000105221
		0.39	3241	81	3160	162	3322	0.0487658	0.0487658		0.9997	1001	0.00294134	1000.99	0.00588267	1001	5.8768e-06	0.000105221
		0.3885	3241	82	3159	164	3323	0.049353	0.0492788		0.9997	1002	0.00297539	1001.99	0.00595078	1002	5.9389e-06	0.000105221
		0.3883	3242	82	3160	164	3324	0.0493381	0.0492788		0.9997	1003	0.00300977	1002.99	0.00601954	1003	6.00154e-06	0.000105221
		0.3879	3243	82	3161	164	3325	0.0493233	0.0492788		0.9997	1004	0.00304448	1003.99	0.00608897	1004	6.06471e-06	0.000105221
		0.3874	3244	82	3162	164	3326	0.0493085	0.0492788		0.9997	1005	0.00307953	1004.99	0.00615906	1005	6.12842e-06	0.000105221
		0.3865	3245	82	3163	164	3327	0.0492937	0.0492788		0.9997	1006	0.00311491	1005.99	0.00622983	1006	6.19267e-06	0.000105221
		0.3856	3246	82	3164	164	3328	0.0492788	0.0492788		0.9997	1007	0.00315063	1006.99	0.00630127	1007	6.25746e-06	0.000105221
		0.3852	3247	83	3164	166	3330	0.0498498	0.0498498		0.9997	1008	0.00318669	1007.99	0.00637339	1008	6.32281e-06	0.000105221
		0.3843	3247	84	3163	168	3331	0.0504353	0.0502242		0.9997	1009	0.0032231	1008.99	0.0064462	1009	6.3887e-06	0.000105221
		0.3839	3248	84	3164	168	3332	0.0504202	0.0502242		0.9997	1010	0.00325985	1009.99	0.0065197	1010	6.45515e-06	0.000105221
		0.3835	3252	84	3168	168	3336	0.0503597	0.0502242		0.9997	1011	0.00329695	1010.99	0.0065939	1011	6.52215e-06	0.000105221
		0.3833	3254	84	3170	168	3338	0.0503295	0.0502242		0.9997	1012	0.0033344	1011.99	0.0066688	1012	6.58972e-06	0.000105221
		0.3822	3255	84	3171	168	3339	0.0503145	0.0502242		0.9997	1013	0.0033722	1012.99	0.00674441	1013	6.65786e-06	0.000105221
		0.3821	3256	84	3172	168	3340	0.0502994	0.0502242		0.9997	1014	0.00341036	1013.99	0.00682073	1014	6.72656e-06	0.000105221
		0.3816	3257	84	3173	168	3341	0.0502843	0.0502242		0.9997	1015	0.00344888	1014.99	0.00689777	1015	6.79583e-06	0.000105221
		0.3807	3258	84	3174	168	3342	0.0502693	0.0502242		0.9997	1016	0.00348777	1015.99	0.00697553	1016	6.86568e-06	0.000105221
		0.3799	3259	84	3175	168	3343	0.0502543	0.0502242		0.9997	1017	0.00352701	1016.99	0.00705402	1017	6.93611e-06	0.000105221
		0.3794	3260	84	3176	168	3344	0.0502392	0.0502242		0.9997	1018	0.00356662	1017.99	0.00713325	1018	7.00712e-06	0.000105221
		0.3789	3261	84	3177	168	3345	0.0502242	0.0502242		0.9997	1019	0.00360661	1018.99	0.00721321	1019	7.07872e-06	0.000105221
		0.3788	3261	85	3176	170	3346	0.0508069	0.0506103		0.9997	1020	0.00364696	1019.99	0.00729392	1020	7.15091e-06	0.000105221
		0.3771	3262	85	3177	170	3347	0.0507918	0.0506103		0.9997	1021	0.00368769	1020.99	0.00737538	1021	7.22369e-06	0.000105221
		0.3763	3263	85	3178	170	3348	0.0507766	0.0506103		0.9997	1022	0.0037288	1021.99	0.0074576	1022	7.29706e-06	0.000105221
		0.3761	3264	85	3179	170	3349	0.0507614	0.0506103		0.9997	1023	0.00377029	1022.99	0.00754057	1023	7.37104e-06	0.000105221
		0.3758	3265	85	3180	170	3350	0.0507463	0.0506103		0.9997	1024	0.00381216	1023.99	0.00762432	1024	7.44562e-06	0.000105221
		0.3755	3268	85	3183	170	3353	0.0507009	0.0506103		0.9997	1025	0.00385442	1024.99	0.00770883	1025	7.52081e-06	0.000105221
		0.3754	3269	85	3184	170	3354	0.0506857	0.0506103		0.9997	1026	0.00389706	1025.99	0.00779412	1026	7.59661e-06	0.000105221
		0.3751	3270	85	3185	170	3355	0.0506706	0.0506103		0.9997	1027	0.0039401	1026.99	0.0078802	1027	7.67303e-06	0.000105221
		0.3746	3271	85	3186	170	3356	0.0506555	0.0506103		0.9997	1028	0.00398353	1027.99	0.00796706	1028	7.75006e-06	0.000105221
		0.3741	3272	85	3187	170	3357	0.0506405	0.0506103		0.9997	1029	0.00402736	1028.99	0.00805472	1029	7.82771e-06	0.000105221
		0.3737	3273	85	3188	170	3358	0.0506254	0.0506103		0.9997	1030	0.00407159	1029.99	0.00814318	1030	7.906e-06	0.000105221
		0.3735	3274	85	3189	170	3359	0.0506103	0.0506103		0.9997	1031	0.00411622	1030.99	0.00823244	1031	7.98491e-06	0.000105221
		0.3727	3274	86	3188	172	3360	0.0511905	0.0511905		0.9997	1032	0.00416126	1031.99	0.00832251	1032	8.06445e-06	0.000105221
		0.372	3274	87	3187	174	3361	0.0517703	0.0516167		0.9997	1033	0.0042067	1032.99	0.0084134	1033	8.14463e-06	0.000105221
		0.3719	3276	87	3189	174	3363	0.0517395	0.0516167		0.9997	1034	0.00425256	1033.99	0.00850512	1034	8.22545e-06	0.000105221
		0.3717	3277	87	3190	174	3364	0.0517241	0.0516167		0.9997	1035	0.00429883	1034.99	0.00859766	1035	8.30692e-06	0.000105221
		0.3702	3280	87	3193	174	3367	0.0516781	0.0516167		0.9997	1036	0.00434552	1035.99	0.00869104	1036	8.38903e-06	0.000105221
		0.369	3281	87	3194	174	3368	0.0516627	0.0516167		0.9997	1037	0.00439263	1036.99	0.00878525	1037	8.4718e-06	0.000105221
		0.3688	3282	87	3195	174	3369	0.0516474	0.0516167		0.9997	1038	0.00444016	1037.99	0.00888032	1038	8.55522e-06	0.000105221
		0.3677	3283	87	3196	174	3370	0.051632	0.0516167		0.9997	1039	0.00448812	1038.99	0.00897623	1039	8.6393e-06	0.000105221
		0.3665	3284	87	3197	174	3371	0.0516167	0.0516167		0.9997	1040	0.0045365	1039.99	0.009073	1040	8.72404e-06	0.000105221
		0.3661	3284	88	3196	176	3372	0.0521945	0.0521173		0.9997	1041	0.00458532	1040.99	0.00917064	1041	8.80945e-06	0.000105221
		0.3657	3285	88	3197	176	3373	0.0521791	0.0521173		0.9997	1042	0.00463457	1041.99	0.00926915	1042	8.89553e-06	0.000105221
		0.3656	3286	88	3198	176	3374	0.0521636	0.0521173		0.9997	1043	0.00468426	1042.99	0.00936853	1043	8.98229e-06	0.000105221
		0.3649	3287	88	3199	176	3375	0.0521481	0.0521173		0.9997	1044	0.0047344	1043.99	0.00946879	1044	9.06972e-06	0.000105221
		0.3643	3288	88	3200	176	3376	0.0521327	0.0521173		0.9997	1045	0.00478497	1044.99	0.00956994	1045	9.15784e-06	0.000105221
		0.364	3289	88	3201	176	3377	0.0521173	0.0521173		0.9997	1046	0.00483599	1045.99	0.00967199	1046	9.24664e-06	0.000105221
		0.3636	3289	89	3200	178	3378	0.0526939	0.0526471		0.9997	1047	0.00488747	1046.99	0.00977493	1047	9.33613e-06	0.000105221
		0.3632	3291	89	3202	178	3380	0.0526627	0.0526471		0.9997	1048	0.00493939	1047.99	0.00987878	1048	9.42632e-06	0.000105221
		0.3631	3292	89	3203	178	3381	0.0526471	0.0526471		0.9997	1049	0.00499177	1048.99	0.00998355	1049	9.5172e-06	0.000105221
		0.3624	3294	90	3204	180	3384	0.0531915	0.0531287		0.9997	1049.99	0.00504461	1049.99	0.0100892	1050	9.60879e-06	0.000105221
		0.3616	3295	90	3205	180	3385	0.0531758	0.0531287		0.9997	1050.99	0.00509792	1050.99	0.0101958	1051	9.70108e-06	0.000105221
		0.3611	3296	90	3206	180	3386	0.0531601	0.0531287		0.9997	1051.99	0.00515169	1051.99	0.0103034	1052	9.79408e-06	0.000105221
		0.3608	3297	90	3207	180	3387	0.0531444	0.0531287		0.9997	1052.99	0.00520592	1052.99	0.0104118	1053	9.88779e-06	0.000105221
		0.3605	3298	90	3208	180	3388	0.0531287	0.0531287		0.9997	1053.99	0.00526063	1053.99	0.0105213	1054	9.98222e-06	0.000105221
		0.3604	3298	91	3207	182	3389	0.0537032	0.0536082		0.9997	1054.99	0.00531582	1054.99	0.0106316	1055	1.00774e-05	0.000105221
		0.3584	3300	91	3209	182	3391	0.0536715	0.0536082		0.9997	1055.99	0.00537148	1055.99	0.010743	1056	1.01733e-05	0.000105221
		0.3578	3301	91	3210	182	3392	0.0536557	0.0536082		0.9997	1056.99	0.00542762	1056.99	0.0108552	1057	1.02699e-05	0.000105221
		0.3577	3302	91	3211	182	3393	0.0536398	0.0536082		0.9997	1057.99	0.00548425	1057.99	0.0109685	1058	1.03672e-05	0.000105221
		0.3573	3303	91	3212	182	3394	0.053624	0.0536082		0.9997	1058.99	0.00554136	1058.99	0.0110827	1059	1.04653e-05	0.000105221
		0.3566	3304	91	3213	182	3395	0.0536082	0.0536082		0.9997	1059.99	0.00559897	1059.99	0.0111979	1060	1.05641e-05	0.000105221
		0.3561	3304	92	3212	184	3396	0.0541814	0.0541176		0.9997	1060.99	0.00565707	1060.99	0.0113141	1061	1.06637e-05	0.000105221
		0.3552	3305	92	3213	184	3397	0.0541654	0.0541176		0.9997	1061.99	0.00571567	1061.99	0.0114313	1062	1.0764e-05	0.000105221
		0.3547	3307	92	3215	184	3399	0.0541336	0.0541176		0.9997	1062.99	0.00577477	1062.99	0.0115495	1063	1.0865e-05	0.000105221
		0.3546	3308	92	3216	184	3400	0.0541176	0.0541176		0.9997	1063.99	0.00583437	1063.99	0.0116687	1064	1.09669e-05	0.000105221
		0.3545	3308	93	3215	186	3401	0.0546898	0.0546095		0.9997	1064.99	0.00589448	1064.99	0.011789	1065	1.10694e-05	0.000105221
		0.3544	3311	93	3218	186	3404	0.0546416	0.0546095		0.9997	1065.99	0.0059551	1065.99	0.0119102	1066	1.11728e-05	0.000105221
		0.353	3312	93	3219	186	3405	0.0546256	0.0546095		0.9997	1066.99	0.00601624	1066.99	0.0120325	1067	1.12769e-05	0.000105221
		0.3528	3313	93	3220	186	3406	0.0546095	0.0546095		0.9997	1067.99	0.00607789	1067.99	0.0121558	1068	1.13818e-05	0.000105221
		0.3527	3313	94	3219	188	3407	0.0551805	0.055132		0.9997	1068.99	0.00614006	1068.99	0.0122801	1069	1.14875e-05	0.000105221
		0.351	3315	94	3221	188	3409	0.0551481	0.055132		0.9997	1069.99	0.00620276	1069.99	0.0124055	1070	1.15939e-05	0.000105221
		0.3502	3316	94	3222	188	3410	0.055132	0.055132		0.9997	1070.99	0.00626598	1070.99	0.012532	1071	1.17012e-05	0.000105221
		0.35	3316	95	3221	190	3411	0.0557021	0.0555231		0.9997	1071.99	0.00632974	1071.99	0.0126595	1072	1.18092e-05	0.000105221
		0.3492	3318	95	3223	190	3413	0.0556695	0.0555231		0.9997	1072.99	0.00639403	1072.99	0.0127881	1073	1.1918e-05	0.000105221
		0.3491	3319	95	3224	190	3414	0.0556532	0.0555231		0.9997	1073.99	0.00645886	1073.99	0.0129177	1074	1.20277e-05	0.000105221
		0.349	3320	95	3225	190	3415	0.0556369	0.0555231		0.9997	1074.99	0.00652422	1074.99	0.0130484	1075	1.21381e-05	0.000105221
		0.3485	3322	95	3227	190	3417	0.0556043	0.0555231		0.9997	1075.99	0.00659014	1075.99	0.0131803	1076	1.22493e-05	0.000105221
		0.3477	3323	95	3228	190	3418	0.0555881	0.0555231		0.9997	1076.99	0.0066566	1076.99	0.0133132	1077	1.23614e-05	0.000105221
		0.3473	3324	95	3229	190	3419	0.0555718	0.0555231		0.9997	1077.99	0.00672361	1077.99	0.0134472	1078	1.24742e-05	0.000105221
		0.347	3325	95	3230	190	3420	0.0555556	0.0555231		0.9997	1078.99	0.00679118	1078.99	0.0135824	1079	1.25879e-05	0.000105221
		0.3464	3326	95	3231	190	3421	0.0555393	0.0555231		0.9997	1079.99	0.00685931	1079.99	0.0137186	1080	1.27024e-05	0.000105221
		0.3456	3327	95	3232	190	3422	0.0555231	0.0555231		0.9997	1080.99	0.006928	1080.99	0.013856	1081	1.28178e-05	0.000105221
		0.3455	3328	96	3232	192	3424	0.0560748	0.0560748		0.9997	1081.99	0.00699725	1081.99	0.0139945	1082	1.29339e-05	0.000105221
		0.3454	3328	97	3231	194	3425	0.0566423	0.0566093		0.9997	1082.99	0.00706708	1082.99	0.0141342	1083	1.30509e-05	0.000105221
		0.3449	3329	97	3232	194	3426	0.0566258	0.0566093		0.9997	1083.99	0.00713747	1083.99	0.0142749	1084	1.31688e-05	0.000105221
		0.3448	3330	97	3233	194	3427	0.0566093	0.0566093		0.9997	1084.99	0.00720845	1084.99	0.0144169	1085	1.32875e-05	0.000105221
		0.344	3330	98	3232	196	3428	0.0571762	0.0571595		0.9997	1085.99	0.00728	1085.99	0.01456	1086	1.3407e-05	0.000105221
		0.3433	3331	98	3233	196	3429	0.0571595	0.0571595		0.9997	1086.99	0.00735214	1086.99	0.0147043	1087	1.35274e-05	0.000105221
		0.3432	3331	99	3232	198	3430	0.0577259	0.0576923		0.9997	1087.99	0.00742486	1087.99	0.0148497	1088	1.36486e-05	0.000105221
		0.3427	3332	99	3233	198	3431	0.0577091	0.0576923		0.9997	1088.99	0.00749818	1088.99	0.0149964	1089	1.37708e-05	0.000105221
		0.3426	3333	99	3234	198	3432	0.0576923	0.0576923		0.9997	1089.99	0.00757209	1089.98	0.0151442	1090	1.38937e-05	0.000105221
		0.3422	3333	100	3233	200	3433	0.0582581	0.0582411		0.9997	1090.99	0.0076466	1090.98	0.0152932	1091	1.40176e-05	0.000105221
		0.3421	3334	100	3234	200	3434	0.0582411	0.0582411		0.9997	1091.99	0.00772171	1091.98	0.0154434	1092	1.41423e-05	0.000105221
		0.3418	3335	101	3234	202	3436	0.0587893	0.0585847		0.9997	1092.99	0.00779743	1092.98	0.0155949	1093	1.42679e-05	0.000105221
		0.3411	3337	101	3236	202	3438	0.0587551	0.0585847		0.9997	1093.99	0.00787376	1093.98	0.0157475	1094	1.43944e-05	0.000105221
		0.3404	3338	101	3237	202	3439	0.058738	0.0585847		0.9997	1094.99	0.0079507	1094.98	0.0159014	1095	1.45218e-05	0.000105221
		0.34	3340	101	3239	202	3441	0.0587039	0.0585847		0.9997	1095.99	0.00802825	1095.98	0.0160565	1096	1.46501e-05	0.000105221
		0.3398	3344	101	3243	202	3445	0.0586357	0.0585847		0.9997	1096.99	0.00810643	1096.98	0.0162129	1097	1.47793e-05	0.000105221
		0.339	3347	101	3246	202	3448	0.0585847	0.0585847		0.9997	1097.99	0.00818524	1097.98	0.0163705	1098	1.49094e-05	0.000105221
		0.3388	3348	102	3246	204	3450	0.0591304	0.0589766		0.9997	1098.99	0.00826467	1098.98	0.0165293	1099	1.50403e-05	0.000105221
		0.3377	3349	102	3247	204	3451	0.0591133	0.0589766		0.9997	1099.99	0.00834473	1099.98	0.0166895	1100	1.51722e-05	0.000105221
		0.3369	3350	102	3248	204	3452	0.0590962	0.0589766		0.9997	1100.99	0.00842543	1100.98	0.0168509	1101	1.5305e-05	0.000105221
		0.3364	3351	102	3249	204	3453	0.0590791	0.0589766		0.9997	1101.99	0.00850677	1101.98	0.0170135	1102	1.54388e-05	0.000105221
		0.3358	3354	102	3252	204	3456	0.0590278	0.0589766		0.9997	1102.99	0.00858875	1102.98	0.0171775	1103	1.55734e-05	0.000105221
		0.3357	3355	102	3253	204	3457	0.0590107	0.0589766		0.9997	1103.99	0.00867138	1103.98	0.0173428	1104	1.5709e-05	0.000105221
		0.3347	3356	102	3254	204	3458	0.0589936	0.0589766		0.9997	1104.99	0.00875467	1104.98	0.0175093	1105	1.58455e-05	0.000105221
		0.3346	3357	102	3255	204	3459	0.0589766	0.0589766		0.9997	1105.99	0.0088386	1105.98	0.0176772	1106	1.5983e-05	0.000105221
		0.3344	3357	103	3254	206	3460	0.0595376	0.0595376		0.9997	1106.99	0.0089232	1106.98	0.0178464	1107	1.61214e-05	0.000105221
		0.334	3357	104	3253	208	3461	0.0600982	0.0600289		0.9997	1107.99	0.00900846	1107.98	0.0180169	1108	1.62608e-05	0.000105221
		0.3336	3358	104	3254	208	3462	0.0600809	0.0600289		0.9997	1108.99	0.00909439	1108.98	0.0181888	1109	1.64011e-05	0.000105221
		0.3328	3360	104	3256	208	3464	0.0600462	0.0600289		0.9997	1109.99	0.00918099	1109.98	0.018362	1110	1.65423e-05	0.000105221
		0.3326	3361	104	3257	208	3465	0.0600289	0.0600289		0.9997	1110.99	0.00926827	1110.98	0.0185365	1111	1.66845e-05	0.000105221
		0.3312	3362	105	3257	210	3467	0.0605711	0.0605711		0.9997	1111.99	0.00935622	1111.98	0.0187124	1112	1.68277e-05	0.000105221
		0.3311	3362	106	3256	212	3468	0.0611303	0.0611127		0.9997	1112.99	0.00944486	1112.98	0.0188897	1113	1.69719e-05	0.000105221
		0.3305	3363	106	3257	212	3469	0.0611127	0.0611127		0.9997	1113.99	0.00953418	1113.98	0.0190684	1114	1.7117e-05	0.000105221
		0.3298	3364	107	3257	214	3471	0.0616537	0.0616182		0.9997	1114.99	0.0096242	1114.98	0.0192484	1115	1.72631e-05	0.000105221
		0.3291	3365	107	3258	214	3472	0.0616359	0.0616182		0.9997	1115.99	0.00971491	1115.98	0.0194298	1116	1.74102e-05	0.000105221
		0.3287	3366	107	3259	214	3473	0.0616182	0.0616182		0.9997	1116.99	0.00980632	1116.98	0.0196126	1117	1.75583e-05	0.000105221
		0.3276	3366	108	3258	216	3474	0.0621762	0.0621404		0.9996	1117.99	0.00989843	1117.98	0.0197969	1118	1.77074e-05	0.000238877
		0.3274	3367	108	3259	216	3475	0.0621583	0.0621404		0.9996	1118.99	0.00999126	1118.98	0.0199825	1119	1.78575e-05	0.000238877
		0.3271	3368	108	3260	216	3476	0.0621404	0.0621404		0.9996	1119.99	0.0100848	1119.98	0.0201696	1120	1.80086e-05	0.000238877
		0.3269	3368	109	3259	218	3477	0.0626977	0.0626977		0.9996	1120.99	0.010179	1120.98	0.0203581	1121	1.81606e-05	0.000238877
		0.3257	3368	110	3258	220	3478	0.0632547	0.0632547		0.9996	1121.99	0.010274	1121.98	0.020548	1122	1.83137e-05	0.000238877
		0.3256	3368	111	3257	222	3479	0.0638114	0.0637931		0.9996	1122.99	0.0103697	1122.98	0.0207394	1123	1.84679e-05	0.000238877
		0.3231	3369	111	3258	222	3480	0.0637931	0.0637931		0.9996	1123.99	0.0104661	1123.98	0.0209323	1124	1.8623e-05	0.000238877
		0.3221	3369	112	3257	224	3481	0.0643493	0.0643124		0.9996	1124.99	0.0105633	1124.98	0.0211266	1125	1.87792e-05	0.000238877
		0.3217	3370	112	3258	224	3482	0.0643308	0.0643124		0.9996	1125.99	0.0106612	1125.98	0.0213224	1126	1.89364e-05	0.000238877
		0.3213	3371	112	3259	224	3483	0.0643124	0.0643124		0.9996	1126.99	0.0107598	1126.98	0.0215196	1127	1.90946e-05	0.000238877
		0.3211	3371	113	3258	226	3484	0.064868	0.064868		0.9996	1127.99	0.0108592	1127.98	0.0217184	1128	1.92539e-05	0.000238877
		0.3204	3371	114	3257	228	3485	0.0654232	0.0652921		0.9996	1128.99	0.0109593	1128.98	0.0219186	1129	1.94142e-05	0.000238877
		0.3202	3373	114	3259	228	3487	0.0653857	0.0652921		0.9996	1129.99	0.0110602	1129.98	0.0221204	1130	1.95756e-05	0.000238877
		0.3198	3374	114	3260	228	3488	0.065367	0.0652921		0.9996	1130.99	0.0111618	1130.98	0.0223237	1131	1.9738e-05	0.000238877
		0.3192	3375	114	3261	228	3489	0.0653482	0.0652921		0.9996	1131.99	0.0112642	1131.98	0.0225285	1132	1.99015e-05	0.000238877
		0.3191	3376	114	3262	228	3490	0.0653295	0.0652921		0.9996	1132.99	0.0113674	1132.98	0.0227348	1133	2.0066e-05	0.000238877
		0.3183	3377	114	3263	228	3491	0.0653108	0.0652921		0.9996	1133.99	0.0114714	1133.98	0.0229427	1134	2.02317e-05	0.000238877
		0.3174	3378	114	3264	228	3492	0.0652921	0.0652921		0.9996	1134.99	0.0115761	1134.98	0.0231521	1135	2.03984e-05	0.000238877
		0.3164	3378	115	3263	230	3493	0.065846	0.0658271		0.9996	1135.99	0.0116816	1135.98	0.0233631	1136	2.05661e-05	0.000238877
		0.3152	3379	115	3264	230	3494	0.0658271	0.0658271		0.9996	1136.99	0.0117879	1136.98	0.0235757	1137	2.0735e-05	0.000238877
		0.3147	3379	116	3263	232	3495	0.0663805	0.0661723		0.9996	1137.99	0.0118949	1137.98	0.0237898	1138	2.0905e-05	0.000238877
		0.3143	3380	116	3264	232	3496	0.0663616	0.0661723		0.9996	1138.99	0.0120028	1138.98	0.0240056	1139	2.1076e-05	0.000238877
		0.314	3381	116	3265	232	3497	0.0663426	0.0661723		0.9996	1139.99	0.0121114	1139.98	0.0242229	1140	2.12481e-05	0.000238877
		0.3139	3382	116	3266	232	3498	0.0663236	0.0661723		0.9996	1140.99	0.0122209	1140.98	0.0244418	1141	2.14214e-05	0.000238877
		0.3137	3383	116	3267	232	3499	0.0663047	0.0661723		0.9996	1141.99	0.0123312	1141.98	0.0246623	1142	2.15958e-05	0.000238877
		0.313	3384	116	3268	232	3500	0.0662857	0.0661723		0.9996	1142.99	0.0124423	1142.98	0.0248845	1143	2.17712e-05	0.000238877
		0.3124	3385	116	3269	232	3501	0.0662668	0.0661723		0.9996	1143.99	0.0125541	1143.97	0.0251083	1144	2.19478e-05	0.000238877
		0.3118	3386	116	3270	232	3502	0.0662479	0.0661723		0.9996	1144.99	0.0126669	1144.97	0.0253337	1145	2.21255e-05	0.000238877
		0.3113	3387	116	3271	232	3503	0.0662289	0.0661723		0.9996	1145.99	0.0127804	1145.97	0.0255608	1146	2.23044e-05	0.000238877
		0.311	3388	116	3272	232	3504	0.06621	0.0661723		0.9996	1146.99	0.0128948	1146.97	0.0257895	1147	2.24843e-05	0.000238877
		0.3108	3389	116	3273	232	3505	0.0661912	0.0661723		0.9996	1147.99	0.01301	1147.97	0.0260199	1148	2.26655e-05	0.000238877
		0.3101	3390	116	3274	232	3506	0.0661723	0.0661723		0.9996	1148.99	0.013126	1148.97	0.026252	1149	2.28477e-05	0.000238877
		0.3094	3390	117	3273	234	3507	0.0667237	0.0667237		0.9996	1149.99	0.0132429	1149.97	0.0264858	1150	2.30311e-05	0.000238877
		0.3093	3390	118	3272	236	3508	0.0672748	0.0670645		0.9996	1150.99	0.0133606	1150.97	0.0267213	1151	2.32157e-05	0.000238877
		0.3091	3391	118	3273	236	3509	0.0672556	0.0670645		0.9996	1151.99	0.0134792	1151.97	0.0269584	1152	2.34014e-05	0.000238877
		0.3086	3394	118	3276	236	3512	0.0671982	0.0670645		0.9996	1152.99	0.0135986	1152.97	0.0271973	1153	2.35883e-05	0.000238877
		0.3085	3395	118	3277	236	3513	0.067179	0.0670645		0.9996	1153.99	0.0137189	1153.97	0.0274379	1154	2.37763e-05	0.000238877
		0.3082	3396	118	3278	236	3514	0.0671599	0.0670645		0.9996	1154.99	0.0138401	1154.97	0.0276802	1155	2.39656e-05	0.000238877
		0.3078	3397	118	3279	236	3515	0.0671408	0.0670645		0.9996	1155.99	0.0139621	1155.97	0.0279243	1156	2.4156e-05	0.000238877
		0.3075	3398	118	3280	236	3516	0.0671217	0.0670645		0.9996	1156.99	0.0140851	1156.97	0.0281701	1157	2.43476e-05	0.000238877
		0.3061	3399	118	3281	236	3517	0.0671026	0.0670645		0.9996	1157.99	0.0142089	1157.97	0.0284177	1158	2.45403e-05	0.000238877
		0.306	3400	118	3282	236	3518	0.0670836	0.0670645		0.9996	1158.99	0.0143335	1158.97	0.0286671	1159	2.47343e-05	0.000238877
		0.3059	3401	118	3283	236	3519	0.0670645	0.0670645		0.9996	1159.99	0.0144591	1159.97	0.0289182	1160	2.49295e-05	0.000238877
		0.3055	3401	119	3282	238	3520	0.0676136	0.0675944		0.9996	1160.99	0.0145856	1160.97	0.0291711	1161	2.51258e-05	0.000238877
		0.3043	3402	119	3283	238	3521	0.0675944	0.0675944		0.9996	1161.99	0.0147129	1161.97	0.0294258	1162	2.53234e-05	0.000238877
		0.3041	3402	120	3282	240	3522	0.0681431	0.0680851		0.9996	1162.99	0.0148412	1162.97	0.0296823	1163	2.55222e-05	0.000238877
		0.3036	3403	120	3283	240	3523	0.0681238	0.0680851		0.9996	1163.99	0.0149703	1163.97	0.0299407	1164	2.57222e-05	0.000238877
		0.3031	3404	120	3284	240	3524	0.0681044	0.0680851		0.9996	1164.98	0.0151004	1164.97	0.0302009	1165	2.59235e-05	0.000238877
		0.3027	3405	120	3285	240	3525	0.0680851	0.0680851		0.9996	1165.98	0.0152314	1165.97	0.0304629	1166	2.6126e-05	0.000238877
		0.3024	3405	121	3284	242	3526	0.068633	0.0685941		0.9996	1166.98	0.0153634	1166.97	0.0307267	1167	2.63297e-05	0.000238877
		0.3015	3406	121	3285	242	3527	0.0686136	0.0685941		0.9996	1167.98	0.0154962	1167.97	0.0309924	1168	2.65346e-05	0.000238877
		0.3012	3407	121	3286	242	3528	0.0685941	0.0685941		0.9996	1168.98	0.01563	1168.97	0.03126	1169	2.67408e-05	0.000238877
		0.3011	3407	122	3285	244	3529	0.0691414	0.0691218		0.9996	1169.98	0.0157647	1169.97	0.0315295	1170	2.69483e-05	0.000238877
		0.3003	3408	122	3286	244	3530	0.0691218	0.0691218		0.9996	1170.98	0.0159004	1170.97	0.0318008	1171	2.7157e-05	0.000238877
		0.3001	3408	123	3285	246	3531	0.0696686	0.0695112		0.9996	1171.98	0.016037	1171.97	0.032074	1172	2.73669e-05	0.000238877
		0.2997	3409	123	3286	246	3532	0.0696489	0.0695112		0.9996	1172.98	0.0161746	1172.97	0.0323492	1173	2.75781e-05	0.000238877
		0.2991	3410	123	3287	246	3533	0.0696292	0.0695112		0.9996	1173.98	0.0163131	1173.97	0.0326262	1174	2.77906e-05	0.000238877
		0.2989	3412	123	3289	246	3535	0.0695898	0.0695112		0.9996	1174.98	0.0164526	1174.97	0.0329052	1175	2.80044e-05	0.000238877
		0.2988	3413	123	3290	246	3536	0.0695701	0.0695112		0.9996	1175.98	0.016593	1175.97	0.0331861	1176	2.82195e-05	0.000238877
		0.2987	3414	123	3291	246	3537	0.0695505	0.0695112		0.9996	1176.98	0.0167345	1176.97	0.033469	1177	2.84358e-05	0.000238877
		0.2979	3415	123	3292	246	3538	0.0695308	0.0695112		0.9996	1177.98	0.0168769	1177.97	0.0337538	1178	2.86535e-05	0.000238877
		0.2972	3416	123	3293	246	3539	0.0695112	0.0695112		0.9996	1178.98	0.0170203	1178.97	0.0340405	1179	2.88724e-05	0.000238877
		0.2968	3416	124	3292	248	3540	0.0700565	0.0699182		0.9996	1179.98	0.0171647	1179.97	0.0343293	1180	2.90926e-05	0.000238877
		0.2967	3417	124	3293	248	3541	0.0700367	0.0699182		0.9996	1180.98	0.01731	1180.97	0.03462	1181	2.93142e-05	0.000238877
		0.2965	3418	124	3294	248	3542	0.0700169	0.0699182		0.9996	1181.98	0.0174564	1181.97	0.0349128	1182	2.9537e-05	0.000238877
		0.2964	3419	124	3295	248	3543	0.0699972	0.0699182		0.9996	1182.98	0.0176038	1182.96	0.0352075	1183	2.97612e-05	0.000238877
		0.2958	3420	124	3296	248	3544	0.0699774	0.0699182		0.9996	1183.98	0.0177521	1183.96	0.0355043	1184	2.99867e-05	0.000238877
		0.2956	3421	124	3297	248	3545	0.0699577	0.0699182		0.9996	1184.98	0.0179015	1184.96	0.0358031	1185	3.02136e-05	0.000238877
		0.2948	3422	124	3298	248	3546	0.069938	0.0699182		0.9996	1185.98	0.0180519	1185.96	0.0361039	1186	3.04417e-05	0.000238877
		0.2946	3423	124	3299	248	3547	0.0699182	0.0699182		0.9996	1186.98	0.0182034	1186.96	0.0364068	1187	3.06712e-05	0.000238877
		0.2943	3423	125	3298	250	3548	0.0704622	0.0704027		0.9996	1187.98	0.0183558	1187.96	0.0367117	1188	3.09021e-05	0.000238877
		0.2938	3424	125	3299	250	3549	0.0704424	0.0704027		0.9995	1188.98	0.0185093	1188.96	0.0370187	1189	3.11343e-05	0.000334847
		0.2935	3425	125	3300	250	3550	0.0704225	0.0704027		0.9995	1189.98	0.0186639	1189.96	0.0373278	1190	3.13679e-05	0.000334847
		0.2934	3426	125	3301	250	3551	0.0704027	0.0704027		0.9995	1190.98	0.0188195	1190.96	0.0376389	1191	3.16028e-05	0.000334847
		0.2933	3426	126	3300	252	3552	0.0709459	0.0709459		0.9995	1191.98	0.0189761	1191.96	0.0379522	1192	3.18391e-05	0.000334847
		0.2929	3426	127	3299	254	3553	0.0714889	0.0713684		0.9995	1192.98	0.0191338	1192.96	0.0382676	1193	3.20767e-05	0.000334847
		0.2927	3429	127	3302	254	3556	0.0714286	0.0713684		0.9995	1193.98	0.0192925	1193.96	0.038585	1194	3.23158e-05	0.000334847
		0.2925	3430	127	3303	254	3557	0.0714085	0.0713684		0.9995	1194.98	0.0194523	1194.96	0.0389047	1195	3.25562e-05	0.000334847
		0.2921	3431	127	3304	254	3558	0.0713884	0.0713684		0.9995	1195.98	0.0196132	1195.96	0.0392264	1196	3.2798e-05	0.000334847
		0.2918	3432	127	3305	254	3559	0.0713684	0.0713684		0.9995	1196.98	0.0197752	1196.96	0.0395504	1197	3.30412e-05	0.000334847
		0.2908	3437	128	3309	256	3565	0.0718093	0.0717288		0.9995	1197.98	0.0199382	1197.96	0.0398764	1198	3.32858e-05	0.000334847
		0.2905	3438	128	3310	256	3566	0.0717891	0.0717288		0.9995	1198.98	0.0201024	1198.96	0.0402047	1199	3.35319e-05	0.000334847
		0.2899	3439	128	3311	256	3567	0.071769	0.0717288		0.9995	1199.98	0.0202676	1199.96	0.0405352	1200	3.37793e-05	0.000334847
		0.2895	3440	128	3312	256	3568	0.0717489	0.0717288		0.9995	1200.98	0.0204339	1200.96	0.0408678	1201	3.40281e-05	0.000334847
		0.2888	3441	128	3313	256	3569	0.0717288	0.0717288		0.9995	1201.98	0.0206013	1201.96	0.0412026	1202	3.42784e-05	0.000334847
		0.2887	3441	129	3312	258	3570	0.0722689	0.0720268		0.9995	1202.98	0.0207699	1202.96	0.0415397	1203	3.45301e-05	0.000334847
		0.2885	3442	129	3313	258	3571	0.0722487	0.0720268		0.9995	1203.98	0.0209395	1203.96	0.041879	1204	3.47832e-05	0.000334847
		0.2876	3443	129	3314	258	3572	0.0722284	0.0720268		0.9995	1204.98	0.0211103	1204.96	0.0422205	1205	3.50378e-05	0.000334847
		0.2872	3445	129	3316	258	3574	0.072188	0.0720268		0.9995	1205.98	0.0212822	1205.96	0.0425643	1206	3.52938e-05	0.000334847
		0.2871	3446	129	3317	258	3575	0.0721678	0.0720268		0.9995	1206.98	0.0214552	1206.96	0.0429104	1207	3.55513e-05	0.000334847
		0.286	3447	129	3318	258	3576	0.0721477	0.0720268		0.9995	1207.98	0.0216293	1207.96	0.0432587	1208	3.58102e-05	0.000334847
		0.2855	3448	129	3319	258	3577	0.0721275	0.0720268		0.9995	1208.98	0.0218046	1208.96	0.0436093	1209	3.60705e-05	0.000334847
		0.2854	3449	129	3320	258	3578	0.0721073	0.0720268		0.9995	1209.98	0.0219811	1209.96	0.0439622	1210	3.63324e-05	0.000334847
		0.2852	3450	129	3321	258	3579	0.0720872	0.0720268		0.9995	1210.98	0.0221587	1210.96	0.0443174	1211	3.65957e-05	0.000334847
		0.2848	3452	129	3323	258	3581	0.0720469	0.0720268		0.9995	1211.98	0.0223375	1211.96	0.0446749	1212	3.68605e-05	0.000334847
		0.2839	3453	129	3324	258	3582	0.0720268	0.0720268		0.9995	1212.98	0.0225174	1212.95	0.0450348	1213	3.71268e-05	0.000334847
		0.2834	3453	130	3323	260	3583	0.0725649	0.0725649		0.9995	1213.98	0.0226985	1213.95	0.0453969	1214	3.73945e-05	0.000334847
		0.283	3454	131	3323	262	3585	0.0730823	0.0730823		0.9995	1214.98	0.0228807	1214.95	0.0457615	1215	3.76638e-05	0.000334847
		0.2827	3455	132	3323	264	3587	0.0735991	0.0733333		0.9994	1215.98	0.0230642	1215.95	0.0461284	1216	3.79345e-05	0.000413983
		0.2821	3456	132	3324	264	3588	0.0735786	0.0733333		0.9994	1216.98	0.0232488	1216.95	0.0464977	1217	3.82068e-05	0.000413983
		0.2816	3458	132	3326	264	3590	0.0735376	0.0733333		0.9994	1217.98	0.0234347	1217.95	0.0468693	1218	3.84806e-05	0.000413983
		0.2811	3459	132	3327	264	3591	0.0735171	0.0733333		0.9994	1218.98	0.0236217	1218.95	0.0472434	1219	3.87559e-05	0.000413983
		0.2808	3460	132	3328	264	3592	0.0734967	0.0733333		0.9994	1219.98	0.0238099	1219.95	0.0476199	1220	3.90327e-05	0.000413983
		0.2805	3461	132	3329	264	3593	0.0734762	0.0733333		0.9994	1220.98	0.0239994	1220.95	0.0479987	1221	3.9311e-05	0.000413983
		0.2798	3462	132	3330	264	3594	0.0734558	0.0733333		0.9994	1221.98	0.02419	1221.95	0.0483801	1222	3.95909e-05	0.000413983
		0.2796	3463	132	3331	264	3595	0.0734353	0.0733333		0.9994	1222.98	0.0243819	1222.95	0.0487638	1223	3.98723e-05	0.000413983
		0.2791	3464	132	3332	264	3596	0.0734149	0.0733333		0.9994	1223.98	0.024575	1223.95	0.04915	1224	4.01552e-05	0.000413983
		0.2785	3465	132	3333	264	3597	0.0733945	0.0733333		0.9994	1224.98	0.0247694	1224.95	0.0495387	1225	4.04398e-05	0.000413983
		0.2783	3466	132	3334	264	3598	0.0733741	0.0733333		0.9994	1225.98	0.0249649	1225.95	0.0499299	1226	4.07258e-05	0.000413983
		0.2779	3467	132	3335	264	3599	0.0733537	0.0733333		0.9994	1226.97	0.0251618	1226.95	0.0503235	1227	4.10135e-05	0.000413983
		0.2777	3468	132	3336	264	3600	0.0733333	0.0733333		0.9994	1227.97	0.0253598	1227.95	0.0507197	1228	4.13026e-05	0.000413983
		0.2773	3468	133	3335	266	3601	0.0738684	0.0738684		0.9994	1228.97	0.0255592	1228.95	0.0511183	1229	4.15934e-05	0.000413983
		0.277	3468	134	3334	268	3602	0.0744031	0.0743412		0.9994	1229.97	0.0257597	1229.95	0.0515195	1230	4.18858e-05	0.000413983
		0.2763	3469	134	3335	268	3603	0.0743825	0.0743412		0.9994	1230.97	0.0259616	1230.95	0.0519232	1231	4.21797e-05	0.000413983
		0.2758	3470	134	3336	268	3604	0.0743618	0.0743412		0.9994	1231.97	0.0261647	1231.95	0.0523295	1232	4.24752e-05	0.000413983
		0.2752	3471	134	3337	268	3605	0.0743412	0.0743412		0.9994	1232.97	0.0263692	1232.95	0.0527383	1233	4.27724e-05	0.000413983
		0.2747	3472	135	3337	270	3607	0.0748544	0.0748337		0.9994	1233.97	0.0265749	1233.95	0.0531497	1234	4.30711e-05	0.000413983
		0.2746	3473	135	3338	270	3608	0.0748337	0.0748337		0.9994	1234.97	0.0267818	1234.95	0.0535637	1235	4.33714e-05	0.000413983
		0.2744	3473	136	3337	272	3609	0.0753671	0.0753671		0.9994	1235.97	0.0269901	1235.95	0.0539803	1236	4.36734e-05	0.000413983
		0.274	3473	137	3336	274	3610	0.0759003	0.0758793		0.9994	1236.97	0.0271997	1236.95	0.0543995	1237	4.39769e-05	0.000413983
		0.2737	3474	137	3337	274	3611	0.0758793	0.0758793		0.9994	1237.97	0.0274106	1237.95	0.0548213	1238	4.42821e-05	0.000413983
		0.2733	3475	138	3337	276	3613	0.0763908	0.0762431		0.9994	1238.97	0.0276229	1238.94	0.0552457	1239	4.45889e-05	0.000413983
		0.2727	3476	138	3338	276	3614	0.0763697	0.0762431		0.9994	1239.97	0.0278364	1239.94	0.0556728	1240	4.48974e-05	0.000413983
		0.2726	3478	138	3340	276	3616	0.0763274	0.0762431		0.9994	1240.97	0.0280513	1240.94	0.0561025	1241	4.52075e-05	0.000413983
		0.2721	3479	138	3341	276	3617	0.0763063	0.0762431		0.9994	1241.97	0.0282675	1241.94	0.0565349	1242	4.55193e-05	0.000413983
		0.272	3481	138	3343	276	3619	0.0762642	0.0762431		0.9994	1242.97	0.028485	1242.94	0.05697	1243	4.58327e-05	0.000413983
		0.2719	3482	138	3344	276	3620	0.0762431	0.0762431		0.9994	1243.97	0.0287039	1243.94	0.0574078	1244	4.61478e-05	0.000413983
		0.2718	3482	139	3343	278	3621	0.0767744	0.0766051		0.9994	1244.97	0.0289241	1244.94	0.0578483	1245	4.64645e-05	0.000413983
		0.2715	3483	139	3344	278	3622	0.0767532	0.0766051		0.9994	1245.97	0.0291458	1245.94	0.0582915	1246	4.67829e-05	0.000413983
		0.2704	3484	139	3345	278	3623	0.076732	0.0766051		0.9994	1246.97	0.0293687	1246.94	0.0587374	1247	4.7103e-05	0.000413983
		0.2701	3486	139	3347	278	3625	0.0766897	0.0766051		0.9994	1247.97	0.0295931	1247.94	0.0591861	1248	4.74248e-05	0.000413983
		0.2697	3489	139	3350	278	3628	0.0766262	0.0766051		0.9994	1248.97	0.0298188	1248.94	0.0596376	1249	4.77482e-05	0.000413983
		0.2686	3490	139	3351	278	3629	0.0766051	0.0766051		0.9994	1249.97	0.0300459	1249.94	0.0600918	1250	4.80734e-05	0.000413983
		0.2683	3490	140	3350	280	3630	0.077135	0.0769231		0.9994	1250.97	0.0302744	1250.94	0.0605487	1251	4.84003e-05	0.000413983
		0.2677	3491	140	3351	280	3631	0.0771137	0.0769231		0.9994	1251.97	0.0305043	1251.94	0.0610085	1252	4.87288e-05	0.000413983
		0.2676	3493	140	3353	280	3633	0.0770713	0.0769231		0.9994	1252.97	0.0307355	1252.94	0.0614711	1253	4.90591e-05	0.000413983
		0.2674	3496	140	3356	280	3636	0.0770077	0.0769231		0.9994	1253.97	0.0309682	1253.94	0.0619365	1254	4.93911e-05	0.000413983
		0.2672	3497	140	3357	280	3637	0.0769865	0.0769231		0.9993	1254.97	0.0312024	1254.94	0.0624047	1255	4.97249e-05	0.000506187
		0.2669	3498	140	3358	280	3638	0.0769654	0.0769231		0.9993	1255.97	0.0314379	1255.94	0.0628758	1256	5.00603e-05	0.000506187
		0.2668	3499	140	3359	280	3639	0.0769442	0.0769231		0.9993	1256.97	0.0316749	1256.94	0.0633497	1257	5.03975e-05	0.000506187
		0.2666	3500	140	3360	280	3640	0.0769231	0.0769231		0.9993	1257.97	0.0319132	1257.94	0.0638265	1258	5.07365e-05	0.000506187
		0.2664	3500	141	3359	282	3641	0.0774512	0.0774512		0.9993	1258.97	0.0321531	1258.94	0.0643062	1259	5.10772e-05	0.000506187
		0.2662	3500	142	3358	284	3642	0.0779791	0.0779791		0.9993	1259.97	0.0323944	1259.94	0.0647887	1260	5.14196e-05	0.000506187
		0.2655	3500	143	3357	286	3643	0.0785067	0.0784206		0.9993	1260.97	0.0326371	1260.93	0.0652742	1261	5.17638e-05	0.000506187
		0.2646	3501	143	3358	286	3644	0.0784852	0.0784206		0.9993	1261.97	0.0328813	1261.93	0.0657626	1262	5.21098e-05	0.000506187
		0.2641	3503	143	3360	286	3646	0.0784421	0.0784206		0.9993	1262.97	0.033127	1262.93	0.0662539	1263	5.24576e-05	0.000506187
		0.2639	3504	143	3361	286	3647	0.0784206	0.0784206		0.9993	1263.97	0.0333741	1263.93	0.0667482	1264	5.28071e-05	0.000506187
		0.2637	3504	144	3360	288	3648	0.0789474	0.0789257		0.9993	1264.97	0.0336227	1264.93	0.0672454	1265	5.31585e-05	0.000506187
		0.2631	3505	144	3361	288	3649	0.0789257	0.0789257		0.9993	1265.97	0.0338728	1265.93	0.0677456	1266	5.35116e-05	0.000506187
		0.2629	3505	145	3360	290	3650	0.0794521	0.0794521		0.9993	1266.97	0.0341244	1266.93	0.0682488	1267	5.38665e-05	0.000506187
		0.2628	3505	147	3358	294	3652	0.0805038	0.0803938		0.9993	1267.97	0.0343775	1267.93	0.068755	1268	5.42232e-05	0.000506187
		0.2627	3507	147	3360	294	3654	0.0804598	0.0803938		0.9993	1268.97	0.0346321	1268.93	0.0692642	1269	5.45817e-05	0.000506187
		0.2616	3508	147	3361	294	3655	0.0804378	0.0803938		0.9993	1269.97	0.0348882	1269.93	0.0697764	1270	5.49421e-05	0.000506187
		0.261	3509	147	3362	294	3656	0.0804158	0.0803938		0.9993	1270.96	0.0351459	1270.93	0.0702917	1271	5.53043e-05	0.000506187
		0.2605	3510	147	3363	294	3657	0.0803938	0.0803938		0.9993	1271.96	0.035405	1271.93	0.07081	1272	5.56683e-05	0.000506187
		0.2604	3510	148	3362	296	3658	0.0809185	0.080786		0.9993	1272.96	0.0356657	1272.93	0.0713314	1273	5.60341e-05	0.000506187
		0.2603	3511	148	3363	296	3659	0.0808964	0.080786		0.9993	1273.96	0.0359279	1273.93	0.0718558	1274	5.64018e-05	0.000506187
		0.2602	3512	148	3364	296	3660	0.0808743	0.080786		0.9993	1274.96	0.0361917	1274.93	0.0723834	1275	5.67713e-05	0.000506187
		0.2595	3513	148	3365	296	3661	0.0808522	0.080786		0.9993	1275.96	0.036457	1275.93	0.072914	1276	5.71427e-05	0.000506187
		0.2594	3514	148	3366	296	3662	0.0808301	0.080786		0.9993	1276.96	0.0367239	1276.93	0.0734478	1277	5.75159e-05	0.000506187
		0.259	3515	148	3367	296	3663	0.0808081	0.080786		0.9993	1277.96	0.0369923	1277.93	0.0739847	1278	5.7891e-05	0.000506187
		0.2589	3516	148	3368	296	3664	0.080786	0.080786		0.9993	1278.96	0.0372624	1278.93	0.0745247	1279	5.8268e-05	0.000506187
		0.2584	3516	149	3367	298	3665	0.0813097	0.0811105		0.9993	1279.96	0.037534	1279.92	0.0750679	1280	5.86468e-05	0.000506187
		0.2583	3517	149	3368	298	3666	0.0812875	0.0811105		0.9993	1280.96	0.0378071	1280.92	0.0756143	1281	5.90275e-05	0.000506187
		0.2578	3518	149	3369	298	3667	0.0812653	0.0811105		0.9992	1281.96	0.0380819	1281.92	0.0761638	1282	5.94102e-05	0.000595591
		0.2577	3519	149	3370	298	3668	0.0812432	0.0811105		0.9992	1282.96	0.0383583	1282.92	0.0767166	1283	5.97947e-05	0.000595591
		0.2574	3520	149	3371	298	3669	0.081221	0.0811105		0.9992	1283.96	0.0386363	1283.92	0.0772726	1284	6.01811e-05	0.000595591
		0.2566	3521	149	3372	298	3670	0.0811989	0.0811105		0.9992	1284.96	0.0389159	1284.92	0.0778318	1285	6.05695e-05	0.000595591
		0.2564	3522	149	3373	298	3671	0.0811768	0.0811105		0.9992	1285.96	0.0391971	1285.92	0.0783942	1286	6.09597e-05	0.000595591
		0.2561	3523	149	3374	298	3672	0.0811547	0.0811105		0.9992	1286.96	0.0394799	1286.92	0.0789599	1287	6.13519e-05	0.000595591
		0.2555	3524	149	3375	298	3673	0.0811326	0.0811105		0.9992	1287.96	0.0397644	1287.92	0.0795288	1288	6.1746e-05	0.000595591
		0.2551	3525	149	3376	298	3674	0.0811105	0.0811105		0.9992	1288.96	0.0400505	1288.92	0.080101	1289	6.2142e-05	0.000595591
		0.255	3525	150	3375	300	3675	0.0816327	0.0816104		0.9992	1289.96	0.0403383	1289.92	0.0806766	1290	6.254e-05	0.000595591
		0.2549	3526	150	3376	300	3676	0.0816104	0.0816104		0.9992	1290.96	0.0406277	1290.92	0.0812554	1291	6.29399e-05	0.000595591
		0.2542	3526	151	3375	302	3677	0.0821322	0.0821098		0.9992	1291.96	0.0409188	1291.92	0.0818376	1292	6.33418e-05	0.000595591
		0.253	3527	151	3376	302	3678	0.0821098	0.0821098		0.9992	1292.96	0.0412115	1292.92	0.0824231	1293	6.37456e-05	0.000595591
		0.2529	3527	152	3375	304	3679	0.0826311	0.0826311		0.9992	1293.96	0.041506	1293.92	0.0830119	1294	6.41514e-05	0.000595591
		0.2524	3527	153	3374	306	3680	0.0831522	0.0831296		0.9992	1294.96	0.0418021	1294.92	0.0836041	1295	6.45592e-05	0.000595591
		0.2523	3528	153	3375	306	3681	0.0831296	0.0831296		0.9992	1295.96	0.0420999	1295.92	0.0841997	1296	6.49689e-05	0.000595591
		0.252	3528	154	3374	308	3682	0.0836502	0.0836502		0.9992	1296.96	0.0423994	1296.92	0.0847987	1297	6.53806e-05	0.000595591
		0.2519	3529	155	3374	310	3684	0.0841477	0.0840792		0.9992	1297.96	0.0427005	1297.91	0.0854011	1298	6.57944e-05	0.000595591
		0.2515	3530	155	3375	310	3685	0.0841248	0.0840792		0.9992	1298.96	0.0430035	1298.91	0.0860069	1299	6.62101e-05	0.000595591
		0.2501	3531	155	3376	310	3686	0.084102	0.0840792		0.9992	1299.96	0.0433081	1299.91	0.0866162	1300	6.66278e-05	0.000595591
		0.2493	3532	155	3377	310	3687	0.0840792	0.0840792		0.9992	1300.96	0.0436144	1300.91	0.0872289	1301	6.70475e-05	0.000595591
		0.2487	3532	156	3376	312	3688	0.0845987	0.0845758		0.9992	1301.96	0.0439225	1301.91	0.087845	1302	6.74693e-05	0.000595591
		0.2486	3533	156	3377	312	3689	0.0845758	0.0845758		0.9992	1302.96	0.0442323	1302.91	0.0884647	1303	6.78931e-05	0.000595591
		0.2482	3533	157	3376	314	3690	0.0850949	0.0850718		0.9992	1303.96	0.0445439	1303.91	0.0890878	1304	6.83189e-05	0.000595591
		0.2481	3534	157	3377	314	3691	0.0850718	0.0850718		0.9992	1304.96	0.0448572	1304.91	0.0897144	1305	6.87467e-05	0.000595591
		0.2478	3534	158	3376	316	3692	0.0855905	0.0855673		0.9992	1305.95	0.0451723	1305.91	0.0903446	1306	6.91766e-05	0.000595591
		0.2476	3535	158	3377	316	3693	0.0855673	0.0855673		0.9992	1306.95	0.0454892	1306.91	0.0909783	1307	6.96085e-05	0.000595591
		0.2475	3535	159	3376	318	3694	0.0860855	0.0859924		0.9992	1307.95	0.0458078	1307.91	0.0916156	1308	7.00425e-05	0.000595591
		0.2465	3536	159	3377	318	3695	0.0860622	0.0859924		0.9992	1308.95	0.0461282	1308.91	0.0922564	1309	7.04785e-05	0.000595591
		0.2463	3537	159	3378	318	3696	0.086039	0.0859924		0.9992	1309.95	0.0464504	1309.91	0.0929008	1310	7.09166e-05	0.000595591
		0.2461	3538	159	3379	318	3697	0.0860157	0.0859924		0.9991	1310.95	0.0467744	1310.91	0.0935488	1311	7.13568e-05	0.000699882
		0.2459	3539	159	3380	318	3698	0.0859924	0.0859924		0.9991	1311.95	0.0471002	1311.91	0.0942004	1312	7.17991e-05	0.000699882
		0.2456	3539	160	3379	320	3699	0.0865099	0.0865099		0.9991	1312.95	0.0474278	1312.91	0.0948556	1313	7.22434e-05	0.000699882
		0.245	3539	161	3378	322	3700	0.087027	0.0869096		0.9991	1313.95	0.0477572	1313.9	0.0955145	1314	7.26899e-05	0.000699882
		0.2443	3540	161	3379	322	3701	0.0870035	0.0869096		0.9991	1314.95	0.0480885	1314.9	0.096177	1315	7.31384e-05	0.000699882
		0.2436	3542	161	3381	322	3703	0.0869565	0.0869096		0.9991	1315.95	0.0484216	1315.9	0.0968432	1316	7.35891e-05	0.000699882
		0.2435	3543	161	3382	322	3704	0.086933	0.0869096		0.9991	1316.95	0.0487565	1316.9	0.0975131	1317	7.40418e-05	0.000699882
		0.243	3544	161	3383	322	3705	0.0869096	0.0869096		0.9991	1317.95	0.0490933	1317.9	0.0981866	1318	7.44967e-05	0.000699882
		0.2419	3544	162	3382	324	3706	0.0874258	0.0873315		0.9991	1318.95	0.049432	1318.9	0.0988639	1319	7.49537e-05	0.000699882
		0.2418	3545	162	3383	324	3707	0.0874022	0.0873315		0.9991	1319.95	0.0497725	1319.9	0.0995449	1320	7.54128e-05	0.000699882
		0.2411	3546	162	3384	324	3708	0.0873786	0.0873315		0.9991	1320.95	0.0501149	1320.9	0.10023	1321	7.58741e-05	0.000699882
		0.2406	3547	162	3385	324	3709	0.0873551	0.0873315		0.9991	1321.95	0.0504591	1321.9	0.100918	1322	7.63375e-05	0.000699882
		0.2396	3548	162	3386	324	3710	0.0873315	0.0873315		0.9991	1322.95	0.0508053	1322.9	0.101611	1323	7.68031e-05	0.000699882
		0.2393	3548	163	3385	326	3711	0.0878469	0.087776		0.9991	1323.95	0.0511533	1323.9	0.102307	1324	7.72708e-05	0.000699882
		0.239	3549	163	3386	326	3712	0.0878233	0.087776		0.9991	1324.95	0.0515032	1324.9	0.103006	1325	7.77407e-05	0.000699882
		0.2389	3550	163	3387	326	3713	0.0877996	0.087776		0.9991	1325.95	0.0518551	1325.9	0.10371	1326	7.82128e-05	0.000699882
		0.2383	3551	163	3388	326	3714	0.087776	0.087776		0.9991	1326.95	0.0522089	1326.9	0.104418	1327	7.8687e-05	0.000699882
		0.2382	3551	164	3387	328	3715	0.0882907	0.0882907		0.9991	1327.95	0.0525645	1327.89	0.105129	1328	7.91635e-05	0.000699882
		0.2377	3551	165	3386	330	3716	0.0888052	0.0887813		0.9991	1328.95	0.0529222	1328.89	0.105844	1329	7.96421e-05	0.000699882
		0.2373	3552	165	3387	330	3717	0.0887813	0.0887813		0.9991	1329.95	0.0532817	1329.89	0.106563	1330	8.01229e-05	0.000699882
		0.2369	3552	167	3385	334	3719	0.0898091	0.0896404		0.9991	1330.95	0.0536433	1330.89	0.107287	1331	8.06059e-05	0.000699882
		0.2368	3553	167	3386	334	3720	0.0897849	0.0896404		0.9991	1331.95	0.0540067	1331.89	0.108013	1332	8.10912e-05	0.000699882
		0.2364	3554	167	3387	334	3721	0.0897608	0.0896404		0.9991	1332.95	0.0543722	1332.89	0.108744	1333	8.15786e-05	0.000699882
		0.236	3556	167	3389	334	3723	0.0897126	0.0896404		0.9991	1333.95	0.0547396	1333.89	0.109479	1334	8.20683e-05	0.000699882
		0.2356	3557	167	3390	334	3724	0.0896885	0.0896404		0.9991	1334.94	0.0551089	1334.89	0.110218	1335	8.25602e-05	0.000699882
		0.2355	3558	167	3391	334	3725	0.0896644	0.0896404		0.9991	1335.94	0.0554803	1335.89	0.110961	1336	8.30544e-05	0.000699882
		0.2353	3559	167	3392	334	3726	0.0896404	0.0896404		0.9991	1336.94	0.0558537	1336.89	0.111707	1337	8.35507e-05	0.000699882
		0.2346	3559	168	3391	336	3727	0.0901529	0.0900322		0.9991	1337.94	0.056229	1337.89	0.112458	1338	8.40494e-05	0.000699882
		0.2343	3560	168	3392	336	3728	0.0901288	0.0900322		0.9991	1338.94	0.0566064	1338.89	0.113213	1339	8.45503e-05	0.000699882
		0.2335	3561	168	3393	336	3729	0.0901046	0.0900322		0.999	1339.94	0.0569858	1339.89	0.113972	1340	8.50534e-05	0.000793732
		0.2328	3562	168	3394	336	3730	0.0900804	0.0900322		0.999	1340.94	0.0573672	1340.89	0.114734	1341	8.55589e-05	0.000793732
		0.2326	3564	168	3396	336	3732	0.0900322	0.0900322		0.999	1341.94	0.0577507	1341.88	0.115501	1342	8.60666e-05	0.000793732
		0.2325	3564	169	3395	338	3733	0.0905438	0.0905196		0.999	1342.94	0.0581362	1342.88	0.116272	1343	8.65766e-05	0.000793732
		0.2323	3565	169	3396	338	3734	0.0905196	0.0905196		0.999	1343.94	0.0585237	1343.88	0.117047	1344	8.70889e-05	0.000793732
		0.2321	3566	170	3396	340	3736	0.0910064	0.0908362		0.999	1344.94	0.0589133	1344.88	0.117827	1345	8.76034e-05	0.000793732
		0.232	3568	170	3398	340	3738	0.0909577	0.0908362		0.999	1345.94	0.059305	1345.88	0.11861	1346	8.81203e-05	0.000793732
		0.2319	3570	170	3400	340	3740	0.0909091	0.0908362		0.999	1346.94	0.0596987	1346.88	0.119397	1347	8.86395e-05	0.000793732
		0.2312	3572	170	3402	340	3742	0.0908605	0.0908362		0.999	1347.94	0.0600945	1347.88	0.120189	1348	8.91611e-05	0.000793732
		0.2308	3573	170	3403	340	3743	0.0908362	0.0908362		0.999	1348.94	0.0604925	1348.88	0.120985	1349	8.96849e-05	0.000793732
		0.2305	3574	171	3403	342	3745	0.0913218	0.0910059		0.999	1349.94	0.0608925	1349.88	0.121785	1350	9.02111e-05	0.000793732
		0.2298	3575	171	3404	342	3746	0.0912974	0.0910059		0.999	1350.94	0.0612946	1350.88	0.122589	1351	9.07396e-05	0.000793732
		0.2297	3576	171	3405	342	3747	0.091273	0.0910059		0.999	1351.94	0.0616988	1351.88	0.123398	1352	9.12704e-05	0.000793732
		0.2295	3577	171	3406	342	3748	0.0912487	0.0910059		0.999	1352.94	0.0621052	1352.88	0.12421	1353	9.18036e-05	0.000793732
		0.2291	3578	171	3407	342	3749	0.0912243	0.0910059		0.999	1353.94	0.0625136	1353.87	0.125027	1354	9.23392e-05	0.000793732
		0.2289	3580	171	3409	342	3751	0.0911757	0.0910059		0.999	1354.94	0.0629243	1354.87	0.125849	1355	9.28771e-05	0.000793732
		0.2285	3586	171	3415	342	3757	0.0910301	0.0910059		0.999	1355.94	0.063337	1355.87	0.126674	1356	9.34175e-05	0.000793732
		0.2283	3587	171	3416	342	3758	0.0910059	0.0910059		0.999	1356.94	0.063752	1356.87	0.127504	1357	9.39601e-05	0.000793732
		0.2281	3587	172	3415	344	3759	0.0915137	0.091465		0.9989	1357.94	0.064169	1357.87	0.128338	1358	9.45052e-05	0.000864911
		0.228	3588	172	3416	344	3760	0.0914894	0.091465		0.9989	1358.94	0.0645883	1358.87	0.129177	1359	9.50527e-05	0.000864911
		0.2279	3589	172	3417	344	3761	0.091465	0.091465		0.9989	1359.93	0.0650097	1359.87	0.130019	1360	9.56025e-05	0.000864911
		0.2271	3590	173	3417	346	3763	0.0919479	0.0919479		0.9989	1360.93	0.0654334	1360.87	0.130867	1361	9.61548e-05	0.000864911
		0.2267	3590	174	3416	348	3764	0.0924548	0.0924548		0.9989	1361.93	0.0658592	1361.87	0.131718	1362	9.67095e-05	0.000864911
		0.2266	3590	175	3415	350	3765	0.0929615	0.0929121		0.9989	1362.93	0.0662872	1362.87	0.132574	1363	9.72666e-05	0.000864911
		0.2262	3591	175	3416	350	3766	0.0929368	0.0929121		0.9989	1363.93	0.0667174	1363.87	0.133435	1364	9.78261e-05	0.000864911
		0.2259	3592	175	3417	350	3767	0.0929121	0.0929121		0.9989	1364.93	0.0671499	1364.87	0.1343	1365	9.83881e-05	0.000864911
		0.2258	3592	176	3416	352	3768	0.0934183	0.0934183		0.9989	1365.93	0.0675846	1365.86	0.135169	1366	9.89525e-05	0.000864911
		0.2257	3592	177	3415	354	3769	0.0939241	0.0938743		0.9989	1366.93	0.0680215	1366.86	0.136043	1367	9.95194e-05	0.000864911
		0.2254	3594	177	3417	354	3771	0.0938743	0.0938743		0.9989	1367.93	0.0684607	1367.86	0.136921	1368	0.000100089	0.000864911
		0.2252	3594	178	3416	356	3772	0.0943796	0.0943046		0.9989	1368.93	0.0689021	1368.86	0.137804	1369	0.00010066	0.000864911
		0.2251	3595	178	3417	356	3773	0.0943546	0.0943046		0.9989	1369.93	0.0693458	1369.86	0.138692	1370	0.000101235	0.000864911
		0.2247	3596	178	3418	356	3774	0.0943296	0.0943046		0.9989	1370.93	0.0697917	1370.86	0.139583	1371	0.000101811	0.000864911
		0.2245	3597	178	3419	356	3775	0.0943046	0.0943046		0.9989	1371.93	0.07024	1371.86	0.14048	1372	0.000102391	0.000864911
		0.2242	3598	179	3419	358	3777	0.0947842	0.0944591		0.9988	1372.93	0.0706905	1372.86	0.141381	1373	0.000102972	0.000940651
		0.2241	3599	179	3420	358	3778	0.0947591	0.0944591		0.9988	1373.93	0.0711433	1373.86	0.142287	1374	0.000103557	0.000940651
		0.2239	3601	179	3422	358	3780	0.094709	0.0944591		0.9988	1374.93	0.0715984	1374.86	0.143197	1375	0.000104143	0.000940651
		0.2236	3603	179	3424	358	3782	0.0946589	0.0944591		0.9988	1375.93	0.0720559	1375.86	0.144112	1376	0.000104732	0.000940651
		0.2234	3604	179	3425	358	3783	0.0946339	0.0944591		0.9988	1376.93	0.0725157	1376.85	0.145031	1377	0.000105324	0.000940651
		0.2232	3607	179	3428	358	3786	0.0945589	0.0944591		0.9988	1377.93	0.0729778	1377.85	0.145956	1378	0.000105918	0.000940651
		0.2231	3608	179	3429	358	3787	0.0945339	0.0944591		0.9988	1378.93	0.0734422	1378.85	0.146884	1379	0.000106515	0.000940651
		0.2228	3609	179	3430	358	3788	0.094509	0.0944591		0.9988	1379.93	0.073909	1379.85	0.147818	1380	0.000107114	0.000940651
		0.2227	3610	179	3431	358	3789	0.094484	0.0944591		0.9988	1380.93	0.0743781	1380.85	0.148756	1381	0.000107716	0.000940651
		0.2226	3611	179	3432	358	3790	0.0944591	0.0944591		0.9988	1381.93	0.0748496	1381.85	0.149699	1382	0.000108321	0.000940651
		0.2223	3611	180	3431	360	3791	0.0949618	0.0949618		0.9988	1382.92	0.0753235	1382.85	0.150647	1383	0.000108928	0.000940651
		0.2221	3611	181	3430	362	3792	0.0954641	0.0954641		0.9988	1383.92	0.0757998	1383.85	0.1516	1384	0.000109537	0.000940651
		0.2218	3611	182	3429	364	3793	0.0959663	0.0957895		0.9988	1384.92	0.0762784	1384.85	0.152557	1385	0.000110149	0.000940651
		0.2216	3612	182	3430	364	3794	0.095941	0.0957895		0.9988	1385.92	0.0767595	1385.85	0.153519	1386	0.000110764	0.000940651
		0.2214	3613	182	3431	364	3795	0.0959157	0.0957895		0.9988	1386.92	0.077243	1386.85	0.154486	1387	0.000111381	0.000940651
		0.2211	3614	182	3432	364	3796	0.0958904	0.0957895		0.9988	1387.92	0.0777289	1387.84	0.155458	1388	0.000112001	0.000940651
		0.221	3615	182	3433	364	3797	0.0958652	0.0957895		0.9988	1388.92	0.0782172	1388.84	0.156434	1389	0.000112624	0.000940651
		0.2208	3616	182	3434	364	3798	0.0958399	0.0957895		0.9988	1389.92	0.0787079	1389.84	0.157416	1390	0.000113249	0.000940651
		0.2207	3617	182	3435	364	3799	0.0958147	0.0957895		0.9987	1390.92	0.0792011	1390.84	0.158402	1391	0.000113877	0.00101362
		0.2206	3618	182	3436	364	3800	0.0957895	0.0957895		0.9987	1391.92	0.0796968	1391.84	0.159394	1392	0.000114507	0.00101362
		0.2204	3618	183	3435	366	3801	0.0962904	0.0959874		0.9987	1392.92	0.0801949	1392.84	0.16039	1393	0.00011514	0.00101362
		0.2202	3620	183	3437	366	3803	0.0962398	0.0959874		0.9987	1393.92	0.0806955	1393.84	0.161391	1394	0.000115775	0.00101362
		0.2199	3621	183	3438	366	3804	0.0962145	0.0959874		0.9987	1394.92	0.0811986	1394.84	0.162397	1395	0.000116414	0.00101362
		0.2198	3622	183	3439	366	3805	0.0961892	0.0959874		0.9987	1395.92	0.0817041	1395.84	0.163408	1396	0.000117055	0.00101362
		0.2194	3624	183	3441	366	3807	0.0961387	0.0959874		0.9987	1396.92	0.0822122	1396.84	0.164424	1397	0.000117698	0.00101362
		0.2184	3625	183	3442	366	3808	0.0961134	0.0959874		0.9987	1397.92	0.0827228	1397.83	0.165446	1398	0.000118344	0.00101362
		0.2182	3626	183	3443	366	3809	0.0960882	0.0959874		0.9987	1398.92	0.0832358	1398.83	0.166472	1399	0.000118993	0.00101362
		0.2179	3627	183	3444	366	3810	0.096063	0.0959874		0.9987	1399.92	0.0837515	1399.83	0.167503	1400	0.000119645	0.00101362
		0.2177	3628	183	3445	366	3811	0.0960378	0.0959874		0.9987	1400.92	0.0842696	1400.83	0.168539	1401	0.000120299	0.00101362
		0.2175	3629	183	3446	366	3812	0.0960126	0.0959874		0.9987	1401.92	0.0847903	1401.83	0.169581	1402	0.000120956	0.00101362
		0.2172	3630	183	3447	366	3813	0.0959874	0.0959874		0.9986	1402.91	0.0853135	1402.83	0.170627	1403	0.000121616	0.00107491
		0.217	3631	184	3447	368	3815	0.0964613	0.0964613		0.9986	1403.91	0.0858394	1403.83	0.171679	1404	0.000122278	0.00107491
		0.2167	3631	185	3446	370	3816	0.0969602	0.0969348		0.9986	1404.91	0.0863677	1404.83	0.172735	1405	0.000122943	0.00107491
		0.2166	3632	185	3447	370	3817	0.0969348	0.0969348		0.9986	1405.91	0.0868987	1405.83	0.173797	1406	0.000123611	0.00107491
		0.2164	3632	186	3446	372	3818	0.0974332	0.0974332		0.9986	1406.91	0.0874322	1406.83	0.174864	1407	0.000124282	0.00107491
		0.2163	3632	187	3445	374	3819	0.0979314	0.0979314		0.9986	1407.91	0.0879684	1407.82	0.175937	1408	0.000124955	0.00107491
		0.2162	3632	188	3444	376	3820	0.0984293	0.0983007		0.9986	1408.91	0.0885072	1408.82	0.177014	1409	0.000125631	0.00107491
		0.216	3634	188	3446	376	3822	0.0983778	0.0983007		0.9986	1409.91	0.0890485	1409.82	0.178097	1410	0.00012631	0.00107491
		0.2158	3635	188	3447	376	3823	0.0983521	0.0983007		0.9986	1410.91	0.0895925	1410.82	0.179185	1411	0.000126992	0.00107491
		0.2156	3636	188	3448	376	3824	0.0983264	0.0983007		0.9986	1411.91	0.0901392	1411.82	0.180278	1412	0.000127676	0.00107491
		0.2154	3637	188	3449	376	3825	0.0983007	0.0983007		0.9986	1412.91	0.0906885	1412.82	0.181377	1413	0.000128363	0.00107491
		0.2152	3637	189	3448	378	3826	0.0987977	0.0987719		0.9986	1413.91	0.0912404	1413.82	0.182481	1414	0.000129053	0.00107491
		0.2151	3638	189	3449	378	3827	0.0987719	0.0987719		0.9985	1414.91	0.091795	1414.82	0.18359	1415	0.000129746	0.00118024
		0.2149	3638	190	3448	380	3828	0.0992685	0.0991391		0.9985	1415.91	0.0923523	1415.82	0.184705	1416	0.000130441	0.00118024
		0.2145	3640	190	3450	380	3830	0.0992167	0.0991391		0.9985	1416.91	0.0929123	1416.81	0.185825	1417	0.000131139	0.00118024
		0.2143	3641	190	3451	380	3831	0.0991908	0.0991391		0.9985	1417.91	0.0934749	1417.81	0.18695	1418	0.000131841	0.00118024
		0.2141	3642	190	3452	380	3832	0.0991649	0.0991391		0.9985	1418.91	0.0940403	1418.81	0.188081	1419	0.000132544	0.00118024
		0.2136	3643	190	3453	380	3833	0.0991391	0.0991391		0.9985	1419.91	0.0946084	1419.81	0.189217	1420	0.000133251	0.00118024
		0.2135	3643	191	3452	382	3834	0.0996348	0.0996089		0.9985	1420.9	0.0951792	1420.81	0.190358	1421	0.000133961	0.00118024
		0.2134	3644	191	3453	382	3835	0.0996089	0.0996089		0.9985	1421.9	0.0957527	1421.81	0.191505	1422	0.000134673	0.00118024
		0.2133	3644	192	3452	384	3836	0.100104	0.099974		0.9985	1422.9	0.096329	1422.81	0.192658	1423	0.000135389	0.00118024
		0.2126	3645	192	3453	384	3837	0.100078	0.099974		0.9985	1423.9	0.096908	1423.81	0.193816	1424	0.000136107	0.00118024
		0.2125	3647	192	3455	384	3839	0.100026	0.099974		0.9985	1424.9	0.0974898	1424.81	0.19498	1425	0.000136828	0.00118024
		0.2121	3648	192	3456	384	3840	0.1	0.099974		0.9985	1425.9	0.0980743	1425.8	0.196149	1426	0.000137552	0.00118024
		0.2119	3649	192	3457	384	3841	0.099974	0.099974		0.9985	1426.9	0.0986617	1426.8	0.197323	1427	0.000138278	0.00118024
		0.2118	3649	193	3456	386	3842	0.100469	0.100442		0.9985	1427.9	0.0992518	1427.8	0.198504	1428	0.000139008	0.00118024
		0.2116	3650	193	3457	386	3843	0.100442	0.100442		0.9985	1428.9	0.0998447	1428.8	0.199689	1429	0.000139741	0.00118024
		0.2114	3651	194	3457	388	3845	0.10091	0.100884		0.9985	1429.9	0.10044	1429.8	0.200881	1430	0.000140476	0.00118024
		0.2111	3652	194	3458	388	3846	0.100884	0.100884		0.9985	1430.9	0.101039	1430.8	0.202078	1431	0.000141215	0.00118024
		0.2109	3653	195	3458	390	3848	0.101351	0.101351		0.9985	1431.9	0.10164	1431.8	0.203281	1432	0.000141956	0.00118024
		0.2108	3653	196	3457	392	3849	0.101845	0.101845		0.9985	1432.9	0.102245	1432.8	0.204489	1433	0.0001427	0.00118024
		0.2107	3653	197	3456	394	3850	0.102338	0.102338		0.9985	1433.9	0.102852	1433.79	0.205703	1434	0.000143447	0.00118024
		0.2104	3653	198	3455	396	3851	0.10283	0.10283		0.9985	1434.9	0.103462	1434.79	0.206923	1435	0.000144197	0.00118024
		0.2103	3653	199	3454	398	3852	0.103323	0.103323		0.9985	1435.9	0.104074	1435.79	0.208149	1436	0.00014495	0.00118024
		0.2102	3653	200	3453	400	3853	0.103815	0.103815		0.9985	1436.9	0.10469	1436.79	0.20938	1437	0.000145706	0.00118024
		0.2099	3653	201	3452	402	3854	0.104307	0.104307		0.9985	1437.89	0.105309	1437.79	0.210617	1438	0.000146465	0.00118024
		0.2098	3653	202	3451	404	3855	0.104799	0.104799		0.9985	1438.89	0.10593	1438.79	0.21186	1439	0.000147227	0.00118024
		0.2096	3653	203	3450	406	3856	0.10529	0.10529		0.9985	1439.89	0.106554	1439.79	0.213109	1440	0.000147992	0.00118024
		0.209	3653	204	3449	408	3857	0.105782	0.105617		0.9985	1440.89	0.107182	1440.79	0.214363	1441	0.00014876	0.00118024
		0.2088	3655	204	3451	408	3859	0.105727	0.105617		0.9984	1441.89	0.107812	1441.78	0.215624	1442	0.000149531	0.00127809
		0.2084	3657	204	3453	408	3861	0.105672	0.105617		0.9984	1442.89	0.108445	1442.78	0.21689	1443	0.000150305	0.00127809
		0.2082	3659	204	3455	408	3863	0.105617	0.105617		0.9984	1443.89	0.109081	1443.78	0.218162	1444	0.000151082	0.00127809
		0.2081	3660	205	3455	410	3865	0.10608	0.105834		0.9984	1444.89	0.10972	1444.78	0.21944	1445	0.000151862	0.00127809
		0.2079	3661	205	3456	410	3866	0.106053	0.105834		0.9984	1445.89	0.110362	1445.78	0.220724	1446	0.000152645	0.00127809
		0.2077	3662	205	3457	410	3867	0.106025	0.105834		0.9984	1446.89	0.111007	1446.78	0.222014	1447	0.000153431	0.00127809
		0.2076	3663	205	3458	410	3868	0.105998	0.105834		0.9984	1447.89	0.111655	1447.78	0.22331	1448	0.00015422	0.00127809
		0.2075	3664	205	3459	410	3869	0.105971	0.105834		0.9983	1448.89	0.112306	1448.78	0.224612	1449	0.000155012	0.0013353
		0.2074	3665	205	3460	410	3870	0.105943	0.105834		0.9983	1449.89	0.11296	1449.77	0.22592	1450	0.000155807	0.0013353
		0.207	3666	205	3461	410	3871	0.105916	0.105834		0.9983	1450.89	0.113617	1450.77	0.227234	1451	0.000156605	0.0013353
		0.2069	3668	205	3463	410	3873	0.105861	0.105834		0.9983	1451.89	0.114277	1451.77	0.228554	1452	0.000157407	0.0013353
		0.2067	3669	205	3464	410	3874	0.105834	0.105834		0.9983	1452.89	0.11494	1452.77	0.22988	1453	0.000158211	0.0013353
		0.2065	3669	206	3463	412	3875	0.106323	0.106213		0.9983	1453.88	0.115606	1453.77	0.231213	1454	0.000159018	0.0013353
		0.2063	3670	206	3464	412	3876	0.106295	0.106213		0.9983	1454.88	0.116276	1454.77	0.232551	1455	0.000159829	0.0013353
		0.2058	3671	206	3465	412	3877	0.106268	0.106213		0.9983	1455.88	0.116948	1455.77	0.233896	1456	0.000160643	0.0013353
		0.2056	3673	206	3467	412	3879	0.106213	0.106213		0.9983	1456.88	0.117623	1456.76	0.235246	1457	0.000161459	0.0013353
		0.2053	3673	207	3466	414	3880	0.106701	0.106509		0.9983	1457.88	0.118302	1457.76	0.236603	1458	0.000162279	0.0013353
		0.2052	3674	207	3467	414	3881	0.106674	0.106509		0.9983	1458.88	0.118983	1458.76	0.237966	1459	0.000163102	0.0013353
		0.2048	3675	207	3468	414	3882	0.106646	0.106509		0.9983	1459.88	0.119668	1459.76	0.239335	1460	0.000163928	0.0013353
		0.2045	3676	207	3469	414	3883	0.106619	0.106509		0.9982	1460.88	0.120355	1460.76	0.240711	1461	0.000164758	0.00141024
		0.2044	3677	207	3470	414	3884	0.106591	0.106509		0.9982	1461.88	0.121046	1461.76	0.242093	1462	0.00016559	0.00141024
		0.2043	3678	207	3471	414	3885	0.106564	0.106509		0.9982	1462.88	0.12174	1462.76	0.243481	1463	0.000166426	0.00141024
		0.2042	3679	207	3472	414	3886	0.106536	0.106509		0.9982	1463.88	0.122438	1463.76	0.244875	1464	0.000167264	0.00141024
		0.2041	3680	207	3473	414	3887	0.106509	0.106509		0.9982	1464.88	0.123138	1464.75	0.246276	1465	0.000168106	0.00141024
		0.2039	3681	208	3473	416	3889	0.106968	0.106831		0.9982	1465.88	0.123841	1465.75	0.247683	1466	0.000168952	0.00141024
		0.2037	3682	208	3474	416	3890	0.106941	0.106831		0.9982	1466.88	0.124548	1466.75	0.249096	1467	0.0001698	0.00141024
		0.2035	3683	208	3475	416	3891	0.106913	0.106831		0.9982	1467.87	0.125258	1467.75	0.250516	1468	0.000170651	0.00141024
		0.2034	3684	208	3476	416	3892	0.106886	0.106831		0.9982	1468.87	0.125971	1468.75	0.251942	1469	0.000171506	0.00141024
		0.2033	3685	208	3477	416	3893	0.106858	0.106831		0.9982	1469.87	0.126688	1469.75	0.253375	1470	0.000172364	0.00141024
		0.2032	3686	208	3478	416	3894	0.106831	0.106831		0.9982	1470.87	0.127407	1470.75	0.254814	1471	0.000173225	0.00141024
		0.2029	3686	209	3477	418	3895	0.107317	0.107317		0.9982	1471.87	0.12813	1471.74	0.25626	1472	0.00017409	0.00141024
		0.2026	3687	210	3477	420	3897	0.107775	0.107692		0.9981	1472.87	0.128856	1472.74	0.257712	1473	0.000174957	0.00148494
		0.2025	3688	210	3478	420	3898	0.107748	0.107692		0.9981	1473.87	0.129585	1473.74	0.259171	1474	0.000175828	0.00148494
		0.2023	3690	210	3480	420	3900	0.107692	0.107692		0.9981	1474.87	0.130318	1474.74	0.260636	1475	0.000176702	0.00148494
		0.2022	3690	211	3479	422	3901	0.108177	0.108177		0.9981	1475.87	0.131054	1475.74	0.262107	1476	0.00017758	0.00148494
		0.2019	3690	212	3478	424	3902	0.108662	0.108551		0.9981	1476.87	0.131793	1476.74	0.263586	1477	0.00017846	0.00148494
		0.2017	3691	212	3479	424	3903	0.108634	0.108551		0.9981	1477.87	0.132535	1477.73	0.265071	1478	0.000179344	0.00148494
		0.2016	3692	212	3480	424	3904	0.108607	0.108551		0.9981	1478.87	0.133281	1478.73	0.266562	1479	0.000180231	0.00148494
		0.201	3693	212	3481	424	3905	0.108579	0.108551		0.9981	1479.87	0.13403	1479.73	0.268061	1480	0.000181122	0.00148494
		0.2008	3694	212	3482	424	3906	0.108551	0.108551		0.9981	1480.87	0.134783	1480.73	0.269565	1481	0.000182016	0.00148494
		0.2007	3694	213	3481	426	3907	0.109035	0.109035		0.9981	1481.86	0.135539	1481.73	0.271077	1482	0.000182913	0.00148494
		0.2005	3696	214	3482	428	3910	0.109463	0.109323		0.9981	1482.86	0.136298	1482.73	0.272595	1483	0.000183813	0.00148494
		0.2004	3697	214	3483	428	3911	0.109435	0.109323		0.998	1483.86	0.13706	1483.73	0.27412	1484	0.000184717	0.00154882
		0.2002	3698	214	3484	428	3912	0.109407	0.109323		0.998	1484.86	0.137826	1484.72	0.275652	1485	0.000185624	0.00154882
		0.2001	3700	214	3486	428	3914	0.109351	0.109323		0.998	1485.86	0.138595	1485.72	0.277191	1486	0.000186535	0.00154882
		0.1999	3701	214	3487	428	3915	0.109323	0.109323		0.998	1486.86	0.139368	1486.72	0.278736	1487	0.000187449	0.00154882
		0.1997	3702	215	3487	430	3917	0.109778	0.109694		0.998	1487.86	0.140144	1487.72	0.280288	1488	0.000188366	0.00154882
		0.1996	3703	215	3488	430	3918	0.10975	0.109694		0.998	1488.86	0.140924	1488.72	0.281848	1489	0.000189286	0.00154882
		0.1994	3705	215	3490	430	3920	0.109694	0.109694		0.998	1489.86	0.141707	1489.72	0.283414	1490	0.00019021	0.00154882
		0.1993	3705	216	3489	432	3921	0.110176	0.11012		0.998	1490.86	0.142493	1490.72	0.284986	1491	0.000191138	0.00154882
		0.1991	3707	216	3491	432	3923	0.11012	0.11012		0.9979	1491.86	0.143283	1491.71	0.286566	1492	0.000192068	0.00161472
		0.199	3707	217	3490	434	3924	0.110601	0.110517		0.9979	1492.86	0.144076	1492.71	0.288153	1493	0.000193003	0.00161472
		0.1989	3710	217	3493	434	3927	0.110517	0.110517		0.9979	1493.86	0.144873	1493.71	0.289747	1494	0.00019394	0.00161472
		0.1988	3710	218	3492	436	3928	0.110998	0.110885		0.9979	1494.85	0.145674	1494.71	0.291347	1495	0.000194881	0.00161472
		0.1986	3711	218	3493	436	3929	0.11097	0.110885		0.9979	1495.85	0.146477	1495.71	0.292955	1496	0.000195825	0.00161472
		0.1985	3713	218	3495	436	3931	0.110913	0.110885		0.9979	1496.85	0.147285	1496.71	0.29457	1497	0.000196773	0.00161472
		0.1982	3714	218	3496	436	3932	0.110885	0.110885		0.9979	1497.85	0.148096	1497.7	0.296191	1498	0.000197725	0.00161472
		0.1979	3714	219	3495	438	3933	0.111365	0.111365		0.9979	1498.85	0.14891	1498.7	0.29782	1499	0.000198679	0.00161472
		0.1976	3716	220	3496	440	3936	0.111789	0.111789		0.9979	1499.85	0.149728	1499.7	0.299456	1500	0.000199637	0.00161472
		0.1974	3716	221	3495	442	3937	0.112268	0.112268		0.9979	1500.85	0.15055	1500.7	0.301099	1501	0.000200599	0.00161472
		0.1973	3716	222	3494	444	3938	0.112748	0.112719		0.9979	1501.85	0.151375	1501.7	0.30275	1502	0.000201564	0.00161472
		0.1972	3717	222	3495	444	3939	0.112719	0.112719		0.9978	1502.85	0.152203	1502.7	0.304407	1503	0.000202533	0.00168631
		0.1971	3717	223	3494	446	3940	0.113198	0.113141		0.9978	1503.85	0.153036	1503.69	0.306071	1504	0.000203505	0.00168631
		0.197	3718	223	3495	446	3941	0.113169	0.113141		0.9978	1504.85	0.153872	1504.69	0.307743	1505	0.000204481	0.00168631
		0.1968	3719	223	3496	446	3942	0.113141	0.113141		0.9978	1505.85	0.154711	1505.69	0.309422	1506	0.00020546	0.00168631
		0.1967	3719	224	3495	448	3943	0.113619	0.11359		0.9978	1506.84	0.155554	1506.69	0.311109	1507	0.000206442	0.00168631
		0.1962	3720	224	3496	448	3944	0.11359	0.11359		0.9978	1507.84	0.156401	1507.69	0.312802	1508	0.000207429	0.00168631
		0.1959	3720	225	3495	450	3945	0.114068	0.113751		0.9978	1508.84	0.157252	1508.69	0.314503	1509	0.000208418	0.00168631
		0.1958	3721	225	3496	450	3946	0.11404	0.113751		0.9978	1509.84	0.158106	1509.68	0.316211	1510	0.000209412	0.00168631
		0.1956	3722	225	3497	450	3947	0.114011	0.113751		0.9978	1510.84	0.158964	1510.68	0.317927	1511	0.000210408	0.00168631
		0.1953	3725	225	3500	450	3950	0.113924	0.113751		0.9977	1511.84	0.159825	1511.68	0.31965	1512	0.000211409	0.00178291
		0.1951	3727	225	3502	450	3952	0.113866	0.113751		0.9977	1512.84	0.16069	1512.68	0.32138	1513	0.000212413	0.00178291
		0.195	3728	225	3503	450	3953	0.113838	0.113751		0.9977	1513.84	0.161559	1513.68	0.323118	1514	0.00021342	0.00178291
		0.1949	3729	225	3504	450	3954	0.113809	0.113751		0.9977	1514.84	0.162432	1514.68	0.324864	1515	0.000214431	0.00178291
		0.1948	3731	225	3506	450	3956	0.113751	0.113751		0.9977	1515.84	0.163308	1515.67	0.326616	1516	0.000215446	0.00178291
		0.1946	3731	226	3505	452	3957	0.114228	0.114228		0.9977	1516.84	0.164188	1516.67	0.328377	1517	0.000216464	0.00178291
		0.1943	3732	227	3505	454	3959	0.114675	0.114415		0.9977	1517.83	0.165072	1517.67	0.330144	1518	0.000217486	0.00178291
		0.1941	3734	227	3507	454	3961	0.114618	0.114415		0.9977	1518.83	0.16596	1518.67	0.33192	1519	0.000218512	0.00178291
		0.194	3735	227	3508	454	3962	0.114589	0.114415		0.9977	1519.83	0.166851	1519.67	0.333703	1520	0.000219541	0.00178291
		0.1939	3736	227	3509	454	3963	0.11456	0.114415		0.9977	1520.83	0.167747	1520.66	0.335493	1521	0.000220574	0.00178291
		0.1937	3737	227	3510	454	3964	0.114531	0.114415		0.9977	1521.83	0.168646	1521.66	0.337291	1522	0.000221611	0.00178291
		0.1935	3738	227	3511	454	3965	0.114502	0.114415		0.9977	1522.83	0.169548	1522.66	0.339097	1523	0.000222651	0.00178291
		0.1934	3739	227	3512	454	3966	0.114473	0.114415		0.9977	1523.83	0.170455	1523.66	0.34091	1524	0.000223694	0.00178291
		0.1933	3740	227	3513	454	3967	0.114444	0.114415		0.9977	1524.83	0.171366	1524.66	0.342732	1525	0.000224742	0.00178291
[truncated: 3,465 more rows]

## Sheet: Spectral Level Data
Spectral Level Data		Confidence Threshold	Forward	Reverse	Correct	Incorrect	Total	Global FDR	q-value		Fit Confidence Threshold	Fit Forward	Fit Reverse	Fit Correct	Fit Incorrect	Fit Total	Fit Global FDR	Fit Local FDR
[truncated: 10,444 more rows]

[truncated: 14 more sheets: Search Summary, Advanced Metadata, Speed and Distribution Analysis, Single Results Table, Protein FDR Summary, Distinct Peptide FDR Summary, Spectrum FDR Summary, PDST Controls, Protein Summary, Protein Summary (2), Peptide Summary, Distinct Peptide Summary, Feature Summary, Single Column Summary]
