# Supplementary material for: A Comparison of Blood Plasma Small Extracellular Vesicle Enrichment Strategies for Proteomic Analysis
Source: Proteomes. 2022 Jun 1;10(2):19. doi: 10.3390/proteomes10020019 (PMC9229025; doi:10.3390/proteomes10020019)
Supplement: Supplementary file 1 [file proteomes-10-00019-s001.zip › Supplementary file S9 NTA and microBCA CVs.xlsx]

## Sheet: Sheet1
Animal #	Particle Concentration (particles/mL)			Animal #	Protein Concentration (µg/mL)
	SEC+UC	UC+SEC			UC+SEC	SEC+UC	SEC+UF	UC+SEC+UF
5260	4420000000	5100000000		5260	24.085	12.4	43.16	28.55
5269	1410000000	9350000000		5269	31.94	11.575	152.055	13.86
5270	1050000000	12400000000		5270	40.69	12.645	37.665	23.55
5295	780000000	6800000000		5295	25.75	11.33	53.38	16.965
StDev	1.68982e+09	3.18077e+09		StDev	7.51821	0.633752	54.0536	6.59487
Mean	1915000000	8412500000		Mean	30.6163	11.9875	71.565	20.7312
%CV	88.2414	37.81		%CV	24.5563	5.28677	75.5308	31.8112
Animal #	Particle yield
	SEC+UC	UC+SEC
5260	2210000000	8160000000
5269	703000000	15000000000
5270	523000000	19800000000
5295	390000000	10900000000
StDev	8.45452e+08	5.07315e+09
Mean	956500000	13465000000
%CV	88.3902	37.6766
Animal #	Mean particle size (nm)
	SEC+UC	UC+SEC
5260	158.7	181.9
5269	149.7	174.4
5270	156.3	165.8
5295	173.6	179.3
StDev	10.0947	7.08543
Mean	159.575	175.35
%CV	6.32598	4.04074
Animal #	Mode particle size (nm)
	SEC+UC	UC+SEC
5260	107.3	129.5
5269	107.4	132.5
5270	119.6	128.1
5295	120.3	134.5
StDev	7.28034	2.89079
Mean	113.65	131.15
%CV	6.40593	2.20419
Animal #	Particle yield per mL plasma
	SEC+UC	UC+SEC
5260	4420000000	1020000000
5269	1410000000	1870000000
5270	1050000000	2470000000
5295	780000000	1360000000
StDev	1.68982e+09	6.31981e+08
Mean	1915000000	1680000000
%CV	88.2414	37.6179
